# Supplementary material for: De novo sequencing and comparative analysis of holy and sweet basil transcriptomes
Source: BMC Genomics. 2014 Jul 12;15(1):588. doi: 10.1186/1471-2164-15-588 (PMC4125705; doi:10.1186/1471-2164-15-588)
Supplement: Supplementary file 1 — Additional file 1: Transcript annotation of O. sanctum and O. basilicum with Uniprot against Arabidopsis . (XLSX 14 KB) [file 12864_2014_6319_MOESM1_ESM.xlsx]

## Sheet: Sheet1
Additional file 9: List of phenylpropanoid and terpenoid pathway genes containing SSRs identified from the transcripts of O. sanctum and O. basilicum.
S.No.	Gene name	Abbreviation	E.C. No.	No. of SSR in O. sanctum	No. of SSR in O. basilicum
1	Phenylalanine ammonia-lyase	PAL	4.3.1.24	3	3
2	4-coumarate:coenzyme A ligase	4CL	6.2.1.12	38	23
3	Cinnamate 4-hydroxylase	C4H	1.14.13.11	3	2
4	p-Coumarate 3-hydroxylase	C3H	1.14.13.36	3	0
5	Caffeic acid 3-O-methyltransferase	COMT	2.1.1.68	1	3
6	Caffeoyl CoA O-methyltransferase	CCOMT	2.1.1.104	4	3
7	Cinnamoyl-CoA reductase	CCR	1.2.1.44	7	0
8	Cinnamyl alcohol dehydrogenase	CAD	1.1.1.195	9	6
9	Alcohol dehydrogenase-like protein	ADH	1.1.1.1	32	17
10	p-coumaroyl shikimate 3'-hydroxylase	CS3H	1.14.13.36	14	7
11	Cinnamate/p-coumarate carboxyl methyltransferase	CCMT	2.1.1.-	5	9
12	Alcohol acyltransferase	AAT2	2.3.1.84	4	1
13	Eugenol synthase	EGS	1.1.1.318	3	0
14	Hydroxycinnamoyl-CoA shikimate/quinate hydroxycinnamoyltransferase	HSHCT	2.3.1.133	2	1
15	Hydroxycinnamoyl transferase	HCT	2.3.1.99	7	6
16	Tyrosine aminotransferase	TAT	2.6.1.5	16	7
17	Hydroxyphenylpyruvate reductase	HPPR	1.1.1.237	1	3
18	4-hydroxyphenylpyruvate dioxygenase	HPPD	1.13.11.27	1	0
19	Rosmarinic acid synthase	RAS	2.3.1.140	19	5
20	UDP-glucose: flavonoid 7-O-glucosyltransferase	UFGT	2.4.1.91	2	2
21	Chalcone synthase	CHS	2.3.1.74	7	4
22	Chalcone isomerase	CHI	5.5.1.6	4	0
23	Anthocyanidin 3-O-glucoside 5-O-glucosyltransferase	PF3R4	2.4.1.115	11	7
24	Anthocyanidin synthase	ANS	1.14.11.19	24	38
25	Flavanone 3-hydroxylase	F3H	1.14.11.9	21	28
26	Flavonoid 3'-hydroxylase	F3'H	1.14.13.21	4	0
27	Glutathione S-transferase	GST	2.5.1.18	30	8
28	Polyphenol oxidase	PPO	1.10.3.1	1	1
29	Acetoacetyl-CoA thiolase	AACT	2.3.1.9	10	1
30	3-deoxy-D-arabino-heptulosonate 7-phosphate synthase	DAHPS	2.5.1.54	3	0
31	Dihydroflavonol 4-reductase	DFR	1.1.1.219	17	9
32	1-deoxy-D-xylulose 5-phosphate synthase	DXS	2.2.1.7	6	4
33	1-deoxy-d-xylulose 5-phosphate reductoisomerase	DXR	1.1.1.267	3	1
34	3-hydroxy-3-methylglutaryl-coenzyme A reductase	HMGR	1.1.1.34	4	2
35	4-hydroxy-3-methylbut-2-enyl diphosphate synthase	HDS	1.17.7.1	1	0
36	4-diphosphocytidyl-2-C-methyl-D-erythritol kinase	CMK	2.7.1.148	3	0
37	Isopentenyl pyrophosphate isomerase	IDI	5.3.3.2	0	1
38	Lavandulyl diphsophate synthase	FDS-5	2.5.1.69	2	1
39	Squalene synthase	SQS	2.5.1.21	3	1
40	Geranyl diphosphate synthase	GPPS	2.5.1.1	2	4
41	Geranylgeranyl diphosphate synthase	GGPPS	2.5.1.29	3
42	Cineole synthase	CinS2	4.2.3.108	1	1
43	Alpha-zingiberene synthase	ZIS	4.2.3.65	1	1
44	R-linalool synthase	LIS	4.2.3.26	3	1
45	Beta-myrcene synthase	MYS	4.2.3.15	6	1
46	Gamma-cadinene synthase	CDS	4.2.3.92	13	1
47	Limonene synthase	LS	4.2.3.16	3	2
48	Selinene synthase	SES	4.2.3.86	3	2
49	2-C-methyl-D-erythritol 4-phosphate cytidylyltransferase	MCT	2.7.7.60	3	0
50	Geraniol synthase	GES	3.1.7.11	7	0
51	Exo-alpha-bergamotene synthase	BGS	4.2.3.81	1	0
52	Terpene synthase	TPS	4.2.3.-	0	3
53	Sequiterpene synthase	TPS	4.2.3.-	2	5
