# Supplementary material for: De novo sequencing and comparative analysis of holy and sweet basil transcriptomes
Source: BMC Genomics. 2014 Jul 12;15(1):588. doi: 10.1186/1471-2164-15-588 (PMC4125705; doi:10.1186/1471-2164-15-588)
Supplement: Supplementary file 2 — Additional file 2: Transcript annotation of O. sanctum and O. basilicum with Uniprot against Rice. (XLSX 155 KB) [file 12864_2014_6319_MOESM2_ESM.xlsx]

## Sheet: Sheet1
Additional file 10: Details of SNPs analysis from the transcripts of O. sanctum and O. basilicum.
SNPs result O. sanctum anchor
Genome_Coordinate	Anchor	O. basilicum	Anchor_Fragment
6	C	T	Anchor_Locus_24522_Transcript_1/1_Confidence_1_000_Length_446
7	T	C	Anchor_Locus_34223_Transcript_1/1_Confidence_1_000_Length_227
8	C	A	Anchor_Locus_23742_Transcript_4/4_Confidence_0_700_Length_1637_1
10	A	T	Anchor_Locus_35757_Transcript_1/1_Confidence_1_000_Length_374
11	C	T	Anchor_Locus_32980_Transcript_1/1_Confidence_1_000_Length_413
12	A	C	Anchor_Locus_13614_Transcript_3/4_Confidence_0_500_Length_1127_1
13	C	T	Anchor_Locus_29217_Transcript_1/1_Confidence_1_000_Length_287
14	A	C	Anchor_Locus_23742_Transcript_4/4_Confidence_0_700_Length_1637_1
15	C	T	Anchor_Locus_23630_Transcript_1/1_Confidence_1_000_Length_996_1
16	C	A	Anchor_Locus_34927_Transcript_1/1_Confidence_1_000_Length_480
17	T	C	Anchor_Locus_29840_Transcript_1/1_Confidence_1_000_Length_233
18	T	C	Anchor_Locus_8941_Transcript_2/2_Confidence_0_750_Length_2163_1
19	C	G	Anchor_Locus_7051_Transcript_1/1_Confidence_1_000_Length_392
20	C	T	Anchor_Locus_35757_Transcript_1/1_Confidence_1_000_Length_374
21	G	A	Anchor_Locus_27570_Transcript_1/1_Confidence_1_000_Length_205
22	A	G	Anchor_Locus_23742_Transcript_4/4_Confidence_0_700_Length_1637_1
23	G	A	Anchor_Locus_13614_Transcript_3/4_Confidence_0_500_Length_1127_1
24	A	C	Anchor_Locus_15510_Transcript_2/6_Confidence_0_762_Length_3000_1
25	C	G	Anchor_Locus_32980_Transcript_1/1_Confidence_1_000_Length_413
27	G	A	Anchor_Locus_910_Transcript_1/3_Confidence_0_714_Length_4737_1
28	T	A	Anchor_Locus_16363_Transcript_2/2_Confidence_0_750_Length_2290_1
29	C	T	Anchor_Locus_25882_Transcript_1/1_Confidence_1_000_Length_1601_1
30	C	G	Anchor_Locus_15510_Transcript_2/6_Confidence_0_762_Length_3000_1
31	T	C	Anchor_Locus_25446_Transcript_1/1_Confidence_1_000_Length_321
32	T	G	Anchor_Locus_16800_Transcript_1/1_Confidence_1_000_Length_1707_1
33	C	T	Anchor_Locus_28996_Transcript_1/1_Confidence_1_000_Length_298
34	A	G	Anchor_Locus_33975_Transcript_1/1_Confidence_1_000_Length_253
36	G	C	Anchor_Locus_15510_Transcript_2/6_Confidence_0_762_Length_3000_1
37	A	G	Anchor_Locus_13614_Transcript_3/4_Confidence_0_500_Length_1127_1
39	G	C	Anchor_Locus_15510_Transcript_2/6_Confidence_0_762_Length_3000_1
40	T	C	Anchor_Locus_17185_Transcript_1/1_Confidence_1_000_Length_572
41	C	G	Anchor_Locus_1865_Transcript_2/2_Confidence_0_750_Length_1024_1
42	G	T	Anchor_Locus_20155_Transcript_7/8_Confidence_0_412_Length_1434_1
43	A	G	Anchor_Locus_29217_Transcript_1/1_Confidence_1_000_Length_287
44	G	A	Anchor_Locus_2947_Transcript_1/4_Confidence_0_625_Length_2788_1
45	A	C	Anchor_Locus_34232_Transcript_1/1_Confidence_1_000_Length_545
46	A	T	Anchor_Locus_20155_Transcript_7/8_Confidence_0_412_Length_1434_1
47	C	T	Anchor_Locus_24522_Transcript_1/1_Confidence_1_000_Length_446
48	C	T	Anchor_Locus_11072_Transcript_1/1_Confidence_1_000_Length_2625_1
49	T	C	Anchor_Locus_13915_Transcript_1/1_Confidence_1_000_Length_348
50	C	A	Anchor_Locus_14323_Transcript_1/2_Confidence_0_750_Length_1157_1
51	A	G	Anchor_Locus_910_Transcript_1/3_Confidence_0_714_Length_4737_1
52	G	T	Anchor_Locus_1865_Transcript_2/2_Confidence_0_750_Length_1024_1
53	A	C	Anchor_Locus_8994_Transcript_1/1_Confidence_1_000_Length_289
54	A	G	Anchor_Locus_22129_Transcript_1/1_Confidence_1_000_Length_447
55	C	T	Anchor_Locus_33385_Transcript_1/1_Confidence_1_000_Length_371
56	A	G	Anchor_Locus_1865_Transcript_2/2_Confidence_0_750_Length_1024_1
57	C	G	Anchor_Locus_15510_Transcript_2/6_Confidence_0_762_Length_3000_1
58	G	A	Anchor_Locus_20000_Transcript_1/6_Confidence_0_333_Length_1758_1
59	T	A	Anchor_Locus_8693_Transcript_6/9_Confidence_0_545_Length_2260_1
60	G	T	Anchor_Locus_910_Transcript_1/3_Confidence_0_714_Length_4737_1
61	C	T	Anchor_Locus_35831_Transcript_1/1_Confidence_1_000_Length_365
62	C	G	Anchor_Locus_27958_Transcript_2/2_Confidence_0_750_Length_1421_1
63	T	C	Anchor_Locus_29217_Transcript_1/1_Confidence_1_000_Length_287
64	A	G	Anchor_Locus_16800_Transcript_1/1_Confidence_1_000_Length_1707_1
65	T	C	Anchor_Locus_22301_Transcript_1/1_Confidence_1_000_Length_1267_1
66	G	T	Anchor_Locus_15444_Transcript_1/3_Confidence_0_571_Length_976_1
67	A	G	Anchor_Locus_24522_Transcript_1/1_Confidence_1_000_Length_446
68	A	T	Anchor_Locus_365_Transcript_6/8_Confidence_0_444_Length_1365_1
69	T	G	Anchor_Locus_6910_Transcript_1/2_Confidence_0_800_Length_3095_1
70	T	C	Anchor_Locus_772_Transcript_1/5_Confidence_0_231_Length_241
71	A	G	Anchor_Locus_2947_Transcript_1/4_Confidence_0_625_Length_2788_1
73	T	A	Anchor_Locus_910_Transcript_1/3_Confidence_0_714_Length_4737_1
74	T	A	Anchor_Locus_7140_Transcript_2/3_Confidence_0_500_Length_4050_1
75	G	C	Anchor_Locus_1865_Transcript_2/2_Confidence_0_750_Length_1024_1
76	T	C	Anchor_Locus_35831_Transcript_1/1_Confidence_1_000_Length_365
77	G	A	Anchor_Locus_20000_Transcript_1/6_Confidence_0_333_Length_1758_1
78	C	G	Anchor_Locus_34927_Transcript_1/1_Confidence_1_000_Length_480
79	T	C	Anchor_Locus_35017_Transcript_1/1_Confidence_1_000_Length_554
80	T	C	Anchor_Locus_8366_Transcript_3/4_Confidence_0_700_Length_1874_1
81	C	T	Anchor_Locus_18195_Transcript_1/1_Confidence_1_000_Length_374
82	A	T	Anchor_Locus_8941_Transcript_2/2_Confidence_0_750_Length_2163_1
83	G	T	Anchor_Locus_28258_Transcript_1/1_Confidence_1_000_Length_279
84	C	T	Anchor_Locus_34927_Transcript_1/1_Confidence_1_000_Length_480
85	A	G	Anchor_Locus_473_Transcript_8/10_Confidence_0_667_Length_3144_1
86	G	T	Anchor_Locus_25882_Transcript_1/1_Confidence_1_000_Length_1601_1
87	T	G	Anchor_Locus_7140_Transcript_2/3_Confidence_0_500_Length_4050_1
88	A	G	Anchor_Locus_13614_Transcript_3/4_Confidence_0_500_Length_1127_1
89	C	T	Anchor_Locus_12545_Transcript_4/4_Confidence_0_545_Length_4282_1
90	C	T	Anchor_Locus_7140_Transcript_2/3_Confidence_0_500_Length_4050_1
91	A	G	Anchor_Locus_35757_Transcript_1/1_Confidence_1_000_Length_374
92	G	C	Anchor_Locus_8941_Transcript_2/2_Confidence_0_750_Length_2163_1
93	G	A	Anchor_Locus_15510_Transcript_2/6_Confidence_0_762_Length_3000_1
94	C	T	Anchor_Locus_22301_Transcript_1/1_Confidence_1_000_Length_1267_1
95	A	G	Anchor_Locus_13313_Transcript_1/2_Confidence_0_833_Length_1039_1
96	T	A	Anchor_Locus_15510_Transcript_2/6_Confidence_0_762_Length_3000_1
97	C	G	Anchor_Locus_7051_Transcript_1/1_Confidence_1_000_Length_392
98	C	G	Anchor_Locus_10337_Transcript_2/4_Confidence_0_750_Length_1152_1
99	C	T	Anchor_Locus_12545_Transcript_4/4_Confidence_0_545_Length_4282_1
100	G	A	Anchor_Locus_12247_Transcript_1/1_Confidence_1_000_Length_1482_1
101	A	G	Anchor_Locus_13614_Transcript_3/4_Confidence_0_500_Length_1127_1
102	C	G	Anchor_Locus_23630_Transcript_1/1_Confidence_1_000_Length_996_1
103	A	G	Anchor_Locus_8366_Transcript_3/4_Confidence_0_700_Length_1874_1
104	C	T	Anchor_Locus_16363_Transcript_2/2_Confidence_0_750_Length_2290_1
105	A	G	Anchor_Locus_13614_Transcript_3/4_Confidence_0_500_Length_1127_1
106	C	A	Anchor_Locus_32047_Transcript_1/1_Confidence_1_000_Length_328
107	T	C	Anchor_Locus_35757_Transcript_1/1_Confidence_1_000_Length_374
108	C	T	Anchor_Locus_7675_Transcript_1/3_Confidence_0_667_Length_2892_1
109	C	A	Anchor_Locus_7051_Transcript_1/1_Confidence_1_000_Length_392
110	A	G	Anchor_Locus_5015_Transcript_1/2_Confidence_0_667_Length_507
111	T	C	Anchor_Locus_15424_Transcript_2/9_Confidence_0_368_Length_418
112	G	A	Anchor_Locus_8941_Transcript_2/2_Confidence_0_750_Length_2163_1
113	G	A	Anchor_Locus_35757_Transcript_1/1_Confidence_1_000_Length_374
114	A	G	Anchor_Locus_23863_Transcript_1/2_Confidence_0_800_Length_3187_1
115	G	C	Anchor_Locus_35757_Transcript_1/1_Confidence_1_000_Length_374
116	A	G	Anchor_Locus_28996_Transcript_1/1_Confidence_1_000_Length_298
117	T	C	Anchor_Locus_1865_Transcript_2/2_Confidence_0_750_Length_1024_1
118	C	T	Anchor_Locus_910_Transcript_1/3_Confidence_0_714_Length_4737_1
119	C	T	Anchor_Locus_8941_Transcript_2/2_Confidence_0_750_Length_2163_1
120	T	C	Anchor_Locus_20601_Transcript_1/1_Confidence_1_000_Length_512
121	A	G	Anchor_Locus_17293_Transcript_1/2_Confidence_0_667_Length_2180_1
122	C	T	Anchor_Locus_16363_Transcript_2/2_Confidence_0_750_Length_2290_1
123	G	A	Anchor_Locus_15510_Transcript_2/6_Confidence_0_762_Length_3000_1
124	A	G	Anchor_Locus_17293_Transcript_1/2_Confidence_0_667_Length_2180_1
125	C	T	Anchor_Locus_26541_Transcript_1/1_Confidence_1_000_Length_1027_1
126	T	C	Anchor_Locus_14137_Transcript_3/4_Confidence_0_500_Length_2188_1
127	A	C	Anchor_Locus_27570_Transcript_1/1_Confidence_1_000_Length_205
128	T	C	Anchor_Locus_4880_Transcript_5/12_Confidence_0_267_Length_2892_1
129	A	G	Anchor_Locus_15510_Transcript_2/6_Confidence_0_762_Length_3000_1
130	A	C	Anchor_Locus_35831_Transcript_1/1_Confidence_1_000_Length_365
131	G	A	Anchor_Locus_23863_Transcript_1/2_Confidence_0_800_Length_3187_1
132	C	G	Anchor_Locus_17293_Transcript_1/2_Confidence_0_667_Length_2180_1
133	C	T	Anchor_Locus_14137_Transcript_3/4_Confidence_0_500_Length_2188_1
134	G	A	Anchor_Locus_22301_Transcript_1/1_Confidence_1_000_Length_1267_1
135	C	G	Anchor_Locus_6306_Transcript_1/1_Confidence_1_000_Length_1241_1
136	T	C	Anchor_Locus_1865_Transcript_2/2_Confidence_0_750_Length_1024_1
137	G	T	Anchor_Locus_22301_Transcript_1/1_Confidence_1_000_Length_1267_1
138	A	T	Anchor_Locus_4429_Transcript_5/6_Confidence_0_222_Length_1386_1
139	A	G	Anchor_Locus_13385_Transcript_1/5_Confidence_0_545_Length_1189_1
140	C	A	Anchor_Locus_772_Transcript_1/5_Confidence_0_231_Length_241
141	T	C	Anchor_Locus_6626_Transcript_5/10_Confidence_0_633_Length_2926_1
142	T	C	Anchor_Locus_29217_Transcript_1/1_Confidence_1_000_Length_287
143	C	G	Anchor_Locus_9550_Transcript_3/3_Confidence_0_714_Length_1761_1
144	A	G	Anchor_Locus_1805_Transcript_3/5_Confidence_0_500_Length_1833_1
145	T	C	Anchor_Locus_23838_Transcript_1/1_Confidence_1_000_Length_1299_1
146	G	A	Anchor_Locus_20139_Transcript_8/9_Confidence_0_600_Length_1374_1
147	T	A	Anchor_Locus_22129_Transcript_1/1_Confidence_1_000_Length_447
148	A	G	Anchor_Locus_16800_Transcript_1/1_Confidence_1_000_Length_1707_1
149	A	G	Anchor_Locus_32047_Transcript_1/1_Confidence_1_000_Length_328
150	T	G	Anchor_Locus_15444_Transcript_1/3_Confidence_0_571_Length_976_1
151	C	G	Anchor_Locus_29709_Transcript_1/1_Confidence_1_000_Length_487
152	A	G	Anchor_Locus_4880_Transcript_5/12_Confidence_0_267_Length_2892_1
153	C	A	Anchor_Locus_721_Transcript_1/2_Confidence_0_667_Length_1147_1
154	A	G	Anchor_Locus_20601_Transcript_1/1_Confidence_1_000_Length_512
155	T	C	Anchor_Locus_13614_Transcript_3/4_Confidence_0_500_Length_1127_1
156	T	A	Anchor_Locus_32980_Transcript_1/1_Confidence_1_000_Length_413
157	C	G	Anchor_Locus_23838_Transcript_1/1_Confidence_1_000_Length_1299_1
158	A	C	Anchor_Locus_365_Transcript_3/8_Confidence_0_389_Length_1558_1
159	G	A	Anchor_Locus_9550_Transcript_3/3_Confidence_0_714_Length_1761_1
160	G	A	Anchor_Locus_23863_Transcript_1/2_Confidence_0_800_Length_3187_1
161	T	C	Anchor_Locus_772_Transcript_1/5_Confidence_0_231_Length_241
162	C	T	Anchor_Locus_20601_Transcript_1/1_Confidence_1_000_Length_512
163	A	G	Anchor_Locus_7051_Transcript_1/1_Confidence_1_000_Length_392
164	C	T	Anchor_Locus_910_Transcript_1/3_Confidence_0_714_Length_4737_1
165	A	G	Anchor_Locus_9305_Transcript_3/4_Confidence_0_625_Length_1534_1
166	T	C	Anchor_Locus_28996_Transcript_1/1_Confidence_1_000_Length_298
167	C	G	Anchor_Locus_30347_Transcript_1/1_Confidence_1_000_Length_1332_1
168	T	C	Anchor_Locus_7512_Transcript_1/4_Confidence_0_667_Length_1813_1
169	T	G	Anchor_Locus_24214_Transcript_1/1_Confidence_1_000_Length_3351_1
170	G	C	Anchor_Locus_910_Transcript_1/3_Confidence_0_714_Length_4737_1
171	C	G	Anchor_Locus_16276_Transcript_1/1_Confidence_1_000_Length_366
172	T	G	Anchor_Locus_7051_Transcript_1/1_Confidence_1_000_Length_392
174	G	A	Anchor_Locus_23630_Transcript_1/1_Confidence_1_000_Length_996_1
175	G	C	Anchor_Locus_21263_Transcript_1/1_Confidence_1_000_Length_1384_1
176	C	G	Anchor_Locus_910_Transcript_1/3_Confidence_0_714_Length_4737_1
177	A	G	Anchor_Locus_473_Transcript_8/10_Confidence_0_667_Length_3144_1
178	A	T	Anchor_Locus_27958_Transcript_2/2_Confidence_0_750_Length_1421_1
179	T	C	Anchor_Locus_4880_Transcript_5/12_Confidence_0_267_Length_2892_1
180	A	T	Anchor_Locus_20000_Transcript_6/6_Confidence_0_500_Length_2282_1
181	A	T	Anchor_Locus_9305_Transcript_3/4_Confidence_0_625_Length_1534_1
182	A	T	Anchor_Locus_1673_Transcript_4/6_Confidence_0_467_Length_1462_1
183	C	T	Anchor_Locus_15510_Transcript_2/6_Confidence_0_762_Length_3000_1
184	A	C	Anchor_Locus_9305_Transcript_3/4_Confidence_0_625_Length_1534_1
185	G	T	Anchor_Locus_5754_Transcript_2/3_Confidence_0_333_Length_534
186	G	C	Anchor_Locus_20000_Transcript_6/6_Confidence_0_500_Length_2282_1
187	C	G	Anchor_Locus_32047_Transcript_1/1_Confidence_1_000_Length_328
188	G	A	Anchor_Locus_34927_Transcript_1/1_Confidence_1_000_Length_480
189	G	A	Anchor_Locus_15223_Transcript_2/2_Confidence_0_750_Length_939_1
190	C	G	Anchor_Locus_32047_Transcript_1/1_Confidence_1_000_Length_328
191	G	A	Anchor_Locus_28996_Transcript_1/1_Confidence_1_000_Length_298
192	T	C	Anchor_Locus_16566_Transcript_1/1_Confidence_1_000_Length_457
193	C	T	Anchor_Locus_24214_Transcript_1/1_Confidence_1_000_Length_3351_1
194	G	A	Anchor_Locus_9305_Transcript_3/4_Confidence_0_625_Length_1534_1
195	C	T	Anchor_Locus_7051_Transcript_1/1_Confidence_1_000_Length_392
196	T	G	Anchor_Locus_16566_Transcript_1/1_Confidence_1_000_Length_457
197	C	A	Anchor_Locus_9305_Transcript_3/4_Confidence_0_625_Length_1534_1
198	A	C	Anchor_Locus_20000_Transcript_6/6_Confidence_0_500_Length_2282_1
199	T	C	Anchor_Locus_27958_Transcript_2/2_Confidence_0_750_Length_1421_1
200	A	G	Anchor_Locus_7140_Transcript_2/3_Confidence_0_500_Length_4050_1
201	T	C	Anchor_Locus_23863_Transcript_1/2_Confidence_0_800_Length_3187_1
202	A	C	Anchor_Locus_8227_Transcript_1/1_Confidence_1_000_Length_1290_1
203	G	A	Anchor_Locus_4880_Transcript_5/12_Confidence_0_267_Length_2892_1
204	G	A	Anchor_Locus_7512_Transcript_1/4_Confidence_0_667_Length_1813_1
205	C	A	Anchor_Locus_20679_Transcript_1/3_Confidence_0_667_Length_1046_1
206	G	A	Anchor_Locus_25882_Transcript_1/1_Confidence_1_000_Length_1601_1
207	T	C	Anchor_Locus_8941_Transcript_2/2_Confidence_0_750_Length_2163_1
208	C	T	Anchor_Locus_6910_Transcript_1/2_Confidence_0_800_Length_3095_1
209	A	G	Anchor_Locus_6626_Transcript_5/10_Confidence_0_633_Length_2926_1
210	C	T	Anchor_Locus_5015_Transcript_1/2_Confidence_0_667_Length_507
211	G	A	Anchor_Locus_7051_Transcript_1/1_Confidence_1_000_Length_392
212	C	T	Anchor_Locus_23838_Transcript_1/1_Confidence_1_000_Length_1299_1
213	T	A	Anchor_Locus_27958_Transcript_2/2_Confidence_0_750_Length_1421_1
214	C	T	Anchor_Locus_29217_Transcript_1/1_Confidence_1_000_Length_287
215	C	A	Anchor_Locus_473_Transcript_8/10_Confidence_0_667_Length_3144_1
216	A	G	Anchor_Locus_8227_Transcript_1/1_Confidence_1_000_Length_1290_1
217	A	T	Anchor_Locus_14137_Transcript_3/4_Confidence_0_500_Length_2188_1
218	C	T	Anchor_Locus_22301_Transcript_1/1_Confidence_1_000_Length_1267_1
219	T	C	Anchor_Locus_21263_Transcript_1/1_Confidence_1_000_Length_1384_1
220	T	C	Anchor_Locus_4542_Transcript_6/7_Confidence_0_286_Length_1103_1
222	G	A	Anchor_Locus_365_Transcript_6/8_Confidence_0_444_Length_1365_1
223	G	A	Anchor_Locus_365_Transcript_3/8_Confidence_0_389_Length_1558_1
224	C	T	Anchor_Locus_772_Transcript_1/5_Confidence_0_231_Length_241
225	A	T	Anchor_Locus_2947_Transcript_1/4_Confidence_0_625_Length_2788_1
226	A	G	Anchor_Locus_13385_Transcript_1/5_Confidence_0_545_Length_1189_1
227	A	G	Anchor_Locus_20000_Transcript_6/6_Confidence_0_500_Length_2282_1
228	C	T	Anchor_Locus_21263_Transcript_1/1_Confidence_1_000_Length_1384_1
229	A	G	Anchor_Locus_32047_Transcript_1/1_Confidence_1_000_Length_328
230	G	A	Anchor_Locus_6626_Transcript_5/10_Confidence_0_633_Length_2926_1
231	G	A	Anchor_Locus_17583_Transcript_1/1_Confidence_1_000_Length_2285_1
232	C	T	Anchor_Locus_13385_Transcript_1/5_Confidence_0_545_Length_1189_1
233	A	G	Anchor_Locus_15510_Transcript_2/6_Confidence_0_762_Length_3000_1
234	C	G	Anchor_Locus_2947_Transcript_1/4_Confidence_0_625_Length_2788_1
235	T	C	Anchor_Locus_9305_Transcript_3/4_Confidence_0_625_Length_1534_1
236	G	A	Anchor_Locus_2597_Transcript_1/1_Confidence_1_000_Length_8152_1
237	G	T	Anchor_Locus_10875_Transcript_2/2_Confidence_0_667_Length_1471_1
238	T	C	Anchor_Locus_9550_Transcript_3/3_Confidence_0_714_Length_1761_1
239	C	A	Anchor_Locus_2947_Transcript_1/4_Confidence_0_625_Length_2788_1
240	T	A	Anchor_Locus_7512_Transcript_1/4_Confidence_0_667_Length_1813_1
241	A	C	Anchor_Locus_365_Transcript_6/8_Confidence_0_444_Length_1365_1
242	A	G	Anchor_Locus_23838_Transcript_1/1_Confidence_1_000_Length_1299_1
243	C	T	Anchor_Locus_21263_Transcript_1/1_Confidence_1_000_Length_1384_1
244	G	C	Anchor_Locus_8693_Transcript_6/9_Confidence_0_545_Length_2260_1
245	T	C	Anchor_Locus_4542_Transcript_6/7_Confidence_0_286_Length_1103_1
246	G	A	Anchor_Locus_32980_Transcript_1/1_Confidence_1_000_Length_413
247	T	G	Anchor_Locus_23838_Transcript_1/1_Confidence_1_000_Length_1299_1
248	A	G	Anchor_Locus_13964_Transcript_1/1_Confidence_1_000_Length_1833_1
249	A	T	Anchor_Locus_8227_Transcript_1/1_Confidence_1_000_Length_1290_1
250	T	C	Anchor_Locus_23838_Transcript_1/1_Confidence_1_000_Length_1299_1
251	A	G	Anchor_Locus_4880_Transcript_5/12_Confidence_0_267_Length_2892_1
252	C	A	Anchor_Locus_16566_Transcript_1/1_Confidence_1_000_Length_457
253	T	C	Anchor_Locus_20000_Transcript_1/6_Confidence_0_333_Length_1758_1
254	G	A	Anchor_Locus_16363_Transcript_2/2_Confidence_0_750_Length_2290_1
255	G	A	Anchor_Locus_21263_Transcript_1/1_Confidence_1_000_Length_1384_1
256	A	G	Anchor_Locus_18917_Transcript_1/1_Confidence_1_000_Length_988_1
257	T	G	Anchor_Locus_4542_Transcript_6/7_Confidence_0_286_Length_1103_1
258	C	T	Anchor_Locus_16566_Transcript_1/1_Confidence_1_000_Length_457
259	C	T	Anchor_Locus_18917_Transcript_1/1_Confidence_1_000_Length_988_1
260	G	C	Anchor_Locus_5015_Transcript_1/2_Confidence_0_667_Length_507
261	A	G	Anchor_Locus_365_Transcript_2/8_Confidence_0_389_Length_1508_1
262	A	G	Anchor_Locus_13385_Transcript_1/5_Confidence_0_545_Length_1189_1
263	G	T	Anchor_Locus_25882_Transcript_1/1_Confidence_1_000_Length_1601_1
264	A	G	Anchor_Locus_34927_Transcript_1/1_Confidence_1_000_Length_480
265	C	T	Anchor_Locus_309_Transcript_1/10_Confidence_0_321_Length_3302_1
266	C	T	Anchor_Locus_4880_Transcript_5/12_Confidence_0_267_Length_2892_1
267	T	A	Anchor_Locus_21263_Transcript_1/1_Confidence_1_000_Length_1384_1
268	A	G	Anchor_Locus_7512_Transcript_1/4_Confidence_0_667_Length_1813_1
269	T	G	Anchor_Locus_16723_Transcript_1/1_Confidence_1_000_Length_1001_1
270	A	T	Anchor_Locus_10285_Transcript_1/1_Confidence_1_000_Length_2062_1
271	G	A	Anchor_Locus_5304_Transcript_1/1_Confidence_1_000_Length_6269_1
272	A	G	Anchor_Locus_13385_Transcript_1/5_Confidence_0_545_Length_1189_1
273	G	T	Anchor_Locus_5015_Transcript_1/2_Confidence_0_667_Length_507
274	A	G	Anchor_Locus_365_Transcript_6/8_Confidence_0_444_Length_1365_1
275	C	T	Anchor_Locus_1509_Transcript_2/2_Confidence_0_875_Length_2637_1
276	G	C	Anchor_Locus_23863_Transcript_1/2_Confidence_0_800_Length_3187_1
277	G	A	Anchor_Locus_12247_Transcript_1/1_Confidence_1_000_Length_1482_1
278	A	C	Anchor_Locus_4880_Transcript_5/12_Confidence_0_267_Length_2892_1
279	T	G	Anchor_Locus_5754_Transcript_2/3_Confidence_0_333_Length_534
280	G	C	Anchor_Locus_20601_Transcript_1/1_Confidence_1_000_Length_512
281	G	C	Anchor_Locus_13964_Transcript_1/1_Confidence_1_000_Length_1833_1
282	G	A	Anchor_Locus_23863_Transcript_1/2_Confidence_0_800_Length_3187_1
283	C	A	Anchor_Locus_5560_Transcript_8/9_Confidence_0_481_Length_1587_1
284	G	A	Anchor_Locus_14912_Transcript_1/1_Confidence_1_000_Length_1623_1
285	A	T	Anchor_Locus_14137_Transcript_3/4_Confidence_0_500_Length_2188_1
286	G	A	Anchor_Locus_4880_Transcript_5/12_Confidence_0_267_Length_2892_1
287	T	C	Anchor_Locus_13964_Transcript_1/1_Confidence_1_000_Length_1833_1
288	C	T	Anchor_Locus_24214_Transcript_1/1_Confidence_1_000_Length_3351_1
289	G	T	Anchor_Locus_5015_Transcript_1/2_Confidence_0_667_Length_507
290	A	G	Anchor_Locus_1509_Transcript_2/2_Confidence_0_875_Length_2637_1
291	T	A	Anchor_Locus_1478_Transcript_1/2_Confidence_0_750_Length_3338_1
292	C	G	Anchor_Locus_25795_Transcript_3/5_Confidence_0_583_Length_3532_1
293	G	A	Anchor_Locus_14912_Transcript_1/1_Confidence_1_000_Length_1623_1
294	G	A	Anchor_Locus_21263_Transcript_1/1_Confidence_1_000_Length_1384_1
295	G	A	Anchor_Locus_4562_Transcript_2/2_Confidence_0_750_Length_1579_1
296	C	A	Anchor_Locus_5560_Transcript_8/9_Confidence_0_481_Length_1587_1
297	G	C	Anchor_Locus_9948_Transcript_2/2_Confidence_0_750_Length_1186_1
298	G	T	Anchor_Locus_20000_Transcript_6/6_Confidence_0_500_Length_2282_1
299	G	A	Anchor_Locus_1204_Transcript_3/9_Confidence_0_654_Length_2946_1
300	C	T	Anchor_Locus_16566_Transcript_1/1_Confidence_1_000_Length_457
301	T	A	Anchor_Locus_4542_Transcript_6/7_Confidence_0_286_Length_1103_1
302	T	A	Anchor_Locus_9948_Transcript_2/2_Confidence_0_750_Length_1186_1
303	G	A	Anchor_Locus_16566_Transcript_1/1_Confidence_1_000_Length_457
304	C	A	Anchor_Locus_20679_Transcript_1/3_Confidence_0_667_Length_1046_1
305	C	T	Anchor_Locus_2947_Transcript_1/4_Confidence_0_625_Length_2788_1
306	T	C	Anchor_Locus_20000_Transcript_6/6_Confidence_0_500_Length_2282_1
307	C	T	Anchor_Locus_20679_Transcript_1/3_Confidence_0_667_Length_1046_1
308	C	T	Anchor_Locus_16097_Transcript_1/3_Confidence_0_778_Length_1702_2
309	G	A	Anchor_Locus_9259_Transcript_1/1_Confidence_1_000_Length_3293_2
310	C	A	Anchor_Locus_17583_Transcript_1/1_Confidence_1_000_Length_2285_1
311	G	A	Anchor_Locus_12247_Transcript_1/1_Confidence_1_000_Length_1482_1
312	C	T	Anchor_Locus_2411_Transcript_1/3_Confidence_0_600_Length_2736_2
313	C	T	Anchor_Locus_17758_Transcript_5/5_Confidence_0_636_Length_2190_2
314	T	C	Anchor_Locus_16566_Transcript_1/1_Confidence_1_000_Length_457
315	G	A	Anchor_Locus_28092_Transcript_1/1_Confidence_1_000_Length_1850_2
316	A	T	Anchor_Locus_12554_Transcript_5/6_Confidence_0_667_Length_3857_1
317	C	T	Anchor_Locus_9305_Transcript_3/4_Confidence_0_625_Length_1534_1
318	C	T	Anchor_Locus_12554_Transcript_5/6_Confidence_0_667_Length_3857_1
319	T	C	Anchor_Locus_20949_Transcript_1/5_Confidence_0_636_Length_1962_2
320	A	G	Anchor_Locus_5764_Transcript_1/1_Confidence_1_000_Length_2071_2
321	G	C	Anchor_Locus_31613_Transcript_1/1_Confidence_1_000_Length_509
322	C	T	Anchor_Locus_15982_Transcript_2/3_Confidence_0_750_Length_2336_2
323	G	T	Anchor_Locus_2411_Transcript_1/3_Confidence_0_600_Length_2736_2
324	C	T	Anchor_Locus_16566_Transcript_1/1_Confidence_1_000_Length_457
325	C	T	Anchor_Locus_2411_Transcript_2/3_Confidence_0_600_Length_1228_1
326	T	A	Anchor_Locus_9305_Transcript_3/4_Confidence_0_625_Length_1534_1
327	C	T	Anchor_Locus_10285_Transcript_1/1_Confidence_1_000_Length_2062_1
328	T	C	Anchor_Locus_5764_Transcript_1/1_Confidence_1_000_Length_2071_2
329	A	G	Anchor_Locus_23838_Transcript_1/1_Confidence_1_000_Length_1299_1
330	G	T	Anchor_Locus_14699_Transcript_1/2_Confidence_0_750_Length_2394_2
331	C	T	Anchor_Locus_13385_Transcript_1/5_Confidence_0_545_Length_1189_1
332	C	T	Anchor_Locus_6503_Transcript_1/6_Confidence_0_625_Length_2346_2
333	A	G	Anchor_Locus_365_Transcript_6/8_Confidence_0_444_Length_1365_1
334	C	T	Anchor_Locus_15982_Transcript_2/3_Confidence_0_750_Length_2336_2
335	C	T	Anchor_Locus_12545_Transcript_4/4_Confidence_0_545_Length_4282_2
336	C	T	Anchor_Locus_15510_Transcript_2/6_Confidence_0_762_Length_3000_1
337	A	G	Anchor_Locus_20000_Transcript_2/6_Confidence_0_500_Length_2283_2
338	C	T	Anchor_Locus_16097_Transcript_1/3_Confidence_0_778_Length_1702_2
339	C	G	Anchor_Locus_5764_Transcript_1/1_Confidence_1_000_Length_2071_2
340	A	C	Anchor_Locus_2812_Transcript_2/2_Confidence_0_667_Length_1384_2
341	T	G	Anchor_Locus_13614_Transcript_3/4_Confidence_0_500_Length_1127_1
342	A	C	Anchor_Locus_9832_Transcript_1/1_Confidence_1_000_Length_1244_1
343	G	A	Anchor_Locus_14962_Transcript_2/3_Confidence_0_714_Length_1413_2
344	A	T	Anchor_Locus_35757_Transcript_1/1_Confidence_1_000_Length_374
345	T	C	Anchor_Locus_1478_Transcript_1/2_Confidence_0_750_Length_3338_1
346	G	A	Anchor_Locus_20679_Transcript_1/3_Confidence_0_667_Length_1046_1
347	A	G	Anchor_Locus_15510_Transcript_2/6_Confidence_0_762_Length_3000_1
348	T	G	Anchor_Locus_5560_Transcript_8/9_Confidence_0_481_Length_1587_1
349	A	G	Anchor_Locus_14962_Transcript_2/3_Confidence_0_714_Length_1413_2
350	A	G	Anchor_Locus_2288_Transcript_3/3_Confidence_0_750_Length_3305_1
351	C	T	Anchor_Locus_5083_Transcript_5/5_Confidence_0_692_Length_2330_1
352	T	C	Anchor_Locus_25795_Transcript_4/5_Confidence_0_500_Length_5595_2
353	C	G	Anchor_Locus_10285_Transcript_1/1_Confidence_1_000_Length_2062_1
354	C	T	Anchor_Locus_15982_Transcript_2/3_Confidence_0_750_Length_2336_2
355	A	G	Anchor_Locus_21859_Transcript_1/3_Confidence_0_714_Length_2941_2
356	G	T	Anchor_Locus_1204_Transcript_3/9_Confidence_0_654_Length_2946_1
357	A	G	Anchor_Locus_11799_Transcript_1/1_Confidence_1_000_Length_762_2
358	A	G	Anchor_Locus_876_Transcript_1/7_Confidence_0_600_Length_1552_1
359	G	T	Anchor_Locus_7512_Transcript_1/4_Confidence_0_667_Length_1813_1
360	G	A	Anchor_Locus_13025_Transcript_1/1_Confidence_1_000_Length_1203_1
361	G	A	Anchor_Locus_6503_Transcript_1/6_Confidence_0_625_Length_2346_2
362	T	C	Anchor_Locus_7902_Transcript_1/1_Confidence_1_000_Length_4289_2
363	T	A	Anchor_Locus_3335_Transcript_5/6_Confidence_0_688_Length_2985_1
364	T	C	Anchor_Locus_5560_Transcript_8/9_Confidence_0_481_Length_1587_1
365	G	C	Anchor_Locus_23742_Transcript_2/4_Confidence_0_700_Length_1633_2
366	C	T	Anchor_Locus_15510_Transcript_2/6_Confidence_0_762_Length_3000_1
367	A	G	Anchor_Locus_20000_Transcript_2/6_Confidence_0_500_Length_2283_2
368	C	G	Anchor_Locus_14962_Transcript_2/3_Confidence_0_714_Length_1413_2
369	A	G	Anchor_Locus_2411_Transcript_1/3_Confidence_0_600_Length_2736_2
370	G	A	Anchor_Locus_14912_Transcript_1/1_Confidence_1_000_Length_1623_1
371	A	G	Anchor_Locus_20439_Transcript_1/2_Confidence_0_800_Length_1155_1
372	C	T	Anchor_Locus_5083_Transcript_5/5_Confidence_0_692_Length_2330_1
373	A	G	Anchor_Locus_7368_Transcript_3/3_Confidence_0_600_Length_2898_1
374	G	A	Anchor_Locus_13292_Transcript_6/6_Confidence_0_700_Length_1717_1
375	C	G	Anchor_Locus_2288_Transcript_3/3_Confidence_0_750_Length_3305_1
376	A	C	Anchor_Locus_7368_Transcript_3/3_Confidence_0_600_Length_2898_1
377	A	C	Anchor_Locus_1525_Transcript_1/6_Confidence_0_688_Length_1852_2
378	A	C	Anchor_Locus_13025_Transcript_1/1_Confidence_1_000_Length_1203_1
379	G	A	Anchor_Locus_6503_Transcript_1/6_Confidence_0_625_Length_2346_2
380	C	T	Anchor_Locus_22301_Transcript_1/1_Confidence_1_000_Length_1267_1
381	G	A	Anchor_Locus_910_Transcript_3/3_Confidence_0_714_Length_4260_2
382	G	A	Anchor_Locus_23838_Transcript_1/1_Confidence_1_000_Length_1299_1
383	T	C	Anchor_Locus_20000_Transcript_2/6_Confidence_0_500_Length_2283_2
384	A	G	Anchor_Locus_13025_Transcript_1/1_Confidence_1_000_Length_1203_1
385	T	C	Anchor_Locus_1204_Transcript_3/9_Confidence_0_654_Length_2946_1
386	C	T	Anchor_Locus_13964_Transcript_1/1_Confidence_1_000_Length_1833_1
387	G	A	Anchor_Locus_16566_Transcript_1/1_Confidence_1_000_Length_457
388	C	G	Anchor_Locus_6503_Transcript_1/6_Confidence_0_625_Length_2346_2
389	C	G	Anchor_Locus_7902_Transcript_1/1_Confidence_1_000_Length_4289_2
390	A	G	Anchor_Locus_15250_Transcript_1/1_Confidence_1_000_Length_2627_2
391	G	A	Anchor_Locus_20949_Transcript_1/5_Confidence_0_636_Length_1962_2
392	G	A	Anchor_Locus_23742_Transcript_2/4_Confidence_0_700_Length_1633_2
393	C	T	Anchor_Locus_8941_Transcript_2/2_Confidence_0_750_Length_2163_1
394	G	C	Anchor_Locus_15982_Transcript_2/3_Confidence_0_750_Length_2336_2
395	G	T	Anchor_Locus_9305_Transcript_3/4_Confidence_0_625_Length_1534_1
396	G	A	Anchor_Locus_16566_Transcript_1/1_Confidence_1_000_Length_457
397	A	T	Anchor_Locus_3335_Transcript_5/6_Confidence_0_688_Length_2985_1
398	C	T	Anchor_Locus_16097_Transcript_1/3_Confidence_0_778_Length_1702_2
399	T	G	Anchor_Locus_21263_Transcript_1/1_Confidence_1_000_Length_1384_1
400	A	G	Anchor_Locus_6424_Transcript_8/8_Confidence_0_667_Length_3049_1
401	C	T	Anchor_Locus_13964_Transcript_1/1_Confidence_1_000_Length_1833_1
402	C	G	Anchor_Locus_13025_Transcript_1/1_Confidence_1_000_Length_1203_1
403	C	G	Anchor_Locus_7368_Transcript_3/3_Confidence_0_600_Length_2898_1
404	G	T	Anchor_Locus_2288_Transcript_3/3_Confidence_0_750_Length_3305_1
405	C	T	Anchor_Locus_13025_Transcript_1/1_Confidence_1_000_Length_1203_1
406	A	G	Anchor_Locus_12247_Transcript_1/1_Confidence_1_000_Length_1482_1
407	T	C	Anchor_Locus_9305_Transcript_3/4_Confidence_0_625_Length_1534_1
408	A	G	Anchor_Locus_2288_Transcript_3/3_Confidence_0_750_Length_3305_1
409	G	A	Anchor_Locus_375_Transcript_3/5_Confidence_0_692_Length_1611_2
410	T	C	Anchor_Locus_1204_Transcript_3/9_Confidence_0_654_Length_2946_1
411	C	T	Anchor_Locus_20949_Transcript_1/5_Confidence_0_636_Length_1962_2
412	A	G	Anchor_Locus_5577_Transcript_1/4_Confidence_0_667_Length_4429_2
413	A	C	Anchor_Locus_15510_Transcript_2/6_Confidence_0_762_Length_3000_1
414	T	A	Anchor_Locus_375_Transcript_3/5_Confidence_0_692_Length_1611_2
415	C	G	Anchor_Locus_5561_Transcript_6/9_Confidence_0_560_Length_2480_2
416	C	A	Anchor_Locus_1525_Transcript_1/6_Confidence_0_688_Length_1852_2
417	C	G	Anchor_Locus_13025_Transcript_1/1_Confidence_1_000_Length_1203_1
418	G	T	Anchor_Locus_15982_Transcript_2/3_Confidence_0_750_Length_2336_2
419	T	C	Anchor_Locus_13964_Transcript_1/1_Confidence_1_000_Length_1833_1
420	C	T	Anchor_Locus_15250_Transcript_1/1_Confidence_1_000_Length_2627_2
421	G	C	Anchor_Locus_15982_Transcript_2/3_Confidence_0_750_Length_2336_2
422	A	T	Anchor_Locus_16097_Transcript_1/3_Confidence_0_778_Length_1702_2
423	T	C	Anchor_Locus_17878_Transcript_6/6_Confidence_0_667_Length_1955_1
424	T	C	Anchor_Locus_2411_Transcript_2/3_Confidence_0_600_Length_1228_1
425	G	T	Anchor_Locus_21263_Transcript_1/1_Confidence_1_000_Length_1384_1
426	G	C	Anchor_Locus_5764_Transcript_1/1_Confidence_1_000_Length_2071_2
427	G	A	Anchor_Locus_6424_Transcript_8/8_Confidence_0_667_Length_3049_1
428	C	G	Anchor_Locus_9305_Transcript_3/4_Confidence_0_625_Length_1534_1
429	G	C	Anchor_Locus_15250_Transcript_1/1_Confidence_1_000_Length_2627_2
430	C	A	Anchor_Locus_15982_Transcript_2/3_Confidence_0_750_Length_2336_2
431	A	G	Anchor_Locus_1525_Transcript_1/6_Confidence_0_688_Length_1852_2
432	T	A	Anchor_Locus_20601_Transcript_1/1_Confidence_1_000_Length_512
433	C	A	Anchor_Locus_20949_Transcript_1/5_Confidence_0_636_Length_1962_2
434	G	C	Anchor_Locus_5560_Transcript_8/9_Confidence_0_481_Length_1587_1
435	C	T	Anchor_Locus_7120_Transcript_6/9_Confidence_0_600_Length_2064_2
436	A	G	Anchor_Locus_7368_Transcript_3/3_Confidence_0_600_Length_2898_1
437	C	T	Anchor_Locus_4880_Transcript_5/12_Confidence_0_267_Length_2892_1
438	A	G	Anchor_Locus_15510_Transcript_2/6_Confidence_0_762_Length_3000_1
439	T	C	Anchor_Locus_16363_Transcript_2/2_Confidence_0_750_Length_2290_1
440	T	C	Anchor_Locus_7512_Transcript_1/4_Confidence_0_667_Length_1813_1
441	C	T	Anchor_Locus_15510_Transcript_2/6_Confidence_0_762_Length_3000_1
442	A	T	Anchor_Locus_15056_Transcript_1/2_Confidence_0_571_Length_1701_1
443	T	A	Anchor_Locus_7902_Transcript_1/1_Confidence_1_000_Length_4289_2
444	C	T	Anchor_Locus_24214_Transcript_1/1_Confidence_1_000_Length_3351_1
445	A	G	Anchor_Locus_15982_Transcript_2/3_Confidence_0_750_Length_2336_2
446	A	G	Anchor_Locus_5330_Transcript_7/10_Confidence_0_640_Length_3357_1
447	A	C	Anchor_Locus_5560_Transcript_8/9_Confidence_0_481_Length_1587_1
448	T	C	Anchor_Locus_2411_Transcript_1/3_Confidence_0_600_Length_2736_2
449	C	T	Anchor_Locus_12545_Transcript_4/4_Confidence_0_545_Length_4282_2
450	C	T	Anchor_Locus_5764_Transcript_1/1_Confidence_1_000_Length_2071_2
451	G	T	Anchor_Locus_9832_Transcript_1/1_Confidence_1_000_Length_1244_1
452	T	C	Anchor_Locus_2947_Transcript_1/4_Confidence_0_625_Length_2788_1
453	G	A	Anchor_Locus_11799_Transcript_1/1_Confidence_1_000_Length_762_2
454	C	T	Anchor_Locus_876_Transcript_1/7_Confidence_0_600_Length_1552_1
455	C	T	Anchor_Locus_1525_Transcript_1/6_Confidence_0_688_Length_1852_2
456	G	A	Anchor_Locus_4347_Transcript_2/6_Confidence_0_467_Length_1694_1
457	G	A	Anchor_Locus_9550_Transcript_3/3_Confidence_0_714_Length_1761_1
458	C	T	Anchor_Locus_9305_Transcript_3/4_Confidence_0_625_Length_1534_1
459	A	T	Anchor_Locus_15510_Transcript_2/6_Confidence_0_762_Length_3000_1
460	T	C	Anchor_Locus_23_Transcript_2/5_Confidence_0_667_Length_1281_2
461	T	C	Anchor_Locus_9305_Transcript_3/4_Confidence_0_625_Length_1534_1
462	A	T	Anchor_Locus_3335_Transcript_5/6_Confidence_0_688_Length_2985_1
463	A	G	Anchor_Locus_15510_Transcript_2/6_Confidence_0_762_Length_3000_1
464	A	G	Anchor_Locus_5330_Transcript_7/10_Confidence_0_640_Length_3357_1
465	C	A	Anchor_Locus_17583_Transcript_1/1_Confidence_1_000_Length_2285_1
466	C	G	Anchor_Locus_6503_Transcript_1/6_Confidence_0_625_Length_2346_2
467	A	T	Anchor_Locus_13964_Transcript_1/1_Confidence_1_000_Length_1833_1
468	C	T	Anchor_Locus_15250_Transcript_1/1_Confidence_1_000_Length_2627_2
469	C	T	Anchor_Locus_9701_Transcript_2/2_Confidence_0_800_Length_1993_2
470	C	T	Anchor_Locus_16097_Transcript_1/3_Confidence_0_778_Length_1702_2
471	G	A	Anchor_Locus_20000_Transcript_2/6_Confidence_0_500_Length_2283_2
472	A	G	Anchor_Locus_15056_Transcript_1/2_Confidence_0_571_Length_1701_1
473	T	C	Anchor_Locus_9832_Transcript_1/1_Confidence_1_000_Length_1244_1
474	A	G	Anchor_Locus_5560_Transcript_8/9_Confidence_0_481_Length_1587_1
475	A	G	Anchor_Locus_6149_Transcript_4/6_Confidence_0_625_Length_1285_2
476	G	A	Anchor_Locus_16097_Transcript_1/3_Confidence_0_778_Length_1702_2
477	T	C	Anchor_Locus_13025_Transcript_1/1_Confidence_1_000_Length_1203_1
478	T	G	Anchor_Locus_1922_Transcript_1/9_Confidence_0_385_Length_2109_1
479	T	G	Anchor_Locus_25795_Transcript_4/5_Confidence_0_500_Length_5595_2
480	T	C	Anchor_Locus_13025_Transcript_1/1_Confidence_1_000_Length_1203_1
481	G	T	Anchor_Locus_9305_Transcript_3/4_Confidence_0_625_Length_1534_1
482	A	G	Anchor_Locus_9550_Transcript_1/3_Confidence_0_714_Length_1915_2
483	G	A	Anchor_Locus_876_Transcript_1/7_Confidence_0_600_Length_1552_1
484	A	G	Anchor_Locus_8818_Transcript_1/1_Confidence_1_000_Length_3475_1
485	G	C	Anchor_Locus_4562_Transcript_2/2_Confidence_0_750_Length_1579_1
486	A	G	Anchor_Locus_4347_Transcript_2/6_Confidence_0_467_Length_1694_1
487	C	T	Anchor_Locus_6503_Transcript_1/6_Confidence_0_625_Length_2346_2
488	A	T	Anchor_Locus_8818_Transcript_1/1_Confidence_1_000_Length_3475_1
489	A	T	Anchor_Locus_375_Transcript_3/5_Confidence_0_692_Length_1611_2
490	C	T	Anchor_Locus_5561_Transcript_6/9_Confidence_0_560_Length_2480_2
491	A	G	Anchor_Locus_17183_Transcript_9/10_Confidence_0_292_Length_1323_2
492	A	G	Anchor_Locus_2812_Transcript_2/2_Confidence_0_667_Length_1384_2
493	G	C	Anchor_Locus_21263_Transcript_1/1_Confidence_1_000_Length_1384_1
494	G	T	Anchor_Locus_9305_Transcript_3/4_Confidence_0_625_Length_1534_1
495	T	C	Anchor_Locus_13025_Transcript_1/1_Confidence_1_000_Length_1203_1
496	C	T	Anchor_Locus_2411_Transcript_2/3_Confidence_0_600_Length_1228_1
497	A	G	Anchor_Locus_8446_Transcript_4/6_Confidence_0_714_Length_1482_2
498	A	T	Anchor_Locus_5083_Transcript_5/5_Confidence_0_692_Length_2330_1
499	T	C	Anchor_Locus_21859_Transcript_1/3_Confidence_0_714_Length_2941_2
500	G	A	Anchor_Locus_13964_Transcript_1/1_Confidence_1_000_Length_1833_1
501	A	G	Anchor_Locus_13025_Transcript_1/1_Confidence_1_000_Length_1203_1
502	T	A	Anchor_Locus_8446_Transcript_4/6_Confidence_0_714_Length_1482_2
503	A	C	Anchor_Locus_319_Transcript_1/1_Confidence_1_000_Length_1969_2
504	G	A	Anchor_Locus_25795_Transcript_4/5_Confidence_0_500_Length_5595_2
505	T	A	Anchor_Locus_7368_Transcript_3/3_Confidence_0_600_Length_2898_1
506	A	G	Anchor_Locus_604_Transcript_2/4_Confidence_0_667_Length_3543_2
507	C	T	Anchor_Locus_5083_Transcript_5/5_Confidence_0_692_Length_2330_1
508	T	A	Anchor_Locus_331_Transcript_3/6_Confidence_0_722_Length_2389_2
509	T	G	Anchor_Locus_2947_Transcript_1/4_Confidence_0_625_Length_2788_1
510	C	T	Anchor_Locus_15510_Transcript_2/6_Confidence_0_762_Length_3000_1
511	G	C	Anchor_Locus_21859_Transcript_1/3_Confidence_0_714_Length_2941_2
512	T	C	Anchor_Locus_8041_Transcript_1/2_Confidence_0_667_Length_838_2
513	C	T	Anchor_Locus_2812_Transcript_2/2_Confidence_0_667_Length_1384_2
514	G	A	Anchor_Locus_4679_Transcript_4/7_Confidence_0_647_Length_2240_2
515	A	G	Anchor_Locus_29013_Transcript_1/2_Confidence_0_750_Length_841_2
516	T	C	Anchor_Locus_8041_Transcript_1/2_Confidence_0_667_Length_838_2
517	A	G	Anchor_Locus_15083_Transcript_1/1_Confidence_1_000_Length_2512_2
518	A	C	Anchor_Locus_15510_Transcript_2/6_Confidence_0_762_Length_3000_1
519	C	A	Anchor_Locus_365_Transcript_6/8_Confidence_0_444_Length_1365_1
520	A	G	Anchor_Locus_4347_Transcript_2/6_Confidence_0_467_Length_1694_1
521	C	A	Anchor_Locus_1509_Transcript_2/2_Confidence_0_875_Length_2637_1
522	C	T	Anchor_Locus_13025_Transcript_1/1_Confidence_1_000_Length_1203_1
523	T	A	Anchor_Locus_1525_Transcript_1/6_Confidence_0_688_Length_1852_2
524	C	T	Anchor_Locus_4880_Transcript_5/12_Confidence_0_267_Length_2892_1
525	A	G	Anchor_Locus_5560_Transcript_8/9_Confidence_0_481_Length_1587_1
526	C	T	Anchor_Locus_15510_Transcript_2/6_Confidence_0_762_Length_3000_1
527	A	G	Anchor_Locus_473_Transcript_1/10_Confidence_0_593_Length_3069_2
528	A	G	Anchor_Locus_876_Transcript_1/7_Confidence_0_600_Length_1552_1
529	C	T	Anchor_Locus_23838_Transcript_1/1_Confidence_1_000_Length_1299_1
530	A	G	Anchor_Locus_25795_Transcript_4/5_Confidence_0_500_Length_5595_2
531	G	T	Anchor_Locus_375_Transcript_3/5_Confidence_0_692_Length_1611_2
532	A	G	Anchor_Locus_8366_Transcript_3/4_Confidence_0_700_Length_1874_1
533	C	T	Anchor_Locus_1525_Transcript_1/6_Confidence_0_688_Length_1852_2
534	G	T	Anchor_Locus_6588_Transcript_3/3_Confidence_0_600_Length_2926_2
535	G	A	Anchor_Locus_2411_Transcript_2/3_Confidence_0_600_Length_1228_1
536	C	T	Anchor_Locus_23742_Transcript_2/4_Confidence_0_700_Length_1633_2
537	A	G	Anchor_Locus_13025_Transcript_1/1_Confidence_1_000_Length_1203_1
538	T	C	Anchor_Locus_15982_Transcript_2/3_Confidence_0_750_Length_2336_2
539	G	A	Anchor_Locus_1525_Transcript_1/6_Confidence_0_688_Length_1852_2
540	G	A	Anchor_Locus_2812_Transcript_2/2_Confidence_0_667_Length_1384_2
541	C	T	Anchor_Locus_15982_Transcript_2/3_Confidence_0_750_Length_2336_2
542	G	C	Anchor_Locus_6503_Transcript_1/6_Confidence_0_625_Length_2346_2
543	C	G	Anchor_Locus_4722_Transcript_2/2_Confidence_1_000_Length_3882_2
544	C	T	Anchor_Locus_6503_Transcript_1/6_Confidence_0_625_Length_2346_2
545	C	T	Anchor_Locus_12545_Transcript_4/4_Confidence_0_545_Length_4282_2
546	A	G	Anchor_Locus_13025_Transcript_1/1_Confidence_1_000_Length_1203_1
547	T	A	Anchor_Locus_9948_Transcript_2/2_Confidence_0_750_Length_1186_1
548	G	T	Anchor_Locus_3706_Transcript_1/5_Confidence_0_643_Length_2378_2
549	T	A	Anchor_Locus_2812_Transcript_2/2_Confidence_0_667_Length_1384_2
550	C	T	Anchor_Locus_9550_Transcript_1/3_Confidence_0_714_Length_1915_2
551	C	G	Anchor_Locus_13964_Transcript_1/1_Confidence_1_000_Length_1833_1
552	C	G	Anchor_Locus_25795_Transcript_4/5_Confidence_0_500_Length_5595_2
553	T	C	Anchor_Locus_10285_Transcript_1/1_Confidence_1_000_Length_2062_1
554	T	A	Anchor_Locus_17183_Transcript_9/10_Confidence_0_292_Length_1323_2
555	C	G	Anchor_Locus_15250_Transcript_1/1_Confidence_1_000_Length_2627_2
556	A	G	Anchor_Locus_20949_Transcript_1/5_Confidence_0_636_Length_1962_2
557	A	C	Anchor_Locus_29013_Transcript_1/2_Confidence_0_750_Length_841_2
558	G	A	Anchor_Locus_876_Transcript_1/7_Confidence_0_600_Length_1552_1
559	A	G	Anchor_Locus_25795_Transcript_4/5_Confidence_0_500_Length_5595_2
560	C	G	Anchor_Locus_5577_Transcript_1/4_Confidence_0_667_Length_4429_2
561	T	C	Anchor_Locus_13025_Transcript_1/1_Confidence_1_000_Length_1203_1
562	A	G	Anchor_Locus_6149_Transcript_4/6_Confidence_0_625_Length_1285_2
563	G	T	Anchor_Locus_5473_Transcript_1/3_Confidence_0_625_Length_1583_2
564	G	A	Anchor_Locus_15056_Transcript_1/2_Confidence_0_571_Length_1701_1
565	T	A	Anchor_Locus_7368_Transcript_3/3_Confidence_0_600_Length_2898_1
566	C	A	Anchor_Locus_9948_Transcript_2/2_Confidence_0_750_Length_1186_1
567	G	A	Anchor_Locus_13025_Transcript_1/1_Confidence_1_000_Length_1203_1
568	C	T	Anchor_Locus_319_Transcript_1/1_Confidence_1_000_Length_1969_2
569	C	T	Anchor_Locus_375_Transcript_3/5_Confidence_0_692_Length_1611_2
570	C	T	Anchor_Locus_15250_Transcript_1/1_Confidence_1_000_Length_2627_2
571	A	G	Anchor_Locus_15982_Transcript_2/3_Confidence_0_750_Length_2336_2
572	T	C	Anchor_Locus_1525_Transcript_1/6_Confidence_0_688_Length_1852_2
573	C	A	Anchor_Locus_13964_Transcript_1/1_Confidence_1_000_Length_1833_1
574	C	A	Anchor_Locus_2411_Transcript_2/3_Confidence_0_600_Length_1228_1
575	A	G	Anchor_Locus_375_Transcript_3/5_Confidence_0_692_Length_1611_2
576	C	G	Anchor_Locus_5577_Transcript_1/4_Confidence_0_667_Length_4429_2
577	G	C	Anchor_Locus_21859_Transcript_1/3_Confidence_0_714_Length_2941_2
578	A	C	Anchor_Locus_4722_Transcript_2/2_Confidence_1_000_Length_3882_2
579	G	A	Anchor_Locus_13025_Transcript_1/1_Confidence_1_000_Length_1203_1
580	T	C	Anchor_Locus_15982_Transcript_2/3_Confidence_0_750_Length_2336_2
581	A	G	Anchor_Locus_9948_Transcript_2/2_Confidence_0_750_Length_1186_1
582	G	A	Anchor_Locus_20000_Transcript_2/6_Confidence_0_500_Length_2283_2
583	A	T	Anchor_Locus_4722_Transcript_2/2_Confidence_1_000_Length_3882_2
584	A	T	Anchor_Locus_20949_Transcript_1/5_Confidence_0_636_Length_1962_2
585	T	A	Anchor_Locus_876_Transcript_1/7_Confidence_0_600_Length_1552_1
586	C	A	Anchor_Locus_23838_Transcript_1/1_Confidence_1_000_Length_1299_1
587	G	A	Anchor_Locus_8446_Transcript_4/6_Confidence_0_714_Length_1482_2
588	A	G	Anchor_Locus_5083_Transcript_5/5_Confidence_0_692_Length_2330_1
589	T	C	Anchor_Locus_15250_Transcript_1/1_Confidence_1_000_Length_2627_2
590	A	G	Anchor_Locus_23742_Transcript_2/4_Confidence_0_700_Length_1633_2
591	A	T	Anchor_Locus_7020_Transcript_1/5_Confidence_0_667_Length_1529_2
592	A	G	Anchor_Locus_21859_Transcript_1/3_Confidence_0_714_Length_2941_2
593	G	A	Anchor_Locus_8041_Transcript_1/2_Confidence_0_667_Length_838_2
594	C	G	Anchor_Locus_5083_Transcript_5/5_Confidence_0_692_Length_2330_1
595	G	A	Anchor_Locus_6339_Transcript_4/4_Confidence_0_700_Length_2754_2
596	T	A	Anchor_Locus_365_Transcript_7/8_Confidence_0_333_Length_1361_2
597	A	G	Anchor_Locus_14310_Transcript_2/6_Confidence_0_643_Length_2063_2
598	G	A	Anchor_Locus_5577_Transcript_1/4_Confidence_0_667_Length_4429_2
599	T	C	Anchor_Locus_604_Transcript_2/4_Confidence_0_667_Length_3543_2
600	C	T	Anchor_Locus_2812_Transcript_2/2_Confidence_0_667_Length_1384_2
601	G	A	Anchor_Locus_20000_Transcript_2/6_Confidence_0_500_Length_2283_2
602	G	A	Anchor_Locus_1123_Transcript_2/5_Confidence_0_438_Length_2079_2
603	G	A	Anchor_Locus_319_Transcript_1/1_Confidence_1_000_Length_1969_2
604	G	T	Anchor_Locus_8410_Transcript_1/1_Confidence_1_000_Length_6532_2
605	T	C	Anchor_Locus_7120_Transcript_6/9_Confidence_0_600_Length_2064_2
606	C	T	Anchor_Locus_23243_Transcript_1/1_Confidence_1_000_Length_2330_3
607	A	G	Anchor_Locus_7368_Transcript_3/3_Confidence_0_600_Length_2898_2
608	G	C	Anchor_Locus_16097_Transcript_1/3_Confidence_0_778_Length_1702_2
609	T	C	Anchor_Locus_5764_Transcript_1/1_Confidence_1_000_Length_2071_2
610	A	C	Anchor_Locus_5577_Transcript_4/4_Confidence_0_667_Length_4625_3
611	G	A	Anchor_Locus_9550_Transcript_1/3_Confidence_0_714_Length_1915_2
612	A	T	Anchor_Locus_20155_Transcript_7/8_Confidence_0_412_Length_1434_2
613	C	T	Anchor_Locus_20949_Transcript_1/5_Confidence_0_636_Length_1962_2
614	T	C	Anchor_Locus_2196_Transcript_6/6_Confidence_0_643_Length_3503_3
615	A	G	Anchor_Locus_20949_Transcript_1/5_Confidence_0_636_Length_1962_2
616	T	A	Anchor_Locus_8107_Transcript_3/3_Confidence_0_714_Length_10526_3
617	A	T	Anchor_Locus_2208_Transcript_3/6_Confidence_0_625_Length_1870_3
618	G	A	Anchor_Locus_2777_Transcript_2/2_Confidence_0_667_Length_1176_3
619	A	G	Anchor_Locus_9550_Transcript_1/3_Confidence_0_714_Length_1915_2
620	T	A	Anchor_Locus_3738_Transcript_1/2_Confidence_0_750_Length_3155_3
621	A	G	Anchor_Locus_4685_Transcript_1/1_Confidence_1_000_Length_2009_3
622	C	T	Anchor_Locus_2208_Transcript_3/6_Confidence_0_625_Length_1870_3
623	A	G	Anchor_Locus_24160_Transcript_1/1_Confidence_1_000_Length_1493_2
624	A	G	Anchor_Locus_14260_Transcript_3/10_Confidence_0_680_Length_5561_3
625	G	A	Anchor_Locus_20000_Transcript_2/6_Confidence_0_500_Length_2283_2
626	G	A	Anchor_Locus_8107_Transcript_3/3_Confidence_0_714_Length_10526_3
627	C	T	Anchor_Locus_12545_Transcript_2/4_Confidence_0_455_Length_4500_3
628	A	G	Anchor_Locus_5577_Transcript_4/4_Confidence_0_667_Length_4625_3
629	C	T	Anchor_Locus_375_Transcript_3/5_Confidence_0_692_Length_1611_2
630	T	G	Anchor_Locus_5577_Transcript_4/4_Confidence_0_667_Length_4625_3
631	C	T	Anchor_Locus_803_Transcript_1/5_Confidence_0_444_Length_3561_3
632	G	A	Anchor_Locus_2812_Transcript_2/2_Confidence_0_667_Length_1384_2
633	G	A	Anchor_Locus_14260_Transcript_3/10_Confidence_0_680_Length_5561_3
634	T	C	Anchor_Locus_803_Transcript_1/5_Confidence_0_444_Length_3561_3
635	T	C	Anchor_Locus_23742_Transcript_2/4_Confidence_0_700_Length_1633_2
636	C	A	Anchor_Locus_20000_Transcript_2/6_Confidence_0_500_Length_2283_2
637	C	T	Anchor_Locus_13385_Transcript_2/5_Confidence_0_182_Length_2572_3
638	A	G	Anchor_Locus_319_Transcript_1/1_Confidence_1_000_Length_1969_2
639	G	C	Anchor_Locus_2777_Transcript_2/2_Confidence_0_667_Length_1176_3
640	G	A	Anchor_Locus_21859_Transcript_1/3_Confidence_0_714_Length_2941_2
641	G	T	Anchor_Locus_5979_Transcript_3/10_Confidence_0_517_Length_1520_3
642	A	G	Anchor_Locus_365_Transcript_2/8_Confidence_0_389_Length_1508_3
643	G	T	Anchor_Locus_22658_Transcript_1/8_Confidence_0_524_Length_1577_3
644	G	A	Anchor_Locus_1485_Transcript_7/7_Confidence_0_632_Length_1628_3
645	A	G	Anchor_Locus_25152_Transcript_7/8_Confidence_0_500_Length_1098_3
646	T	C	Anchor_Locus_25795_Transcript_4/5_Confidence_0_500_Length_5595_2
647	G	A	Anchor_Locus_331_Transcript_6/6_Confidence_0_722_Length_2393_3
648	C	G	Anchor_Locus_23243_Transcript_1/1_Confidence_1_000_Length_2330_3
649	A	G	Anchor_Locus_21859_Transcript_1/3_Confidence_0_714_Length_2941_2
650	G	A	Anchor_Locus_3335_Transcript_1/6_Confidence_0_688_Length_2905_3
651	A	C	Anchor_Locus_17758_Transcript_5/5_Confidence_0_636_Length_2190_3
652	G	A	Anchor_Locus_3738_Transcript_1/2_Confidence_0_750_Length_3155_3
653	T	C	Anchor_Locus_5561_Transcript_4/9_Confidence_0_440_Length_2247_3
654	C	T	Anchor_Locus_319_Transcript_1/1_Confidence_1_000_Length_1969_2
655	T	C	Anchor_Locus_16363_Transcript_2/2_Confidence_0_750_Length_2290_2
656	G	A	Anchor_Locus_3954_Transcript_1/3_Confidence_0_714_Length_3711_3
657	T	C	Anchor_Locus_331_Transcript_6/6_Confidence_0_722_Length_2393_3
658	G	T	Anchor_Locus_3954_Transcript_1/3_Confidence_0_714_Length_3711_3
659	A	G	Anchor_Locus_6520_Transcript_2/4_Confidence_0_700_Length_4689_2
660	C	G	Anchor_Locus_17758_Transcript_5/5_Confidence_0_636_Length_2190_3
661	T	A	Anchor_Locus_3954_Transcript_1/3_Confidence_0_714_Length_3711_3
662	A	C	Anchor_Locus_3335_Transcript_1/6_Confidence_0_688_Length_2905_3
663	T	C	Anchor_Locus_4685_Transcript_1/1_Confidence_1_000_Length_2009_3
664	C	G	Anchor_Locus_20949_Transcript_1/5_Confidence_0_636_Length_1962_2
665	C	T	Anchor_Locus_23742_Transcript_2/4_Confidence_0_700_Length_1633_2
666	G	T	Anchor_Locus_6212_Transcript_1/1_Confidence_1_000_Length_1582_2
667	A	T	Anchor_Locus_3286_Transcript_1/3_Confidence_0_714_Length_3743_3
668	G	A	Anchor_Locus_4722_Transcript_2/2_Confidence_1_000_Length_3882_2
669	A	C	Anchor_Locus_6646_Transcript_1/1_Confidence_1_000_Length_2160_3
670	G	C	Anchor_Locus_2208_Transcript_3/6_Confidence_0_625_Length_1870_3
671	T	C	Anchor_Locus_5979_Transcript_3/10_Confidence_0_517_Length_1520_3
672	C	T	Anchor_Locus_20000_Transcript_2/6_Confidence_0_500_Length_2283_2
673	C	T	Anchor_Locus_5577_Transcript_4/4_Confidence_0_667_Length_4625_3
674	G	A	Anchor_Locus_3706_Transcript_5/5_Confidence_0_643_Length_2311_3
675	A	C	Anchor_Locus_21859_Transcript_1/3_Confidence_0_714_Length_2941_2
676	C	G	Anchor_Locus_3954_Transcript_1/3_Confidence_0_714_Length_3711_3
677	A	T	Anchor_Locus_4685_Transcript_1/1_Confidence_1_000_Length_2009_3
678	A	T	Anchor_Locus_2812_Transcript_2/2_Confidence_0_667_Length_1384_2
679	C	A	Anchor_Locus_13385_Transcript_2/5_Confidence_0_182_Length_2572_3
680	C	T	Anchor_Locus_3286_Transcript_1/3_Confidence_0_714_Length_3743_3
681	T	C	Anchor_Locus_20000_Transcript_2/6_Confidence_0_500_Length_2283_2
682	G	A	Anchor_Locus_15982_Transcript_2/3_Confidence_0_750_Length_2336_2
683	T	C	Anchor_Locus_1330_Transcript_5/10_Confidence_0_464_Length_2068_3
684	C	T	Anchor_Locus_20949_Transcript_1/5_Confidence_0_636_Length_1962_2
685	C	T	Anchor_Locus_5561_Transcript_4/9_Confidence_0_440_Length_2247_3
686	G	A	Anchor_Locus_3286_Transcript_1/3_Confidence_0_714_Length_3743_3
687	T	A	Anchor_Locus_5764_Transcript_1/1_Confidence_1_000_Length_2071_2
688	A	G	Anchor_Locus_7368_Transcript_3/3_Confidence_0_600_Length_2898_2
689	G	A	Anchor_Locus_9550_Transcript_1/3_Confidence_0_714_Length_1915_2
690	A	G	Anchor_Locus_17758_Transcript_5/5_Confidence_0_636_Length_2190_3
691	A	G	Anchor_Locus_4991_Transcript_4/6_Confidence_0_600_Length_2248_3
692	C	T	Anchor_Locus_1123_Transcript_2/5_Confidence_0_438_Length_2079_2
693	T	C	Anchor_Locus_15250_Transcript_1/1_Confidence_1_000_Length_2627_2
694	T	A	Anchor_Locus_15982_Transcript_2/3_Confidence_0_750_Length_2336_2
695	A	G	Anchor_Locus_16097_Transcript_1/3_Confidence_0_778_Length_1702_2
696	A	T	Anchor_Locus_5577_Transcript_4/4_Confidence_0_667_Length_4625_3
697	C	T	Anchor_Locus_803_Transcript_1/5_Confidence_0_444_Length_3561_3
698	A	T	Anchor_Locus_31767_Transcript_2/3_Confidence_0_500_Length_1543_3
699	C	T	Anchor_Locus_5764_Transcript_1/1_Confidence_1_000_Length_2071_2
700	A	G	Anchor_Locus_20949_Transcript_1/5_Confidence_0_636_Length_1962_2
701	G	T	Anchor_Locus_4779_Transcript_1/1_Confidence_1_000_Length_2168_3
702	T	G	Anchor_Locus_14260_Transcript_3/10_Confidence_0_680_Length_5561_3
703	A	G	Anchor_Locus_17758_Transcript_5/5_Confidence_0_636_Length_2190_3
704	G	A	Anchor_Locus_3286_Transcript_1/3_Confidence_0_714_Length_3743_3
705	C	T	Anchor_Locus_20000_Transcript_2/6_Confidence_0_500_Length_2283_2
706	T	C	Anchor_Locus_803_Transcript_1/5_Confidence_0_444_Length_3561_3
707	C	A	Anchor_Locus_8060_Transcript_4/8_Confidence_0_565_Length_1982_2
708	T	G	Anchor_Locus_5764_Transcript_1/1_Confidence_1_000_Length_2071_2
709	G	T	Anchor_Locus_13385_Transcript_2/5_Confidence_0_182_Length_2572_3
710	G	A	Anchor_Locus_17183_Transcript_9/10_Confidence_0_292_Length_1323_2
711	T	G	Anchor_Locus_7020_Transcript_1/5_Confidence_0_667_Length_1529_2
712	C	A	Anchor_Locus_13385_Transcript_2/5_Confidence_0_182_Length_2572_3
713	A	G	Anchor_Locus_5901_Transcript_1/2_Confidence_0_750_Length_1977_2
714	A	G	Anchor_Locus_910_Transcript_3/3_Confidence_0_714_Length_4260_3
715	T	C	Anchor_Locus_15982_Transcript_2/3_Confidence_0_750_Length_2336_2
716	C	T	Anchor_Locus_3286_Transcript_1/3_Confidence_0_714_Length_3743_3
717	C	T	Anchor_Locus_5764_Transcript_1/1_Confidence_1_000_Length_2071_2
718	T	C	Anchor_Locus_8774_Transcript_1/1_Confidence_1_000_Length_1640_3
719	A	G	Anchor_Locus_4779_Transcript_1/1_Confidence_1_000_Length_2168_3
720	C	T	Anchor_Locus_17758_Transcript_5/5_Confidence_0_636_Length_2190_3
721	G	T	Anchor_Locus_20949_Transcript_1/5_Confidence_0_636_Length_1962_2
722	T	C	Anchor_Locus_3286_Transcript_1/3_Confidence_0_714_Length_3743_3
723	G	C	Anchor_Locus_5577_Transcript_4/4_Confidence_0_667_Length_4625_3
724	T	G	Anchor_Locus_4722_Transcript_2/2_Confidence_1_000_Length_3882_2
725	T	C	Anchor_Locus_5979_Transcript_3/10_Confidence_0_517_Length_1520_3
726	G	T	Anchor_Locus_375_Transcript_3/5_Confidence_0_692_Length_1611_2
727	A	G	Anchor_Locus_7020_Transcript_1/5_Confidence_0_667_Length_1529_2
728	A	G	Anchor_Locus_3706_Transcript_5/5_Confidence_0_643_Length_2311_3
729	T	C	Anchor_Locus_7679_Transcript_2/2_Confidence_0_667_Length_1679_3
730	T	C	Anchor_Locus_23243_Transcript_1/1_Confidence_1_000_Length_2330_3
731	A	G	Anchor_Locus_1123_Transcript_2/5_Confidence_0_438_Length_2079_2
732	G	A	Anchor_Locus_20949_Transcript_1/5_Confidence_0_636_Length_1962_2
733	T	G	Anchor_Locus_14260_Transcript_3/10_Confidence_0_680_Length_5561_3
734	A	G	Anchor_Locus_20870_Transcript_1/4_Confidence_0_700_Length_1547_2
735	C	T	Anchor_Locus_25152_Transcript_7/8_Confidence_0_500_Length_1098_3
736	A	G	Anchor_Locus_803_Transcript_1/5_Confidence_0_444_Length_3561_3
737	C	T	Anchor_Locus_2196_Transcript_6/6_Confidence_0_643_Length_3503_3
738	T	C	Anchor_Locus_20000_Transcript_2/6_Confidence_0_500_Length_2283_2
739	T	C	Anchor_Locus_5577_Transcript_4/4_Confidence_0_667_Length_4625_3
740	C	T	Anchor_Locus_12545_Transcript_2/4_Confidence_0_455_Length_4500_3
741	C	T	Anchor_Locus_5764_Transcript_1/1_Confidence_1_000_Length_2071_2
742	G	A	Anchor_Locus_15982_Transcript_2/3_Confidence_0_750_Length_2336_2
743	T	C	Anchor_Locus_8342_Transcript_1/2_Confidence_0_750_Length_3532_3
744	G	A	Anchor_Locus_319_Transcript_1/1_Confidence_1_000_Length_1969_2
745	A	G	Anchor_Locus_20870_Transcript_3/4_Confidence_0_700_Length_1653_2
746	T	C	Anchor_Locus_23742_Transcript_2/4_Confidence_0_700_Length_1633_2
747	A	T	Anchor_Locus_2812_Transcript_2/2_Confidence_0_667_Length_1384_2
748	G	A	Anchor_Locus_15982_Transcript_2/3_Confidence_0_750_Length_2336_2
749	A	G	Anchor_Locus_3738_Transcript_1/2_Confidence_0_750_Length_3155_3
750	T	C	Anchor_Locus_2208_Transcript_3/6_Confidence_0_625_Length_1870_3
751	C	T	Anchor_Locus_5577_Transcript_4/4_Confidence_0_667_Length_4625_3
752	C	T	Anchor_Locus_6149_Transcript_1/6_Confidence_0_688_Length_1859_3
753	A	G	Anchor_Locus_17758_Transcript_5/5_Confidence_0_636_Length_2190_3
754	T	A	Anchor_Locus_803_Transcript_1/5_Confidence_0_444_Length_3561_3
755	A	G	Anchor_Locus_31767_Transcript_2/3_Confidence_0_500_Length_1543_3
756	G	A	Anchor_Locus_15250_Transcript_1/1_Confidence_1_000_Length_2627_2
757	G	A	Anchor_Locus_15982_Transcript_2/3_Confidence_0_750_Length_2336_2
758	A	G	Anchor_Locus_4685_Transcript_1/1_Confidence_1_000_Length_2009_3
759	A	T	Anchor_Locus_17758_Transcript_5/5_Confidence_0_636_Length_2190_3
760	G	A	Anchor_Locus_31767_Transcript_2/3_Confidence_0_500_Length_1543_3
761	T	C	Anchor_Locus_20000_Transcript_2/6_Confidence_0_500_Length_2283_2
762	G	A	Anchor_Locus_17758_Transcript_5/5_Confidence_0_636_Length_2190_3
763	A	G	Anchor_Locus_9550_Transcript_1/3_Confidence_0_714_Length_1915_2
764	G	A	Anchor_Locus_3706_Transcript_5/5_Confidence_0_643_Length_2311_3
765	G	A	Anchor_Locus_22372_Transcript_1/1_Confidence_1_000_Length_2338_3
766	G	A	Anchor_Locus_31767_Transcript_2/3_Confidence_0_500_Length_1543_3
767	A	C	Anchor_Locus_4685_Transcript_1/1_Confidence_1_000_Length_2009_3
768	G	C	Anchor_Locus_910_Transcript_3/3_Confidence_0_714_Length_4260_3
769	T	A	Anchor_Locus_9550_Transcript_1/3_Confidence_0_714_Length_1915_2
770	G	T	Anchor_Locus_1123_Transcript_2/5_Confidence_0_438_Length_2079_2
771	A	G	Anchor_Locus_17758_Transcript_5/5_Confidence_0_636_Length_2190_3
772	G	A	Anchor_Locus_3335_Transcript_1/6_Confidence_0_688_Length_2905_3
773	A	T	Anchor_Locus_7020_Transcript_1/5_Confidence_0_667_Length_1529_2
774	A	C	Anchor_Locus_20870_Transcript_3/4_Confidence_0_700_Length_1653_2
775	A	C	Anchor_Locus_803_Transcript_1/5_Confidence_0_444_Length_3561_3
776	G	T	Anchor_Locus_5577_Transcript_4/4_Confidence_0_667_Length_4625_3
777	T	C	Anchor_Locus_20000_Transcript_2/6_Confidence_0_500_Length_2283_2
778	C	G	Anchor_Locus_3335_Transcript_1/6_Confidence_0_688_Length_2905_3
779	A	G	Anchor_Locus_8107_Transcript_3/3_Confidence_0_714_Length_10526_3
780	C	T	Anchor_Locus_5764_Transcript_1/1_Confidence_1_000_Length_2071_2
781	A	G	Anchor_Locus_4685_Transcript_1/1_Confidence_1_000_Length_2009_3
782	T	C	Anchor_Locus_5979_Transcript_3/10_Confidence_0_517_Length_1520_3
783	C	T	Anchor_Locus_25152_Transcript_7/8_Confidence_0_500_Length_1098_3
784	T	C	Anchor_Locus_31767_Transcript_2/3_Confidence_0_500_Length_1543_3
785	T	C	Anchor_Locus_9550_Transcript_1/3_Confidence_0_714_Length_1915_2
786	G	A	Anchor_Locus_7679_Transcript_2/2_Confidence_0_667_Length_1679_3
787	A	G	Anchor_Locus_5577_Transcript_4/4_Confidence_0_667_Length_4625_3
788	T	C	Anchor_Locus_15982_Transcript_2/3_Confidence_0_750_Length_2336_2
789	A	G	Anchor_Locus_5764_Transcript_1/1_Confidence_1_000_Length_2071_2
790	T	A	Anchor_Locus_3706_Transcript_5/5_Confidence_0_643_Length_2311_3
791	C	T	Anchor_Locus_19696_Transcript_1/2_Confidence_0_750_Length_2547_2
792	C	T	Anchor_Locus_5764_Transcript_1/1_Confidence_1_000_Length_2071_2
793	A	G	Anchor_Locus_9550_Transcript_1/3_Confidence_0_714_Length_1915_2
794	T	C	Anchor_Locus_2196_Transcript_6/6_Confidence_0_643_Length_3503_3
795	G	A	Anchor_Locus_7679_Transcript_2/2_Confidence_0_667_Length_1679_3
796	T	C	Anchor_Locus_9550_Transcript_1/3_Confidence_0_714_Length_1915_2
797	T	C	Anchor_Locus_4779_Transcript_1/1_Confidence_1_000_Length_2168_3
798	C	G	Anchor_Locus_3335_Transcript_1/6_Confidence_0_688_Length_2905_3
799	C	T	Anchor_Locus_22658_Transcript_1/8_Confidence_0_524_Length_1577_3
800	C	G	Anchor_Locus_24160_Transcript_1/1_Confidence_1_000_Length_1493_2
801	C	G	Anchor_Locus_20000_Transcript_2/6_Confidence_0_500_Length_2283_2
802	A	G	Anchor_Locus_8446_Transcript_4/6_Confidence_0_714_Length_1482_2
803	G	A	Anchor_Locus_8107_Transcript_3/3_Confidence_0_714_Length_10526_3
804	T	C	Anchor_Locus_17758_Transcript_5/5_Confidence_0_636_Length_2190_3
805	C	T	Anchor_Locus_3286_Transcript_1/3_Confidence_0_714_Length_3743_3
806	C	T	Anchor_Locus_20949_Transcript_1/5_Confidence_0_636_Length_1962_2
807	C	T	Anchor_Locus_5979_Transcript_3/10_Confidence_0_517_Length_1520_3
808	T	C	Anchor_Locus_15982_Transcript_2/3_Confidence_0_750_Length_2336_2
809	T	C	Anchor_Locus_375_Transcript_3/5_Confidence_0_692_Length_1611_2
810	A	G	Anchor_Locus_7020_Transcript_1/5_Confidence_0_667_Length_1529_2
811	G	A	Anchor_Locus_8446_Transcript_4/6_Confidence_0_714_Length_1482_2
812	A	G	Anchor_Locus_4685_Transcript_1/1_Confidence_1_000_Length_2009_3
813	C	T	Anchor_Locus_26529_Transcript_2/4_Confidence_0_600_Length_1600_3
814	A	G	Anchor_Locus_14260_Transcript_3/10_Confidence_0_680_Length_5561_3
815	A	G	Anchor_Locus_4779_Transcript_1/1_Confidence_1_000_Length_2168_3
816	C	T	Anchor_Locus_4583_Transcript_5/7_Confidence_0_650_Length_2627_3
817	T	C	Anchor_Locus_22658_Transcript_1/8_Confidence_0_524_Length_1577_3
818	C	T	Anchor_Locus_4779_Transcript_1/1_Confidence_1_000_Length_2168_3
819	G	A	Anchor_Locus_17758_Transcript_5/5_Confidence_0_636_Length_2190_3
820	C	A	Anchor_Locus_15982_Transcript_2/3_Confidence_0_750_Length_2336_2
821	C	T	Anchor_Locus_109_Transcript_3/9_Confidence_0_077_Length_2236_3
822	G	A	Anchor_Locus_6212_Transcript_1/1_Confidence_1_000_Length_1582_2
823	C	T	Anchor_Locus_8774_Transcript_1/1_Confidence_1_000_Length_1640_3
824	G	A	Anchor_Locus_2196_Transcript_6/6_Confidence_0_643_Length_3503_3
825	C	T	Anchor_Locus_365_Transcript_2/8_Confidence_0_389_Length_1508_3
826	C	T	Anchor_Locus_8774_Transcript_1/1_Confidence_1_000_Length_1640_3
827	G	A	Anchor_Locus_4583_Transcript_5/7_Confidence_0_650_Length_2627_3
828	A	G	Anchor_Locus_6092_Transcript_1/1_Confidence_1_000_Length_2834_3
829	C	G	Anchor_Locus_21859_Transcript_1/3_Confidence_0_714_Length_2941_2
830	G	C	Anchor_Locus_23975_Transcript_1/1_Confidence_1_000_Length_2123_3
831	A	G	Anchor_Locus_375_Transcript_3/5_Confidence_0_692_Length_1611_2
832	A	T	Anchor_Locus_15982_Transcript_2/3_Confidence_0_750_Length_2336_2
833	C	A	Anchor_Locus_6132_Transcript_4/9_Confidence_0_625_Length_4490_3
834	T	C	Anchor_Locus_8446_Transcript_2/6_Confidence_0_571_Length_1120_3
835	T	C	Anchor_Locus_14260_Transcript_3/10_Confidence_0_680_Length_5561_3
836	G	A	Anchor_Locus_5577_Transcript_4/4_Confidence_0_667_Length_4625_3
837	A	G	Anchor_Locus_6212_Transcript_1/1_Confidence_1_000_Length_1582_2
838	A	T	Anchor_Locus_3335_Transcript_1/6_Confidence_0_688_Length_2905_3
839	G	A	Anchor_Locus_3738_Transcript_1/2_Confidence_0_750_Length_3155_3
840	G	A	Anchor_Locus_4583_Transcript_5/7_Confidence_0_650_Length_2627_3
841	C	T	Anchor_Locus_3954_Transcript_1/3_Confidence_0_714_Length_3711_3
842	A	C	Anchor_Locus_16097_Transcript_1/3_Confidence_0_778_Length_1702_2
843	T	C	Anchor_Locus_20949_Transcript_1/5_Confidence_0_636_Length_1962_2
844	T	G	Anchor_Locus_5822_Transcript_1/2_Confidence_0_833_Length_1667_3
845	T	C	Anchor_Locus_3286_Transcript_1/3_Confidence_0_714_Length_3743_3
846	T	C	Anchor_Locus_4583_Transcript_5/7_Confidence_0_650_Length_2627_3
847	T	C	Anchor_Locus_14260_Transcript_3/10_Confidence_0_680_Length_5561_3
848	C	T	Anchor_Locus_2402_Transcript_2/3_Confidence_0_500_Length_2758_3
849	G	T	Anchor_Locus_6212_Transcript_1/1_Confidence_1_000_Length_1582_2
850	C	G	Anchor_Locus_15982_Transcript_2/3_Confidence_0_750_Length_2336_2
851	A	G	Anchor_Locus_20248_Transcript_2/4_Confidence_0_700_Length_1970_3
852	T	C	Anchor_Locus_17370_Transcript_1/2_Confidence_0_750_Length_4036_3
853	G	A	Anchor_Locus_2208_Transcript_3/6_Confidence_0_625_Length_1870_3
854	G	A	Anchor_Locus_3286_Transcript_1/3_Confidence_0_714_Length_3743_3
855	G	A	Anchor_Locus_5764_Transcript_1/1_Confidence_1_000_Length_2071_2
856	G	A	Anchor_Locus_803_Transcript_1/5_Confidence_0_444_Length_3561_3
857	A	G	Anchor_Locus_9398_Transcript_1/1_Confidence_1_000_Length_3064_3
858	G	A	Anchor_Locus_10885_Transcript_6/8_Confidence_0_652_Length_4251_3
859	C	T	Anchor_Locus_5577_Transcript_4/4_Confidence_0_667_Length_4625_3
860	C	A	Anchor_Locus_15982_Transcript_2/3_Confidence_0_750_Length_2336_2
861	C	T	Anchor_Locus_9717_Transcript_1/2_Confidence_0_750_Length_2672_3
862	T	G	Anchor_Locus_5577_Transcript_4/4_Confidence_0_667_Length_4625_3
863	T	A	Anchor_Locus_8107_Transcript_3/3_Confidence_0_714_Length_10526_3
864	T	C	Anchor_Locus_319_Transcript_1/1_Confidence_1_000_Length_1969_2
865	A	T	Anchor_Locus_7120_Transcript_6/9_Confidence_0_600_Length_2064_2
866	A	G	Anchor_Locus_1123_Transcript_2/5_Confidence_0_438_Length_2079_2
867	T	C	Anchor_Locus_23243_Transcript_1/1_Confidence_1_000_Length_2330_3
868	C	T	Anchor_Locus_14260_Transcript_3/10_Confidence_0_680_Length_5561_3
869	C	T	Anchor_Locus_4685_Transcript_1/1_Confidence_1_000_Length_2009_3
870	T	C	Anchor_Locus_5764_Transcript_1/1_Confidence_1_000_Length_2071_2
871	C	T	Anchor_Locus_25152_Transcript_7/8_Confidence_0_500_Length_1098_3
872	A	G	Anchor_Locus_19574_Transcript_1/1_Confidence_1_000_Length_2467_3
873	G	C	Anchor_Locus_2208_Transcript_3/6_Confidence_0_625_Length_1870_3
874	T	A	Anchor_Locus_9550_Transcript_1/3_Confidence_0_714_Length_1915_2
875	C	T	Anchor_Locus_8774_Transcript_1/1_Confidence_1_000_Length_1640_3
876	A	G	Anchor_Locus_3951_Transcript_5/5_Confidence_0_333_Length_1669_3
877	T	G	Anchor_Locus_20870_Transcript_1/4_Confidence_0_700_Length_1547_2
878	C	T	Anchor_Locus_2947_Transcript_4/4_Confidence_0_500_Length_3361_3
879	C	A	Anchor_Locus_17370_Transcript_1/2_Confidence_0_750_Length_4036_3
880	C	T	Anchor_Locus_11054_Transcript_1/1_Confidence_1_000_Length_2214_3
881	C	T	Anchor_Locus_16097_Transcript_1/3_Confidence_0_778_Length_1702_2
882	C	T	Anchor_Locus_15250_Transcript_1/1_Confidence_1_000_Length_2627_2
883	A	C	Anchor_Locus_16097_Transcript_1/3_Confidence_0_778_Length_1702_2
884	C	T	Anchor_Locus_23975_Transcript_1/1_Confidence_1_000_Length_2123_3
885	G	A	Anchor_Locus_319_Transcript_1/1_Confidence_1_000_Length_1969_2
886	C	T	Anchor_Locus_2208_Transcript_3/6_Confidence_0_625_Length_1870_3
887	G	A	Anchor_Locus_331_Transcript_6/6_Confidence_0_722_Length_2393_3
888	C	T	Anchor_Locus_910_Transcript_3/3_Confidence_0_714_Length_4260_3
889	G	C	Anchor_Locus_3335_Transcript_1/6_Confidence_0_688_Length_2905_3
890	C	T	Anchor_Locus_19574_Transcript_1/1_Confidence_1_000_Length_2467_3
891	A	G	Anchor_Locus_10885_Transcript_7/8_Confidence_0_652_Length_4272_3
892	A	G	Anchor_Locus_14260_Transcript_3/10_Confidence_0_680_Length_5561_3
893	T	A	Anchor_Locus_4685_Transcript_1/1_Confidence_1_000_Length_2009_3
894	T	A	Anchor_Locus_6212_Transcript_1/1_Confidence_1_000_Length_1582_2
895	T	A	Anchor_Locus_1222_Transcript_5/9_Confidence_0_690_Length_1540_3
896	T	C	Anchor_Locus_23975_Transcript_1/1_Confidence_1_000_Length_2123_3
897	T	C	Anchor_Locus_6149_Transcript_1/6_Confidence_0_688_Length_1859_3
898	T	C	Anchor_Locus_13385_Transcript_2/5_Confidence_0_182_Length_2572_3
899	C	T	Anchor_Locus_4747_Transcript_1/1_Confidence_1_000_Length_3091_3
900	A	G	Anchor_Locus_4779_Transcript_1/1_Confidence_1_000_Length_2168_3
901	T	C	Anchor_Locus_803_Transcript_1/5_Confidence_0_444_Length_3561_3
902	T	C	Anchor_Locus_25152_Transcript_7/8_Confidence_0_500_Length_1098_3
903	A	T	Anchor_Locus_3951_Transcript_5/5_Confidence_0_333_Length_1669_3
904	T	C	Anchor_Locus_2208_Transcript_3/6_Confidence_0_625_Length_1870_3
905	G	A	Anchor_Locus_6519_Transcript_4/4_Confidence_0_824_Length_2753_4
906	C	T	Anchor_Locus_15510_Transcript_3/6_Confidence_0_524_Length_1869_4
907	T	C	Anchor_Locus_3335_Transcript_1/6_Confidence_0_688_Length_2905_3
908	C	T	Anchor_Locus_6385_Transcript_1/2_Confidence_0_750_Length_2283_4
909	C	T	Anchor_Locus_8688_Transcript_2/4_Confidence_0_455_Length_1922_4
910	T	C	Anchor_Locus_26529_Transcript_2/4_Confidence_0_600_Length_1600_3
911	C	G	Anchor_Locus_3706_Transcript_5/5_Confidence_0_643_Length_2311_3
912	C	T	Anchor_Locus_20439_Transcript_1/2_Confidence_0_800_Length_1155_3
913	C	A	Anchor_Locus_31044_Transcript_1/1_Confidence_1_000_Length_2225_4
914	A	G	Anchor_Locus_15510_Transcript_3/6_Confidence_0_524_Length_1869_4
915	A	G	Anchor_Locus_20870_Transcript_4/4_Confidence_0_700_Length_1558_3
916	T	A	Anchor_Locus_2208_Transcript_3/6_Confidence_0_625_Length_1870_3
917	C	G	Anchor_Locus_4685_Transcript_1/1_Confidence_1_000_Length_2009_3
918	C	T	Anchor_Locus_10544_Transcript_1/1_Confidence_1_000_Length_4253_3
919	T	C	Anchor_Locus_3335_Transcript_1/6_Confidence_0_688_Length_2905_3
920	G	A	Anchor_Locus_26529_Transcript_2/4_Confidence_0_600_Length_1600_3
921	C	A	Anchor_Locus_15559_Transcript_3/5_Confidence_0_583_Length_2826_4
922	C	T	Anchor_Locus_3335_Transcript_1/6_Confidence_0_688_Length_2905_3
923	G	A	Anchor_Locus_17144_Transcript_1/1_Confidence_1_000_Length_6826_4
924	A	T	Anchor_Locus_10885_Transcript_6/8_Confidence_0_652_Length_4251_3
925	C	T	Anchor_Locus_910_Transcript_3/3_Confidence_0_714_Length_4260_3
926	C	T	Anchor_Locus_18_Transcript_11/18_Confidence_0_167_Length_2059_3
927	A	G	Anchor_Locus_7363_Transcript_2/3_Confidence_0_667_Length_3084_4
928	C	A	Anchor_Locus_6149_Transcript_1/6_Confidence_0_688_Length_1859_3
929	G	C	Anchor_Locus_11832_Transcript_3/5_Confidence_0_538_Length_3507_3
930	A	G	Anchor_Locus_6385_Transcript_1/2_Confidence_0_750_Length_2283_4
931	A	C	Anchor_Locus_19462_Transcript_1/1_Confidence_1_000_Length_2201_4
932	G	A	Anchor_Locus_6519_Transcript_4/4_Confidence_0_824_Length_2753_4
933	A	T	Anchor_Locus_17758_Transcript_5/5_Confidence_0_636_Length_2190_3
934	C	T	Anchor_Locus_7140_Transcript_1/3_Confidence_0_750_Length_4729_4
935	C	G	Anchor_Locus_11832_Transcript_3/5_Confidence_0_538_Length_3507_3
936	C	A	Anchor_Locus_8688_Transcript_2/4_Confidence_0_455_Length_1922_4
937	T	C	Anchor_Locus_31044_Transcript_1/1_Confidence_1_000_Length_2225_4
938	C	T	Anchor_Locus_20248_Transcript_2/4_Confidence_0_700_Length_1970_4
939	T	A	Anchor_Locus_19462_Transcript_1/1_Confidence_1_000_Length_2201_4
940	A	G	Anchor_Locus_6484_Transcript_1/2_Confidence_0_667_Length_2744_3
941	A	T	Anchor_Locus_803_Transcript_1/5_Confidence_0_444_Length_3561_3
942	T	C	Anchor_Locus_5822_Transcript_1/2_Confidence_0_833_Length_1667_3
943	C	T	Anchor_Locus_5577_Transcript_4/4_Confidence_0_667_Length_4625_3
944	A	G	Anchor_Locus_4685_Transcript_1/1_Confidence_1_000_Length_2009_3
945	T	C	Anchor_Locus_10885_Transcript_6/8_Confidence_0_652_Length_4251_3
946	A	C	Anchor_Locus_803_Transcript_1/5_Confidence_0_444_Length_3561_3
947	G	T	Anchor_Locus_17144_Transcript_1/1_Confidence_1_000_Length_6826_4
948	G	A	Anchor_Locus_6646_Transcript_1/1_Confidence_1_000_Length_2160_3
949	A	C	Anchor_Locus_803_Transcript_1/5_Confidence_0_444_Length_3561_3
950	A	G	Anchor_Locus_4685_Transcript_1/1_Confidence_1_000_Length_2009_3
951	G	A	Anchor_Locus_23243_Transcript_1/1_Confidence_1_000_Length_2330_3
952	C	T	Anchor_Locus_3335_Transcript_1/6_Confidence_0_688_Length_2905_3
953	A	G	Anchor_Locus_8270_Transcript_2/3_Confidence_0_571_Length_2450_3
954	G	A	Anchor_Locus_910_Transcript_3/3_Confidence_0_714_Length_4260_3
955	C	A	Anchor_Locus_15510_Transcript_3/6_Confidence_0_524_Length_1869_4
956	G	A	Anchor_Locus_2196_Transcript_6/6_Confidence_0_643_Length_3503_3
957	T	C	Anchor_Locus_3706_Transcript_5/5_Confidence_0_643_Length_2311_3
958	T	G	Anchor_Locus_2208_Transcript_3/6_Confidence_0_625_Length_1870_3
959	A	G	Anchor_Locus_18351_Transcript_4/4_Confidence_0_556_Length_8320_4
960	T	C	Anchor_Locus_803_Transcript_1/5_Confidence_0_444_Length_3561_3
961	G	C	Anchor_Locus_3335_Transcript_1/6_Confidence_0_688_Length_2905_3
962	T	G	Anchor_Locus_25795_Transcript_3/5_Confidence_0_583_Length_3532_4
963	G	C	Anchor_Locus_3752_Transcript_2/3_Confidence_0_714_Length_1927_4
964	G	A	Anchor_Locus_6385_Transcript_1/2_Confidence_0_750_Length_2283_4
965	A	T	Anchor_Locus_2208_Transcript_3/6_Confidence_0_625_Length_1870_3
966	T	C	Anchor_Locus_17758_Transcript_5/5_Confidence_0_636_Length_2190_3
967	A	G	Anchor_Locus_1330_Transcript_10/10_Confidence_0_429_Length_2129_4
968	T	C	Anchor_Locus_20248_Transcript_2/4_Confidence_0_700_Length_1970_4
969	T	C	Anchor_Locus_3752_Transcript_2/3_Confidence_0_714_Length_1927_4
970	T	C	Anchor_Locus_3954_Transcript_1/3_Confidence_0_714_Length_3711_3
971	A	C	Anchor_Locus_3286_Transcript_1/3_Confidence_0_714_Length_3743_3
972	C	T	Anchor_Locus_3752_Transcript_2/3_Confidence_0_714_Length_1927_4
973	A	T	Anchor_Locus_2208_Transcript_3/6_Confidence_0_625_Length_1870_3
974	A	T	Anchor_Locus_4685_Transcript_1/1_Confidence_1_000_Length_2009_3
975	C	T	Anchor_Locus_10885_Transcript_6/8_Confidence_0_652_Length_4251_3
976	T	G	Anchor_Locus_3954_Transcript_1/3_Confidence_0_714_Length_3711_3
977	C	G	Anchor_Locus_9398_Transcript_1/1_Confidence_1_000_Length_3064_3
978	G	A	Anchor_Locus_910_Transcript_3/3_Confidence_0_714_Length_4260_3
979	G	A	Anchor_Locus_7140_Transcript_1/3_Confidence_0_750_Length_4729_4
980	A	T	Anchor_Locus_17144_Transcript_1/1_Confidence_1_000_Length_6826_4
981	G	A	Anchor_Locus_3752_Transcript_2/3_Confidence_0_714_Length_1927_4
982	T	C	Anchor_Locus_7140_Transcript_1/3_Confidence_0_750_Length_4729_4
983	A	T	Anchor_Locus_4685_Transcript_1/1_Confidence_1_000_Length_2009_3
984	G	A	Anchor_Locus_9717_Transcript_1/2_Confidence_0_750_Length_2672_3
985	G	A	Anchor_Locus_5577_Transcript_4/4_Confidence_0_667_Length_4625_3
986	G	A	Anchor_Locus_4685_Transcript_1/1_Confidence_1_000_Length_2009_3
987	A	G	Anchor_Locus_17782_Transcript_4/4_Confidence_0_500_Length_4130_4
988	G	A	Anchor_Locus_14260_Transcript_3/10_Confidence_0_680_Length_5561_3
989	A	T	Anchor_Locus_17144_Transcript_1/1_Confidence_1_000_Length_6826_4
990	A	T	Anchor_Locus_6519_Transcript_4/4_Confidence_0_824_Length_2753_4
991	A	G	Anchor_Locus_14260_Transcript_3/10_Confidence_0_680_Length_5561_3
992	C	T	Anchor_Locus_19574_Transcript_1/1_Confidence_1_000_Length_2467_3
993	C	T	Anchor_Locus_17758_Transcript_5/5_Confidence_0_636_Length_2190_3
994	A	G	Anchor_Locus_803_Transcript_1/5_Confidence_0_444_Length_3561_3
995	T	C	Anchor_Locus_4685_Transcript_1/1_Confidence_1_000_Length_2009_3
996	G	A	Anchor_Locus_4463_Transcript_1/1_Confidence_1_000_Length_2573_4
997	C	T	Anchor_Locus_13385_Transcript_2/5_Confidence_0_182_Length_2572_3
998	A	C	Anchor_Locus_20248_Transcript_2/4_Confidence_0_700_Length_1970_4
999	A	C	Anchor_Locus_7020_Transcript_2/5_Confidence_0_667_Length_1735_3
1000	T	C	Anchor_Locus_17144_Transcript_1/1_Confidence_1_000_Length_6826_4
1001	T	C	Anchor_Locus_4685_Transcript_1/1_Confidence_1_000_Length_2009_3
1002	C	T	Anchor_Locus_17144_Transcript_1/1_Confidence_1_000_Length_6826_4
1003	T	C	Anchor_Locus_14260_Transcript_3/10_Confidence_0_680_Length_5561_3
1004	C	T	Anchor_Locus_17144_Transcript_1/1_Confidence_1_000_Length_6826_4
1005	G	A	Anchor_Locus_910_Transcript_3/3_Confidence_0_714_Length_4260_3
1006	G	A	Anchor_Locus_9398_Transcript_1/1_Confidence_1_000_Length_3064_3
1007	C	G	Anchor_Locus_5577_Transcript_4/4_Confidence_0_667_Length_4625_3
1008	T	C	Anchor_Locus_4685_Transcript_1/1_Confidence_1_000_Length_2009_3
1009	C	G	Anchor_Locus_4679_Transcript_1/7_Confidence_0_529_Length_2175_3
1010	C	G	Anchor_Locus_2919_Transcript_4/10_Confidence_0_677_Length_6825_4
1011	C	T	Anchor_Locus_7363_Transcript_2/3_Confidence_0_667_Length_3084_4
1012	C	G	Anchor_Locus_31044_Transcript_1/1_Confidence_1_000_Length_2225_4
1013	C	T	Anchor_Locus_15510_Transcript_3/6_Confidence_0_524_Length_1869_4
1014	C	T	Anchor_Locus_3609_Transcript_6/8_Confidence_0_667_Length_2718_4
1015	T	C	Anchor_Locus_20309_Transcript_1/3_Confidence_0_714_Length_1817_4
1016	C	A	Anchor_Locus_16553_Transcript_2/2_Confidence_0_333_Length_2080_4
1017	T	C	Anchor_Locus_3706_Transcript_5/5_Confidence_0_643_Length_2311_3
1018	A	G	Anchor_Locus_5577_Transcript_4/4_Confidence_0_667_Length_4625_3
1019	T	C	Anchor_Locus_2190_Transcript_1/3_Confidence_0_714_Length_1984_3
1020	G	A	Anchor_Locus_2208_Transcript_3/6_Confidence_0_625_Length_1870_3
1021	T	A	Anchor_Locus_2402_Transcript_2/3_Confidence_0_500_Length_2758_3
1022	G	A	Anchor_Locus_17144_Transcript_1/1_Confidence_1_000_Length_6826_4
1023	T	C	Anchor_Locus_4747_Transcript_1/1_Confidence_1_000_Length_3091_3
1024	G	A	Anchor_Locus_803_Transcript_1/5_Confidence_0_444_Length_3561_3
1025	T	G	Anchor_Locus_2196_Transcript_6/6_Confidence_0_643_Length_3503_3
1026	G	C	Anchor_Locus_15510_Transcript_3/6_Confidence_0_524_Length_1869_4
1027	C	T	Anchor_Locus_26529_Transcript_4/4_Confidence_0_600_Length_1437_4
1028	C	A	Anchor_Locus_910_Transcript_3/3_Confidence_0_714_Length_4260_3
1029	T	C	Anchor_Locus_7679_Transcript_2/2_Confidence_0_667_Length_1679_3
1030	C	T	Anchor_Locus_803_Transcript_1/5_Confidence_0_444_Length_3561_3
1031	G	A	Anchor_Locus_19462_Transcript_1/1_Confidence_1_000_Length_2201_4
1032	C	T	Anchor_Locus_5561_Transcript_4/9_Confidence_0_440_Length_2247_3
1033	G	C	Anchor_Locus_803_Transcript_1/5_Confidence_0_444_Length_3561_3
1034	C	T	Anchor_Locus_4685_Transcript_1/1_Confidence_1_000_Length_2009_3
1035	T	C	Anchor_Locus_9717_Transcript_1/2_Confidence_0_750_Length_2672_3
1036	A	G	Anchor_Locus_6385_Transcript_1/2_Confidence_0_750_Length_2283_4
1037	G	A	Anchor_Locus_4685_Transcript_1/1_Confidence_1_000_Length_2009_3
1038	A	G	Anchor_Locus_7363_Transcript_2/3_Confidence_0_667_Length_3084_4
1039	G	A	Anchor_Locus_19462_Transcript_1/1_Confidence_1_000_Length_2201_4
1040	C	T	Anchor_Locus_17782_Transcript_4/4_Confidence_0_500_Length_4130_4
1041	T	C	Anchor_Locus_8688_Transcript_2/4_Confidence_0_455_Length_1922_4
1042	G	C	Anchor_Locus_23824_Transcript_2/2_Confidence_1_000_Length_1761_3
1043	A	C	Anchor_Locus_25795_Transcript_3/5_Confidence_0_583_Length_3532_4
1044	T	G	Anchor_Locus_9398_Transcript_1/1_Confidence_1_000_Length_3064_3
1045	A	G	Anchor_Locus_6385_Transcript_1/2_Confidence_0_750_Length_2283_4
1046	T	C	Anchor_Locus_20248_Transcript_2/4_Confidence_0_700_Length_1970_4
1047	A	T	Anchor_Locus_16437_Transcript_1/1_Confidence_1_000_Length_2206_4
1048	C	G	Anchor_Locus_19462_Transcript_1/1_Confidence_1_000_Length_2201_4
1049	G	T	Anchor_Locus_16437_Transcript_1/1_Confidence_1_000_Length_2206_4
1050	A	G	Anchor_Locus_2597_Transcript_1/1_Confidence_1_000_Length_8152_3
1051	T	C	Anchor_Locus_2208_Transcript_3/6_Confidence_0_625_Length_1870_3
1052	C	T	Anchor_Locus_15510_Transcript_3/6_Confidence_0_524_Length_1869_4
1053	T	C	Anchor_Locus_4583_Transcript_5/7_Confidence_0_650_Length_2627_3
1054	G	C	Anchor_Locus_9398_Transcript_1/1_Confidence_1_000_Length_3064_3
1055	C	T	Anchor_Locus_2597_Transcript_1/1_Confidence_1_000_Length_8152_3
1056	A	G	Anchor_Locus_10576_Transcript_1/2_Confidence_0_750_Length_3623_3
1057	A	G	Anchor_Locus_803_Transcript_1/5_Confidence_0_444_Length_3561_3
1058	C	A	Anchor_Locus_3391_Transcript_4/6_Confidence_0_316_Length_1458_4
1059	G	T	Anchor_Locus_15510_Transcript_3/6_Confidence_0_524_Length_1869_4
1060	G	A	Anchor_Locus_5561_Transcript_4/9_Confidence_0_440_Length_2247_3
1061	T	C	Anchor_Locus_17758_Transcript_5/5_Confidence_0_636_Length_2190_3
1062	G	T	Anchor_Locus_3391_Transcript_4/6_Confidence_0_316_Length_1458_4
1063	T	C	Anchor_Locus_31044_Transcript_1/1_Confidence_1_000_Length_2225_4
1064	A	G	Anchor_Locus_17144_Transcript_1/1_Confidence_1_000_Length_6826_4
1065	T	C	Anchor_Locus_7679_Transcript_2/2_Confidence_0_667_Length_1679_3
1066	T	A	Anchor_Locus_3954_Transcript_1/3_Confidence_0_714_Length_3711_3
1067	C	A	Anchor_Locus_2196_Transcript_6/6_Confidence_0_643_Length_3503_3
1068	G	A	Anchor_Locus_910_Transcript_3/3_Confidence_0_714_Length_4260_3
1069	A	G	Anchor_Locus_5561_Transcript_4/9_Confidence_0_440_Length_2247_3
1070	G	C	Anchor_Locus_6385_Transcript_1/2_Confidence_0_750_Length_2283_4
1071	G	A	Anchor_Locus_910_Transcript_3/3_Confidence_0_714_Length_4260_3
1072	A	G	Anchor_Locus_2208_Transcript_3/6_Confidence_0_625_Length_1870_3
1073	C	T	Anchor_Locus_8503_Transcript_1/1_Confidence_1_000_Length_2764_4
1074	T	A	Anchor_Locus_4583_Transcript_5/7_Confidence_0_650_Length_2627_3
1075	A	C	Anchor_Locus_20309_Transcript_1/3_Confidence_0_714_Length_1817_4
1076	A	T	Anchor_Locus_6385_Transcript_1/2_Confidence_0_750_Length_2283_4
1077	G	C	Anchor_Locus_2208_Transcript_3/6_Confidence_0_625_Length_1870_3
1078	G	A	Anchor_Locus_6385_Transcript_1/2_Confidence_0_750_Length_2283_4
1079	G	A	Anchor_Locus_14576_Transcript_2/4_Confidence_0_615_Length_2719_4
1080	A	G	Anchor_Locus_17782_Transcript_4/4_Confidence_0_500_Length_4130_4
1081	A	G	Anchor_Locus_7140_Transcript_1/3_Confidence_0_750_Length_4729_4
1082	G	T	Anchor_Locus_17144_Transcript_1/1_Confidence_1_000_Length_6826_4
1083	G	A	Anchor_Locus_6385_Transcript_1/2_Confidence_0_750_Length_2283_4
1084	C	T	Anchor_Locus_10576_Transcript_1/2_Confidence_0_750_Length_3623_3
1085	A	C	Anchor_Locus_15559_Transcript_3/5_Confidence_0_583_Length_2826_4
1086	C	T	Anchor_Locus_17758_Transcript_5/5_Confidence_0_636_Length_2190_3
1087	G	A	Anchor_Locus_803_Transcript_1/5_Confidence_0_444_Length_3561_3
1088	T	A	Anchor_Locus_2919_Transcript_4/10_Confidence_0_677_Length_6825_4
1089	A	G	Anchor_Locus_910_Transcript_3/3_Confidence_0_714_Length_4260_3
1090	T	A	Anchor_Locus_17758_Transcript_5/5_Confidence_0_636_Length_2190_3
1091	G	T	Anchor_Locus_8107_Transcript_1/3_Confidence_0_714_Length_10521_4
1092	T	C	Anchor_Locus_16437_Transcript_1/1_Confidence_1_000_Length_2206_4
1093	T	C	Anchor_Locus_6385_Transcript_1/2_Confidence_0_750_Length_2283_4
1094	T	A	Anchor_Locus_15510_Transcript_3/6_Confidence_0_524_Length_1869_4
1095	T	C	Anchor_Locus_6613_Transcript_1/2_Confidence_0_750_Length_2121_4
1096	T	A	Anchor_Locus_6385_Transcript_1/2_Confidence_0_750_Length_2283_4
1097	T	C	Anchor_Locus_19462_Transcript_1/1_Confidence_1_000_Length_2201_4
1098	C	T	Anchor_Locus_25795_Transcript_3/5_Confidence_0_583_Length_3532_4
1099	A	G	Anchor_Locus_19462_Transcript_1/1_Confidence_1_000_Length_2201_4
1100	G	A	Anchor_Locus_20248_Transcript_2/4_Confidence_0_700_Length_1970_4
1101	G	C	Anchor_Locus_21931_Transcript_1/2_Confidence_0_750_Length_2806_4
1102	T	C	Anchor_Locus_8503_Transcript_1/1_Confidence_1_000_Length_2764_4
1103	T	A	Anchor_Locus_3738_Transcript_1/2_Confidence_0_750_Length_3155_3
1104	A	C	Anchor_Locus_10576_Transcript_1/2_Confidence_0_750_Length_3623_3
1105	A	G	Anchor_Locus_19462_Transcript_1/1_Confidence_1_000_Length_2201_4
1106	A	G	Anchor_Locus_2196_Transcript_6/6_Confidence_0_643_Length_3503_3
1107	C	T	Anchor_Locus_9398_Transcript_1/1_Confidence_1_000_Length_3064_3
1108	G	A	Anchor_Locus_14260_Transcript_3/10_Confidence_0_680_Length_5561_3
1109	C	T	Anchor_Locus_4779_Transcript_1/1_Confidence_1_000_Length_2168_3
1110	T	C	Anchor_Locus_6519_Transcript_4/4_Confidence_0_824_Length_2753_4
1111	C	T	Anchor_Locus_8107_Transcript_1/3_Confidence_0_714_Length_10521_4
1112	G	A	Anchor_Locus_6519_Transcript_4/4_Confidence_0_824_Length_2753_4
1113	T	C	Anchor_Locus_23243_Transcript_1/1_Confidence_1_000_Length_2330_3
1114	T	C	Anchor_Locus_803_Transcript_1/5_Confidence_0_444_Length_3561_3
1115	T	C	Anchor_Locus_3391_Transcript_4/6_Confidence_0_316_Length_1458_4
1116	G	T	Anchor_Locus_20000_Transcript_2/6_Confidence_0_500_Length_2283_4
1117	A	T	Anchor_Locus_1330_Transcript_5/10_Confidence_0_464_Length_2068_3
1118	A	G	Anchor_Locus_3391_Transcript_4/6_Confidence_0_316_Length_1458_4
1119	G	A	Anchor_Locus_14464_Transcript_1/1_Confidence_1_000_Length_2999_4
1120	T	C	Anchor_Locus_803_Transcript_1/5_Confidence_0_444_Length_3561_3
1121	C	T	Anchor_Locus_3335_Transcript_1/6_Confidence_0_688_Length_2905_3
1122	A	G	Anchor_Locus_21931_Transcript_1/2_Confidence_0_750_Length_2806_4
1123	C	T	Anchor_Locus_14260_Transcript_3/10_Confidence_0_680_Length_5561_3
1124	T	C	Anchor_Locus_20309_Transcript_1/3_Confidence_0_714_Length_1817_4
1125	A	G	Anchor_Locus_17758_Transcript_5/5_Confidence_0_636_Length_2190_3
1126	A	G	Anchor_Locus_3954_Transcript_1/3_Confidence_0_714_Length_3711_3
1127	C	T	Anchor_Locus_9989_Transcript_1/2_Confidence_0_750_Length_3011_3
1128	A	G	Anchor_Locus_9717_Transcript_1/2_Confidence_0_750_Length_2672_3
1129	A	C	Anchor_Locus_6385_Transcript_1/2_Confidence_0_750_Length_2283_4
1130	T	G	Anchor_Locus_2930_Transcript_2/3_Confidence_0_714_Length_3059_3
1131	A	C	Anchor_Locus_4779_Transcript_1/1_Confidence_1_000_Length_2168_3
1132	G	T	Anchor_Locus_23243_Transcript_1/1_Confidence_1_000_Length_2330_3
1133	G	A	Anchor_Locus_8107_Transcript_1/3_Confidence_0_714_Length_10521_4
1134	A	T	Anchor_Locus_5560_Transcript_9/9_Confidence_0_481_Length_1361_4
1135	T	A	Anchor_Locus_6385_Transcript_1/2_Confidence_0_750_Length_2283_4
1136	T	G	Anchor_Locus_4779_Transcript_1/1_Confidence_1_000_Length_2168_3
1137	G	A	Anchor_Locus_16437_Transcript_1/1_Confidence_1_000_Length_2206_4
1138	C	T	Anchor_Locus_20000_Transcript_2/6_Confidence_0_500_Length_2283_4
1139	C	T	Anchor_Locus_17144_Transcript_1/1_Confidence_1_000_Length_6826_4
1140	T	C	Anchor_Locus_14464_Transcript_1/1_Confidence_1_000_Length_2999_4
1141	C	T	Anchor_Locus_8107_Transcript_1/3_Confidence_0_714_Length_10521_4
1142	A	G	Anchor_Locus_1330_Transcript_10/10_Confidence_0_429_Length_2129_4
1143	C	T	Anchor_Locus_3609_Transcript_6/8_Confidence_0_667_Length_2718_4
1144	G	T	Anchor_Locus_3854_Transcript_3/3_Confidence_0_571_Length_1831_4
1145	T	C	Anchor_Locus_23243_Transcript_1/1_Confidence_1_000_Length_2330_3
1146	G	C	Anchor_Locus_803_Transcript_1/5_Confidence_0_444_Length_3561_3
1147	T	C	Anchor_Locus_20309_Transcript_1/3_Confidence_0_714_Length_1817_4
1148	C	G	Anchor_Locus_7368_Transcript_3/3_Confidence_0_600_Length_2898_3
1149	G	C	Anchor_Locus_9717_Transcript_1/2_Confidence_0_750_Length_2672_3
1150	C	A	Anchor_Locus_803_Transcript_1/5_Confidence_0_444_Length_3561_3
1151	T	C	Anchor_Locus_6519_Transcript_4/4_Confidence_0_824_Length_2753_4
1152	G	C	Anchor_Locus_21931_Transcript_1/2_Confidence_0_750_Length_2806_4
1153	A	G	Anchor_Locus_803_Transcript_1/5_Confidence_0_444_Length_3561_3
1154	G	T	Anchor_Locus_18351_Transcript_4/4_Confidence_0_556_Length_8320_4
1155	G	A	Anchor_Locus_17758_Transcript_5/5_Confidence_0_636_Length_2190_3
1156	G	A	Anchor_Locus_1330_Transcript_5/10_Confidence_0_464_Length_2068_3
1157	C	G	Anchor_Locus_8107_Transcript_1/3_Confidence_0_714_Length_10521_4
1158	C	T	Anchor_Locus_17782_Transcript_4/4_Confidence_0_500_Length_4130_4
1159	T	C	Anchor_Locus_3854_Transcript_3/3_Confidence_0_571_Length_1831_4
1160	G	A	Anchor_Locus_6519_Transcript_4/4_Confidence_0_824_Length_2753_4
1161	G	T	Anchor_Locus_3954_Transcript_1/3_Confidence_0_714_Length_3711_3
1162	A	G	Anchor_Locus_803_Transcript_1/5_Confidence_0_444_Length_3561_3
1163	C	T	Anchor_Locus_4583_Transcript_5/7_Confidence_0_650_Length_2627_3
1164	A	T	Anchor_Locus_14464_Transcript_1/1_Confidence_1_000_Length_2999_4
1165	C	G	Anchor_Locus_9425_Transcript_1/4_Confidence_0_667_Length_4338_4
1166	G	A	Anchor_Locus_8357_Transcript_2/2_Confidence_0_800_Length_1917_4
1167	G	A	Anchor_Locus_15510_Transcript_3/6_Confidence_0_524_Length_1869_4
1168	T	A	Anchor_Locus_16553_Transcript_2/2_Confidence_0_333_Length_2080_4
1169	G	C	Anchor_Locus_26890_Transcript_1/1_Confidence_1_000_Length_1388_4
1170	A	G	Anchor_Locus_6613_Transcript_1/2_Confidence_0_750_Length_2121_4
1171	C	T	Anchor_Locus_4275_Transcript_2/4_Confidence_0_467_Length_2153_4
1172	C	T	Anchor_Locus_4463_Transcript_1/1_Confidence_1_000_Length_2573_4
1173	T	A	Anchor_Locus_9717_Transcript_1/2_Confidence_0_750_Length_2672_3
1174	C	T	Anchor_Locus_4679_Transcript_1/7_Confidence_0_529_Length_2175_3
1175	A	G	Anchor_Locus_8107_Transcript_1/3_Confidence_0_714_Length_10521_4
1176	G	A	Anchor_Locus_14464_Transcript_1/1_Confidence_1_000_Length_2999_4
1177	A	T	Anchor_Locus_15559_Transcript_3/5_Confidence_0_583_Length_2826_4
1178	A	G	Anchor_Locus_3752_Transcript_2/3_Confidence_0_714_Length_1927_4
1179	T	C	Anchor_Locus_16553_Transcript_2/2_Confidence_0_333_Length_2080_4
1180	A	G	Anchor_Locus_7140_Transcript_1/3_Confidence_0_750_Length_4729_4
1181	A	G	Anchor_Locus_6519_Transcript_4/4_Confidence_0_824_Length_2753_4
1182	C	T	Anchor_Locus_331_Transcript_6/6_Confidence_0_722_Length_2393_3
1183	A	G	Anchor_Locus_20309_Transcript_1/3_Confidence_0_714_Length_1817_4
1184	T	C	Anchor_Locus_3391_Transcript_4/6_Confidence_0_316_Length_1458_4
1185	C	T	Anchor_Locus_17758_Transcript_5/5_Confidence_0_636_Length_2190_3
1186	G	T	Anchor_Locus_9398_Transcript_1/1_Confidence_1_000_Length_3064_3
1187	T	C	Anchor_Locus_19462_Transcript_1/1_Confidence_1_000_Length_2201_4
1188	C	T	Anchor_Locus_11054_Transcript_1/1_Confidence_1_000_Length_2214_3
1189	T	C	Anchor_Locus_6385_Transcript_1/2_Confidence_0_750_Length_2283_4
1190	T	C	Anchor_Locus_4779_Transcript_1/1_Confidence_1_000_Length_2168_3
1191	A	G	Anchor_Locus_1805_Transcript_3/5_Confidence_0_500_Length_1833_4
1192	G	T	Anchor_Locus_3954_Transcript_1/3_Confidence_0_714_Length_3711_3
1193	T	G	Anchor_Locus_14576_Transcript_2/4_Confidence_0_615_Length_2719_4
1194	A	G	Anchor_Locus_16437_Transcript_1/1_Confidence_1_000_Length_2206_4
1195	T	C	Anchor_Locus_31044_Transcript_1/1_Confidence_1_000_Length_2225_4
1196	T	G	Anchor_Locus_14576_Transcript_2/4_Confidence_0_615_Length_2719_4
1197	G	A	Anchor_Locus_6056_Transcript_2/2_Confidence_0_750_Length_2136_4
1198	C	T	Anchor_Locus_14464_Transcript_1/1_Confidence_1_000_Length_2999_4
1199	G	T	Anchor_Locus_8107_Transcript_1/3_Confidence_0_714_Length_10521_4
1200	A	G	Anchor_Locus_16437_Transcript_1/1_Confidence_1_000_Length_2206_4
1201	A	T	Anchor_Locus_19462_Transcript_1/1_Confidence_1_000_Length_2201_4
1202	C	A	Anchor_Locus_8503_Transcript_1/1_Confidence_1_000_Length_2764_4
1203	T	C	Anchor_Locus_14464_Transcript_1/1_Confidence_1_000_Length_2999_4
1204	A	G	Anchor_Locus_20309_Transcript_1/3_Confidence_0_714_Length_1817_4
1205	C	T	Anchor_Locus_872_Transcript_5/5_Confidence_0_636_Length_2957_5
1206	C	T	Anchor_Locus_1628_Transcript_2/2_Confidence_0_750_Length_2008_4
1207	A	C	Anchor_Locus_31044_Transcript_1/1_Confidence_1_000_Length_2225_4
1208	T	A	Anchor_Locus_14576_Transcript_2/4_Confidence_0_615_Length_2719_4
1209	T	G	Anchor_Locus_4463_Transcript_1/1_Confidence_1_000_Length_2573_4
1210	T	G	Anchor_Locus_15510_Transcript_3/6_Confidence_0_524_Length_1869_4
1211	T	C	Anchor_Locus_6519_Transcript_4/4_Confidence_0_824_Length_2753_4
1212	C	T	Anchor_Locus_872_Transcript_5/5_Confidence_0_636_Length_2957_5
1213	A	T	Anchor_Locus_3854_Transcript_3/3_Confidence_0_571_Length_1831_4
1214	C	G	Anchor_Locus_8107_Transcript_1/3_Confidence_0_714_Length_10521_4
1215	A	G	Anchor_Locus_8688_Transcript_2/4_Confidence_0_455_Length_1922_4
1216	G	A	Anchor_Locus_19462_Transcript_1/1_Confidence_1_000_Length_2201_4
1217	A	G	Anchor_Locus_5561_Transcript_5/9_Confidence_0_520_Length_2245_5
1218	G	A	Anchor_Locus_20640_Transcript_3/5_Confidence_0_667_Length_2226_5
1219	G	A	Anchor_Locus_8503_Transcript_1/1_Confidence_1_000_Length_2764_4
1220	C	A	Anchor_Locus_3429_Transcript_3/3_Confidence_0_714_Length_2278_4
1221	G	T	Anchor_Locus_3752_Transcript_2/3_Confidence_0_714_Length_1927_4
1222	G	A	Anchor_Locus_2947_Transcript_4/4_Confidence_0_500_Length_3361_4
1223	G	A	Anchor_Locus_20248_Transcript_2/4_Confidence_0_700_Length_1970_4
1224	A	G	Anchor_Locus_14464_Transcript_1/1_Confidence_1_000_Length_2999_4
1225	G	T	Anchor_Locus_3335_Transcript_3/6_Confidence_0_688_Length_2704_4
1226	G	A	Anchor_Locus_4463_Transcript_1/1_Confidence_1_000_Length_2573_4
1227	A	C	Anchor_Locus_16437_Transcript_1/1_Confidence_1_000_Length_2206_4
1228	T	C	Anchor_Locus_20640_Transcript_3/5_Confidence_0_667_Length_2226_5
1229	T	A	Anchor_Locus_6519_Transcript_4/4_Confidence_0_824_Length_2753_4
1230	T	A	Anchor_Locus_20640_Transcript_3/5_Confidence_0_667_Length_2226_5
1231	G	C	Anchor_Locus_17253_Transcript_1/8_Confidence_0_696_Length_2123_5
1232	G	A	Anchor_Locus_8107_Transcript_1/3_Confidence_0_714_Length_10521_4
1233	T	A	Anchor_Locus_25795_Transcript_3/5_Confidence_0_583_Length_3532_4
1234	C	T	Anchor_Locus_20000_Transcript_2/6_Confidence_0_500_Length_2283_4
1235	G	C	Anchor_Locus_14576_Transcript_2/4_Confidence_0_615_Length_2719_4
1236	C	A	Anchor_Locus_17782_Transcript_4/4_Confidence_0_500_Length_4130_4
1237	A	G	Anchor_Locus_21275_Transcript_3/4_Confidence_0_667_Length_1749_5
1238	T	C	Anchor_Locus_6343_Transcript_4/5_Confidence_0_182_Length_3432_5
1239	C	T	Anchor_Locus_7027_Transcript_1/1_Confidence_1_000_Length_3026_5
1240	C	T	Anchor_Locus_21275_Transcript_3/4_Confidence_0_667_Length_1749_5
1241	T	A	Anchor_Locus_3391_Transcript_4/6_Confidence_0_316_Length_1458_4
1242	T	C	Anchor_Locus_16437_Transcript_1/1_Confidence_1_000_Length_2206_4
1243	T	G	Anchor_Locus_4275_Transcript_2/4_Confidence_0_467_Length_2153_4
1244	G	A	Anchor_Locus_17144_Transcript_1/1_Confidence_1_000_Length_6826_4
1245	T	C	Anchor_Locus_17782_Transcript_4/4_Confidence_0_500_Length_4130_4
1246	A	G	Anchor_Locus_2402_Transcript_2/3_Confidence_0_500_Length_2758_5
1247	C	T	Anchor_Locus_3429_Transcript_3/3_Confidence_0_714_Length_2278_4
1248	G	A	Anchor_Locus_14464_Transcript_1/1_Confidence_1_000_Length_2999_4
1249	G	A	Anchor_Locus_19462_Transcript_1/1_Confidence_1_000_Length_2201_4
1250	T	A	Anchor_Locus_6520_Transcript_1/4_Confidence_0_700_Length_4614_5
1251	T	G	Anchor_Locus_5561_Transcript_3/9_Confidence_0_520_Length_2315_5
1252	T	G	Anchor_Locus_31044_Transcript_1/1_Confidence_1_000_Length_2225_4
1253	C	T	Anchor_Locus_1123_Transcript_5/5_Confidence_0_625_Length_2745_5
1254	A	G	Anchor_Locus_5561_Transcript_3/9_Confidence_0_520_Length_2315_5
1255	T	C	Anchor_Locus_18534_Transcript_1/1_Confidence_1_000_Length_2555_5
1256	C	T	Anchor_Locus_17253_Transcript_1/8_Confidence_0_696_Length_2123_5
1257	C	A	Anchor_Locus_3261_Transcript_1/1_Confidence_1_000_Length_3690_5
1258	C	T	Anchor_Locus_20000_Transcript_2/6_Confidence_0_500_Length_2283_4
1259	A	T	Anchor_Locus_6519_Transcript_4/4_Confidence_0_824_Length_2753_4
1260	C	A	Anchor_Locus_10815_Transcript_1/3_Confidence_0_500_Length_2183_5
1261	T	C	Anchor_Locus_26890_Transcript_1/1_Confidence_1_000_Length_1388_4
1262	G	A	Anchor_Locus_20248_Transcript_3/4_Confidence_0_700_Length_2132_4
1263	T	C	Anchor_Locus_8688_Transcript_2/4_Confidence_0_455_Length_1922_4
1264	G	A	Anchor_Locus_6385_Transcript_1/2_Confidence_0_750_Length_2283_4
1265	G	A	Anchor_Locus_11415_Transcript_5/6_Confidence_0_333_Length_2318_4
1266	T	G	Anchor_Locus_25795_Transcript_3/5_Confidence_0_583_Length_3532_4
1267	T	G	Anchor_Locus_31044_Transcript_1/1_Confidence_1_000_Length_2225_4
1268	C	T	Anchor_Locus_6519_Transcript_4/4_Confidence_0_824_Length_2753_4
1269	G	C	Anchor_Locus_17426_Transcript_1/1_Confidence_1_000_Length_1998_4
1270	A	T	Anchor_Locus_6385_Transcript_1/2_Confidence_0_750_Length_2283_4
1271	T	A	Anchor_Locus_1123_Transcript_5/5_Confidence_0_625_Length_2745_5
1272	C	T	Anchor_Locus_8688_Transcript_2/4_Confidence_0_455_Length_1922_4
1273	T	C	Anchor_Locus_4275_Transcript_2/4_Confidence_0_467_Length_2153_4
1274	T	G	Anchor_Locus_872_Transcript_5/5_Confidence_0_636_Length_2957_5
1275	G	A	Anchor_Locus_14464_Transcript_1/1_Confidence_1_000_Length_2999_4
1276	G	T	Anchor_Locus_15559_Transcript_3/5_Confidence_0_583_Length_2826_4
1277	G	A	Anchor_Locus_1123_Transcript_5/5_Confidence_0_625_Length_2745_5
1278	T	C	Anchor_Locus_7225_Transcript_1/1_Confidence_1_000_Length_3447_5
1279	T	C	Anchor_Locus_17253_Transcript_1/8_Confidence_0_696_Length_2123_5
1280	C	T	Anchor_Locus_31044_Transcript_1/1_Confidence_1_000_Length_2225_4
1281	A	G	Anchor_Locus_6613_Transcript_1/2_Confidence_0_750_Length_2121_4
1282	A	G	Anchor_Locus_5561_Transcript_4/9_Confidence_0_440_Length_2247_5
1283	T	C	Anchor_Locus_6519_Transcript_4/4_Confidence_0_824_Length_2753_4
1284	G	C	Anchor_Locus_3752_Transcript_2/3_Confidence_0_714_Length_1927_4
1285	A	G	Anchor_Locus_17253_Transcript_1/8_Confidence_0_696_Length_2123_5
1286	A	G	Anchor_Locus_17782_Transcript_4/4_Confidence_0_500_Length_4130_4
1287	A	G	Anchor_Locus_3261_Transcript_1/1_Confidence_1_000_Length_3690_5
1288	C	T	Anchor_Locus_19111_Transcript_2/2_Confidence_0_800_Length_2593_4
1289	G	T	Anchor_Locus_6551_Transcript_2/7_Confidence_0_600_Length_4330_5
1290	C	T	Anchor_Locus_3752_Transcript_2/3_Confidence_0_714_Length_1927_4
1291	G	A	Anchor_Locus_3335_Transcript_3/6_Confidence_0_688_Length_2704_4
1292	T	C	Anchor_Locus_6519_Transcript_4/4_Confidence_0_824_Length_2753_4
1293	T	C	Anchor_Locus_14464_Transcript_1/1_Confidence_1_000_Length_2999_4
1294	C	G	Anchor_Locus_16585_Transcript_6/7_Confidence_0_684_Length_3130_4
1295	C	G	Anchor_Locus_2007_Transcript_1/8_Confidence_0_429_Length_2895_5
1296	A	T	Anchor_Locus_910_Transcript_2/3_Confidence_0_714_Length_5030_5
1297	A	G	Anchor_Locus_17253_Transcript_1/8_Confidence_0_696_Length_2123_5
1298	C	T	Anchor_Locus_6385_Transcript_1/2_Confidence_0_750_Length_2283_4
1299	C	T	Anchor_Locus_8688_Transcript_2/4_Confidence_0_455_Length_1922_4
1300	A	G	Anchor_Locus_15559_Transcript_3/5_Confidence_0_583_Length_2826_4
1301	G	A	Anchor_Locus_14576_Transcript_2/4_Confidence_0_615_Length_2719_4
1302	C	T	Anchor_Locus_3752_Transcript_2/3_Confidence_0_714_Length_1927_4
1303	C	T	Anchor_Locus_17253_Transcript_1/8_Confidence_0_696_Length_2123_5
1304	C	T	Anchor_Locus_2007_Transcript_1/8_Confidence_0_429_Length_2895_5
1305	A	C	Anchor_Locus_11415_Transcript_6/6_Confidence_0_583_Length_3053_5
1306	T	G	Anchor_Locus_7140_Transcript_1/3_Confidence_0_750_Length_4729_4
1307	T	G	Anchor_Locus_8107_Transcript_1/3_Confidence_0_714_Length_10521_4
1308	T	G	Anchor_Locus_2411_Transcript_1/3_Confidence_0_600_Length_2736_4
1309	T	C	Anchor_Locus_10815_Transcript_1/3_Confidence_0_500_Length_2183_5
1310	G	A	Anchor_Locus_6519_Transcript_4/4_Confidence_0_824_Length_2753_4
1311	A	G	Anchor_Locus_6551_Transcript_2/7_Confidence_0_600_Length_4330_5
1312	A	T	Anchor_Locus_17782_Transcript_2/4_Confidence_0_500_Length_3012_5
1313	T	C	Anchor_Locus_18351_Transcript_2/4_Confidence_0_556_Length_8221_5
1314	A	G	Anchor_Locus_8688_Transcript_2/4_Confidence_0_455_Length_1922_4
1315	C	T	Anchor_Locus_4275_Transcript_2/4_Confidence_0_467_Length_2153_4
1316	T	C	Anchor_Locus_17144_Transcript_1/1_Confidence_1_000_Length_6826_4
1317	G	T	Anchor_Locus_9599_Transcript_1/1_Confidence_1_000_Length_3065_5
1318	C	G	Anchor_Locus_31044_Transcript_1/1_Confidence_1_000_Length_2225_4
1319	G	A	Anchor_Locus_17782_Transcript_4/4_Confidence_0_500_Length_4130_4
1320	G	A	Anchor_Locus_5561_Transcript_3/9_Confidence_0_520_Length_2315_5
1321	A	G	Anchor_Locus_7140_Transcript_1/3_Confidence_0_750_Length_4729_4
1322	A	T	Anchor_Locus_1123_Transcript_5/5_Confidence_0_625_Length_2745_5
1323	A	G	Anchor_Locus_20640_Transcript_3/5_Confidence_0_667_Length_2226_5
1324	A	T	Anchor_Locus_10815_Transcript_1/3_Confidence_0_500_Length_2183_5
1325	T	C	Anchor_Locus_4542_Transcript_7/7_Confidence_0_429_Length_3424_4
1326	G	T	Anchor_Locus_8107_Transcript_1/3_Confidence_0_714_Length_10521_4
1327	G	C	Anchor_Locus_7140_Transcript_1/3_Confidence_0_750_Length_4729_4
1328	T	C	Anchor_Locus_4542_Transcript_7/7_Confidence_0_429_Length_3424_4
1329	A	G	Anchor_Locus_3100_Transcript_5/9_Confidence_0_600_Length_1764_5
1330	G	A	Anchor_Locus_10815_Transcript_1/3_Confidence_0_500_Length_2183_5
1331	G	A	Anchor_Locus_5209_Transcript_6/6_Confidence_0_611_Length_4233_4
1332	T	A	Anchor_Locus_4229_Transcript_1/3_Confidence_0_800_Length_3100_5
1333	C	A	Anchor_Locus_31044_Transcript_1/1_Confidence_1_000_Length_2225_4
1334	C	A	Anchor_Locus_3335_Transcript_3/6_Confidence_0_688_Length_2704_4
1335	A	T	Anchor_Locus_8270_Transcript_2/3_Confidence_0_571_Length_2450_5
1336	C	A	Anchor_Locus_2402_Transcript_2/3_Confidence_0_500_Length_2758_5
1337	C	A	Anchor_Locus_2007_Transcript_1/8_Confidence_0_429_Length_2895_5
1338	G	C	Anchor_Locus_20640_Transcript_3/5_Confidence_0_667_Length_2226_5
1339	C	T	Anchor_Locus_9425_Transcript_1/4_Confidence_0_667_Length_4338_4
1340	C	T	Anchor_Locus_3738_Transcript_2/2_Confidence_0_750_Length_2850_4
1341	G	C	Anchor_Locus_16437_Transcript_1/1_Confidence_1_000_Length_2206_4
1342	G	A	Anchor_Locus_6613_Transcript_1/2_Confidence_0_750_Length_2121_4
1343	G	A	Anchor_Locus_6519_Transcript_4/4_Confidence_0_824_Length_2753_4
1344	C	A	Anchor_Locus_14464_Transcript_1/1_Confidence_1_000_Length_2999_4
1345	C	A	Anchor_Locus_8503_Transcript_1/1_Confidence_1_000_Length_2764_4
1346	T	C	Anchor_Locus_3286_Transcript_3/3_Confidence_0_714_Length_3783_5
1347	A	G	Anchor_Locus_19064_Transcript_1/1_Confidence_1_000_Length_3144_4
1348	C	T	Anchor_Locus_17782_Transcript_4/4_Confidence_0_500_Length_4130_4
1349	G	A	Anchor_Locus_17144_Transcript_1/1_Confidence_1_000_Length_6826_4
1350	A	G	Anchor_Locus_5561_Transcript_3/9_Confidence_0_520_Length_2315_5
1351	T	C	Anchor_Locus_2402_Transcript_2/3_Confidence_0_500_Length_2758_5
1352	A	G	Anchor_Locus_3738_Transcript_2/2_Confidence_0_750_Length_2850_4
1353	T	G	Anchor_Locus_1628_Transcript_2/2_Confidence_0_750_Length_2008_4
1354	A	T	Anchor_Locus_2402_Transcript_2/3_Confidence_0_500_Length_2758_5
1355	A	G	Anchor_Locus_4463_Transcript_1/1_Confidence_1_000_Length_2573_4
1356	G	A	Anchor_Locus_20640_Transcript_3/5_Confidence_0_667_Length_2226_5
1357	A	C	Anchor_Locus_2402_Transcript_2/3_Confidence_0_500_Length_2758_5
1358	C	T	Anchor_Locus_1123_Transcript_5/5_Confidence_0_625_Length_2745_5
1359	T	C	Anchor_Locus_16437_Transcript_1/1_Confidence_1_000_Length_2206_4
1360	A	G	Anchor_Locus_31044_Transcript_1/1_Confidence_1_000_Length_2225_4
1361	T	C	Anchor_Locus_17144_Transcript_1/1_Confidence_1_000_Length_6826_4
1362	T	C	Anchor_Locus_20640_Transcript_3/5_Confidence_0_667_Length_2226_5
1363	G	A	Anchor_Locus_2380_Transcript_3/4_Confidence_0_769_Length_1674_5
1364	G	A	Anchor_Locus_10815_Transcript_1/3_Confidence_0_500_Length_2183_5
1365	A	G	Anchor_Locus_7225_Transcript_1/1_Confidence_1_000_Length_3447_5
1366	T	C	Anchor_Locus_2402_Transcript_2/3_Confidence_0_500_Length_2758_5
1367	C	G	Anchor_Locus_17253_Transcript_1/8_Confidence_0_696_Length_2123_5
1368	G	A	Anchor_Locus_16437_Transcript_1/1_Confidence_1_000_Length_2206_4
1369	A	C	Anchor_Locus_19111_Transcript_2/2_Confidence_0_800_Length_2593_4
1370	C	T	Anchor_Locus_4550_Transcript_11/12_Confidence_0_417_Length_3811_5
1371	C	T	Anchor_Locus_20640_Transcript_3/5_Confidence_0_667_Length_2226_5
1372	A	T	Anchor_Locus_9599_Transcript_1/1_Confidence_1_000_Length_3065_5
1373	T	G	Anchor_Locus_25795_Transcript_3/5_Confidence_0_583_Length_3532_4
1374	T	C	Anchor_Locus_7225_Transcript_1/1_Confidence_1_000_Length_3447_5
1375	T	A	Anchor_Locus_3335_Transcript_3/6_Confidence_0_688_Length_2704_4
1376	T	A	Anchor_Locus_12005_Transcript_2/5_Confidence_0_222_Length_1689_5
1377	T	C	Anchor_Locus_5762_Transcript_1/2_Confidence_0_750_Length_4399_5
1378	G	A	Anchor_Locus_14464_Transcript_1/1_Confidence_1_000_Length_2999_4
1379	C	T	Anchor_Locus_18351_Transcript_4/4_Confidence_0_556_Length_8320_5
1380	G	A	Anchor_Locus_2919_Transcript_5/10_Confidence_0_677_Length_6859_5
1381	A	G	Anchor_Locus_3261_Transcript_1/1_Confidence_1_000_Length_3690_5
1382	G	A	Anchor_Locus_8107_Transcript_1/3_Confidence_0_714_Length_10521_4
1383	T	G	Anchor_Locus_1628_Transcript_2/2_Confidence_0_750_Length_2008_4
1384	T	G	Anchor_Locus_10815_Transcript_1/3_Confidence_0_500_Length_2183_5
1385	G	A	Anchor_Locus_20248_Transcript_3/4_Confidence_0_700_Length_2132_4
1386	A	T	Anchor_Locus_14464_Transcript_1/1_Confidence_1_000_Length_2999_4
1387	T	G	Anchor_Locus_17144_Transcript_1/1_Confidence_1_000_Length_6826_4
1388	T	C	Anchor_Locus_6613_Transcript_1/2_Confidence_0_750_Length_2121_4
1389	T	C	Anchor_Locus_21275_Transcript_3/4_Confidence_0_667_Length_1749_5
1390	C	T	Anchor_Locus_10815_Transcript_1/3_Confidence_0_500_Length_2183_5
1391	T	C	Anchor_Locus_1123_Transcript_5/5_Confidence_0_625_Length_2745_5
1392	A	T	Anchor_Locus_14464_Transcript_1/1_Confidence_1_000_Length_2999_4
1393	G	A	Anchor_Locus_2402_Transcript_2/3_Confidence_0_500_Length_2758_5
1394	T	C	Anchor_Locus_6519_Transcript_4/4_Confidence_0_824_Length_2753_4
1395	T	C	Anchor_Locus_16437_Transcript_1/1_Confidence_1_000_Length_2206_4
1396	C	A	Anchor_Locus_6551_Transcript_2/7_Confidence_0_600_Length_4330_5
1397	A	G	Anchor_Locus_1123_Transcript_5/5_Confidence_0_625_Length_2745_5
1398	A	G	Anchor_Locus_3954_Transcript_1/3_Confidence_0_714_Length_3711_4
1399	C	T	Anchor_Locus_3738_Transcript_2/2_Confidence_0_750_Length_2850_4
1400	G	A	Anchor_Locus_31044_Transcript_1/1_Confidence_1_000_Length_2225_4
1401	G	A	Anchor_Locus_4275_Transcript_2/4_Confidence_0_467_Length_2153_4
1402	G	T	Anchor_Locus_3335_Transcript_3/6_Confidence_0_688_Length_2704_4
1403	A	G	Anchor_Locus_8107_Transcript_1/3_Confidence_0_714_Length_10521_4
1404	T	C	Anchor_Locus_7140_Transcript_1/3_Confidence_0_750_Length_4729_4
1405	A	C	Anchor_Locus_17253_Transcript_1/8_Confidence_0_696_Length_2123_5
1406	T	C	Anchor_Locus_31044_Transcript_1/1_Confidence_1_000_Length_2225_4
1407	A	C	Anchor_Locus_22372_Transcript_1/1_Confidence_1_000_Length_2338_5
1408	C	T	Anchor_Locus_3261_Transcript_1/1_Confidence_1_000_Length_3690_5
1409	G	A	Anchor_Locus_11415_Transcript_6/6_Confidence_0_583_Length_3053_5
1410	T	C	Anchor_Locus_8395_Transcript_5/7_Confidence_0_350_Length_2168_5
1411	C	A	Anchor_Locus_19064_Transcript_1/1_Confidence_1_000_Length_3144_4
1412	T	C	Anchor_Locus_18351_Transcript_4/4_Confidence_0_556_Length_8320_5
1413	G	C	Anchor_Locus_910_Transcript_2/3_Confidence_0_714_Length_5030_5
1414	A	T	Anchor_Locus_6385_Transcript_1/2_Confidence_0_750_Length_2283_4
1415	A	T	Anchor_Locus_6519_Transcript_4/4_Confidence_0_824_Length_2753_4
1416	A	G	Anchor_Locus_3429_Transcript_3/3_Confidence_0_714_Length_2278_4
1417	G	A	Anchor_Locus_17253_Transcript_1/8_Confidence_0_696_Length_2123_5
1418	A	G	Anchor_Locus_5561_Transcript_5/9_Confidence_0_520_Length_2245_5
1419	T	C	Anchor_Locus_5561_Transcript_3/9_Confidence_0_520_Length_2315_5
1420	T	C	Anchor_Locus_1330_Transcript_10/10_Confidence_0_429_Length_2129_4
1421	C	T	Anchor_Locus_8107_Transcript_1/3_Confidence_0_714_Length_10521_4
1422	C	T	Anchor_Locus_3261_Transcript_1/1_Confidence_1_000_Length_3690_5
1423	G	A	Anchor_Locus_31044_Transcript_1/1_Confidence_1_000_Length_2225_4
1424	C	G	Anchor_Locus_18351_Transcript_4/4_Confidence_0_556_Length_8320_5
1425	T	C	Anchor_Locus_3286_Transcript_2/3_Confidence_0_714_Length_3862_5
1426	C	T	Anchor_Locus_1330_Transcript_10/10_Confidence_0_429_Length_2129_4
1427	T	A	Anchor_Locus_10815_Transcript_1/3_Confidence_0_500_Length_2183_5
1428	T	C	Anchor_Locus_6551_Transcript_2/7_Confidence_0_600_Length_4330_5
1429	T	C	Anchor_Locus_2402_Transcript_2/3_Confidence_0_500_Length_2758_5
1430	G	A	Anchor_Locus_1123_Transcript_5/5_Confidence_0_625_Length_2745_5
1431	G	A	Anchor_Locus_3335_Transcript_3/6_Confidence_0_688_Length_2704_4
1432	G	C	Anchor_Locus_5321_Transcript_1/1_Confidence_1_000_Length_2662_5
1433	A	G	Anchor_Locus_10815_Transcript_1/3_Confidence_0_500_Length_2183_5
1434	A	G	Anchor_Locus_25795_Transcript_3/5_Confidence_0_583_Length_3532_4
1435	G	A	Anchor_Locus_20000_Transcript_2/6_Confidence_0_500_Length_2283_4
1436	G	T	Anchor_Locus_1123_Transcript_5/5_Confidence_0_625_Length_2745_5
1437	A	G	Anchor_Locus_3954_Transcript_1/3_Confidence_0_714_Length_3711_4
1438	T	A	Anchor_Locus_2402_Transcript_2/3_Confidence_0_500_Length_2758_5
1439	T	C	Anchor_Locus_5762_Transcript_1/2_Confidence_0_750_Length_4399_5
1440	G	A	Anchor_Locus_4039_Transcript_8/9_Confidence_0_364_Length_2186_5
1441	A	G	Anchor_Locus_14576_Transcript_2/4_Confidence_0_615_Length_2719_4
1442	C	T	Anchor_Locus_19064_Transcript_1/1_Confidence_1_000_Length_3144_4
1443	G	A	Anchor_Locus_20640_Transcript_3/5_Confidence_0_667_Length_2226_5
1444	G	A	Anchor_Locus_17253_Transcript_1/8_Confidence_0_696_Length_2123_5
1445	T	C	Anchor_Locus_3738_Transcript_2/2_Confidence_0_750_Length_2850_4
1446	G	A	Anchor_Locus_8395_Transcript_5/7_Confidence_0_350_Length_2168_5
1447	C	T	Anchor_Locus_1330_Transcript_10/10_Confidence_0_429_Length_2129_4
1448	C	T	Anchor_Locus_14576_Transcript_2/4_Confidence_0_615_Length_2719_4
1449	C	A	Anchor_Locus_3954_Transcript_1/3_Confidence_0_714_Length_3711_4
1450	C	T	Anchor_Locus_3738_Transcript_2/2_Confidence_0_750_Length_2850_4
1451	A	C	Anchor_Locus_14464_Transcript_1/1_Confidence_1_000_Length_2999_4
1452	G	T	Anchor_Locus_10815_Transcript_1/3_Confidence_0_500_Length_2183_5
1453	G	A	Anchor_Locus_31044_Transcript_1/1_Confidence_1_000_Length_2225_4
1454	C	T	Anchor_Locus_23863_Transcript_2/2_Confidence_0_600_Length_2486_4
1455	A	G	Anchor_Locus_17144_Transcript_1/1_Confidence_1_000_Length_6826_4
1456	G	A	Anchor_Locus_15559_Transcript_3/5_Confidence_0_583_Length_2826_4
1457	G	C	Anchor_Locus_9599_Transcript_1/1_Confidence_1_000_Length_3065_5
1458	A	G	Anchor_Locus_16437_Transcript_1/1_Confidence_1_000_Length_2206_4
1459	T	C	Anchor_Locus_3261_Transcript_1/1_Confidence_1_000_Length_3690_5
1460	C	T	Anchor_Locus_31044_Transcript_1/1_Confidence_1_000_Length_2225_4
1462	G	A	Anchor_Locus_6551_Transcript_2/7_Confidence_0_600_Length_4330_5
1463	A	G	Anchor_Locus_8107_Transcript_1/3_Confidence_0_714_Length_10521_4
1464	A	G	Anchor_Locus_3286_Transcript_2/3_Confidence_0_714_Length_3862_5
1465	C	T	Anchor_Locus_13385_Transcript_3/5_Confidence_0_636_Length_3595_5
1466	A	C	Anchor_Locus_9425_Transcript_1/4_Confidence_0_667_Length_4338_4
1467	G	A	Anchor_Locus_14464_Transcript_1/1_Confidence_1_000_Length_2999_4
1468	A	C	Anchor_Locus_2402_Transcript_2/3_Confidence_0_500_Length_2758_5
1469	T	C	Anchor_Locus_8395_Transcript_5/7_Confidence_0_350_Length_2168_5
1470	C	T	Anchor_Locus_17144_Transcript_1/1_Confidence_1_000_Length_6826_4
1471	G	A	Anchor_Locus_14464_Transcript_1/1_Confidence_1_000_Length_2999_4
1472	C	T	Anchor_Locus_4463_Transcript_1/1_Confidence_1_000_Length_2573_4
1473	A	T	Anchor_Locus_13939_Transcript_2/4_Confidence_0_700_Length_3150_5
1474	A	T	Anchor_Locus_14464_Transcript_1/1_Confidence_1_000_Length_2999_4
1475	C	T	Anchor_Locus_872_Transcript_5/5_Confidence_0_636_Length_2957_5
1476	A	C	Anchor_Locus_8503_Transcript_1/1_Confidence_1_000_Length_2764_4
1477	C	T	Anchor_Locus_3335_Transcript_3/6_Confidence_0_688_Length_2704_4
1478	C	T	Anchor_Locus_872_Transcript_4/5_Confidence_0_545_Length_2882_5
1479	T	C	Anchor_Locus_8270_Transcript_2/3_Confidence_0_571_Length_2450_5
1480	C	T	Anchor_Locus_17782_Transcript_2/4_Confidence_0_500_Length_3012_5
1481	G	A	Anchor_Locus_7035_Transcript_1/1_Confidence_1_000_Length_6600_5
1482	G	A	Anchor_Locus_14464_Transcript_1/1_Confidence_1_000_Length_2999_4
1483	A	G	Anchor_Locus_15559_Transcript_3/5_Confidence_0_583_Length_2826_4
1484	T	A	Anchor_Locus_8107_Transcript_1/3_Confidence_0_714_Length_10521_4
1485	C	G	Anchor_Locus_17782_Transcript_4/4_Confidence_0_500_Length_4130_4
1486	T	G	Anchor_Locus_3335_Transcript_3/6_Confidence_0_688_Length_2704_4
1487	T	G	Anchor_Locus_20640_Transcript_3/5_Confidence_0_667_Length_2226_5
1488	A	G	Anchor_Locus_5561_Transcript_3/9_Confidence_0_520_Length_2315_5
1489	C	T	Anchor_Locus_33643_Transcript_1/1_Confidence_1_000_Length_4490_5
1490	G	A	Anchor_Locus_9599_Transcript_1/1_Confidence_1_000_Length_3065_5
1491	A	G	Anchor_Locus_4463_Transcript_1/1_Confidence_1_000_Length_2573_4
1492	T	C	Anchor_Locus_2402_Transcript_2/3_Confidence_0_500_Length_2758_5
1493	C	T	Anchor_Locus_1123_Transcript_5/5_Confidence_0_625_Length_2745_5
1494	C	T	Anchor_Locus_10815_Transcript_1/3_Confidence_0_500_Length_2183_5
1495	T	C	Anchor_Locus_9599_Transcript_1/1_Confidence_1_000_Length_3065_5
1496	G	A	Anchor_Locus_6551_Transcript_2/7_Confidence_0_600_Length_4330_5
1497	G	A	Anchor_Locus_3100_Transcript_5/9_Confidence_0_600_Length_1764_5
1498	G	A	Anchor_Locus_20640_Transcript_3/5_Confidence_0_667_Length_2226_5
1499	T	C	Anchor_Locus_18351_Transcript_4/4_Confidence_0_556_Length_8320_5
1500	C	A	Anchor_Locus_3286_Transcript_2/3_Confidence_0_714_Length_3862_5
1501	T	C	Anchor_Locus_18534_Transcript_1/1_Confidence_1_000_Length_2555_5
1502	G	T	Anchor_Locus_7225_Transcript_1/1_Confidence_1_000_Length_3447_5
1503	T	A	Anchor_Locus_5527_Transcript_3/5_Confidence_0_476_Length_2715_5
1504	C	T	Anchor_Locus_2007_Transcript_3/8_Confidence_0_571_Length_3039_5
1505	T	C	Anchor_Locus_6846_Transcript_2/3_Confidence_0_714_Length_1732_5
1506	G	A	Anchor_Locus_8270_Transcript_2/3_Confidence_0_571_Length_2450_5
1507	A	G	Anchor_Locus_6551_Transcript_2/7_Confidence_0_600_Length_4330_5
1508	G	C	Anchor_Locus_5105_Transcript_2/7_Confidence_0_500_Length_1996_6
1509	G	A	Anchor_Locus_4275_Transcript_2/4_Confidence_0_467_Length_2153_5
1510	A	G	Anchor_Locus_6551_Transcript_2/7_Confidence_0_600_Length_4330_6
1511	A	G	Anchor_Locus_5561_Transcript_5/9_Confidence_0_520_Length_2245_5
1512	G	A	Anchor_Locus_15723_Transcript_7/11_Confidence_0_611_Length_2412_6
1513	T	A	Anchor_Locus_2790_Transcript_3/3_Confidence_0_778_Length_4026_6
1514	A	T	Anchor_Locus_5561_Transcript_5/9_Confidence_0_520_Length_2245_5
1515	C	T	Anchor_Locus_8270_Transcript_2/3_Confidence_0_571_Length_2450_5
1516	A	T	Anchor_Locus_5561_Transcript_4/9_Confidence_0_440_Length_2247_5
1517	A	G	Anchor_Locus_9599_Transcript_1/1_Confidence_1_000_Length_3065_5
1518	T	C	Anchor_Locus_1330_Transcript_7/10_Confidence_0_464_Length_2226_5
1519	C	T	Anchor_Locus_15723_Transcript_7/11_Confidence_0_611_Length_2412_6
1520	A	G	Anchor_Locus_13939_Transcript_2/4_Confidence_0_700_Length_3150_5
1521	A	C	Anchor_Locus_7679_Transcript_1/2_Confidence_0_667_Length_3543_6
1522	C	T	Anchor_Locus_4558_Transcript_7/7_Confidence_0_647_Length_3532_6
1523	C	T	Anchor_Locus_3609_Transcript_7/8_Confidence_0_619_Length_2219_5
1524	C	T	Anchor_Locus_1330_Transcript_7/10_Confidence_0_464_Length_2226_5
1525	T	C	Anchor_Locus_10815_Transcript_1/3_Confidence_0_500_Length_2183_5
1526	A	G	Anchor_Locus_872_Transcript_5/5_Confidence_0_636_Length_2957_5
1527	A	G	Anchor_Locus_15723_Transcript_7/11_Confidence_0_611_Length_2412_6
1528	A	G	Anchor_Locus_6519_Transcript_1/4_Confidence_0_824_Length_2761_6
1529	G	C	Anchor_Locus_5561_Transcript_5/9_Confidence_0_520_Length_2245_5
1530	C	T	Anchor_Locus_5527_Transcript_3/5_Confidence_0_476_Length_2715_5
1531	G	A	Anchor_Locus_6551_Transcript_2/7_Confidence_0_600_Length_4330_6
1532	A	G	Anchor_Locus_1123_Transcript_5/5_Confidence_0_625_Length_2745_5
1533	G	C	Anchor_Locus_2402_Transcript_2/3_Confidence_0_500_Length_2758_5
1534	A	G	Anchor_Locus_13939_Transcript_4/4_Confidence_0_700_Length_3164_6
1535	A	G	Anchor_Locus_19905_Transcript_3/4_Confidence_0_786_Length_2146_5
1536	A	G	Anchor_Locus_8270_Transcript_2/3_Confidence_0_571_Length_2450_5
1537	G	T	Anchor_Locus_6519_Transcript_1/4_Confidence_0_824_Length_2761_6
1538	C	T	Anchor_Locus_15510_Transcript_6/6_Confidence_0_762_Length_3092_6
1539	C	T	Anchor_Locus_6551_Transcript_2/7_Confidence_0_600_Length_4330_5
1540	A	G	Anchor_Locus_12005_Transcript_3/5_Confidence_0_556_Length_2846_6
1541	G	A	Anchor_Locus_5762_Transcript_1/2_Confidence_0_750_Length_4399_5
1542	C	T	Anchor_Locus_6551_Transcript_2/7_Confidence_0_600_Length_4330_6
1543	T	C	Anchor_Locus_3725_Transcript_2/3_Confidence_0_895_Length_5001_6
1544	C	T	Anchor_Locus_3609_Transcript_7/8_Confidence_0_619_Length_2219_5
1545	C	T	Anchor_Locus_1330_Transcript_7/10_Confidence_0_464_Length_2226_5
1546	A	G	Anchor_Locus_4558_Transcript_7/7_Confidence_0_647_Length_3532_6
1547	G	A	Anchor_Locus_9885_Transcript_1/4_Confidence_0_700_Length_2577_6
1548	C	G	Anchor_Locus_15510_Transcript_6/6_Confidence_0_762_Length_3092_6
1549	T	C	Anchor_Locus_2790_Transcript_3/3_Confidence_0_778_Length_4026_6
1550	C	T	Anchor_Locus_3609_Transcript_7/8_Confidence_0_619_Length_2219_5
1551	C	T	Anchor_Locus_15510_Transcript_6/6_Confidence_0_762_Length_3092_6
1552	G	T	Anchor_Locus_7035_Transcript_1/1_Confidence_1_000_Length_6600_5
1553	C	T	Anchor_Locus_872_Transcript_5/5_Confidence_0_636_Length_2957_5
1554	C	A	Anchor_Locus_21931_Transcript_2/2_Confidence_0_750_Length_2802_6
1555	C	T	Anchor_Locus_2790_Transcript_3/3_Confidence_0_778_Length_4026_6
1556	G	A	Anchor_Locus_3873_Transcript_3/6_Confidence_0_533_Length_1985_6
1557	A	G	Anchor_Locus_20640_Transcript_3/5_Confidence_0_667_Length_2226_5
1558	T	C	Anchor_Locus_4558_Transcript_7/7_Confidence_0_647_Length_3532_6
1559	A	G	Anchor_Locus_8941_Transcript_2/2_Confidence_0_750_Length_2163_5
1560	G	A	Anchor_Locus_5764_Transcript_1/1_Confidence_1_000_Length_2071_6
1561	T	G	Anchor_Locus_18351_Transcript_4/4_Confidence_0_556_Length_8320_5
1562	T	A	Anchor_Locus_5561_Transcript_5/9_Confidence_0_520_Length_2245_5
1563	A	G	Anchor_Locus_5764_Transcript_1/1_Confidence_1_000_Length_2071_6
1564	G	C	Anchor_Locus_5762_Transcript_1/2_Confidence_0_750_Length_4399_5
1565	C	G	Anchor_Locus_2790_Transcript_3/3_Confidence_0_778_Length_4026_6
1566	T	A	Anchor_Locus_7035_Transcript_1/1_Confidence_1_000_Length_6600_5
1567	C	T	Anchor_Locus_18534_Transcript_1/1_Confidence_1_000_Length_2555_5
1568	T	C	Anchor_Locus_3725_Transcript_2/3_Confidence_0_895_Length_5001_6
1569	A	G	Anchor_Locus_2402_Transcript_2/3_Confidence_0_500_Length_2758_5
1570	G	T	Anchor_Locus_11824_Transcript_3/3_Confidence_0_600_Length_3860_6
1571	C	T	Anchor_Locus_3725_Transcript_2/3_Confidence_0_895_Length_5001_6
1572	A	C	Anchor_Locus_5762_Transcript_1/2_Confidence_0_750_Length_4399_5
1573	A	C	Anchor_Locus_3954_Transcript_1/3_Confidence_0_714_Length_3711_6
1574	C	T	Anchor_Locus_3725_Transcript_2/3_Confidence_0_895_Length_5001_6
1575	T	A	Anchor_Locus_7679_Transcript_1/2_Confidence_0_667_Length_3543_6
1576	C	A	Anchor_Locus_6846_Transcript_2/3_Confidence_0_714_Length_1732_5
1577	T	C	Anchor_Locus_2919_Transcript_4/10_Confidence_0_677_Length_6825_6
1578	C	G	Anchor_Locus_6132_Transcript_2/9_Confidence_0_625_Length_5305_5
1579	C	G	Anchor_Locus_4689_Transcript_2/6_Confidence_0_467_Length_3999_6
1580	A	G	Anchor_Locus_3873_Transcript_3/6_Confidence_0_533_Length_1985_6
1581	A	G	Anchor_Locus_2402_Transcript_2/3_Confidence_0_500_Length_2758_5
1582	G	A	Anchor_Locus_6343_Transcript_4/5_Confidence_0_182_Length_3432_5
1583	C	T	Anchor_Locus_872_Transcript_5/5_Confidence_0_636_Length_2957_5
1584	A	T	Anchor_Locus_5561_Transcript_3/9_Confidence_0_520_Length_2315_5
1585	A	T	Anchor_Locus_27870_Transcript_1/1_Confidence_1_000_Length_2044_6
1586	T	C	Anchor_Locus_9599_Transcript_1/1_Confidence_1_000_Length_3065_5
1587	G	A	Anchor_Locus_6759_Transcript_8/8_Confidence_0_667_Length_2713_6
1588	G	A	Anchor_Locus_6343_Transcript_4/5_Confidence_0_182_Length_3432_5
1589	A	G	Anchor_Locus_5762_Transcript_1/2_Confidence_0_750_Length_4399_5
1590	G	C	Anchor_Locus_11739_Transcript_4/9_Confidence_0_636_Length_2860_6
1591	T	A	Anchor_Locus_9599_Transcript_1/1_Confidence_1_000_Length_3065_5
1592	C	T	Anchor_Locus_18351_Transcript_4/4_Confidence_0_556_Length_8320_5
1593	C	G	Anchor_Locus_3609_Transcript_7/8_Confidence_0_619_Length_2219_5
1594	G	T	Anchor_Locus_11415_Transcript_6/6_Confidence_0_583_Length_3053_5
1595	A	G	Anchor_Locus_13939_Transcript_2/4_Confidence_0_700_Length_3150_5
1596	C	T	Anchor_Locus_20640_Transcript_3/5_Confidence_0_667_Length_2226_5
1597	C	A	Anchor_Locus_18534_Transcript_1/1_Confidence_1_000_Length_2555_5
1598	T	C	Anchor_Locus_13939_Transcript_2/4_Confidence_0_700_Length_3150_5
1599	G	C	Anchor_Locus_5561_Transcript_3/9_Confidence_0_520_Length_2315_5
1600	G	C	Anchor_Locus_872_Transcript_5/5_Confidence_0_636_Length_2957_5
1601	T	C	Anchor_Locus_3609_Transcript_7/8_Confidence_0_619_Length_2219_5
1602	T	G	Anchor_Locus_8036_Transcript_1/1_Confidence_1_000_Length_4393_5
1603	C	A	Anchor_Locus_18534_Transcript_1/1_Confidence_1_000_Length_2555_5
1604	C	G	Anchor_Locus_12005_Transcript_3/5_Confidence_0_556_Length_2846_6
1605	C	T	Anchor_Locus_5764_Transcript_1/1_Confidence_1_000_Length_2071_6
1606	A	G	Anchor_Locus_2007_Transcript_1/8_Confidence_0_429_Length_2895_5
1607	A	G	Anchor_Locus_9885_Transcript_1/4_Confidence_0_700_Length_2577_6
1608	G	A	Anchor_Locus_8036_Transcript_1/1_Confidence_1_000_Length_4393_5
1609	T	C	Anchor_Locus_9599_Transcript_1/1_Confidence_1_000_Length_3065_5
1610	C	A	Anchor_Locus_9381_Transcript_2/5_Confidence_0_688_Length_4222_5
1611	A	G	Anchor_Locus_4340_Transcript_3/7_Confidence_0_632_Length_4164_6
1612	A	G	Anchor_Locus_4689_Transcript_2/6_Confidence_0_467_Length_3999_6
1613	C	A	Anchor_Locus_18351_Transcript_4/4_Confidence_0_556_Length_8320_5
1614	G	A	Anchor_Locus_8036_Transcript_1/1_Confidence_1_000_Length_4393_5
1615	G	T	Anchor_Locus_5329_Transcript_1/7_Confidence_0_556_Length_2497_6
1616	A	G	Anchor_Locus_1123_Transcript_5/5_Confidence_0_625_Length_2745_5
1617	T	C	Anchor_Locus_7679_Transcript_1/2_Confidence_0_667_Length_3543_6
1618	T	C	Anchor_Locus_4558_Transcript_7/7_Confidence_0_647_Length_3532_6
1619	A	G	Anchor_Locus_14557_Transcript_6/6_Confidence_0_643_Length_1981_6
1620	A	T	Anchor_Locus_5561_Transcript_5/9_Confidence_0_520_Length_2245_5
1621	A	G	Anchor_Locus_26315_Transcript_1/1_Confidence_1_000_Length_2679_6
1622	G	A	Anchor_Locus_9885_Transcript_1/4_Confidence_0_700_Length_2577_6
1623	G	C	Anchor_Locus_7679_Transcript_1/2_Confidence_0_667_Length_3543_6
1624	T	C	Anchor_Locus_11415_Transcript_6/6_Confidence_0_583_Length_3053_5
1625	C	T	Anchor_Locus_8036_Transcript_1/1_Confidence_1_000_Length_4393_5
1626	C	T	Anchor_Locus_586_Transcript_7/7_Confidence_0_533_Length_3494_6
1627	C	T	Anchor_Locus_9599_Transcript_1/1_Confidence_1_000_Length_3065_5
1628	C	T	Anchor_Locus_4558_Transcript_7/7_Confidence_0_647_Length_3532_6
1629	C	T	Anchor_Locus_5105_Transcript_2/7_Confidence_0_500_Length_1996_6
1630	C	T	Anchor_Locus_6551_Transcript_2/7_Confidence_0_600_Length_4330_6
1631	G	A	Anchor_Locus_18351_Transcript_4/4_Confidence_0_556_Length_8320_5
1632	T	A	Anchor_Locus_5561_Transcript_3/9_Confidence_0_520_Length_2315_5
1633	G	A	Anchor_Locus_7183_Transcript_3/10_Confidence_0_654_Length_4951_5
1634	C	T	Anchor_Locus_2919_Transcript_4/10_Confidence_0_677_Length_6825_6
1635	C	G	Anchor_Locus_8036_Transcript_1/1_Confidence_1_000_Length_4393_5
1636	C	T	Anchor_Locus_27870_Transcript_1/1_Confidence_1_000_Length_2044_6
1637	A	C	Anchor_Locus_5750_Transcript_3/6_Confidence_0_625_Length_3600_6
1638	G	A	Anchor_Locus_7225_Transcript_1/1_Confidence_1_000_Length_3447_5
1639	G	A	Anchor_Locus_6519_Transcript_1/4_Confidence_0_824_Length_2761_6
1640	G	A	Anchor_Locus_12554_Transcript_5/6_Confidence_0_667_Length_3857_5
1641	T	A	Anchor_Locus_910_Transcript_2/3_Confidence_0_714_Length_5030_5
1642	G	A	Anchor_Locus_2007_Transcript_1/8_Confidence_0_429_Length_2895_5
1643	G	A	Anchor_Locus_13939_Transcript_2/4_Confidence_0_700_Length_3150_5
1644	G	A	Anchor_Locus_808_Transcript_5/8_Confidence_0_444_Length_2055_6
1645	G	A	Anchor_Locus_5105_Transcript_2/7_Confidence_0_500_Length_1996_6
1646	A	G	Anchor_Locus_15510_Transcript_2/6_Confidence_0_762_Length_3000_6
1647	A	G	Anchor_Locus_5762_Transcript_1/2_Confidence_0_750_Length_4399_5
1648	A	G	Anchor_Locus_3261_Transcript_1/1_Confidence_1_000_Length_3690_5
1649	A	G	Anchor_Locus_872_Transcript_5/5_Confidence_0_636_Length_2957_5
1650	T	G	Anchor_Locus_3261_Transcript_1/1_Confidence_1_000_Length_3690_5
1651	G	A	Anchor_Locus_7140_Transcript_1/3_Confidence_0_750_Length_4729_6
1652	C	G	Anchor_Locus_18351_Transcript_4/4_Confidence_0_556_Length_8320_5
1653	A	C	Anchor_Locus_7225_Transcript_1/1_Confidence_1_000_Length_3447_5
1654	C	T	Anchor_Locus_1123_Transcript_5/5_Confidence_0_625_Length_2745_5
1655	G	A	Anchor_Locus_9599_Transcript_1/1_Confidence_1_000_Length_3065_5
1656	T	C	Anchor_Locus_5105_Transcript_2/7_Confidence_0_500_Length_1996_6
1657	A	C	Anchor_Locus_910_Transcript_2/3_Confidence_0_714_Length_5030_5
1658	A	C	Anchor_Locus_12554_Transcript_5/6_Confidence_0_667_Length_3857_5
1659	C	A	Anchor_Locus_15723_Transcript_7/11_Confidence_0_611_Length_2412_6
1660	A	T	Anchor_Locus_4583_Transcript_6/7_Confidence_0_450_Length_2451_6
1661	A	G	Anchor_Locus_18351_Transcript_4/4_Confidence_0_556_Length_8320_5
1662	G	T	Anchor_Locus_22372_Transcript_1/1_Confidence_1_000_Length_2338_5
1663	C	A	Anchor_Locus_873_Transcript_1/2_Confidence_0_667_Length_2680_6
1664	C	A	Anchor_Locus_872_Transcript_5/5_Confidence_0_636_Length_2957_5
1665	T	C	Anchor_Locus_2402_Transcript_2/3_Confidence_0_500_Length_2758_5
1666	G	A	Anchor_Locus_9885_Transcript_2/4_Confidence_0_700_Length_2696_6
1667	T	C	Anchor_Locus_3873_Transcript_3/6_Confidence_0_533_Length_1985_6
1668	A	G	Anchor_Locus_2402_Transcript_2/3_Confidence_0_500_Length_2758_5
1669	C	T	Anchor_Locus_4558_Transcript_7/7_Confidence_0_647_Length_3532_6
1670	G	T	Anchor_Locus_12554_Transcript_5/6_Confidence_0_667_Length_3857_5
1671	G	A	Anchor_Locus_3954_Transcript_1/3_Confidence_0_714_Length_3711_5
1672	C	T	Anchor_Locus_6127_Transcript_1/3_Confidence_0_714_Length_3674_5
1673	A	T	Anchor_Locus_11415_Transcript_6/6_Confidence_0_583_Length_3053_5
1674	C	T	Anchor_Locus_8036_Transcript_1/1_Confidence_1_000_Length_4393_5
1675	G	A	Anchor_Locus_9599_Transcript_1/1_Confidence_1_000_Length_3065_5
1676	C	T	Anchor_Locus_18351_Transcript_4/4_Confidence_0_556_Length_8320_5
1677	G	A	Anchor_Locus_6551_Transcript_2/7_Confidence_0_600_Length_4330_6
1678	T	C	Anchor_Locus_27870_Transcript_1/1_Confidence_1_000_Length_2044_6
1679	C	T	Anchor_Locus_1865_Transcript_1/2_Confidence_0_750_Length_2019_6
1680	G	T	Anchor_Locus_2790_Transcript_3/3_Confidence_0_778_Length_4026_6
1681	G	A	Anchor_Locus_6519_Transcript_1/4_Confidence_0_824_Length_2761_6
1682	G	A	Anchor_Locus_11415_Transcript_6/6_Confidence_0_583_Length_3053_5
1683	G	A	Anchor_Locus_7225_Transcript_1/1_Confidence_1_000_Length_3447_5
1684	G	A	Anchor_Locus_2790_Transcript_3/3_Confidence_0_778_Length_4026_6
1685	T	C	Anchor_Locus_872_Transcript_5/5_Confidence_0_636_Length_2957_5
1686	C	G	Anchor_Locus_1123_Transcript_5/5_Confidence_0_625_Length_2745_5
1687	A	G	Anchor_Locus_6343_Transcript_4/5_Confidence_0_182_Length_3432_5
1688	A	G	Anchor_Locus_5585_Transcript_1/1_Confidence_1_000_Length_2550_5
1689	T	C	Anchor_Locus_7225_Transcript_1/1_Confidence_1_000_Length_3447_5
1690	A	T	Anchor_Locus_5561_Transcript_3/9_Confidence_0_520_Length_2315_5
1691	C	T	Anchor_Locus_9381_Transcript_2/5_Confidence_0_688_Length_4222_5
1692	T	G	Anchor_Locus_19574_Transcript_1/1_Confidence_1_000_Length_2467_5
1693	T	C	Anchor_Locus_2919_Transcript_3/10_Confidence_0_677_Length_6859_6
1695	G	C	Anchor_Locus_5561_Transcript_3/9_Confidence_0_520_Length_2315_5
1696	A	G	Anchor_Locus_4558_Transcript_7/7_Confidence_0_647_Length_3532_6
1697	A	T	Anchor_Locus_4343_Transcript_4/4_Confidence_0_700_Length_2671_6
1698	T	A	Anchor_Locus_7540_Transcript_3/3_Confidence_0_769_Length_1958_6
1699	T	C	Anchor_Locus_2007_Transcript_1/8_Confidence_0_429_Length_2895_5
1700	A	G	Anchor_Locus_1865_Transcript_1/2_Confidence_0_750_Length_2019_6
1701	C	G	Anchor_Locus_7540_Transcript_3/3_Confidence_0_769_Length_1958_6
1702	T	C	Anchor_Locus_4558_Transcript_7/7_Confidence_0_647_Length_3532_6
1703	T	C	Anchor_Locus_27870_Transcript_1/1_Confidence_1_000_Length_2044_6
1704	T	A	Anchor_Locus_7225_Transcript_1/1_Confidence_1_000_Length_3447_5
1705	G	A	Anchor_Locus_3261_Transcript_1/1_Confidence_1_000_Length_3690_5
1706	T	C	Anchor_Locus_18351_Transcript_4/4_Confidence_0_556_Length_8320_5
1707	G	T	Anchor_Locus_6551_Transcript_2/7_Confidence_0_600_Length_4330_5
1708	G	A	Anchor_Locus_9599_Transcript_1/1_Confidence_1_000_Length_3065_5
1709	G	C	Anchor_Locus_18351_Transcript_4/4_Confidence_0_556_Length_8320_5
1710	G	T	Anchor_Locus_6551_Transcript_2/7_Confidence_0_600_Length_4330_6
1711	T	C	Anchor_Locus_4558_Transcript_7/7_Confidence_0_647_Length_3532_6
1712	G	T	Anchor_Locus_1123_Transcript_5/5_Confidence_0_625_Length_2745_5
1713	C	T	Anchor_Locus_7679_Transcript_1/2_Confidence_0_667_Length_3543_6
1714	T	C	Anchor_Locus_9599_Transcript_1/1_Confidence_1_000_Length_3065_5
1715	C	T	Anchor_Locus_8270_Transcript_2/3_Confidence_0_571_Length_2450_5
1716	C	T	Anchor_Locus_14557_Transcript_6/6_Confidence_0_643_Length_1981_6
1717	G	A	Anchor_Locus_4689_Transcript_2/6_Confidence_0_467_Length_3999_6
1718	T	G	Anchor_Locus_8270_Transcript_2/3_Confidence_0_571_Length_2450_5
1719	C	T	Anchor_Locus_7679_Transcript_1/2_Confidence_0_667_Length_3543_6
1720	G	C	Anchor_Locus_3910_Transcript_1/3_Confidence_0_714_Length_2530_6
1721	T	C	Anchor_Locus_9885_Transcript_1/4_Confidence_0_700_Length_2577_6
1722	T	A	Anchor_Locus_8036_Transcript_1/1_Confidence_1_000_Length_4393_5
1723	C	T	Anchor_Locus_27870_Transcript_1/1_Confidence_1_000_Length_2044_6
1724	A	G	Anchor_Locus_5561_Transcript_8/9_Confidence_0_600_Length_2458_6
1725	T	C	Anchor_Locus_4340_Transcript_3/7_Confidence_0_632_Length_4164_6
1726	A	G	Anchor_Locus_4558_Transcript_7/7_Confidence_0_647_Length_3532_6
1727	A	T	Anchor_Locus_5561_Transcript_8/9_Confidence_0_600_Length_2458_6
1728	C	T	Anchor_Locus_21931_Transcript_2/2_Confidence_0_750_Length_2802_6
1729	C	T	Anchor_Locus_5762_Transcript_1/2_Confidence_0_750_Length_4399_5
1730	T	A	Anchor_Locus_1123_Transcript_5/5_Confidence_0_625_Length_2745_5
1731	T	C	Anchor_Locus_2007_Transcript_3/8_Confidence_0_571_Length_3039_5
1732	C	A	Anchor_Locus_2790_Transcript_3/3_Confidence_0_778_Length_4026_6
1733	C	T	Anchor_Locus_808_Transcript_5/8_Confidence_0_444_Length_2055_6
1734	G	A	Anchor_Locus_873_Transcript_1/2_Confidence_0_667_Length_2680_6
1735	G	A	Anchor_Locus_872_Transcript_5/5_Confidence_0_636_Length_2957_5
1736	A	G	Anchor_Locus_5797_Transcript_3/5_Confidence_0_615_Length_4852_6
1737	T	A	Anchor_Locus_7225_Transcript_1/1_Confidence_1_000_Length_3447_5
1738	T	C	Anchor_Locus_2790_Transcript_3/3_Confidence_0_778_Length_4026_6
1739	A	G	Anchor_Locus_18351_Transcript_4/4_Confidence_0_556_Length_8320_5
1740	G	A	Anchor_Locus_3954_Transcript_1/3_Confidence_0_714_Length_3711_5
1741	G	A	Anchor_Locus_9885_Transcript_2/4_Confidence_0_700_Length_2696_6
1742	G	C	Anchor_Locus_5561_Transcript_8/9_Confidence_0_600_Length_2458_6
1743	T	C	Anchor_Locus_7679_Transcript_1/2_Confidence_0_667_Length_3543_6
1744	G	C	Anchor_Locus_8270_Transcript_2/3_Confidence_0_571_Length_2450_5
1745	A	G	Anchor_Locus_1123_Transcript_5/5_Confidence_0_625_Length_2745_5
1746	G	A	Anchor_Locus_5764_Transcript_1/1_Confidence_1_000_Length_2071_6
1747	A	G	Anchor_Locus_2007_Transcript_1/8_Confidence_0_429_Length_2895_5
1748	T	A	Anchor_Locus_873_Transcript_1/2_Confidence_0_667_Length_2680_6
1749	C	T	Anchor_Locus_7540_Transcript_3/3_Confidence_0_769_Length_1958_6
1750	C	T	Anchor_Locus_872_Transcript_5/5_Confidence_0_636_Length_2957_5
1751	C	A	Anchor_Locus_13385_Transcript_3/5_Confidence_0_636_Length_3595_5
1752	G	A	Anchor_Locus_7225_Transcript_1/1_Confidence_1_000_Length_3447_5
1753	G	A	Anchor_Locus_9381_Transcript_2/5_Confidence_0_688_Length_4222_5
1754	A	G	Anchor_Locus_14557_Transcript_6/6_Confidence_0_643_Length_1981_6
1755	C	A	Anchor_Locus_7225_Transcript_1/1_Confidence_1_000_Length_3447_5
1756	C	T	Anchor_Locus_6519_Transcript_1/4_Confidence_0_824_Length_2761_6
1757	C	T	Anchor_Locus_13939_Transcript_2/4_Confidence_0_700_Length_3150_5
1758	C	T	Anchor_Locus_3954_Transcript_1/3_Confidence_0_714_Length_3711_5
1759	T	G	Anchor_Locus_4558_Transcript_7/7_Confidence_0_647_Length_3532_6
1760	T	C	Anchor_Locus_3725_Transcript_2/3_Confidence_0_895_Length_5001_6
1761	C	A	Anchor_Locus_16214_Transcript_3/3_Confidence_0_667_Length_2619_5
1762	C	T	Anchor_Locus_3261_Transcript_1/1_Confidence_1_000_Length_3690_5
1763	A	G	Anchor_Locus_5750_Transcript_3/6_Confidence_0_625_Length_3600_6
1764	A	C	Anchor_Locus_7225_Transcript_1/1_Confidence_1_000_Length_3447_5
1765	T	C	Anchor_Locus_6588_Transcript_3/3_Confidence_0_600_Length_2926_6
1766	G	A	Anchor_Locus_14576_Transcript_2/4_Confidence_0_615_Length_2719_6
1767	G	T	Anchor_Locus_7225_Transcript_1/1_Confidence_1_000_Length_3447_5
1768	T	A	Anchor_Locus_1605_Transcript_2/2_Confidence_0_800_Length_4619_6
1769	C	T	Anchor_Locus_3873_Transcript_3/6_Confidence_0_533_Length_1985_6
1770	T	C	Anchor_Locus_8036_Transcript_1/1_Confidence_1_000_Length_4393_5
1771	A	G	Anchor_Locus_5762_Transcript_1/2_Confidence_0_750_Length_4399_5
1772	T	C	Anchor_Locus_9885_Transcript_1/4_Confidence_0_700_Length_2577_6
1773	C	T	Anchor_Locus_7679_Transcript_1/2_Confidence_0_667_Length_3543_6
1774	G	A	Anchor_Locus_5764_Transcript_1/1_Confidence_1_000_Length_2071_6
1775	C	A	Anchor_Locus_3873_Transcript_3/6_Confidence_0_533_Length_1985_6
1776	G	A	Anchor_Locus_5764_Transcript_1/1_Confidence_1_000_Length_2071_6
1777	G	A	Anchor_Locus_13385_Transcript_3/5_Confidence_0_636_Length_3595_5
1778	G	C	Anchor_Locus_18351_Transcript_4/4_Confidence_0_556_Length_8320_5
1779	G	C	Anchor_Locus_17981_Transcript_1/1_Confidence_1_000_Length_1958_6
1780	T	C	Anchor_Locus_4903_Transcript_6/6_Confidence_0_600_Length_2722_5
1781	C	G	Anchor_Locus_8036_Transcript_1/1_Confidence_1_000_Length_4393_5
1782	A	T	Anchor_Locus_12554_Transcript_5/6_Confidence_0_667_Length_3857_5
1783	T	C	Anchor_Locus_12545_Transcript_1/4_Confidence_0_455_Length_2412_6
1784	A	G	Anchor_Locus_9885_Transcript_1/4_Confidence_0_700_Length_2577_6
1785	A	C	Anchor_Locus_9599_Transcript_1/1_Confidence_1_000_Length_3065_5
1786	C	T	Anchor_Locus_7679_Transcript_1/2_Confidence_0_667_Length_3543_6
1787	G	A	Anchor_Locus_9599_Transcript_1/1_Confidence_1_000_Length_3065_5
1788	G	A	Anchor_Locus_7225_Transcript_1/1_Confidence_1_000_Length_3447_5
1789	C	T	Anchor_Locus_873_Transcript_1/2_Confidence_0_667_Length_2680_6
1790	G	A	Anchor_Locus_3286_Transcript_3/3_Confidence_0_714_Length_3783_5
1791	A	G	Anchor_Locus_3954_Transcript_1/3_Confidence_0_714_Length_3711_5
1792	A	G	Anchor_Locus_21859_Transcript_1/3_Confidence_0_714_Length_2941_6
1793	T	C	Anchor_Locus_3286_Transcript_2/3_Confidence_0_714_Length_3862_5
1794	C	G	Anchor_Locus_6895_Transcript_1/2_Confidence_0_600_Length_5575_6
1795	C	A	Anchor_Locus_2790_Transcript_3/3_Confidence_0_778_Length_4026_6
1796	C	T	Anchor_Locus_7225_Transcript_1/1_Confidence_1_000_Length_3447_5
1797	T	G	Anchor_Locus_1123_Transcript_5/5_Confidence_0_625_Length_2745_6
1799	T	C	Anchor_Locus_3873_Transcript_3/6_Confidence_0_533_Length_1985_6
1800	A	T	Anchor_Locus_5329_Transcript_1/7_Confidence_0_556_Length_2497_6
1801	C	T	Anchor_Locus_6519_Transcript_1/4_Confidence_0_824_Length_2761_6
1802	C	T	Anchor_Locus_5329_Transcript_1/7_Confidence_0_556_Length_2497_6
1803	T	C	Anchor_Locus_7679_Transcript_1/2_Confidence_0_667_Length_3543_6
1804	G	A	Anchor_Locus_5762_Transcript_1/2_Confidence_0_750_Length_4399_6
1805	A	G	Anchor_Locus_17782_Transcript_2/4_Confidence_0_500_Length_3012_7
1806	T	C	Anchor_Locus_4340_Transcript_3/7_Confidence_0_632_Length_4164_6
1807	A	G	Anchor_Locus_2790_Transcript_3/3_Confidence_0_778_Length_4026_6
1808	A	T	Anchor_Locus_1605_Transcript_2/2_Confidence_0_800_Length_4619_6
1809	A	G	Anchor_Locus_6551_Transcript_2/7_Confidence_0_600_Length_4330_6
1810	C	T	Anchor_Locus_7368_Transcript_3/3_Confidence_0_600_Length_2898_7
1811	G	A	Anchor_Locus_14576_Transcript_3/4_Confidence_0_692_Length_2868_6
1812	G	A	Anchor_Locus_1605_Transcript_2/2_Confidence_0_800_Length_4619_6
1813	A	G	Anchor_Locus_4689_Transcript_2/6_Confidence_0_467_Length_3999_6
1814	T	C	Anchor_Locus_2790_Transcript_3/3_Confidence_0_778_Length_4026_6
1815	T	C	Anchor_Locus_11739_Transcript_4/9_Confidence_0_636_Length_2860_6
1816	C	A	Anchor_Locus_1605_Transcript_2/2_Confidence_0_800_Length_4619_6
1817	A	G	Anchor_Locus_15510_Transcript_6/6_Confidence_0_762_Length_3092_6
1818	T	G	Anchor_Locus_5797_Transcript_3/5_Confidence_0_615_Length_4852_6
1819	A	G	Anchor_Locus_6385_Transcript_1/2_Confidence_0_750_Length_2283_7
1820	T	A	Anchor_Locus_586_Transcript_7/7_Confidence_0_533_Length_3494_7
1821	A	G	Anchor_Locus_910_Transcript_3/3_Confidence_0_714_Length_4260_6
1822	G	A	Anchor_Locus_10284_Transcript_1/2_Confidence_0_750_Length_4349_7
1823	C	T	Anchor_Locus_11739_Transcript_8/9_Confidence_0_636_Length_3571_7
1824	G	A	Anchor_Locus_21859_Transcript_1/3_Confidence_0_714_Length_2941_7
1825	A	G	Anchor_Locus_4558_Transcript_7/7_Confidence_0_647_Length_3532_6
1826	A	T	Anchor_Locus_2790_Transcript_3/3_Confidence_0_778_Length_4026_6
1827	T	C	Anchor_Locus_5797_Transcript_3/5_Confidence_0_615_Length_4852_6
1828	T	C	Anchor_Locus_9425_Transcript_1/4_Confidence_0_667_Length_4338_7
1830	C	T	Anchor_Locus_21931_Transcript_2/2_Confidence_0_750_Length_2802_6
1831	T	C	Anchor_Locus_1605_Transcript_2/2_Confidence_0_800_Length_4619_6
1832	C	T	Anchor_Locus_5797_Transcript_3/5_Confidence_0_615_Length_4852_6
1833	C	T	Anchor_Locus_15510_Transcript_6/6_Confidence_0_762_Length_3092_6
1834	C	T	Anchor_Locus_5762_Transcript_1/2_Confidence_0_750_Length_4399_6
1835	C	T	Anchor_Locus_7368_Transcript_3/3_Confidence_0_600_Length_2898_7
1836	T	C	Anchor_Locus_6551_Transcript_2/7_Confidence_0_600_Length_4330_6
1837	A	G	Anchor_Locus_4558_Transcript_7/7_Confidence_0_647_Length_3532_6
1838	T	C	Anchor_Locus_9885_Transcript_1/4_Confidence_0_700_Length_2577_6
1839	A	T	Anchor_Locus_586_Transcript_7/7_Confidence_0_533_Length_3494_7
1840	T	C	Anchor_Locus_9885_Transcript_2/4_Confidence_0_700_Length_2696_6
1841	A	G	Anchor_Locus_3910_Transcript_1/3_Confidence_0_714_Length_2530_6
1842	C	T	Anchor_Locus_9885_Transcript_1/4_Confidence_0_700_Length_2577_6
1843	C	T	Anchor_Locus_4558_Transcript_7/7_Confidence_0_647_Length_3532_6
1844	A	G	Anchor_Locus_18351_Transcript_1/4_Confidence_0_667_Length_7987_6
1845	C	A	Anchor_Locus_15559_Transcript_5/5_Confidence_0_583_Length_3750_7
1846	C	T	Anchor_Locus_4558_Transcript_7/7_Confidence_0_647_Length_3532_6
1847	G	A	Anchor_Locus_4636_Transcript_2/5_Confidence_0_500_Length_2751_7
1848	T	C	Anchor_Locus_15510_Transcript_6/6_Confidence_0_762_Length_3092_6
1849	A	G	Anchor_Locus_21859_Transcript_2/3_Confidence_0_714_Length_2987_7
1850	A	T	Anchor_Locus_19574_Transcript_1/1_Confidence_1_000_Length_2467_6
1851	A	G	Anchor_Locus_710_Transcript_1/5_Confidence_0_692_Length_2756_6
1852	T	G	Anchor_Locus_2298_Transcript_5/8_Confidence_0_667_Length_2278_7
1853	C	T	Anchor_Locus_13385_Transcript_5/5_Confidence_0_636_Length_3688_7
1854	A	C	Anchor_Locus_15510_Transcript_6/6_Confidence_0_762_Length_3092_6
1855	G	A	Anchor_Locus_10284_Transcript_1/2_Confidence_0_750_Length_4349_7
1856	A	G	Anchor_Locus_15576_Transcript_2/3_Confidence_0_714_Length_2614_6
1857	T	C	Anchor_Locus_4558_Transcript_4/7_Confidence_0_647_Length_3532_7
1858	C	T	Anchor_Locus_2790_Transcript_3/3_Confidence_0_778_Length_4026_6
1859	C	T	Anchor_Locus_11739_Transcript_8/9_Confidence_0_636_Length_3571_7
1860	T	A	Anchor_Locus_710_Transcript_1/5_Confidence_0_692_Length_2756_6
1861	T	C	Anchor_Locus_10284_Transcript_1/2_Confidence_0_750_Length_4349_7
1862	T	A	Anchor_Locus_21307_Transcript_1/1_Confidence_1_000_Length_4797_7
1863	T	C	Anchor_Locus_10284_Transcript_1/2_Confidence_0_750_Length_4349_7
1864	C	A	Anchor_Locus_2790_Transcript_3/3_Confidence_0_778_Length_4026_6
1865	G	C	Anchor_Locus_7140_Transcript_2/3_Confidence_0_500_Length_4050_7
1866	C	G	Anchor_Locus_15559_Transcript_5/5_Confidence_0_583_Length_3750_7
1867	A	G	Anchor_Locus_586_Transcript_3/7_Confidence_0_533_Length_3273_7
1868	C	T	Anchor_Locus_4558_Transcript_7/7_Confidence_0_647_Length_3532_6
1869	T	A	Anchor_Locus_2919_Transcript_7/10_Confidence_0_677_Length_6856_7
1870	A	C	Anchor_Locus_6551_Transcript_2/7_Confidence_0_600_Length_4330_6
1871	A	G	Anchor_Locus_15559_Transcript_5/5_Confidence_0_583_Length_3750_7
1872	A	C	Anchor_Locus_18351_Transcript_1/4_Confidence_0_667_Length_7987_6
1873	G	A	Anchor_Locus_15510_Transcript_2/6_Confidence_0_762_Length_3000_6
1874	A	G	Anchor_Locus_5797_Transcript_3/5_Confidence_0_615_Length_4852_6
1875	T	C	Anchor_Locus_586_Transcript_3/7_Confidence_0_533_Length_3273_7
1876	T	G	Anchor_Locus_8107_Transcript_1/3_Confidence_0_714_Length_10521_6
1877	G	A	Anchor_Locus_586_Transcript_3/7_Confidence_0_533_Length_3273_7
1878	A	G	Anchor_Locus_6519_Transcript_1/4_Confidence_0_824_Length_2761_6
1879	A	G	Anchor_Locus_331_Transcript_3/6_Confidence_0_722_Length_2389_7
1880	A	G	Anchor_Locus_2790_Transcript_3/3_Confidence_0_778_Length_4026_6
1882	G	A	Anchor_Locus_11739_Transcript_3/9_Confidence_0_636_Length_3336_7
1883	G	C	Anchor_Locus_3725_Transcript_2/3_Confidence_0_895_Length_5001_6
1884	A	G	Anchor_Locus_309_Transcript_2/10_Confidence_0_547_Length_5004_6
1885	T	C	Anchor_Locus_7368_Transcript_3/3_Confidence_0_600_Length_2898_7
1886	G	A	Anchor_Locus_3725_Transcript_2/3_Confidence_0_895_Length_5001_6
1887	T	C	Anchor_Locus_3315_Transcript_1/1_Confidence_1_000_Length_2712_7
1888	C	T	Anchor_Locus_7140_Transcript_2/3_Confidence_0_500_Length_4050_7
1889	G	T	Anchor_Locus_15644_Transcript_1/1_Confidence_1_000_Length_3464_7
1890	G	T	Anchor_Locus_4558_Transcript_4/7_Confidence_0_647_Length_3532_7
1891	A	G	Anchor_Locus_7368_Transcript_3/3_Confidence_0_600_Length_2898_7
1892	A	C	Anchor_Locus_3910_Transcript_1/3_Confidence_0_714_Length_2530_6
1893	T	C	Anchor_Locus_21859_Transcript_1/3_Confidence_0_714_Length_2941_7
1894	T	C	Anchor_Locus_1605_Transcript_2/2_Confidence_0_800_Length_4619_6
1895	C	T	Anchor_Locus_10284_Transcript_1/2_Confidence_0_750_Length_4349_7
1896	A	G	Anchor_Locus_7568_Transcript_1/1_Confidence_1_000_Length_4779_7
1897	T	C	Anchor_Locus_3910_Transcript_1/3_Confidence_0_714_Length_2530_6
1898	G	A	Anchor_Locus_1605_Transcript_2/2_Confidence_0_800_Length_4619_6
1899	C	T	Anchor_Locus_6759_Transcript_8/8_Confidence_0_667_Length_2713_6
1900	A	G	Anchor_Locus_9259_Transcript_1/1_Confidence_1_000_Length_3293_6
1901	T	A	Anchor_Locus_3725_Transcript_2/3_Confidence_0_895_Length_5001_6
1902	C	T	Anchor_Locus_331_Transcript_3/6_Confidence_0_722_Length_2389_7
1903	A	G	Anchor_Locus_9885_Transcript_2/4_Confidence_0_700_Length_2696_6
1904	G	C	Anchor_Locus_6759_Transcript_8/8_Confidence_0_667_Length_2713_6
1905	A	T	Anchor_Locus_2790_Transcript_3/3_Confidence_0_778_Length_4026_6
1906	C	A	Anchor_Locus_11739_Transcript_3/9_Confidence_0_636_Length_3336_7
1907	A	G	Anchor_Locus_18351_Transcript_1/4_Confidence_0_667_Length_7987_6
1908	G	A	Anchor_Locus_2298_Transcript_5/8_Confidence_0_667_Length_2278_7
1909	T	C	Anchor_Locus_21307_Transcript_1/1_Confidence_1_000_Length_4797_7
1910	T	C	Anchor_Locus_4002_Transcript_2/3_Confidence_0_714_Length_2832_7
1911	G	T	Anchor_Locus_2298_Transcript_5/8_Confidence_0_667_Length_2278_7
1912	G	A	Anchor_Locus_2790_Transcript_3/3_Confidence_0_778_Length_4026_6
1913	C	T	Anchor_Locus_3315_Transcript_1/1_Confidence_1_000_Length_2712_7
1914	T	C	Anchor_Locus_11739_Transcript_3/9_Confidence_0_636_Length_3336_7
1915	A	G	Anchor_Locus_4636_Transcript_2/5_Confidence_0_500_Length_2751_7
1916	C	T	Anchor_Locus_5797_Transcript_3/5_Confidence_0_615_Length_4852_6
1917	A	T	Anchor_Locus_6551_Transcript_2/7_Confidence_0_600_Length_4330_6
1918	T	G	Anchor_Locus_5762_Transcript_1/2_Confidence_0_750_Length_4399_6
1919	G	A	Anchor_Locus_331_Transcript_3/6_Confidence_0_722_Length_2389_7
1920	T	C	Anchor_Locus_19949_Transcript_1/1_Confidence_1_000_Length_2722_7
1921	A	G	Anchor_Locus_21859_Transcript_2/3_Confidence_0_714_Length_2987_7
1922	G	A	Anchor_Locus_4636_Transcript_2/5_Confidence_0_500_Length_2751_7
1923	G	A	Anchor_Locus_7679_Transcript_1/2_Confidence_0_667_Length_3543_6
1924	T	C	Anchor_Locus_4558_Transcript_7/7_Confidence_0_647_Length_3532_6
1925	C	T	Anchor_Locus_586_Transcript_5/7_Confidence_0_533_Length_3603_7
1926	A	G	Anchor_Locus_15510_Transcript_6/6_Confidence_0_762_Length_3092_6
1927	G	A	Anchor_Locus_17782_Transcript_2/4_Confidence_0_500_Length_3012_7
1928	A	G	Anchor_Locus_4002_Transcript_2/3_Confidence_0_714_Length_2832_7
1929	G	A	Anchor_Locus_15510_Transcript_6/6_Confidence_0_762_Length_3092_6
1930	A	T	Anchor_Locus_7140_Transcript_2/3_Confidence_0_500_Length_4050_7
1931	C	T	Anchor_Locus_1330_Transcript_8/10_Confidence_0_536_Length_2613_6
1932	A	T	Anchor_Locus_15559_Transcript_5/5_Confidence_0_583_Length_3750_7
1933	C	T	Anchor_Locus_7368_Transcript_3/3_Confidence_0_600_Length_2898_7
1934	G	A	Anchor_Locus_6519_Transcript_1/4_Confidence_0_824_Length_2761_6
1935	A	G	Anchor_Locus_5088_Transcript_10/10_Confidence_0_567_Length_4056_7
1936	G	T	Anchor_Locus_1605_Transcript_2/2_Confidence_0_800_Length_4619_6
1937	A	G	Anchor_Locus_16375_Transcript_1/1_Confidence_1_000_Length_2703_6
1938	A	G	Anchor_Locus_21859_Transcript_1/3_Confidence_0_714_Length_2941_7
1939	T	C	Anchor_Locus_21859_Transcript_2/3_Confidence_0_714_Length_2987_7
1940	G	A	Anchor_Locus_18351_Transcript_1/4_Confidence_0_667_Length_7987_6
1941	T	C	Anchor_Locus_6759_Transcript_8/8_Confidence_0_667_Length_2713_6
1942	A	G	Anchor_Locus_10284_Transcript_1/2_Confidence_0_750_Length_4349_7
1943	G	C	Anchor_Locus_21307_Transcript_1/1_Confidence_1_000_Length_4797_7
1944	T	C	Anchor_Locus_15510_Transcript_6/6_Confidence_0_762_Length_3092_6
1945	A	G	Anchor_Locus_9885_Transcript_2/4_Confidence_0_700_Length_2696_6
1946	G	A	Anchor_Locus_3954_Transcript_1/3_Confidence_0_714_Length_3711_7
1947	G	A	Anchor_Locus_11824_Transcript_3/3_Confidence_0_600_Length_3860_6
1948	A	G	Anchor_Locus_3315_Transcript_1/1_Confidence_1_000_Length_2712_7
1949	A	T	Anchor_Locus_17782_Transcript_2/4_Confidence_0_500_Length_3012_7
1950	A	G	Anchor_Locus_15559_Transcript_5/5_Confidence_0_583_Length_3750_7
1951	C	T	Anchor_Locus_15510_Transcript_2/6_Confidence_0_762_Length_3000_6
1952	T	C	Anchor_Locus_21307_Transcript_1/1_Confidence_1_000_Length_4797_7
1953	A	G	Anchor_Locus_586_Transcript_7/7_Confidence_0_533_Length_3494_7
1954	T	C	Anchor_Locus_710_Transcript_5/5_Confidence_0_692_Length_2751_6
1955	A	G	Anchor_Locus_27730_Transcript_1/1_Confidence_1_000_Length_2607_6
1956	G	A	Anchor_Locus_6551_Transcript_2/7_Confidence_0_600_Length_4330_6
1957	T	C	Anchor_Locus_9885_Transcript_2/4_Confidence_0_700_Length_2696_6
1958	A	T	Anchor_Locus_15559_Transcript_5/5_Confidence_0_583_Length_3750_7
1959	G	A	Anchor_Locus_21859_Transcript_1/3_Confidence_0_714_Length_2941_7
1960	A	T	Anchor_Locus_2790_Transcript_3/3_Confidence_0_778_Length_4026_6
1961	C	T	Anchor_Locus_6551_Transcript_2/7_Confidence_0_600_Length_4330_6
1962	T	A	Anchor_Locus_4340_Transcript_3/7_Confidence_0_632_Length_4164_6
1963	A	T	Anchor_Locus_4689_Transcript_2/6_Confidence_0_467_Length_3999_6
1964	C	A	Anchor_Locus_6759_Transcript_8/8_Confidence_0_667_Length_2713_6
1965	G	A	Anchor_Locus_15510_Transcript_6/6_Confidence_0_762_Length_3092_6
1966	A	G	Anchor_Locus_6385_Transcript_1/2_Confidence_0_750_Length_2283_7
1967	C	T	Anchor_Locus_1863_Transcript_9/10_Confidence_0_429_Length_2291_7
1968	A	G	Anchor_Locus_586_Transcript_7/7_Confidence_0_533_Length_3494_7
1969	T	C	Anchor_Locus_1861_Transcript_2/8_Confidence_0_591_Length_2308_7
1970	G	C	Anchor_Locus_15559_Transcript_5/5_Confidence_0_583_Length_3750_7
1971	C	A	Anchor_Locus_4340_Transcript_3/7_Confidence_0_632_Length_4164_6
1972	A	G	Anchor_Locus_2790_Transcript_3/3_Confidence_0_778_Length_4026_6
1973	C	T	Anchor_Locus_4636_Transcript_2/5_Confidence_0_500_Length_2751_7
1974	A	C	Anchor_Locus_2298_Transcript_5/8_Confidence_0_667_Length_2278_7
1975	C	T	Anchor_Locus_9425_Transcript_1/4_Confidence_0_667_Length_4338_7
1976	T	C	Anchor_Locus_586_Transcript_3/7_Confidence_0_533_Length_3273_7
1977	C	G	Anchor_Locus_2298_Transcript_4/8_Confidence_0_667_Length_2076_6
1978	C	T	Anchor_Locus_21859_Transcript_2/3_Confidence_0_714_Length_2987_7
1979	C	T	Anchor_Locus_11739_Transcript_8/9_Confidence_0_636_Length_3571_7
1980	T	C	Anchor_Locus_17782_Transcript_2/4_Confidence_0_500_Length_3012_7
1981	G	A	Anchor_Locus_15644_Transcript_1/1_Confidence_1_000_Length_3464_7
1982	A	T	Anchor_Locus_2790_Transcript_3/3_Confidence_0_778_Length_4026_6
1983	A	G	Anchor_Locus_586_Transcript_7/7_Confidence_0_533_Length_3494_7
1984	A	G	Anchor_Locus_21859_Transcript_2/3_Confidence_0_714_Length_2987_7
1985	A	G	Anchor_Locus_8107_Transcript_1/3_Confidence_0_714_Length_10521_6
1986	A	G	Anchor_Locus_7679_Transcript_1/2_Confidence_0_667_Length_3543_6
1987	G	A	Anchor_Locus_4689_Transcript_2/6_Confidence_0_467_Length_3999_6
1988	C	A	Anchor_Locus_5797_Transcript_3/5_Confidence_0_615_Length_4852_6
1989	C	A	Anchor_Locus_15510_Transcript_6/6_Confidence_0_762_Length_3092_6
1990	A	G	Anchor_Locus_7368_Transcript_3/3_Confidence_0_600_Length_2898_7
1991	T	C	Anchor_Locus_15576_Transcript_2/3_Confidence_0_714_Length_2614_6
1992	G	C	Anchor_Locus_1863_Transcript_9/10_Confidence_0_429_Length_2291_7
1993	A	G	Anchor_Locus_3315_Transcript_1/1_Confidence_1_000_Length_2712_7
1994	G	C	Anchor_Locus_1863_Transcript_9/10_Confidence_0_429_Length_2291_7
1995	C	T	Anchor_Locus_7798_Transcript_2/3_Confidence_0_667_Length_3516_7
1996	T	C	Anchor_Locus_5797_Transcript_3/5_Confidence_0_615_Length_4852_6
1997	G	C	Anchor_Locus_3725_Transcript_2/3_Confidence_0_895_Length_5001_6
1998	T	C	Anchor_Locus_5088_Transcript_10/10_Confidence_0_567_Length_4056_7
1999	A	T	Anchor_Locus_586_Transcript_3/7_Confidence_0_533_Length_3273_7
2000	A	T	Anchor_Locus_710_Transcript_5/5_Confidence_0_692_Length_2751_6
2001	A	T	Anchor_Locus_309_Transcript_2/10_Confidence_0_547_Length_5004_6
2002	A	G	Anchor_Locus_3286_Transcript_1/3_Confidence_0_714_Length_3743_6
2003	C	T	Anchor_Locus_1863_Transcript_9/10_Confidence_0_429_Length_2291_7
2004	T	G	Anchor_Locus_2919_Transcript_7/10_Confidence_0_677_Length_6856_7
2005	G	A	Anchor_Locus_21859_Transcript_2/3_Confidence_0_714_Length_2987_7
2006	G	A	Anchor_Locus_2919_Transcript_4/10_Confidence_0_677_Length_6825_6
2007	C	G	Anchor_Locus_15559_Transcript_5/5_Confidence_0_583_Length_3750_7
2008	T	C	Anchor_Locus_2790_Transcript_3/3_Confidence_0_778_Length_4026_6
2009	A	C	Anchor_Locus_15559_Transcript_5/5_Confidence_0_583_Length_3750_7
2010	T	C	Anchor_Locus_586_Transcript_4/7_Confidence_0_467_Length_3408_7
2011	A	C	Anchor_Locus_2298_Transcript_5/8_Confidence_0_667_Length_2278_7
2012	T	G	Anchor_Locus_18351_Transcript_1/4_Confidence_0_667_Length_7987_6
2013	A	G	Anchor_Locus_1863_Transcript_9/10_Confidence_0_429_Length_2291_7
2014	A	T	Anchor_Locus_5762_Transcript_1/2_Confidence_0_750_Length_4399_6
[truncated: 2,908 more rows]
