# Supplementary material for: De novo sequencing and comparative analysis of holy and sweet basil transcriptomes
Source: BMC Genomics. 2014 Jul 12;15(1):588. doi: 10.1186/1471-2164-15-588 (PMC4125705; doi:10.1186/1471-2164-15-588)
Supplement: Supplementary file 3 — Additional file 3: Transcript annotation of O. sanctum and O. basilicum with Uniprot against lamiaceae family. (XLSX 12 KB) [file 12864_2014_6319_MOESM3_ESM.xlsx]

## Sheet: Sheet1
Additional file 11: List of primers used in Real-Time PCR
S. No.	PRIMER NAME	PRIMER SEQUENCE (5'-3')
1	Actin_F	AGATTCCTCCAGCAAATCTTTCTC
2	Actin_R	CTTTCTGGTGGAACAGCATCAA
3	PAL_F	CATCGATCAGCGGGTTGTC
4	PAL_R	CCGCACCGCCACAAAG
5	CCR_F	GCACCAAAACCGGGTTCAG
6	CCR_R	GTGACCTTGAGTTTCGCAAGAA
7	CS3`H_F	CGAACGCGTGATGACTGAAT
8	CS3`H_R	TGCTTCCTTGGCCACACA
9	EGS_F	GGAGGAAAATGGGATGAAAAGC
10	EGS_R	AAGTTGGGTGCCCTAATTTGAG
11	CVOMT_F	GCCTCACGCCTCCTCTTG
12	CVOMT_R	AAGTGGGATCCAAAACGACTTG
13	HPPR_F	TCGTCTCTGCCCTTGTGGAT
14	HPPR_R	TCAGGCTCCCTCTCGAACAC
15	BAS_F	AAGGCGGTCCGGTTGAAT
16	BAS_R	TTTTCAGCCGGCCAGTGT
17	PMK_F	GAGCTAGAGACGCCATGCTTCT
18	PMK_R	GCAGCCTCGCCCATCTT
The primers used for Real-Time PCR analysis.
