# Supplementary material for: De novo sequencing and comparative analysis of holy and sweet basil transcriptomes
Source: BMC Genomics. 2014 Jul 12;15(1):588. doi: 10.1186/1471-2164-15-588 (PMC4125705; doi:10.1186/1471-2164-15-588)
Supplement: Supplementary file 5 — Additional file 5: List of chemicals in the leaf tissues of O. sanctum/ tenuiflorum and O. basilicum as displayed in the Dr. Duke’s Phytochemical and Ethnobotanical database. (XLSX 497 KB) [file 12864_2014_6319_MOESM5_ESM.xlsx]

## Sheet: Sheet1
Additional file 4: Transcript annotation of O. sanctum and O. basilicum with Uniprot against lamiaceae family.
Transcript ID	Subject ID	E-value	Desription
Locus_1_Transcript_1/10_Confidence_0.333_Length_1252	tr|Q9M4W5|Q9M4W5_PERFR	2e-99	Glucose-1-phosphate adenylyltransferase OS=Perilla frutescens PE=2 SV=1
Locus_1_Transcript_2/10_Confidence_0.381_Length_1726	tr|Q9M4W5|Q9M4W5_PERFR	2e-99	Glucose-1-phosphate adenylyltransferase OS=Perilla frutescens PE=2 SV=1
Locus_1_Transcript_3/10_Confidence_0.524_Length_2009	tr|Q9M4W5|Q9M4W5_PERFR	4e-163	Glucose-1-phosphate adenylyltransferase OS=Perilla frutescens PE=2 SV=1
Locus_1_Transcript_4/10_Confidence_0.524_Length_2041	tr|Q9M4W7|Q9M4W7_PERFR	5e-80	Glucose-1-phosphate adenylyltransferase OS=Perilla frutescens PE=2 SV=1
Locus_1_Transcript_5/10_Confidence_0.333_Length_1150	tr|Q9M4W5|Q9M4W5_PERFR	2e-59	Glucose-1-phosphate adenylyltransferase OS=Perilla frutescens PE=2 SV=1
Locus_1_Transcript_6/10_Confidence_0.429_Length_1820	tr|Q9M4W5|Q9M4W5_PERFR	1e-81	Glucose-1-phosphate adenylyltransferase OS=Perilla frutescens PE=2 SV=1
Locus_1_Transcript_7/10_Confidence_0.429_Length_1945	tr|Q9M4W5|Q9M4W5_PERFR	1e-55	Glucose-1-phosphate adenylyltransferase OS=Perilla frutescens PE=2 SV=1
Locus_1_Transcript_8/10_Confidence_0.381_Length_1515	tr|Q9M4W5|Q9M4W5_PERFR	3e-55	Glucose-1-phosphate adenylyltransferase OS=Perilla frutescens PE=2 SV=1
Locus_1_Transcript_9/10_Confidence_0.286_Length_1277	tr|Q9M4W5|Q9M4W5_PERFR	1e-68	Glucose-1-phosphate adenylyltransferase OS=Perilla frutescens PE=2 SV=1
Locus_1_Transcript_10/10_Confidence_0.476_Length_1901	tr|Q9M4W5|Q9M4W5_PERFR	2e-99	Glucose-1-phosphate adenylyltransferase OS=Perilla frutescens PE=2 SV=1
Locus_2_Transcript_1/1_Confidence_1.000_Length_2589	tr|Q93XJ2|Q93XJ2_PERFR	1e-25	Flavonoid 3'-hydroxylase OS=Perilla frutescens var. crispa GN=SHT12 PE=2 SV=1
Locus_6_Transcript_1/10_Confidence_0.400_Length_997	tr|A1EGU2|A1EGU2_SOLSC	2e-95	Hydroxypyruvate reductase OS=Solenostemon scutellarioides PE=2 SV=1
Locus_6_Transcript_2/10_Confidence_0.400_Length_1462	tr|A1EGU2|A1EGU2_SOLSC	4e-165	Hydroxypyruvate reductase OS=Solenostemon scutellarioides PE=2 SV=1
Locus_6_Transcript_3/10_Confidence_0.400_Length_1471	tr|A1EGU2|A1EGU2_SOLSC	4e-165	Hydroxypyruvate reductase OS=Solenostemon scutellarioides PE=2 SV=1
Locus_6_Transcript_4/10_Confidence_0.500_Length_1730	tr|A1EGU2|A1EGU2_SOLSC	7e-167	Hydroxypyruvate reductase OS=Solenostemon scutellarioides PE=2 SV=1
Locus_6_Transcript_5/10_Confidence_0.300_Length_1019	tr|A1EGU2|A1EGU2_SOLSC	4e-96	Hydroxypyruvate reductase OS=Solenostemon scutellarioides PE=2 SV=1
Locus_6_Transcript_6/10_Confidence_0.450_Length_1703	tr|A1EGU2|A1EGU2_SOLSC	1e-168	Hydroxypyruvate reductase OS=Solenostemon scutellarioides PE=2 SV=1
Locus_6_Transcript_7/10_Confidence_0.250_Length_783	tr|A1EGU2|A1EGU2_SOLSC	2e-83	Hydroxypyruvate reductase OS=Solenostemon scutellarioides PE=2 SV=1
Locus_6_Transcript_8/10_Confidence_0.500_Length_1791	tr|A1EGU2|A1EGU2_SOLSC	3e-156	Hydroxypyruvate reductase OS=Solenostemon scutellarioides PE=2 SV=1
Locus_6_Transcript_9/10_Confidence_0.500_Length_1920	tr|A1EGU2|A1EGU2_SOLSC	3e-86	Hydroxypyruvate reductase OS=Solenostemon scutellarioides PE=2 SV=1
Locus_6_Transcript_10/10_Confidence_0.450_Length_1606	tr|A1EGU2|A1EGU2_SOLSC	5e-167	Hydroxypyruvate reductase OS=Solenostemon scutellarioides PE=2 SV=1
Locus_8_Transcript_1/2_Confidence_0.667_Length_1651	tr|D3YJ40|D3YJ40_9LAMI	2e-113	Phenylcoumaran benzylic ether reductase-like protein OS=Salvia fruticosa PE=2 SV=1
Locus_8_Transcript_2/2_Confidence_0.667_Length_1578	tr|D3YJ40|D3YJ40_9LAMI	2e-113	Phenylcoumaran benzylic ether reductase-like protein OS=Salvia fruticosa PE=2 SV=1
Locus_10_Transcript_1/3_Confidence_0.571_Length_1508	tr|C6ZKI9|C6ZKI9_MENPI	3e-15	ELF4-like protein (Fragment) OS=Mentha piperita PE=2 SV=1
Locus_10_Transcript_2/3_Confidence_0.571_Length_1075	tr|C6ZKI9|C6ZKI9_MENPI	2e-15	ELF4-like protein (Fragment) OS=Mentha piperita PE=2 SV=1
Locus_10_Transcript_3/3_Confidence_0.429_Length_1063	tr|C6ZKI9|C6ZKI9_MENPI	2e-15	ELF4-like protein (Fragment) OS=Mentha piperita PE=2 SV=1
Locus_14_Transcript_1/2_Confidence_0.500_Length_1803	tr|Q8H6H8|Q8H6H8_CLEIE	0.0007	rRNA N-glycosidase OS=Clerodendrum inerme PE=3 SV=1
Locus_14_Transcript_2/2_Confidence_0.667_Length_2002	tr|Q8H6H8|Q8H6H8_CLEIE	0.0008	rRNA N-glycosidase OS=Clerodendrum inerme PE=3 SV=1
Locus_19_Transcript_1/10_Confidence_0.154_Length_1800	tr|B7UCR9|B7UCR9_SALMI	0	1-deoxy-d-xylulose 5-phosphate reductoisomerase OS=Salvia miltiorrhiza PE=2 SV=1
Locus_19_Transcript_2/10_Confidence_0.308_Length_1982	tr|B7UCR9|B7UCR9_SALMI	0	1-deoxy-d-xylulose 5-phosphate reductoisomerase OS=Salvia miltiorrhiza PE=2 SV=1
Locus_19_Transcript_3/10_Confidence_0.308_Length_1976	tr|B7UCR9|B7UCR9_SALMI	0	1-deoxy-d-xylulose 5-phosphate reductoisomerase OS=Salvia miltiorrhiza PE=2 SV=1
Locus_19_Transcript_4/10_Confidence_0.385_Length_1973	tr|B7UCR9|B7UCR9_SALMI	0	1-deoxy-d-xylulose 5-phosphate reductoisomerase OS=Salvia miltiorrhiza PE=2 SV=1
Locus_19_Transcript_5/10_Confidence_0.269_Length_1953	tr|B7UCR9|B7UCR9_SALMI	0	1-deoxy-d-xylulose 5-phosphate reductoisomerase OS=Salvia miltiorrhiza PE=2 SV=1
Locus_19_Transcript_6/10_Confidence_0.250_Length_2093	tr|B7UCR9|B7UCR9_SALMI	0	1-deoxy-d-xylulose 5-phosphate reductoisomerase OS=Salvia miltiorrhiza PE=2 SV=1
Locus_19_Transcript_7/10_Confidence_0.135_Length_1928	tr|B7UCR9|B7UCR9_SALMI	0	1-deoxy-d-xylulose 5-phosphate reductoisomerase OS=Salvia miltiorrhiza PE=2 SV=1
Locus_19_Transcript_8/10_Confidence_0.135_Length_1992	tr|B7UCR9|B7UCR9_SALMI	0	1-deoxy-d-xylulose 5-phosphate reductoisomerase OS=Salvia miltiorrhiza PE=2 SV=1
Locus_19_Transcript_9/10_Confidence_0.173_Length_1990	tr|B7UCR9|B7UCR9_SALMI	0	1-deoxy-d-xylulose 5-phosphate reductoisomerase OS=Salvia miltiorrhiza PE=2 SV=1
Locus_19_Transcript_10/10_Confidence_0.231_Length_1961	tr|B7UCR9|B7UCR9_SALMI	0	1-deoxy-d-xylulose 5-phosphate reductoisomerase OS=Salvia miltiorrhiza PE=2 SV=1
Locus_20_Transcript_1/2_Confidence_0.750_Length_2236	tr|K4NPM7|K4NPM7_SCUBA	3e-43	Uncharacterized protein (Fragment) OS=Scutellaria baicalensis PE=2 SV=1
Locus_20_Transcript_2/2_Confidence_0.750_Length_2228	tr|K4NPM7|K4NPM7_SCUBA	3e-43	Uncharacterized protein (Fragment) OS=Scutellaria baicalensis PE=2 SV=1
Locus_21_Transcript_2/10_Confidence_0.125_Length_438	tr|C9VWR1|C9VWR1_SOLSC	3e-22	Chlorophyll A-B binding protein (Fragment) OS=Solenostemon scutellarioides GN=Lhcb2 PE=3 SV=1
Locus_21_Transcript_5/10_Confidence_0.333_Length_2673	tr|C9VWR1|C9VWR1_SOLSC	2e-30	Chlorophyll A-B binding protein (Fragment) OS=Solenostemon scutellarioides GN=Lhcb2 PE=3 SV=1
Locus_21_Transcript_6/10_Confidence_0.250_Length_2015	tr|C9VWR1|C9VWR1_SOLSC	3e-88	Chlorophyll A-B binding protein (Fragment) OS=Solenostemon scutellarioides GN=Lhcb2 PE=3 SV=1
Locus_21_Transcript_8/10_Confidence_0.167_Length_1230	tr|C9VWR1|C9VWR1_SOLSC	1e-88	Chlorophyll A-B binding protein (Fragment) OS=Solenostemon scutellarioides GN=Lhcb2 PE=3 SV=1
Locus_21_Transcript_9/10_Confidence_0.208_Length_1899	tr|C9VWR1|C9VWR1_SOLSC	2e-88	Chlorophyll A-B binding protein (Fragment) OS=Solenostemon scutellarioides GN=Lhcb2 PE=3 SV=1
Locus_21_Transcript_10/10_Confidence_0.333_Length_1631	tr|C9VWR1|C9VWR1_SOLSC	1e-30	Chlorophyll A-B binding protein (Fragment) OS=Solenostemon scutellarioides GN=Lhcb2 PE=3 SV=1
Locus_22_Transcript_1/1_Confidence_1.000_Length_2391	tr|B2LVE7|B2LVE7_MENLO	9e-67	Verticillium wilt resistance-like protein OS=Mentha longifolia GN=Ve1 PE=4 SV=1
Locus_25_Transcript_1/5_Confidence_0.692_Length_6367	tr|G4Y3P1|G4Y3P1_SALMI	0	Trehalose-6-phosphate synthase OS=Salvia miltiorrhiza PE=2 SV=1
Locus_25_Transcript_2/5_Confidence_0.692_Length_6241	tr|G4Y3P1|G4Y3P1_SALMI	0	Trehalose-6-phosphate synthase OS=Salvia miltiorrhiza PE=2 SV=1
Locus_25_Transcript_3/5_Confidence_0.769_Length_6621	tr|G4Y3P1|G4Y3P1_SALMI	0	Trehalose-6-phosphate synthase OS=Salvia miltiorrhiza PE=2 SV=1
Locus_25_Transcript_4/5_Confidence_0.692_Length_6338	tr|G4Y3P1|G4Y3P1_SALMI	0	Trehalose-6-phosphate synthase OS=Salvia miltiorrhiza PE=2 SV=1
Locus_25_Transcript_5/5_Confidence_0.692_Length_6049	tr|G4Y3P1|G4Y3P1_SALMI	0	Trehalose-6-phosphate synthase OS=Salvia miltiorrhiza PE=2 SV=1
Locus_26_Transcript_1/2_Confidence_1.000_Length_1564	sp|O04274|LDOX_PERFR	7e-39	Leucoanthocyanidin dioxygenase OS=Perilla frutescens GN=ANS PE=2 SV=1
Locus_26_Transcript_2/2_Confidence_0.800_Length_1436	tr|A5A379|A5A379_SOLSC	2e-44	Anthocyanidin synthase OS=Solenostemon scutellarioides GN=ans2 PE=2 SV=1
Locus_30_Transcript_15/30_Confidence_1.000_Length_488	tr|E6Y423|E6Y423_SALMI	0.0005	Cytochrome P450 monooxygenase CS3`H OS=Salvia miltiorrhiza PE=2 SV=1
Locus_30_Transcript_23/30_Confidence_0.125_Length_6859	tr|I3NTP1|I3NTP1_9LAMI	0.0005	Ribosomal protein S3 (Fragment) OS=Callicarpa mollis GN=rps3 PE=3 SV=1
Locus_30_Transcript_25/30_Confidence_0.034_Length_4812	tr|I3NTP1|I3NTP1_9LAMI	0.0003	Ribosomal protein S3 (Fragment) OS=Callicarpa mollis GN=rps3 PE=3 SV=1
Locus_30_Transcript_26/30_Confidence_0.017_Length_1832	tr|I3NTP1|I3NTP1_9LAMI	0.0001	Ribosomal protein S3 (Fragment) OS=Callicarpa mollis GN=rps3 PE=3 SV=1
Locus_30_Transcript_27/30_Confidence_0.057_Length_3880	tr|E6Y423|E6Y423_SALMI	0	Cytochrome P450 monooxygenase CS3`H OS=Salvia miltiorrhiza PE=2 SV=1
Locus_30_Transcript_28/30_Confidence_0.091_Length_4500	tr|I3NTP1|I3NTP1_9LAMI	0.0003	Ribosomal protein S3 (Fragment) OS=Callicarpa mollis GN=rps3 PE=3 SV=1
Locus_30_Transcript_29/30_Confidence_0.091_Length_5095	tr|I3NTP1|I3NTP1_9LAMI	0.0003	Ribosomal protein S3 (Fragment) OS=Callicarpa mollis GN=rps3 PE=3 SV=1
Locus_30_Transcript_30/30_Confidence_0.119_Length_2032	tr|I3NTP1|I3NTP1_9LAMI	0.0001	Ribosomal protein S3 (Fragment) OS=Callicarpa mollis GN=rps3 PE=3 SV=1
Locus_31_Transcript_2/13_Confidence_1.000_Length_361	tr|C7E3Q0|C7E3Q0_SALMI	0.0008	Galactinol synthase OS=Salvia miltiorrhiza GN=Gols1 PE=4 SV=1
Locus_31_Transcript_4/13_Confidence_0.300_Length_1388	tr|C7E3Q0|C7E3Q0_SALMI	8e-127	Galactinol synthase OS=Salvia miltiorrhiza GN=Gols1 PE=4 SV=1
Locus_31_Transcript_5/13_Confidence_0.100_Length_365	tr|C7E3Q0|C7E3Q0_SALMI	9e-14	Galactinol synthase OS=Salvia miltiorrhiza GN=Gols1 PE=4 SV=1
Locus_31_Transcript_6/13_Confidence_0.350_Length_1135	tr|C7E3Q0|C7E3Q0_SALMI	7e-131	Galactinol synthase OS=Salvia miltiorrhiza GN=Gols1 PE=4 SV=1
Locus_31_Transcript_7/13_Confidence_0.350_Length_2191	tr|C7E3Q0|C7E3Q0_SALMI	4e-120	Galactinol synthase OS=Salvia miltiorrhiza GN=Gols1 PE=4 SV=1
Locus_31_Transcript_8/13_Confidence_0.200_Length_596	tr|C7E3Q0|C7E3Q0_SALMI	1e-89	Galactinol synthase OS=Salvia miltiorrhiza GN=Gols1 PE=4 SV=1
Locus_31_Transcript_9/13_Confidence_0.300_Length_887	tr|C7E3Q0|C7E3Q0_SALMI	3e-143	Galactinol synthase OS=Salvia miltiorrhiza GN=Gols1 PE=4 SV=1
Locus_31_Transcript_10/13_Confidence_0.350_Length_1403	tr|C7E3Q0|C7E3Q0_SALMI	2e-130	Galactinol synthase OS=Salvia miltiorrhiza GN=Gols1 PE=4 SV=1
Locus_31_Transcript_11/13_Confidence_0.350_Length_1392	tr|C7E3Q0|C7E3Q0_SALMI	2e-155	Galactinol synthase OS=Salvia miltiorrhiza GN=Gols1 PE=4 SV=1
Locus_31_Transcript_12/13_Confidence_0.300_Length_1273	tr|C7E3Q0|C7E3Q0_SALMI	3e-131	Galactinol synthase OS=Salvia miltiorrhiza GN=Gols1 PE=4 SV=1
Locus_31_Transcript_13/13_Confidence_0.350_Length_1388	tr|C7E3Q0|C7E3Q0_SALMI	2e-141	Galactinol synthase OS=Salvia miltiorrhiza GN=Gols1 PE=4 SV=1
Locus_32_Transcript_1/7_Confidence_0.500_Length_1890	tr|Q4JF74|Q4JF74_SCUBA	6e-09	DNA topoisomerase 2 OS=Scutellaria baicalensis GN=TopII PE=2 SV=1
Locus_32_Transcript_2/7_Confidence_0.500_Length_2361	tr|Q4JF74|Q4JF74_SCUBA	7e-09	DNA topoisomerase 2 OS=Scutellaria baicalensis GN=TopII PE=2 SV=1
Locus_32_Transcript_3/7_Confidence_0.357_Length_1509	tr|Q4JF74|Q4JF74_SCUBA	5e-09	DNA topoisomerase 2 OS=Scutellaria baicalensis GN=TopII PE=2 SV=1
Locus_32_Transcript_4/7_Confidence_0.571_Length_3045	tr|Q4JF74|Q4JF74_SCUBA	1e-08	DNA topoisomerase 2 OS=Scutellaria baicalensis GN=TopII PE=2 SV=1
Locus_32_Transcript_5/7_Confidence_0.500_Length_2312	tr|Q4JF74|Q4JF74_SCUBA	7e-09	DNA topoisomerase 2 OS=Scutellaria baicalensis GN=TopII PE=2 SV=1
Locus_32_Transcript_6/7_Confidence_0.429_Length_1967	tr|Q4JF74|Q4JF74_SCUBA	2e-10	DNA topoisomerase 2 OS=Scutellaria baicalensis GN=TopII PE=2 SV=1
Locus_32_Transcript_7/7_Confidence_0.500_Length_2373	tr|Q4JF74|Q4JF74_SCUBA	7e-09	DNA topoisomerase 2 OS=Scutellaria baicalensis GN=TopII PE=2 SV=1
Locus_34_Transcript_1/1_Confidence_1.000_Length_1530	tr|B2NID6|B2NID6_PERFR	3e-15	UGT73A13 OS=Perilla frutescens GN=PfUGT31 PE=2 SV=1
Locus_35_Transcript_1/5_Confidence_0.600_Length_2100	tr|J7ISI7|J7ISI7_SOLSC	3e-48	Cytosolic glyceraldehyde-3-phosphate dehydrogenase (Fragment) OS=Solenostemon scutellarioides GN=gapC PE=3 SV=1
Locus_35_Transcript_2/5_Confidence_0.500_Length_1661	tr|J7ISI7|J7ISI7_SOLSC	3e-48	Cytosolic glyceraldehyde-3-phosphate dehydrogenase (Fragment) OS=Solenostemon scutellarioides GN=gapC PE=3 SV=1
Locus_35_Transcript_3/5_Confidence_0.600_Length_2093	tr|J7ISI7|J7ISI7_SOLSC	3e-48	Cytosolic glyceraldehyde-3-phosphate dehydrogenase (Fragment) OS=Solenostemon scutellarioides GN=gapC PE=3 SV=1
Locus_35_Transcript_4/5_Confidence_0.600_Length_2252	tr|J7ISI7|J7ISI7_SOLSC	6e-47	Cytosolic glyceraldehyde-3-phosphate dehydrogenase (Fragment) OS=Solenostemon scutellarioides GN=gapC PE=3 SV=1
Locus_35_Transcript_5/5_Confidence_0.600_Length_2178	tr|J7ISI7|J7ISI7_SOLSC	3e-48	Cytosolic glyceraldehyde-3-phosphate dehydrogenase (Fragment) OS=Solenostemon scutellarioides GN=gapC PE=3 SV=1
Locus_36_Transcript_1/5_Confidence_0.417_Length_1939	tr|H9BQA5|H9BQA5_9LAMI	6e-18	ACC synthase 2 (Fragment) OS=Plectranthus hilliardiae x Plectranthus saccatus PE=2 SV=1
Locus_36_Transcript_2/5_Confidence_0.417_Length_2100	tr|H9BQA5|H9BQA5_9LAMI	6e-18	ACC synthase 2 (Fragment) OS=Plectranthus hilliardiae x Plectranthus saccatus PE=2 SV=1
Locus_36_Transcript_3/5_Confidence_0.667_Length_2434	tr|H9BQA5|H9BQA5_9LAMI	7e-18	ACC synthase 2 (Fragment) OS=Plectranthus hilliardiae x Plectranthus saccatus PE=2 SV=1
Locus_36_Transcript_4/5_Confidence_0.583_Length_2596	tr|H9BQA5|H9BQA5_9LAMI	8e-18	ACC synthase 2 (Fragment) OS=Plectranthus hilliardiae x Plectranthus saccatus PE=2 SV=1
Locus_36_Transcript_5/5_Confidence_0.667_Length_2359	tr|H9BQA5|H9BQA5_9LAMI	7e-18	ACC synthase 2 (Fragment) OS=Plectranthus hilliardiae x Plectranthus saccatus PE=2 SV=1
Locus_37_Transcript_1/10_Confidence_0.526_Length_2275	tr|Q32VK1|Q32VK1_9LAMI	1e-15	ATP synthase subunit beta (Fragment) OS=Phlomis purpurea GN=atpB PE=3 SV=1
Locus_37_Transcript_2/10_Confidence_0.579_Length_2377	tr|I3NUH6|I3NUH6_LAMPU	6e-10	ATP synthase subunit beta (Fragment) OS=Lamium purpureum GN=atpB PE=3 SV=1
Locus_37_Transcript_3/10_Confidence_0.526_Length_2347	tr|Q32VK1|Q32VK1_9LAMI	1e-15	ATP synthase subunit beta (Fragment) OS=Phlomis purpurea GN=atpB PE=3 SV=1
Locus_37_Transcript_4/10_Confidence_0.579_Length_2380	tr|Q9SCB6|Q9SCB6_LAMAM	7e-10	ATP synthase beta subunit (Fragment) OS=Lamium amplexicaule GN=atpB PE=4 SV=1
Locus_37_Transcript_5/10_Confidence_0.553_Length_2517	tr|Q32VK1|Q32VK1_9LAMI	2e-15	ATP synthase subunit beta (Fragment) OS=Phlomis purpurea GN=atpB PE=3 SV=1
Locus_37_Transcript_9/10_Confidence_0.316_Length_2191	tr|Q32VK1|Q32VK1_9LAMI	1e-15	ATP synthase subunit beta (Fragment) OS=Phlomis purpurea GN=atpB PE=3 SV=1
Locus_37_Transcript_10/10_Confidence_0.553_Length_2250	tr|Q32VK1|Q32VK1_9LAMI	1e-15	ATP synthase subunit beta (Fragment) OS=Phlomis purpurea GN=atpB PE=3 SV=1
Locus_39_Transcript_1/7_Confidence_0.350_Length_1074	tr|I3NT74|I3NT74_9LAMI	4e-31	ATP synthase subunit beta (Fragment) OS=Callicarpa mollis GN=atpB PE=3 SV=1
Locus_39_Transcript_2/7_Confidence_0.200_Length_563	tr|I3NT74|I3NT74_9LAMI	5e-51	ATP synthase subunit beta (Fragment) OS=Callicarpa mollis GN=atpB PE=3 SV=1
Locus_39_Transcript_3/7_Confidence_0.550_Length_2202	tr|I3NT70|I3NT70_9LAMI	3e-146	ATP synthase subunit beta (Fragment) OS=Premna odorata GN=atpB PE=3 SV=1
Locus_39_Transcript_4/7_Confidence_0.450_Length_1722	tr|I3NUH6|I3NUH6_LAMPU	6e-43	ATP synthase subunit beta (Fragment) OS=Lamium purpureum GN=atpB PE=3 SV=1
Locus_39_Transcript_5/7_Confidence_0.400_Length_1848	tr|I3NT70|I3NT70_9LAMI	7e-122	ATP synthase subunit beta (Fragment) OS=Premna odorata GN=atpB PE=3 SV=1
Locus_39_Transcript_6/7_Confidence_0.550_Length_2202	tr|I3NT70|I3NT70_9LAMI	3e-146	ATP synthase subunit beta (Fragment) OS=Premna odorata GN=atpB PE=3 SV=1
Locus_39_Transcript_7/7_Confidence_0.650_Length_1799	tr|I3NUH6|I3NUH6_LAMPU	9e-116	ATP synthase subunit beta (Fragment) OS=Lamium purpureum GN=atpB PE=3 SV=1
Locus_41_Transcript_1/9_Confidence_0.364_Length_1049	tr|D4P2K1|D4P2K1_SCUBA	5e-21	DEAD box ATP-dependent RNA helicase (Fragment) OS=Scutellaria baicalensis PE=2 SV=1
Locus_41_Transcript_2/9_Confidence_0.455_Length_1608	tr|D4P2K1|D4P2K1_SCUBA	8e-21	DEAD box ATP-dependent RNA helicase (Fragment) OS=Scutellaria baicalensis PE=2 SV=1
Locus_41_Transcript_4/9_Confidence_0.500_Length_2031	tr|D4P2K1|D4P2K1_SCUBA	1e-20	DEAD box ATP-dependent RNA helicase (Fragment) OS=Scutellaria baicalensis PE=2 SV=1
Locus_41_Transcript_5/9_Confidence_0.136_Length_968	tr|D4P2K1|D4P2K1_SCUBA	4e-21	DEAD box ATP-dependent RNA helicase (Fragment) OS=Scutellaria baicalensis PE=2 SV=1
Locus_41_Transcript_6/9_Confidence_0.500_Length_1624	tr|D4P2K1|D4P2K1_SCUBA	8e-21	DEAD box ATP-dependent RNA helicase (Fragment) OS=Scutellaria baicalensis PE=2 SV=1
Locus_41_Transcript_7/9_Confidence_0.545_Length_1599	tr|D4P2K1|D4P2K1_SCUBA	8e-21	DEAD box ATP-dependent RNA helicase (Fragment) OS=Scutellaria baicalensis PE=2 SV=1
Locus_41_Transcript_8/9_Confidence_0.318_Length_1629	tr|D4P2K1|D4P2K1_SCUBA	5e-20	DEAD box ATP-dependent RNA helicase (Fragment) OS=Scutellaria baicalensis PE=2 SV=1
Locus_41_Transcript_9/9_Confidence_0.545_Length_1624	tr|D4P2K1|D4P2K1_SCUBA	8e-21	DEAD box ATP-dependent RNA helicase (Fragment) OS=Scutellaria baicalensis PE=2 SV=1
Locus_43_Transcript_1/2_Confidence_1.000_Length_1526	tr|C9VWR2|C9VWR2_SOLSC	2e-08	Light-harvesting chlorphyll binding protein 3 (Fragment) OS=Solenostemon scutellarioides GN=LHCB3 PE=3 SV=1
Locus_43_Transcript_2/2_Confidence_0.833_Length_1301	tr|C9VWR2|C9VWR2_SOLSC	2e-08	Light-harvesting chlorphyll binding protein 3 (Fragment) OS=Solenostemon scutellarioides GN=LHCB3 PE=3 SV=1
Locus_45_Transcript_1/7_Confidence_0.533_Length_1133	tr|Q8RW08|Q8RW08_9LAMI	1e-28	Stachyose synthase OS=Stachys affinis GN=sts PE=2 SV=1
Locus_45_Transcript_2/7_Confidence_0.467_Length_4687	tr|Q8RW08|Q8RW08_9LAMI	1e-50	Stachyose synthase OS=Stachys affinis GN=sts PE=2 SV=1
Locus_45_Transcript_3/7_Confidence_0.467_Length_4645	tr|Q8RW08|Q8RW08_9LAMI	1e-50	Stachyose synthase OS=Stachys affinis GN=sts PE=2 SV=1
Locus_45_Transcript_4/7_Confidence_0.200_Length_981	tr|Q8RW08|Q8RW08_9LAMI	3e-26	Stachyose synthase OS=Stachys affinis GN=sts PE=2 SV=1
Locus_45_Transcript_5/7_Confidence_0.600_Length_5330	tr|Q8RW08|Q8RW08_9LAMI	1e-50	Stachyose synthase OS=Stachys affinis GN=sts PE=2 SV=1
Locus_45_Transcript_6/7_Confidence_0.467_Length_4810	tr|Q8RW08|Q8RW08_9LAMI	1e-50	Stachyose synthase OS=Stachys affinis GN=sts PE=2 SV=1
Locus_45_Transcript_7/7_Confidence_0.467_Length_4536	tr|Q8RW08|Q8RW08_9LAMI	1e-50	Stachyose synthase OS=Stachys affinis GN=sts PE=2 SV=1
Locus_47_Transcript_1/1_Confidence_1.000_Length_1712	tr|C9VWR1|C9VWR1_SOLSC	4e-10	Chlorophyll A-B binding protein (Fragment) OS=Solenostemon scutellarioides GN=Lhcb2 PE=3 SV=1
Locus_48_Transcript_6/15_Confidence_0.377_Length_1682	tr|Q4JF78|Q4JF78_SCUBA	6e-22	Cyclin-dependent kinase B OS=Scutellaria baicalensis GN=cdkb PE=2 SV=1
Locus_48_Transcript_7/15_Confidence_0.429_Length_2082	tr|Q4JF78|Q4JF78_SCUBA	7e-22	Cyclin-dependent kinase B OS=Scutellaria baicalensis GN=cdkb PE=2 SV=1
Locus_48_Transcript_8/15_Confidence_0.351_Length_2180	tr|Q4JF80|Q4JF80_SCUBA	7e-09	Cyclin-dependent kinase A1 OS=Scutellaria baicalensis GN=cdka1 PE=2 SV=1
Locus_48_Transcript_9/15_Confidence_0.403_Length_1757	tr|Q4JF79|Q4JF79_SCUBA	3e-22	Cyclin-dependent kinase A2 OS=Scutellaria baicalensis GN=cdka2 PE=2 SV=1
Locus_48_Transcript_10/15_Confidence_0.312_Length_2013	tr|Q4JF79|Q4JF79_SCUBA	8e-20	Cyclin-dependent kinase A2 OS=Scutellaria baicalensis GN=cdka2 PE=2 SV=1
Locus_48_Transcript_11/15_Confidence_0.364_Length_1703	tr|Q4JF78|Q4JF78_SCUBA	6e-16	Cyclin-dependent kinase B OS=Scutellaria baicalensis GN=cdkb PE=2 SV=1
Locus_48_Transcript_12/15_Confidence_0.325_Length_2305	tr|Q4JF78|Q4JF78_SCUBA	3e-15	Cyclin-dependent kinase B OS=Scutellaria baicalensis GN=cdkb PE=2 SV=1
Locus_48_Transcript_13/15_Confidence_0.416_Length_1984	tr|Q4JF78|Q4JF78_SCUBA	7e-22	Cyclin-dependent kinase B OS=Scutellaria baicalensis GN=cdkb PE=2 SV=1
Locus_48_Transcript_14/15_Confidence_0.364_Length_1780	tr|Q4JF78|Q4JF78_SCUBA	6e-22	Cyclin-dependent kinase B OS=Scutellaria baicalensis GN=cdkb PE=2 SV=1
Locus_48_Transcript_15/15_Confidence_0.416_Length_1757	tr|Q4JF78|Q4JF78_SCUBA	6e-22	Cyclin-dependent kinase B OS=Scutellaria baicalensis GN=cdkb PE=2 SV=1
Locus_51_Transcript_1/1_Confidence_1.000_Length_1734	tr|Q8H6H8|Q8H6H8_CLEIE	2e-05	rRNA N-glycosidase OS=Clerodendrum inerme PE=3 SV=1
Locus_58_Transcript_1/6_Confidence_0.562_Length_3346	tr|C7U1C0|C7U1C0_9LAMI	1e-31	Catalase (Fragment) OS=Tectona hamiltoniana GN=cat1 PE=4 SV=1
Locus_58_Transcript_2/6_Confidence_0.500_Length_2826	tr|C7U1C0|C7U1C0_9LAMI	1e-31	Catalase (Fragment) OS=Tectona hamiltoniana GN=cat1 PE=4 SV=1
Locus_58_Transcript_3/6_Confidence_0.312_Length_2265	tr|C7U1C0|C7U1C0_9LAMI	8e-32	Catalase (Fragment) OS=Tectona hamiltoniana GN=cat1 PE=4 SV=1
Locus_58_Transcript_4/6_Confidence_0.625_Length_4024	tr|C7U1C0|C7U1C0_9LAMI	1e-31	Catalase (Fragment) OS=Tectona hamiltoniana GN=cat1 PE=4 SV=1
Locus_58_Transcript_6/6_Confidence_0.562_Length_3157	tr|C7U1C0|C7U1C0_9LAMI	1e-31	Catalase (Fragment) OS=Tectona hamiltoniana GN=cat1 PE=4 SV=1
Locus_60_Transcript_1/5_Confidence_0.722_Length_1057	tr|Q6QVY0|Q6QVY0_SALCC	9e-20	Deficiens OS=Salvia coccinea GN=DEF PE=2 SV=1
Locus_60_Transcript_2/5_Confidence_0.611_Length_922	tr|Q8H0I9|Q8H0I9_PERFR	2e-17	SQUA-AP1 homolog (Fragment) OS=Perilla frutescens GN=PfSAH2 PE=3 SV=1
Locus_60_Transcript_3/5_Confidence_0.111_Length_725	tr|Q8H0I9|Q8H0I9_PERFR	1e-17	SQUA-AP1 homolog (Fragment) OS=Perilla frutescens GN=PfSAH2 PE=3 SV=1
Locus_60_Transcript_4/5_Confidence_0.778_Length_1187	tr|Q6QVY0|Q6QVY0_SALCC	1e-19	Deficiens OS=Salvia coccinea GN=DEF PE=2 SV=1
Locus_60_Transcript_5/5_Confidence_0.778_Length_1063	tr|Q6QVY0|Q6QVY0_SALCC	9e-20	Deficiens OS=Salvia coccinea GN=DEF PE=2 SV=1
Locus_65_Transcript_8/9_Confidence_0.350_Length_2474	tr|F8TNV7|F8TNV7_9LAMI	0.0006	Ycf1 (Fragment) OS=Hyptis laniflora GN=ycf1 PE=4 SV=1
Locus_66_Transcript_1/2_Confidence_0.667_Length_1210	tr|C9VWR1|C9VWR1_SOLSC	2e-05	Chlorophyll A-B binding protein (Fragment) OS=Solenostemon scutellarioides GN=Lhcb2 PE=3 SV=1
Locus_66_Transcript_2/2_Confidence_1.000_Length_1328	tr|C9VWR2|C9VWR2_SOLSC	0.0005	Light-harvesting chlorphyll binding protein 3 (Fragment) OS=Solenostemon scutellarioides GN=LHCB3 PE=3 SV=1
Locus_71_Transcript_2/4_Confidence_0.400_Length_2070	tr|O64904|O64904_MENPI	0.0004	1-deoxyxylulose-5-phosphate synthase OS=Mentha piperita PE=2 SV=1
Locus_71_Transcript_3/4_Confidence_0.400_Length_2254	tr|O64904|O64904_MENPI	0.0004	1-deoxyxylulose-5-phosphate synthase OS=Mentha piperita PE=2 SV=1
Locus_71_Transcript_4/4_Confidence_0.600_Length_2741	tr|O64904|O64904_MENPI	0.0005	1-deoxyxylulose-5-phosphate synthase OS=Mentha piperita PE=2 SV=1
Locus_76_Transcript_1/1_Confidence_1.000_Length_1705	tr|A7WMR0|A7WMR0_LAMPU	3e-89	Putative eukaryotic translation initiation factor 3E (Fragment) OS=Lamium purpureum GN=EIF3E PE=4 SV=1
Locus_78_Transcript_1/7_Confidence_0.143_Length_888	tr|H9N7V9|H9N7V9_SALMI	4e-05	Cinnamoyl CoA reductase OS=Salvia miltiorrhiza PE=4 SV=1
Locus_78_Transcript_2/7_Confidence_0.357_Length_1338	tr|H9N7V9|H9N7V9_SALMI	6e-05	Cinnamoyl CoA reductase OS=Salvia miltiorrhiza PE=4 SV=1
Locus_78_Transcript_3/7_Confidence_0.357_Length_1457	tr|H9N7V9|H9N7V9_SALMI	7e-05	Cinnamoyl CoA reductase OS=Salvia miltiorrhiza PE=4 SV=1
Locus_78_Transcript_4/7_Confidence_0.571_Length_1597	tr|H9N7V9|H9N7V9_SALMI	8e-05	Cinnamoyl CoA reductase OS=Salvia miltiorrhiza PE=4 SV=1
Locus_78_Transcript_6/7_Confidence_0.143_Length_947	tr|H9N7V9|H9N7V9_SALMI	4e-05	Cinnamoyl CoA reductase OS=Salvia miltiorrhiza PE=4 SV=1
Locus_78_Transcript_7/7_Confidence_0.500_Length_1313	tr|H9N7V9|H9N7V9_SALMI	6e-05	Cinnamoyl CoA reductase OS=Salvia miltiorrhiza PE=4 SV=1
Locus_85_Transcript_1/10_Confidence_0.120_Length_1900	tr|C1K241|C1K241_SOLSC	5e-54	Chloroplast ribulose-1,5-bisphosphate carboxylase/oxygenase activase OS=Solenostemon scutellarioides GN=RCA PE=2 SV=1
Locus_85_Transcript_2/10_Confidence_0.120_Length_1900	tr|C1K241|C1K241_SOLSC	4e-59	Chloroplast ribulose-1,5-bisphosphate carboxylase/oxygenase activase OS=Solenostemon scutellarioides GN=RCA PE=2 SV=1
Locus_85_Transcript_5/10_Confidence_0.160_Length_5515	tr|C1K241|C1K241_SOLSC	8e-50	Chloroplast ribulose-1,5-bisphosphate carboxylase/oxygenase activase OS=Solenostemon scutellarioides GN=RCA PE=2 SV=1
Locus_85_Transcript_6/10_Confidence_0.160_Length_5515	tr|C1K241|C1K241_SOLSC	1e-58	Chloroplast ribulose-1,5-bisphosphate carboxylase/oxygenase activase OS=Solenostemon scutellarioides GN=RCA PE=2 SV=1
Locus_85_Transcript_7/10_Confidence_0.080_Length_1712	tr|C1K241|C1K241_SOLSC	0	Chloroplast ribulose-1,5-bisphosphate carboxylase/oxygenase activase OS=Solenostemon scutellarioides GN=RCA PE=2 SV=1
Locus_85_Transcript_8/10_Confidence_0.080_Length_1712	tr|C1K241|C1K241_SOLSC	0	Chloroplast ribulose-1,5-bisphosphate carboxylase/oxygenase activase OS=Solenostemon scutellarioides GN=RCA PE=2 SV=1
Locus_85_Transcript_9/10_Confidence_0.120_Length_1928	tr|C1K241|C1K241_SOLSC	4e-59	Chloroplast ribulose-1,5-bisphosphate carboxylase/oxygenase activase OS=Solenostemon scutellarioides GN=RCA PE=2 SV=1
Locus_85_Transcript_10/10_Confidence_0.120_Length_2122	tr|C1K241|C1K241_SOLSC	3e-50	Chloroplast ribulose-1,5-bisphosphate carboxylase/oxygenase activase OS=Solenostemon scutellarioides GN=RCA PE=2 SV=1
Locus_89_Transcript_1/2_Confidence_1.000_Length_2131	tr|B0LXM4|B0LXM4_SALOF	3e-20	Uqibuitin-protein ligase-like protein (Fragment) OS=Salvia officinalis PE=2 SV=1
Locus_89_Transcript_2/2_Confidence_0.800_Length_948	tr|B0LXM4|B0LXM4_SALOF	1e-20	Uqibuitin-protein ligase-like protein (Fragment) OS=Salvia officinalis PE=2 SV=1
Locus_92_Transcript_1/10_Confidence_0.571_Length_3678	tr|H8ZW35|H8ZW35_MENSP	2e-18	Photosystem II 22 kDa protein (Fragment) OS=Mentha spicata GN=psbs1 PE=4 SV=1
Locus_92_Transcript_2/10_Confidence_0.571_Length_2618	tr|H8ZW35|H8ZW35_MENSP	1e-18	Photosystem II 22 kDa protein (Fragment) OS=Mentha spicata GN=psbs1 PE=4 SV=1
Locus_92_Transcript_3/10_Confidence_0.200_Length_2222	tr|H8ZW35|H8ZW35_MENSP	4e-18	Photosystem II 22 kDa protein (Fragment) OS=Mentha spicata GN=psbs1 PE=4 SV=1
Locus_92_Transcript_4/10_Confidence_0.286_Length_1374	tr|H8ZW35|H8ZW35_MENSP	6e-19	Photosystem II 22 kDa protein (Fragment) OS=Mentha spicata GN=psbs1 PE=4 SV=1
Locus_92_Transcript_5/10_Confidence_0.543_Length_2778	tr|H8ZW35|H8ZW35_MENSP	1e-18	Photosystem II 22 kDa protein (Fragment) OS=Mentha spicata GN=psbs1 PE=4 SV=1
Locus_92_Transcript_6/10_Confidence_0.600_Length_3833	tr|H8ZW35|H8ZW35_MENSP	2e-18	Photosystem II 22 kDa protein (Fragment) OS=Mentha spicata GN=psbs1 PE=4 SV=1
Locus_92_Transcript_7/10_Confidence_0.514_Length_2463	tr|H8ZW35|H8ZW35_MENSP	1e-18	Photosystem II 22 kDa protein (Fragment) OS=Mentha spicata GN=psbs1 PE=4 SV=1
Locus_92_Transcript_8/10_Confidence_0.371_Length_1851	tr|H8ZW35|H8ZW35_MENSP	9e-19	Photosystem II 22 kDa protein (Fragment) OS=Mentha spicata GN=psbs1 PE=4 SV=1
Locus_92_Transcript_9/10_Confidence_0.257_Length_2826	tr|H8ZW35|H8ZW35_MENSP	2e-10	Photosystem II 22 kDa protein (Fragment) OS=Mentha spicata GN=psbs1 PE=4 SV=1
Locus_92_Transcript_10/10_Confidence_0.371_Length_2949	tr|H8ZW35|H8ZW35_MENSP	1e-18	Photosystem II 22 kDa protein (Fragment) OS=Mentha spicata GN=psbs1 PE=4 SV=1
Locus_106_Transcript_1/6_Confidence_0.308_Length_1362	tr|E8ZA75|E8ZA75_9LAMI	3e-53	Calcium-and calmodulin-dependent protein kinase (Fragment) OS=Lamium sp. Qiu 95019 GN=CCaMK PE=4 SV=1
Locus_106_Transcript_2/6_Confidence_0.385_Length_1899	tr|E8ZA75|E8ZA75_9LAMI	4e-53	Calcium-and calmodulin-dependent protein kinase (Fragment) OS=Lamium sp. Qiu 95019 GN=CCaMK PE=4 SV=1
Locus_106_Transcript_3/6_Confidence_0.462_Length_1552	tr|E8ZA75|E8ZA75_9LAMI	3e-54	Calcium-and calmodulin-dependent protein kinase (Fragment) OS=Lamium sp. Qiu 95019 GN=CCaMK PE=4 SV=1
Locus_106_Transcript_4/6_Confidence_0.231_Length_917	tr|E8ZA75|E8ZA75_9LAMI	1e-55	Calcium-and calmodulin-dependent protein kinase (Fragment) OS=Lamium sp. Qiu 95019 GN=CCaMK PE=4 SV=1
Locus_106_Transcript_5/6_Confidence_0.385_Length_1789	tr|E8ZA75|E8ZA75_9LAMI	4e-53	Calcium-and calmodulin-dependent protein kinase (Fragment) OS=Lamium sp. Qiu 95019 GN=CCaMK PE=4 SV=1
Locus_106_Transcript_6/6_Confidence_0.462_Length_1462	tr|E8ZA75|E8ZA75_9LAMI	1e-57	Calcium-and calmodulin-dependent protein kinase (Fragment) OS=Lamium sp. Qiu 95019 GN=CCaMK PE=4 SV=1
Locus_113_Transcript_1/1_Confidence_1.000_Length_1234	tr|H6VLE3|H6VLE3_SALMI	3e-69	2-C-methyl-D-erythritol 2,4-cyclodiphosphate synthase OS=Salvia miltiorrhiza GN=MDS PE=3 SV=1
Locus_115_Transcript_4/5_Confidence_0.182_Length_1257	tr|M1FNS9|M1FNS9_SALMI	8e-05	DNA-directed RNA polymerase subunit alpha OS=Salvia miltiorrhiza GN=rpoA PE=3 SV=1
Locus_120_Transcript_4/10_Confidence_0.286_Length_2052	tr|Q9SWX1|Q9SWX1_SALCL	7e-35	Protein kinase 8 (Fragment) OS=Salvia columbariae GN=PK8 PE=2 SV=1
Locus_120_Transcript_5/10_Confidence_0.286_Length_2083	tr|Q9SWX1|Q9SWX1_SALCL	7e-35	Protein kinase 8 (Fragment) OS=Salvia columbariae GN=PK8 PE=2 SV=1
Locus_120_Transcript_10/10_Confidence_0.286_Length_1925	tr|Q9SWX1|Q9SWX1_SALCL	7e-35	Protein kinase 8 (Fragment) OS=Salvia columbariae GN=PK8 PE=2 SV=1
Locus_121_Transcript_8/17_Confidence_0.190_Length_885	tr|C9VWR1|C9VWR1_SOLSC	5e-35	Chlorophyll A-B binding protein (Fragment) OS=Solenostemon scutellarioides GN=Lhcb2 PE=3 SV=1
Locus_121_Transcript_9/17_Confidence_0.262_Length_2477	tr|C9VWR1|C9VWR1_SOLSC	2e-34	Chlorophyll A-B binding protein (Fragment) OS=Solenostemon scutellarioides GN=Lhcb2 PE=3 SV=1
Locus_121_Transcript_10/17_Confidence_0.143_Length_1335	tr|C9VWR1|C9VWR1_SOLSC	1e-78	Chlorophyll A-B binding protein (Fragment) OS=Solenostemon scutellarioides GN=Lhcb2 PE=3 SV=1
Locus_121_Transcript_11/17_Confidence_0.190_Length_1856	tr|C9VWR1|C9VWR1_SOLSC	7e-48	Chlorophyll A-B binding protein (Fragment) OS=Solenostemon scutellarioides GN=Lhcb2 PE=3 SV=1
Locus_121_Transcript_12/17_Confidence_0.310_Length_4848	tr|Q9FR03|Q9FR03_PERFR	2e-30	Granule-bound starch synthase OS=Perilla frutescens GN=GBSSI PE=2 SV=1
Locus_121_Transcript_13/17_Confidence_0.095_Length_335	tr|C9VWR1|C9VWR1_SOLSC	5e-23	Chlorophyll A-B binding protein (Fragment) OS=Solenostemon scutellarioides GN=Lhcb2 PE=3 SV=1
Locus_121_Transcript_14/17_Confidence_0.202_Length_1218	tr|C9VWR1|C9VWR1_SOLSC	1e-30	Chlorophyll A-B binding protein (Fragment) OS=Solenostemon scutellarioides GN=Lhcb2 PE=3 SV=1
Locus_121_Transcript_15/17_Confidence_0.238_Length_2111	tr|C9VWR1|C9VWR1_SOLSC	3e-40	Chlorophyll A-B binding protein (Fragment) OS=Solenostemon scutellarioides GN=Lhcb2 PE=3 SV=1
Locus_121_Transcript_16/17_Confidence_0.167_Length_2423	tr|C9VWR1|C9VWR1_SOLSC	2e-20	Chlorophyll A-B binding protein (Fragment) OS=Solenostemon scutellarioides GN=Lhcb2 PE=3 SV=1
Locus_121_Transcript_17/17_Confidence_0.262_Length_1503	tr|C9VWR1|C9VWR1_SOLSC	9e-35	Chlorophyll A-B binding protein (Fragment) OS=Solenostemon scutellarioides GN=Lhcb2 PE=3 SV=1
Locus_130_Transcript_1/4_Confidence_0.500_Length_624	tr|Q6DMS1|Q6DMS1_SALMI	3e-40	Calmodulin OS=Salvia miltiorrhiza PE=2 SV=1
Locus_130_Transcript_2/4_Confidence_0.333_Length_506	tr|Q6DMS1|Q6DMS1_SALMI	2e-40	Calmodulin OS=Salvia miltiorrhiza PE=2 SV=1
Locus_130_Transcript_3/4_Confidence_0.333_Length_651	tr|Q6DMS1|Q6DMS1_SALMI	8e-33	Calmodulin OS=Salvia miltiorrhiza PE=2 SV=1
Locus_130_Transcript_4/4_Confidence_0.500_Length_728	tr|Q6DMS1|Q6DMS1_SALMI	4e-40	Calmodulin OS=Salvia miltiorrhiza PE=2 SV=1
Locus_131_Transcript_1/2_Confidence_0.875_Length_2879	tr|Q4JF79|Q4JF79_SCUBA	4e-55	Cyclin-dependent kinase A2 OS=Scutellaria baicalensis GN=cdka2 PE=2 SV=1
Locus_131_Transcript_2/2_Confidence_0.875_Length_2703	tr|Q4JF79|Q4JF79_SCUBA	4e-55	Cyclin-dependent kinase A2 OS=Scutellaria baicalensis GN=cdka2 PE=2 SV=1
Locus_133_Transcript_2/4_Confidence_0.643_Length_1739	tr|Q0GF98|Q0GF98_SALMI	3e-06	Putative uncharacterized protein un1 OS=Salvia miltiorrhiza GN=un1 PE=2 SV=1
Locus_133_Transcript_3/4_Confidence_0.714_Length_2155	tr|Q0GF98|Q0GF98_SALMI	3e-06	Putative uncharacterized protein un1 OS=Salvia miltiorrhiza GN=un1 PE=2 SV=1
Locus_133_Transcript_4/4_Confidence_0.643_Length_1651	tr|Q0GF98|Q0GF98_SALMI	2e-06	Putative uncharacterized protein un1 OS=Salvia miltiorrhiza GN=un1 PE=2 SV=1
Locus_134_Transcript_1/1_Confidence_1.000_Length_1418	tr|K4NRV2|K4NRV2_SCUBA	2e-168	Uncharacterized protein (Fragment) OS=Scutellaria baicalensis PE=2 SV=1
Locus_135_Transcript_1/1_Confidence_1.000_Length_1714	tr|K4NP01|K4NP01_SCUBA	6e-33	Uncharacterized protein (Fragment) OS=Scutellaria baicalensis PE=2 SV=1
Locus_140_Transcript_1/1_Confidence_1.000_Length_1640	tr|Q8H6H8|Q8H6H8_CLEIE	0.0002	rRNA N-glycosidase OS=Clerodendrum inerme PE=3 SV=1
Locus_141_Transcript_1/2_Confidence_0.500_Length_3455	tr|K4NPM7|K4NPM7_SCUBA	1e-81	Uncharacterized protein (Fragment) OS=Scutellaria baicalensis PE=2 SV=1
Locus_143_Transcript_1/4_Confidence_0.625_Length_1506	tr|H8ZVW2|H8ZVW2_9LAMI	0.0004	ATP-citrate synthase (Fragment) OS=Mentha sp. MC-2012 GN=CS PE=4 SV=1
Locus_143_Transcript_2/4_Confidence_0.750_Length_1878	tr|H8ZVW2|H8ZVW2_9LAMI	0.0005	ATP-citrate synthase (Fragment) OS=Mentha sp. MC-2012 GN=CS PE=4 SV=1
Locus_143_Transcript_3/4_Confidence_0.625_Length_1480	tr|H8ZVW2|H8ZVW2_9LAMI	0.0006	ATP-citrate synthase (Fragment) OS=Mentha sp. MC-2012 GN=CS PE=4 SV=1
Locus_143_Transcript_4/4_Confidence_0.625_Length_1506	tr|H8ZVW2|H8ZVW2_9LAMI	0.0004	ATP-citrate synthase (Fragment) OS=Mentha sp. MC-2012 GN=CS PE=4 SV=1
Locus_145_Transcript_9/10_Confidence_0.393_Length_3346	tr|A9Q6I3|A9Q6I3_SALMI	2e-58	SMLII OS=Salvia miltiorrhiza PE=2 SV=1
Locus_146_Transcript_1/9_Confidence_0.367_Length_1825	tr|A7WMU8|A7WMU8_LAMPU	9e-32	Putative Mg-protoporphyrin IX monomethyl ester cyclase (Fragment) OS=Lamium purpureum GN=At103 PE=4 SV=1
Locus_146_Transcript_2/9_Confidence_0.267_Length_1459	tr|A7WMU8|A7WMU8_LAMPU	7e-32	Putative Mg-protoporphyrin IX monomethyl ester cyclase (Fragment) OS=Lamium purpureum GN=At103 PE=4 SV=1
Locus_146_Transcript_3/9_Confidence_0.300_Length_2039	tr|A7WMU8|A7WMU8_LAMPU	1e-46	Putative Mg-protoporphyrin IX monomethyl ester cyclase (Fragment) OS=Lamium purpureum GN=At103 PE=4 SV=1
Locus_146_Transcript_4/9_Confidence_0.333_Length_2666	tr|A7WMU8|A7WMU8_LAMPU	1e-31	Putative Mg-protoporphyrin IX monomethyl ester cyclase (Fragment) OS=Lamium purpureum GN=At103 PE=4 SV=1
Locus_146_Transcript_5/9_Confidence_0.300_Length_2377	tr|A7WMU8|A7WMU8_LAMPU	1e-31	Putative Mg-protoporphyrin IX monomethyl ester cyclase (Fragment) OS=Lamium purpureum GN=At103 PE=4 SV=1
Locus_146_Transcript_6/9_Confidence_0.200_Length_905	tr|A7WMU8|A7WMU8_LAMPU	4e-09	Putative Mg-protoporphyrin IX monomethyl ester cyclase (Fragment) OS=Lamium purpureum GN=At103 PE=4 SV=1
Locus_146_Transcript_7/9_Confidence_0.167_Length_950	tr|A7WMU8|A7WMU8_LAMPU	4e-47	Putative Mg-protoporphyrin IX monomethyl ester cyclase (Fragment) OS=Lamium purpureum GN=At103 PE=4 SV=1
Locus_146_Transcript_8/9_Confidence_0.367_Length_2463	tr|A7WMU8|A7WMU8_LAMPU	1e-31	Putative Mg-protoporphyrin IX monomethyl ester cyclase (Fragment) OS=Lamium purpureum GN=At103 PE=4 SV=1
Locus_146_Transcript_9/9_Confidence_0.300_Length_1845	tr|A7WMU8|A7WMU8_LAMPU	9e-32	Putative Mg-protoporphyrin IX monomethyl ester cyclase (Fragment) OS=Lamium purpureum GN=At103 PE=4 SV=1
Locus_149_Transcript_1/1_Confidence_1.000_Length_2380	tr|K4NPM4|K4NPM4_SCUBA	1e-125	Uncharacterized protein (Fragment) OS=Scutellaria baicalensis PE=2 SV=1
Locus_152_Transcript_1/3_Confidence_0.600_Length_3708	tr|B2NID3|B2NID3_PERFR	4e-71	UGT88A7 OS=Perilla frutescens GN=PfUGT57 PE=2 SV=1
Locus_152_Transcript_2/3_Confidence_0.600_Length_4047	tr|B2NID3|B2NID3_PERFR	4e-71	UGT88A7 OS=Perilla frutescens GN=PfUGT57 PE=2 SV=1
Locus_152_Transcript_3/3_Confidence_0.600_Length_3810	tr|B2NID3|B2NID3_PERFR	4e-71	UGT88A7 OS=Perilla frutescens GN=PfUGT57 PE=2 SV=1
Locus_155_Transcript_7/16_Confidence_0.308_Length_2991	tr|G8E9N5|G8E9N5_SALMI	2e-89	NAC domain-containing protein 1 OS=Salvia miltiorrhiza PE=2 SV=1
Locus_155_Transcript_8/16_Confidence_0.179_Length_1873	tr|A1XK52|A1XK52_9LAMI	2e-05	RNA polymerase beta chain (Fragment) OS=Lamium sp. Qiu 95019 GN=rpoC2 PE=4 SV=1
Locus_155_Transcript_9/16_Confidence_0.256_Length_2135	tr|G8E9N5|G8E9N5_SALMI	1e-89	NAC domain-containing protein 1 OS=Salvia miltiorrhiza PE=2 SV=1
Locus_155_Transcript_11/16_Confidence_0.256_Length_2350	tr|G8E9N5|G8E9N5_SALMI	2e-89	NAC domain-containing protein 1 OS=Salvia miltiorrhiza PE=2 SV=1
Locus_155_Transcript_12/16_Confidence_0.308_Length_3521	tr|G8E9N5|G8E9N5_SALMI	3e-70	NAC domain-containing protein 1 OS=Salvia miltiorrhiza PE=2 SV=1
Locus_155_Transcript_15/16_Confidence_0.256_Length_2444	tr|G8E9N5|G8E9N5_SALMI	2e-89	NAC domain-containing protein 1 OS=Salvia miltiorrhiza PE=2 SV=1
Locus_155_Transcript_16/16_Confidence_0.308_Length_3279	tr|G8E9N5|G8E9N5_SALMI	2e-89	NAC domain-containing protein 1 OS=Salvia miltiorrhiza PE=2 SV=1
Locus_157_Transcript_1/1_Confidence_1.000_Length_1748	tr|Q8H6H8|Q8H6H8_CLEIE	5e-05	rRNA N-glycosidase OS=Clerodendrum inerme PE=3 SV=1
Locus_164_Transcript_2/10_Confidence_0.544_Length_3159	tr|G3E254|G3E254_SCUBA	0.0006	DHAR OS=Scutellaria baicalensis PE=2 SV=1
Locus_164_Transcript_3/10_Confidence_0.526_Length_3722	tr|G3E254|G3E254_SCUBA	0.0007	DHAR OS=Scutellaria baicalensis PE=2 SV=1
Locus_164_Transcript_4/10_Confidence_0.526_Length_3163	tr|G3E254|G3E254_SCUBA	0.0006	DHAR OS=Scutellaria baicalensis PE=2 SV=1
Locus_164_Transcript_7/10_Confidence_0.491_Length_3218	tr|G3E254|G3E254_SCUBA	0.0006	DHAR OS=Scutellaria baicalensis PE=2 SV=1
Locus_164_Transcript_8/10_Confidence_0.509_Length_3258	tr|G3E254|G3E254_SCUBA	0.0006	DHAR OS=Scutellaria baicalensis PE=2 SV=1
Locus_164_Transcript_9/10_Confidence_0.509_Length_3901	tr|G3E254|G3E254_SCUBA	0.0008	DHAR OS=Scutellaria baicalensis PE=2 SV=1
Locus_164_Transcript_10/10_Confidence_0.509_Length_3149	tr|G3E254|G3E254_SCUBA	0.0006	DHAR OS=Scutellaria baicalensis PE=2 SV=1
Locus_165_Transcript_1/2_Confidence_0.750_Length_1935	tr|B6EAX5|B6EAX5_SALMI	0.0008	Thioredoxin OS=Salvia miltiorrhiza GN=Trx PE=3 SV=1
Locus_165_Transcript_2/2_Confidence_0.750_Length_980	tr|B6EAX5|B6EAX5_SALMI	2e-11	Thioredoxin OS=Salvia miltiorrhiza GN=Trx PE=3 SV=1
Locus_168_Transcript_1/3_Confidence_0.750_Length_1501	tr|C9VWR2|C9VWR2_SOLSC	0.0001	Light-harvesting chlorphyll binding protein 3 (Fragment) OS=Solenostemon scutellarioides GN=LHCB3 PE=3 SV=1
Locus_168_Transcript_3/3_Confidence_0.500_Length_1418	tr|C9VWR2|C9VWR2_SOLSC	4e-08	Light-harvesting chlorphyll binding protein 3 (Fragment) OS=Solenostemon scutellarioides GN=LHCB3 PE=3 SV=1
Locus_174_Transcript_9/10_Confidence_0.231_Length_1544	tr|H9N7V9|H9N7V9_SALMI	0.0008	Cinnamoyl CoA reductase OS=Salvia miltiorrhiza PE=4 SV=1
Locus_175_Transcript_1/8_Confidence_0.316_Length_1093	tr|H8ZVP4|H8ZVP4_9LAMI	1e-45	Histone H3 (Fragment) OS=Mentha sp. MC-2012 GN=histone H3 PE=3 SV=1
Locus_175_Transcript_2/8_Confidence_0.421_Length_1102	tr|H8ZVP4|H8ZVP4_9LAMI	1e-45	Histone H3 (Fragment) OS=Mentha sp. MC-2012 GN=histone H3 PE=3 SV=1
Locus_175_Transcript_3/8_Confidence_0.421_Length_1097	tr|H8ZVP4|H8ZVP4_9LAMI	1e-45	Histone H3 (Fragment) OS=Mentha sp. MC-2012 GN=histone H3 PE=3 SV=1
Locus_175_Transcript_4/8_Confidence_0.211_Length_1133	tr|H8ZVP4|H8ZVP4_9LAMI	2e-45	Histone H3 (Fragment) OS=Mentha sp. MC-2012 GN=histone H3 PE=3 SV=1
Locus_175_Transcript_5/8_Confidence_0.263_Length_657	tr|H8ZVP4|H8ZVP4_9LAMI	6e-46	Histone H3 (Fragment) OS=Mentha sp. MC-2012 GN=histone H3 PE=3 SV=1
Locus_175_Transcript_6/8_Confidence_0.263_Length_1668	tr|H8ZVP4|H8ZVP4_9LAMI	8e-44	Histone H3 (Fragment) OS=Mentha sp. MC-2012 GN=histone H3 PE=3 SV=1
Locus_175_Transcript_7/8_Confidence_0.263_Length_2334	tr|H8ZVP4|H8ZVP4_9LAMI	2e-44	Histone H3 (Fragment) OS=Mentha sp. MC-2012 GN=histone H3 PE=3 SV=1
Locus_175_Transcript_8/8_Confidence_0.316_Length_1139	tr|H8ZVP4|H8ZVP4_9LAMI	1e-45	Histone H3 (Fragment) OS=Mentha sp. MC-2012 GN=histone H3 PE=3 SV=1
Locus_178_Transcript_3/5_Confidence_0.400_Length_1836	tr|H8ZVP8|H8ZVP8_9LAMI	7e-13	Mg-dependent ATPase 1 (Fragment) OS=Micromeria tenuis GN=LeMA-1 PE=4 SV=1
Locus_178_Transcript_4/5_Confidence_0.400_Length_1974	tr|H8ZVP8|H8ZVP8_9LAMI	1e-32	Mg-dependent ATPase 1 (Fragment) OS=Micromeria tenuis GN=LeMA-1 PE=4 SV=1
Locus_178_Transcript_5/5_Confidence_0.400_Length_1791	tr|H8ZVP8|H8ZVP8_9LAMI	1e-32	Mg-dependent ATPase 1 (Fragment) OS=Micromeria tenuis GN=LeMA-1 PE=4 SV=1
Locus_180_Transcript_1/9_Confidence_0.333_Length_1180	tr|Q306J8|Q306J8_SALMI	8e-57	Acetoacetyl-CoA thiolase (Fragment) OS=Salvia miltiorrhiza PE=2 SV=1
Locus_180_Transcript_2/9_Confidence_0.583_Length_2219	tr|Q306J8|Q306J8_SALMI	2e-56	Acetoacetyl-CoA thiolase (Fragment) OS=Salvia miltiorrhiza PE=2 SV=1
Locus_180_Transcript_3/9_Confidence_0.542_Length_2160	tr|Q306J8|Q306J8_SALMI	2e-56	Acetoacetyl-CoA thiolase (Fragment) OS=Salvia miltiorrhiza PE=2 SV=1
Locus_180_Transcript_4/9_Confidence_0.542_Length_2206	tr|Q306J8|Q306J8_SALMI	1e-52	Acetoacetyl-CoA thiolase (Fragment) OS=Salvia miltiorrhiza PE=2 SV=1
Locus_180_Transcript_6/9_Confidence_0.542_Length_2909	tr|E6Y2N0|E6Y2N0_SALMI	7e-36	Acetoacetyl-coenzyme A thiolase OS=Salvia miltiorrhiza PE=2 SV=1
Locus_180_Transcript_7/9_Confidence_0.458_Length_2140	tr|Q306J8|Q306J8_SALMI	2e-56	Acetoacetyl-CoA thiolase (Fragment) OS=Salvia miltiorrhiza PE=2 SV=1
Locus_180_Transcript_8/9_Confidence_0.292_Length_1032	tr|Q306J8|Q306J8_SALMI	3e-55	Acetoacetyl-CoA thiolase (Fragment) OS=Salvia miltiorrhiza PE=2 SV=1
Locus_180_Transcript_9/9_Confidence_0.542_Length_2088	tr|Q306J8|Q306J8_SALMI	2e-56	Acetoacetyl-CoA thiolase (Fragment) OS=Salvia miltiorrhiza PE=2 SV=1
Locus_182_Transcript_1/7_Confidence_0.296_Length_1616	tr|K4NRV2|K4NRV2_SCUBA	8e-138	Uncharacterized protein (Fragment) OS=Scutellaria baicalensis PE=2 SV=1
Locus_182_Transcript_2/7_Confidence_0.519_Length_2035	tr|K4NRV2|K4NRV2_SCUBA	5e-167	Uncharacterized protein (Fragment) OS=Scutellaria baicalensis PE=2 SV=1
Locus_182_Transcript_3/7_Confidence_0.333_Length_1061	tr|K4NRV2|K4NRV2_SCUBA	3e-22	Uncharacterized protein (Fragment) OS=Scutellaria baicalensis PE=2 SV=1
Locus_182_Transcript_4/7_Confidence_0.407_Length_1817	tr|K4NRV2|K4NRV2_SCUBA	2e-164	Uncharacterized protein (Fragment) OS=Scutellaria baicalensis PE=2 SV=1
Locus_182_Transcript_5/7_Confidence_0.519_Length_1780	tr|K4NRV2|K4NRV2_SCUBA	1e-160	Uncharacterized protein (Fragment) OS=Scutellaria baicalensis PE=2 SV=1
Locus_182_Transcript_6/7_Confidence_0.519_Length_2031	tr|K4NRV2|K4NRV2_SCUBA	5e-167	Uncharacterized protein (Fragment) OS=Scutellaria baicalensis PE=2 SV=1
Locus_182_Transcript_7/7_Confidence_0.593_Length_1779	tr|K4NRV2|K4NRV2_SCUBA	3e-166	Uncharacterized protein (Fragment) OS=Scutellaria baicalensis PE=2 SV=1
Locus_183_Transcript_1/7_Confidence_0.650_Length_3015	tr|G8E9N5|G8E9N5_SALMI	2e-12	NAC domain-containing protein 1 OS=Salvia miltiorrhiza PE=2 SV=1
Locus_183_Transcript_2/7_Confidence_0.500_Length_1981	tr|G8E9N5|G8E9N5_SALMI	6e-12	NAC domain-containing protein 1 OS=Salvia miltiorrhiza PE=2 SV=1
Locus_183_Transcript_4/7_Confidence_0.650_Length_2672	tr|G8E9N6|G8E9N6_SALMI	1e-25	NAC domain protein NAC2 OS=Salvia miltiorrhiza PE=2 SV=1
Locus_183_Transcript_5/7_Confidence_0.650_Length_3502	tr|G8E9N5|G8E9N5_SALMI	2e-12	NAC domain-containing protein 1 OS=Salvia miltiorrhiza PE=2 SV=1
Locus_183_Transcript_6/7_Confidence_0.650_Length_3252	tr|G8E9N6|G8E9N6_SALMI	2e-09	NAC domain protein NAC2 OS=Salvia miltiorrhiza PE=2 SV=1
Locus_183_Transcript_7/7_Confidence_0.650_Length_2933	tr|G8E9N5|G8E9N5_SALMI	2e-12	NAC domain-containing protein 1 OS=Salvia miltiorrhiza PE=2 SV=1
Locus_187_Transcript_1/4_Confidence_0.625_Length_3386	tr|K4NP01|K4NP01_SCUBA	6e-40	Uncharacterized protein (Fragment) OS=Scutellaria baicalensis PE=2 SV=1
Locus_187_Transcript_2/4_Confidence_0.500_Length_2599	tr|K4NP01|K4NP01_SCUBA	4e-40	Uncharacterized protein (Fragment) OS=Scutellaria baicalensis PE=2 SV=1
Locus_187_Transcript_3/4_Confidence_0.625_Length_3016	tr|K4NP01|K4NP01_SCUBA	5e-40	Uncharacterized protein (Fragment) OS=Scutellaria baicalensis PE=2 SV=1
Locus_187_Transcript_4/4_Confidence_0.625_Length_3392	tr|K4NP01|K4NP01_SCUBA	6e-40	Uncharacterized protein (Fragment) OS=Scutellaria baicalensis PE=2 SV=1
Locus_191_Transcript_1/4_Confidence_0.778_Length_1446	tr|M1FD61|M1FD61_SALMI	1e-15	ATP-dependent Clp protease proteolytic subunit OS=Salvia miltiorrhiza GN=clpP PE=3 SV=1
Locus_191_Transcript_2/4_Confidence_0.667_Length_1401	tr|M1FD61|M1FD61_SALMI	7e-18	ATP-dependent Clp protease proteolytic subunit OS=Salvia miltiorrhiza GN=clpP PE=3 SV=1
Locus_191_Transcript_3/4_Confidence_0.556_Length_1079	tr|M1FD61|M1FD61_SALMI	4e-07	ATP-dependent Clp protease proteolytic subunit OS=Salvia miltiorrhiza GN=clpP PE=3 SV=1
Locus_191_Transcript_4/4_Confidence_0.667_Length_1200	tr|M1FD61|M1FD61_SALMI	5e-25	ATP-dependent Clp protease proteolytic subunit OS=Salvia miltiorrhiza GN=clpP PE=3 SV=1
Locus_196_Transcript_3/5_Confidence_0.500_Length_884	tr|M1FNT7|M1FNT7_SALMI	1e-06	30S ribosomal protein S7, chloroplastic OS=Salvia miltiorrhiza GN=rps7 PE=3 SV=1
Locus_198_Transcript_1/1_Confidence_1.000_Length_743	tr|A5Y6Z8|A5Y6Z8_SALMI	0.0001	Non-specific lipid-transfer protein OS=Salvia miltiorrhiza PE=3 SV=1
Locus_203_Transcript_1/2_Confidence_0.667_Length_2810	tr|H6WP40|H6WP40_PERFR	0	Phenylalanine ammonia-lyase OS=Perilla frutescens GN=PAL PE=2 SV=1
Locus_203_Transcript_2/2_Confidence_0.833_Length_2488	tr|E1UYU6|E1UYU6_MELOI	0	Phenylalanine ammonia-lyase OS=Melissa officinalis GN=pal1 PE=3 SV=1
Locus_204_Transcript_2/6_Confidence_0.333_Length_1229	tr|G4Y3P4|G4Y3P4_SALMI	3e-27	Metallothionin 3 OS=Salvia miltiorrhiza PE=4 SV=1
Locus_204_Transcript_3/6_Confidence_0.400_Length_2487	tr|G4Y3P4|G4Y3P4_SALMI	2e-16	Metallothionin 3 OS=Salvia miltiorrhiza PE=4 SV=1
Locus_204_Transcript_4/6_Confidence_0.600_Length_3212	tr|G4Y3P4|G4Y3P4_SALMI	4e-27	Metallothionin 3 OS=Salvia miltiorrhiza PE=4 SV=1
Locus_204_Transcript_5/6_Confidence_0.267_Length_677	tr|G4Y3P4|G4Y3P4_SALMI	2e-18	Metallothionin 3 OS=Salvia miltiorrhiza PE=4 SV=1
Locus_204_Transcript_6/6_Confidence_0.533_Length_1357	tr|G4Y3P4|G4Y3P4_SALMI	3e-27	Metallothionin 3 OS=Salvia miltiorrhiza PE=4 SV=1
Locus_208_Transcript_1/1_Confidence_1.000_Length_1348	tr|B6EAX5|B6EAX5_SALMI	8e-06	Thioredoxin OS=Salvia miltiorrhiza GN=Trx PE=3 SV=1
Locus_209_Transcript_1/1_Confidence_1.000_Length_2167	sp|Q9XHE6|C71DF_MENPI	1e-16	Cytochrome P450 71D15 OS=Mentha piperita GN=CYP71D15 PE=1 SV=1
Locus_210_Transcript_1/4_Confidence_0.636_Length_4541	tr|K4NP01|K4NP01_SCUBA	1e-42	Uncharacterized protein (Fragment) OS=Scutellaria baicalensis PE=2 SV=1
Locus_210_Transcript_2/4_Confidence_0.727_Length_4323	tr|K4NP01|K4NP01_SCUBA	9e-43	Uncharacterized protein (Fragment) OS=Scutellaria baicalensis PE=2 SV=1
Locus_210_Transcript_3/4_Confidence_0.636_Length_4206	tr|K4NP01|K4NP01_SCUBA	9e-43	Uncharacterized protein (Fragment) OS=Scutellaria baicalensis PE=2 SV=1
Locus_210_Transcript_4/4_Confidence_0.727_Length_4545	tr|K4NP01|K4NP01_SCUBA	1e-42	Uncharacterized protein (Fragment) OS=Scutellaria baicalensis PE=2 SV=1
Locus_211_Transcript_2/2_Confidence_0.750_Length_1148	tr|A6ZI66|A6ZI66_SALMI	2e-29	Putative germin-like protein OS=Salvia miltiorrhiza PE=2 SV=1
Locus_214_Transcript_1/3_Confidence_0.500_Length_1602	tr|H6VLE6|H6VLE6_SALMI	0	4-hydroxy-3-methylbut-2-enyl diphosphate reductase 2 OS=Salvia miltiorrhiza GN=HDR2 PE=3 SV=1
Locus_214_Transcript_2/3_Confidence_0.500_Length_1687	tr|H6VLE6|H6VLE6_SALMI	0	4-hydroxy-3-methylbut-2-enyl diphosphate reductase 2 OS=Salvia miltiorrhiza GN=HDR2 PE=3 SV=1
Locus_214_Transcript_3/3_Confidence_0.500_Length_1868	tr|H6VLE6|H6VLE6_SALMI	0	4-hydroxy-3-methylbut-2-enyl diphosphate reductase 2 OS=Salvia miltiorrhiza GN=HDR2 PE=3 SV=1
Locus_215_Transcript_1/23_Confidence_1.000_Length_305	tr|O04113|O04113_PERFR	9e-10	Dihydroflavonol 4-reductase OS=Perilla frutescens PE=2 SV=1
Locus_215_Transcript_14/23_Confidence_0.305_Length_1784	tr|G9D7G9|G9D7G9_SALMI	2e-22	Cinnamoyl-CoA reductase OS=Salvia miltiorrhiza GN=CCR-2 PE=2 SV=1
Locus_215_Transcript_15/23_Confidence_0.337_Length_3778	tr|I1SKM4|I1SKM4_9LAMI	2e-17	Dihydroflavonol 4-reductase OS=Scutellaria viscidula GN=DFR PE=2 SV=1
Locus_215_Transcript_16/23_Confidence_0.305_Length_2620	tr|I1SKM4|I1SKM4_9LAMI	1e-17	Dihydroflavonol 4-reductase OS=Scutellaria viscidula GN=DFR PE=2 SV=1
Locus_215_Transcript_17/23_Confidence_0.137_Length_1997	tr|A5A375|A5A375_SOLSC	3e-14	Dihydroflavonol 4-reductase OS=Solenostemon scutellarioides PE=2 SV=1
Locus_215_Transcript_18/23_Confidence_0.263_Length_2237	tr|G9D7G9|G9D7G9_SALMI	2e-06	Cinnamoyl-CoA reductase OS=Salvia miltiorrhiza GN=CCR-2 PE=2 SV=1
Locus_215_Transcript_19/23_Confidence_0.253_Length_1596	tr|G9D7G9|G9D7G9_SALMI	4e-36	Cinnamoyl-CoA reductase OS=Salvia miltiorrhiza GN=CCR-2 PE=2 SV=1
Locus_215_Transcript_20/23_Confidence_0.126_Length_1725	tr|I1SKM4|I1SKM4_9LAMI	1e-23	Dihydroflavonol 4-reductase OS=Scutellaria viscidula GN=DFR PE=2 SV=1
Locus_215_Transcript_21/23_Confidence_0.316_Length_3507	tr|I1SKM4|I1SKM4_9LAMI	1e-17	Dihydroflavonol 4-reductase OS=Scutellaria viscidula GN=DFR PE=2 SV=1
Locus_215_Transcript_22/23_Confidence_0.263_Length_1946	tr|I1SKM4|I1SKM4_9LAMI	8e-18	Dihydroflavonol 4-reductase OS=Scutellaria viscidula GN=DFR PE=2 SV=1
Locus_215_Transcript_23/23_Confidence_0.295_Length_2079	tr|I1SKM4|I1SKM4_9LAMI	8e-18	Dihydroflavonol 4-reductase OS=Scutellaria viscidula GN=DFR PE=2 SV=1
Locus_226_Transcript_2/6_Confidence_0.667_Length_5664	tr|Q84RM7|Q84RM7_SALMI	2e-102	S-adenosylmethionine synthetase (Fragment) OS=Salvia miltiorrhiza PE=2 SV=1
Locus_226_Transcript_3/6_Confidence_0.667_Length_5756	tr|Q84RM7|Q84RM7_SALMI	2e-102	S-adenosylmethionine synthetase (Fragment) OS=Salvia miltiorrhiza PE=2 SV=1
Locus_226_Transcript_4/6_Confidence_0.600_Length_5764	tr|Q84RM7|Q84RM7_SALMI	2e-102	S-adenosylmethionine synthetase (Fragment) OS=Salvia miltiorrhiza PE=2 SV=1
Locus_226_Transcript_6/6_Confidence_0.600_Length_5641	tr|Q84RM7|Q84RM7_SALMI	2e-102	S-adenosylmethionine synthetase (Fragment) OS=Salvia miltiorrhiza PE=2 SV=1
Locus_235_Transcript_1/5_Confidence_0.214_Length_854	tr|Q8H6H8|Q8H6H8_CLEIE	4e-05	rRNA N-glycosidase OS=Clerodendrum inerme PE=3 SV=1
Locus_249_Transcript_2/10_Confidence_0.647_Length_2184	tr|G9JKY2|G9JKY2_MELOI	6e-13	Tyrosine aminotransferase (Fragment) OS=Melissa officinalis GN=tat PE=2 SV=1
Locus_249_Transcript_3/10_Confidence_0.618_Length_2174	tr|Q8GUE9|Q8GUE9_SOLSC	1e-15	Tyrosine aminotransferase OS=Solenostemon scutellarioides GN=tat PE=2 SV=1
Locus_249_Transcript_5/10_Confidence_0.618_Length_2204	tr|E2JFA7|E2JFA7_PERFR	6e-13	Tyrosine aminotransferase OS=Perilla frutescens GN=TAT PE=2 SV=1
Locus_249_Transcript_6/10_Confidence_0.618_Length_2180	tr|Q8GUE9|Q8GUE9_SOLSC	2e-16	Tyrosine aminotransferase OS=Solenostemon scutellarioides GN=tat PE=2 SV=1
Locus_249_Transcript_7/10_Confidence_0.618_Length_2025	tr|Q8GUE9|Q8GUE9_SOLSC	2e-16	Tyrosine aminotransferase OS=Solenostemon scutellarioides GN=tat PE=2 SV=1
Locus_249_Transcript_10/10_Confidence_0.618_Length_2086	tr|Q8GUE9|Q8GUE9_SOLSC	2e-16	Tyrosine aminotransferase OS=Solenostemon scutellarioides GN=tat PE=2 SV=1
Locus_250_Transcript_1/5_Confidence_0.500_Length_1837	sp|Q9XHE8|C71DI_MENSP	3e-22	Cytochrome P450 71D18 OS=Mentha spicata GN=CYP71D18 PE=1 SV=1
Locus_250_Transcript_2/5_Confidence_0.643_Length_2395	sp|Q9XHE7|C71DD_MENPI	1e-21	Cytochrome P450 71D13 OS=Mentha piperita GN=CYP71D13 PE=1 SV=1
Locus_250_Transcript_3/5_Confidence_0.429_Length_1686	sp|Q42716|C71A8_MENPI	6e-08	Cytochrome P450 71A8 OS=Mentha piperita GN=CYP71A8 PE=3 SV=1
Locus_250_Transcript_4/5_Confidence_0.571_Length_2697	sp|Q9XHE7|C71DD_MENPI	1e-21	Cytochrome P450 71D13 OS=Mentha piperita GN=CYP71D13 PE=1 SV=1
Locus_250_Transcript_5/5_Confidence_0.500_Length_2357	sp|Q9XHE8|C71DI_MENSP	3e-22	Cytochrome P450 71D18 OS=Mentha spicata GN=CYP71D18 PE=1 SV=1
Locus_251_Transcript_3/3_Confidence_0.600_Length_1433	tr|H8ZVP8|H8ZVP8_9LAMI	3e-09	Mg-dependent ATPase 1 (Fragment) OS=Micromeria tenuis GN=LeMA-1 PE=4 SV=1
Locus_252_Transcript_2/2_Confidence_0.750_Length_1645	tr|G8E9N3|G8E9N3_SALMI	0.0002	GTP-binding protein beta subunit OS=Salvia miltiorrhiza PE=2 SV=1
Locus_253_Transcript_1/4_Confidence_0.357_Length_3579	tr|K4NP01|K4NP01_SCUBA	4e-34	Uncharacterized protein (Fragment) OS=Scutellaria baicalensis PE=2 SV=1
Locus_253_Transcript_2/4_Confidence_0.571_Length_5119	tr|K4NP01|K4NP01_SCUBA	6e-34	Uncharacterized protein (Fragment) OS=Scutellaria baicalensis PE=2 SV=1
Locus_253_Transcript_3/4_Confidence_0.429_Length_3787	tr|K4NP01|K4NP01_SCUBA	4e-34	Uncharacterized protein (Fragment) OS=Scutellaria baicalensis PE=2 SV=1
Locus_253_Transcript_4/4_Confidence_0.500_Length_4666	tr|K4NP01|K4NP01_SCUBA	5e-34	Uncharacterized protein (Fragment) OS=Scutellaria baicalensis PE=2 SV=1
Locus_255_Transcript_1/2_Confidence_0.750_Length_1635	tr|G5CTT6|G5CTT6_PERFR	1e-09	Gamma-tocopherol methyltransferase OS=Perilla frutescens PE=2 SV=1
Locus_255_Transcript_2/2_Confidence_0.750_Length_1527	tr|G5CTT6|G5CTT6_PERFR	2e-13	Gamma-tocopherol methyltransferase OS=Perilla frutescens PE=2 SV=1
Locus_262_Transcript_1/6_Confidence_0.500_Length_1503	tr|H8ZVZ2|H8ZVZ2_9LAMI	2e-68	Rab GDP dissociation inhibitor (Fragment) OS=Micromeria lanata GN=GDI PE=4 SV=1
Locus_262_Transcript_2/6_Confidence_0.286_Length_1825	tr|H8ZVZ3|H8ZVZ3_9LAMI	2e-42	Rab GDP dissociation inhibitor (Fragment) OS=Micromeria varia GN=GDI PE=4 SV=1
Locus_262_Transcript_3/6_Confidence_0.500_Length_1411	tr|H8ZVZ2|H8ZVZ2_9LAMI	1e-68	Rab GDP dissociation inhibitor (Fragment) OS=Micromeria lanata GN=GDI PE=4 SV=1
Locus_262_Transcript_5/6_Confidence_0.500_Length_2103	tr|H8ZVZ2|H8ZVZ2_9LAMI	5e-69	Rab GDP dissociation inhibitor (Fragment) OS=Micromeria lanata GN=GDI PE=4 SV=1
Locus_262_Transcript_6/6_Confidence_0.429_Length_1661	tr|H8ZVZ2|H8ZVZ2_9LAMI	4e-69	Rab GDP dissociation inhibitor (Fragment) OS=Micromeria lanata GN=GDI PE=4 SV=1
Locus_263_Transcript_1/9_Confidence_0.560_Length_2149	tr|Q9ZPP7|Q9ZPP7_PERFR	7e-150	Omega-3 fatty acid desaturase OS=Perilla frutescens GN=FAD3 PE=2 SV=1
Locus_263_Transcript_2/9_Confidence_0.520_Length_2077	tr|O04807|O04807_PERFR	0	Omega-3 fatty acid desaturase OS=Perilla frutescens PE=2 SV=1
Locus_263_Transcript_3/9_Confidence_0.320_Length_921	tr|M9UWM9|M9UWM9_PERFR	1e-68	Omega-3 fatty acid desaturase OS=Perilla frutescens GN=FAD7 PE=2 SV=1
Locus_263_Transcript_4/9_Confidence_0.520_Length_2060	tr|O04807|O04807_PERFR	0	Omega-3 fatty acid desaturase OS=Perilla frutescens PE=2 SV=1
Locus_263_Transcript_5/9_Confidence_0.520_Length_2075	tr|O04807|O04807_PERFR	0	Omega-3 fatty acid desaturase OS=Perilla frutescens PE=2 SV=1
Locus_263_Transcript_6/9_Confidence_0.560_Length_2063	tr|O04807|O04807_PERFR	0	Omega-3 fatty acid desaturase OS=Perilla frutescens PE=2 SV=1
Locus_263_Transcript_7/9_Confidence_0.480_Length_2059	tr|O04807|O04807_PERFR	0	Omega-3 fatty acid desaturase OS=Perilla frutescens PE=2 SV=1
Locus_263_Transcript_8/9_Confidence_0.520_Length_2057	tr|O04807|O04807_PERFR	0	Omega-3 fatty acid desaturase OS=Perilla frutescens PE=2 SV=1
Locus_263_Transcript_9/9_Confidence_0.520_Length_1981	tr|O04807|O04807_PERFR	0	Omega-3 fatty acid desaturase OS=Perilla frutescens PE=2 SV=1
Locus_267_Transcript_1/1_Confidence_1.000_Length_2534	tr|Q84RM7|Q84RM7_SALMI	1e-101	S-adenosylmethionine synthetase (Fragment) OS=Salvia miltiorrhiza PE=2 SV=1
Locus_275_Transcript_1/1_Confidence_1.000_Length_1225	tr|A6ZI61|A6ZI61_SALMI	2e-06	Putative metallothionin 2b OS=Salvia miltiorrhiza PE=4 SV=1
Locus_277_Transcript_1/9_Confidence_0.533_Length_1652	tr|Q8H6H8|Q8H6H8_CLEIE	0.0007	rRNA N-glycosidase OS=Clerodendrum inerme PE=3 SV=1
Locus_277_Transcript_6/9_Confidence_0.467_Length_1627	tr|Q8H6H8|Q8H6H8_CLEIE	0.0007	rRNA N-glycosidase OS=Clerodendrum inerme PE=3 SV=1
Locus_277_Transcript_9/9_Confidence_0.533_Length_1668	tr|Q8H6H8|Q8H6H8_CLEIE	0.0007	rRNA N-glycosidase OS=Clerodendrum inerme PE=3 SV=1
Locus_278_Transcript_2/3_Confidence_0.667_Length_1676	tr|K7SED0|K7SED0_PERFR	4e-09	Alcohol dehydrogenase OS=Perilla frutescens PE=2 SV=1
Locus_278_Transcript_3/3_Confidence_0.667_Length_1426	tr|K7SRP7|K7SRP7_9LAMI	3e-17	Alcohol dehydrogenase OS=Perilla citriodora PE=2 SV=1
Locus_280_Transcript_1/5_Confidence_0.545_Length_1913	tr|H9BQA5|H9BQA5_9LAMI	6e-18	ACC synthase 2 (Fragment) OS=Plectranthus hilliardiae x Plectranthus saccatus PE=2 SV=1
Locus_280_Transcript_3/5_Confidence_0.545_Length_1818	tr|H9BQA5|H9BQA5_9LAMI	5e-18	ACC synthase 2 (Fragment) OS=Plectranthus hilliardiae x Plectranthus saccatus PE=2 SV=1
Locus_280_Transcript_4/5_Confidence_0.636_Length_2672	tr|H9BQA5|H9BQA5_9LAMI	8e-18	ACC synthase 2 (Fragment) OS=Plectranthus hilliardiae x Plectranthus saccatus PE=2 SV=1
Locus_280_Transcript_5/5_Confidence_0.545_Length_1930	tr|H9BQA5|H9BQA5_9LAMI	6e-18	ACC synthase 2 (Fragment) OS=Plectranthus hilliardiae x Plectranthus saccatus PE=2 SV=1
Locus_281_Transcript_1/9_Confidence_0.368_Length_2605	tr|J7ISI7|J7ISI7_SOLSC	2e-40	Cytosolic glyceraldehyde-3-phosphate dehydrogenase (Fragment) OS=Solenostemon scutellarioides GN=gapC PE=3 SV=1
Locus_281_Transcript_3/9_Confidence_0.263_Length_924	tr|J7ISI7|J7ISI7_SOLSC	6e-30	Cytosolic glyceraldehyde-3-phosphate dehydrogenase (Fragment) OS=Solenostemon scutellarioides GN=gapC PE=3 SV=1
Locus_281_Transcript_4/9_Confidence_0.316_Length_1653	tr|J7ISI7|J7ISI7_SOLSC	1e-40	Cytosolic glyceraldehyde-3-phosphate dehydrogenase (Fragment) OS=Solenostemon scutellarioides GN=gapC PE=3 SV=1
Locus_281_Transcript_5/9_Confidence_0.211_Length_591	tr|J7ISI7|J7ISI7_SOLSC	3e-30	Cytosolic glyceraldehyde-3-phosphate dehydrogenase (Fragment) OS=Solenostemon scutellarioides GN=gapC PE=3 SV=1
Locus_281_Transcript_6/9_Confidence_0.263_Length_831	tr|J7ISI7|J7ISI7_SOLSC	5e-30	Cytosolic glyceraldehyde-3-phosphate dehydrogenase (Fragment) OS=Solenostemon scutellarioides GN=gapC PE=3 SV=1
Locus_281_Transcript_7/9_Confidence_0.368_Length_2717	tr|J7ISI7|J7ISI7_SOLSC	2e-40	Cytosolic glyceraldehyde-3-phosphate dehydrogenase (Fragment) OS=Solenostemon scutellarioides GN=gapC PE=3 SV=1
Locus_281_Transcript_8/9_Confidence_0.211_Length_1285	tr|J7ISI7|J7ISI7_SOLSC	5e-81	Cytosolic glyceraldehyde-3-phosphate dehydrogenase (Fragment) OS=Solenostemon scutellarioides GN=gapC PE=3 SV=1
Locus_281_Transcript_9/9_Confidence_0.263_Length_883	tr|J7ISI7|J7ISI7_SOLSC	6e-30	Cytosolic glyceraldehyde-3-phosphate dehydrogenase (Fragment) OS=Solenostemon scutellarioides GN=gapC PE=3 SV=1
Locus_283_Transcript_1/3_Confidence_0.400_Length_1844	tr|H8ZVP6|H8ZVP6_9LAMI	2e-30	Mg-dependent ATPase 1 (Fragment) OS=Micromeria varia GN=LeMA-1 PE=4 SV=1
Locus_283_Transcript_2/3_Confidence_0.600_Length_2352	tr|H8ZVP6|H8ZVP6_9LAMI	2e-30	Mg-dependent ATPase 1 (Fragment) OS=Micromeria varia GN=LeMA-1 PE=4 SV=1
Locus_283_Transcript_3/3_Confidence_0.600_Length_1645	tr|H8ZVP6|H8ZVP6_9LAMI	1e-30	Mg-dependent ATPase 1 (Fragment) OS=Micromeria varia GN=LeMA-1 PE=4 SV=1
Locus_285_Transcript_1/5_Confidence_0.444_Length_1425	sp|O04274|LDOX_PERFR	6e-11	Leucoanthocyanidin dioxygenase OS=Perilla frutescens GN=ANS PE=2 SV=1
Locus_285_Transcript_2/5_Confidence_0.556_Length_2068	sp|O04274|LDOX_PERFR	1e-42	Leucoanthocyanidin dioxygenase OS=Perilla frutescens GN=ANS PE=2 SV=1
Locus_285_Transcript_3/5_Confidence_0.667_Length_3287	tr|G8XS01|G8XS01_9LAMI	5e-28	Flavanoe 3-hydroxylase OS=Scutellaria viscidula GN=F3H PE=2 SV=1
Locus_285_Transcript_4/5_Confidence_0.556_Length_2616	tr|A5A373|A5A373_SOLSC	4e-32	Flavanone 3-hydroxylase OS=Solenostemon scutellarioides GN=f3h2 PE=2 SV=1
Locus_285_Transcript_5/5_Confidence_0.556_Length_1747	sp|O04274|LDOX_PERFR	8e-43	Leucoanthocyanidin dioxygenase OS=Perilla frutescens GN=ANS PE=2 SV=1
Locus_286_Transcript_1/7_Confidence_0.462_Length_1990	tr|B2BFH1|B2BFH1_SCUBA	7e-35	3-deoxy-D-arabino-heptulosonate 7-phosphate synthase (Fragment) OS=Scutellaria baicalensis GN=DAHPS PE=2 SV=1
Locus_286_Transcript_2/7_Confidence_0.538_Length_1336	tr|B2BFH1|B2BFH1_SCUBA	9e-50	3-deoxy-D-arabino-heptulosonate 7-phosphate synthase (Fragment) OS=Scutellaria baicalensis GN=DAHPS PE=2 SV=1
Locus_286_Transcript_3/7_Confidence_0.154_Length_1396	tr|B2BFH1|B2BFH1_SCUBA	3e-28	3-deoxy-D-arabino-heptulosonate 7-phosphate synthase (Fragment) OS=Scutellaria baicalensis GN=DAHPS PE=2 SV=1
Locus_286_Transcript_4/7_Confidence_0.462_Length_1572	tr|B2BFH1|B2BFH1_SCUBA	5e-42	3-deoxy-D-arabino-heptulosonate 7-phosphate synthase (Fragment) OS=Scutellaria baicalensis GN=DAHPS PE=2 SV=1
Locus_286_Transcript_5/7_Confidence_0.462_Length_1848	tr|B2BFH1|B2BFH1_SCUBA	3e-72	3-deoxy-D-arabino-heptulosonate 7-phosphate synthase (Fragment) OS=Scutellaria baicalensis GN=DAHPS PE=2 SV=1
Locus_286_Transcript_6/7_Confidence_0.462_Length_1171	tr|B2BFH1|B2BFH1_SCUBA	4e-35	3-deoxy-D-arabino-heptulosonate 7-phosphate synthase (Fragment) OS=Scutellaria baicalensis GN=DAHPS PE=2 SV=1
Locus_286_Transcript_7/7_Confidence_0.462_Length_989	tr|B2BFH1|B2BFH1_SCUBA	3e-42	3-deoxy-D-arabino-heptulosonate 7-phosphate synthase (Fragment) OS=Scutellaria baicalensis GN=DAHPS PE=2 SV=1
Locus_289_Transcript_1/4_Confidence_0.571_Length_1479	tr|H9N7V9|H9N7V9_SALMI	2e-31	Cinnamoyl CoA reductase OS=Salvia miltiorrhiza PE=4 SV=1
Locus_289_Transcript_2/4_Confidence_0.714_Length_1610	tr|H9N7V9|H9N7V9_SALMI	3e-30	Cinnamoyl CoA reductase OS=Salvia miltiorrhiza PE=4 SV=1
Locus_289_Transcript_3/4_Confidence_0.286_Length_1217	tr|G9D7G9|G9D7G9_SALMI	1e-11	Cinnamoyl-CoA reductase OS=Salvia miltiorrhiza GN=CCR-2 PE=2 SV=1
Locus_289_Transcript_4/4_Confidence_0.571_Length_1491	tr|H9N7V9|H9N7V9_SALMI	8e-31	Cinnamoyl CoA reductase OS=Salvia miltiorrhiza PE=4 SV=1
Locus_292_Transcript_1/8_Confidence_0.333_Length_1619	tr|D4N1M4|D4N1M4_PERFR	1e-10	NADPH--cytochrome P450 reductase OS=Perilla frutescens PE=2 SV=1
Locus_292_Transcript_2/8_Confidence_0.167_Length_1336	tr|D4N1M4|D4N1M4_PERFR	5e-11	NADPH--cytochrome P450 reductase OS=Perilla frutescens PE=2 SV=1
Locus_292_Transcript_3/8_Confidence_0.167_Length_1277	tr|D4N1M4|D4N1M4_PERFR	3e-10	NADPH--cytochrome P450 reductase OS=Perilla frutescens PE=2 SV=1
Locus_292_Transcript_4/8_Confidence_0.333_Length_2013	tr|D4N1M4|D4N1M4_PERFR	2e-10	NADPH--cytochrome P450 reductase OS=Perilla frutescens PE=2 SV=1
Locus_292_Transcript_5/8_Confidence_0.333_Length_1902	tr|D4N1M4|D4N1M4_PERFR	1e-10	NADPH--cytochrome P450 reductase OS=Perilla frutescens PE=2 SV=1
Locus_292_Transcript_6/8_Confidence_0.250_Length_2172	tr|D4N1M4|D4N1M4_PERFR	5e-10	NADPH--cytochrome P450 reductase OS=Perilla frutescens PE=2 SV=1
Locus_292_Transcript_7/8_Confidence_0.333_Length_1491	tr|D4N1M4|D4N1M4_PERFR	1e-10	NADPH--cytochrome P450 reductase OS=Perilla frutescens PE=2 SV=1
Locus_292_Transcript_8/8_Confidence_0.333_Length_1514	tr|D4N1M4|D4N1M4_PERFR	1e-10	NADPH--cytochrome P450 reductase OS=Perilla frutescens PE=2 SV=1
Locus_293_Transcript_3/3_Confidence_0.667_Length_2776	tr|K0A1Y4|K0A1Y4_SALMI	0.001	Transparent testa OS=Salvia miltiorrhiza GN=TTG1 PE=4 SV=1
Locus_294_Transcript_1/4_Confidence_0.714_Length_1944	tr|A5A369|A5A369_SOLSC	4e-07	Chalcone synthase OS=Solenostemon scutellarioides PE=2 SV=1
Locus_294_Transcript_3/4_Confidence_0.286_Length_1502	tr|A5A369|A5A369_SOLSC	2e-08	Chalcone synthase OS=Solenostemon scutellarioides PE=2 SV=1
Locus_294_Transcript_4/4_Confidence_0.571_Length_1609	tr|A5A369|A5A369_SOLSC	6e-08	Chalcone synthase OS=Solenostemon scutellarioides PE=2 SV=1
Locus_295_Transcript_1/7_Confidence_0.600_Length_2293	tr|Q4JF79|Q4JF79_SCUBA	3e-06	Cyclin-dependent kinase A2 OS=Scutellaria baicalensis GN=cdka2 PE=2 SV=1
Locus_295_Transcript_2/7_Confidence_0.550_Length_2706	tr|Q4JF79|Q4JF79_SCUBA	3e-06	Cyclin-dependent kinase A2 OS=Scutellaria baicalensis GN=cdka2 PE=2 SV=1
Locus_295_Transcript_3/7_Confidence_0.600_Length_2539	tr|Q4JF79|Q4JF79_SCUBA	3e-06	Cyclin-dependent kinase A2 OS=Scutellaria baicalensis GN=cdka2 PE=2 SV=1
Locus_295_Transcript_4/7_Confidence_0.250_Length_1414	tr|Q4JF79|Q4JF79_SCUBA	2e-06	Cyclin-dependent kinase A2 OS=Scutellaria baicalensis GN=cdka2 PE=2 SV=1
Locus_295_Transcript_5/7_Confidence_0.600_Length_2305	tr|Q4JF79|Q4JF79_SCUBA	3e-06	Cyclin-dependent kinase A2 OS=Scutellaria baicalensis GN=cdka2 PE=2 SV=1
Locus_295_Transcript_6/7_Confidence_0.450_Length_2220	tr|Q4JF79|Q4JF79_SCUBA	3e-06	Cyclin-dependent kinase A2 OS=Scutellaria baicalensis GN=cdka2 PE=2 SV=1
Locus_295_Transcript_7/7_Confidence_0.500_Length_2322	tr|Q4JF79|Q4JF79_SCUBA	3e-06	Cyclin-dependent kinase A2 OS=Scutellaria baicalensis GN=cdka2 PE=2 SV=1
Locus_298_Transcript_1/2_Confidence_0.750_Length_2026	tr|D4N1M3|D4N1M3_PERFR	3e-15	(-)-limonene-7-hydroxylase (Fragment) OS=Perilla frutescens PE=2 SV=1
Locus_298_Transcript_2/2_Confidence_0.750_Length_1225	tr|D4N1M3|D4N1M3_PERFR	2e-15	(-)-limonene-7-hydroxylase (Fragment) OS=Perilla frutescens PE=2 SV=1
Locus_299_Transcript_2/3_Confidence_0.800_Length_2962	tr|K4NPM7|K4NPM7_SCUBA	6e-67	Uncharacterized protein (Fragment) OS=Scutellaria baicalensis PE=2 SV=1
Locus_299_Transcript_3/3_Confidence_0.600_Length_2253	tr|K4NPM7|K4NPM7_SCUBA	5e-67	Uncharacterized protein (Fragment) OS=Scutellaria baicalensis PE=2 SV=1
Locus_303_Transcript_9/13_Confidence_0.220_Length_2086	tr|Q0GA14|Q0GA14_LAVAN	6e-31	Putative alcohol acyltransferase 1 OS=Lavandula angustifolia GN=AAT1 PE=2 SV=1
Locus_306_Transcript_1/1_Confidence_1.000_Length_1049	tr|Q8H6H8|Q8H6H8_CLEIE	6e-06	rRNA N-glycosidase OS=Clerodendrum inerme PE=3 SV=1
Locus_307_Transcript_1/7_Confidence_0.562_Length_2951	tr|K4NPM4|K4NPM4_SCUBA	5e-122	Uncharacterized protein (Fragment) OS=Scutellaria baicalensis PE=2 SV=1
Locus_307_Transcript_2/7_Confidence_0.312_Length_870	tr|L0THD8|L0THD8_9LAMI	0.0002	NAD(P)H-quinone oxidoreductase chain 4, chloroplastic OS=Tectona grandis GN=ndhD PE=3 SV=1
Locus_307_Transcript_3/7_Confidence_0.500_Length_3483	tr|K4NPM4|K4NPM4_SCUBA	6e-122	Uncharacterized protein (Fragment) OS=Scutellaria baicalensis PE=2 SV=1
Locus_307_Transcript_4/7_Confidence_0.500_Length_3344	tr|K4NPM4|K4NPM4_SCUBA	6e-122	Uncharacterized protein (Fragment) OS=Scutellaria baicalensis PE=2 SV=1
Locus_307_Transcript_5/7_Confidence_0.438_Length_3387	tr|K4NPM4|K4NPM4_SCUBA	6e-122	Uncharacterized protein (Fragment) OS=Scutellaria baicalensis PE=2 SV=1
Locus_307_Transcript_6/7_Confidence_0.562_Length_4396	tr|K4NPM4|K4NPM4_SCUBA	6e-80	Uncharacterized protein (Fragment) OS=Scutellaria baicalensis PE=2 SV=1
Locus_307_Transcript_7/7_Confidence_0.500_Length_3366	tr|K4NPM4|K4NPM4_SCUBA	6e-122	Uncharacterized protein (Fragment) OS=Scutellaria baicalensis PE=2 SV=1
Locus_310_Transcript_1/7_Confidence_0.619_Length_2410	tr|K4NP01|K4NP01_SCUBA	3e-40	Uncharacterized protein (Fragment) OS=Scutellaria baicalensis PE=2 SV=1
Locus_310_Transcript_2/7_Confidence_0.714_Length_2331	tr|K4NP01|K4NP01_SCUBA	8e-46	Uncharacterized protein (Fragment) OS=Scutellaria baicalensis PE=2 SV=1
Locus_310_Transcript_3/7_Confidence_0.714_Length_2431	tr|K4NP01|K4NP01_SCUBA	8e-46	Uncharacterized protein (Fragment) OS=Scutellaria baicalensis PE=2 SV=1
Locus_310_Transcript_4/7_Confidence_0.714_Length_2451	tr|K4NP01|K4NP01_SCUBA	2e-44	Uncharacterized protein (Fragment) OS=Scutellaria baicalensis PE=2 SV=1
Locus_310_Transcript_5/7_Confidence_0.714_Length_2481	tr|K4NP01|K4NP01_SCUBA	9e-41	Uncharacterized protein (Fragment) OS=Scutellaria baicalensis PE=2 SV=1
Locus_310_Transcript_6/7_Confidence_0.714_Length_2517	tr|K4NP01|K4NP01_SCUBA	2e-41	Uncharacterized protein (Fragment) OS=Scutellaria baicalensis PE=2 SV=1
Locus_310_Transcript_7/7_Confidence_0.714_Length_2414	tr|K4NP01|K4NP01_SCUBA	8e-46	Uncharacterized protein (Fragment) OS=Scutellaria baicalensis PE=2 SV=1
Locus_316_Transcript_1/5_Confidence_0.545_Length_1610	tr|Q9ZQS4|Q9ZQS4_PERFR	2e-08	MYC-RP OS=Perilla frutescens GN=myc-rp PE=2 SV=1
Locus_316_Transcript_2/5_Confidence_0.636_Length_1780	tr|Q9ZQS4|Q9ZQS4_PERFR	2e-08	MYC-RP OS=Perilla frutescens GN=myc-rp PE=2 SV=1
Locus_316_Transcript_3/5_Confidence_0.545_Length_1696	tr|Q9ZQS4|Q9ZQS4_PERFR	2e-08	MYC-RP OS=Perilla frutescens GN=myc-rp PE=2 SV=1
Locus_316_Transcript_4/5_Confidence_0.182_Length_1167	tr|Q9ZQS4|Q9ZQS4_PERFR	1e-08	MYC-RP OS=Perilla frutescens GN=myc-rp PE=2 SV=1
Locus_316_Transcript_5/5_Confidence_0.545_Length_1616	tr|Q9ZQS4|Q9ZQS4_PERFR	2e-08	MYC-RP OS=Perilla frutescens GN=myc-rp PE=2 SV=1
Locus_325_Transcript_1/3_Confidence_0.286_Length_734	tr|K4NRQ0|K4NRQ0_SCUBA	3e-11	Uncharacterized protein (Fragment) OS=Scutellaria baicalensis PE=2 SV=1
Locus_325_Transcript_3/3_Confidence_0.571_Length_1599	tr|K4NRQ0|K4NRQ0_SCUBA	1e-17	Uncharacterized protein (Fragment) OS=Scutellaria baicalensis PE=2 SV=1
Locus_329_Transcript_1/8_Confidence_0.583_Length_4749	tr|K4NP01|K4NP01_SCUBA	2e-45	Uncharacterized protein (Fragment) OS=Scutellaria baicalensis PE=2 SV=1
Locus_329_Transcript_2/8_Confidence_0.667_Length_4179	tr|K4NP01|K4NP01_SCUBA	3e-45	Uncharacterized protein (Fragment) OS=Scutellaria baicalensis PE=2 SV=1
Locus_329_Transcript_3/8_Confidence_0.583_Length_4361	tr|K4NP01|K4NP01_SCUBA	5e-46	Uncharacterized protein (Fragment) OS=Scutellaria baicalensis PE=2 SV=1
Locus_329_Transcript_4/8_Confidence_0.667_Length_5051	tr|K4NP01|K4NP01_SCUBA	3e-45	Uncharacterized protein (Fragment) OS=Scutellaria baicalensis PE=2 SV=1
Locus_329_Transcript_5/8_Confidence_0.750_Length_5396	tr|K4NP01|K4NP01_SCUBA	3e-38	Uncharacterized protein (Fragment) OS=Scutellaria baicalensis PE=2 SV=1
Locus_329_Transcript_6/8_Confidence_0.708_Length_4985	tr|K4NP01|K4NP01_SCUBA	3e-45	Uncharacterized protein (Fragment) OS=Scutellaria baicalensis PE=2 SV=1
Locus_329_Transcript_8/8_Confidence_0.667_Length_4848	tr|K4NP01|K4NP01_SCUBA	3e-45	Uncharacterized protein (Fragment) OS=Scutellaria baicalensis PE=2 SV=1
Locus_330_Transcript_1/6_Confidence_0.438_Length_3467	tr|Q8L5H8|Q8L5H8_OCIBA	7e-23	P-coumaroyl shikimate 3'-hydroxylase isoform 1 OS=Ocimum basilicum PE=2 SV=1
Locus_330_Transcript_2/6_Confidence_0.562_Length_3617	tr|Q8L5H8|Q8L5H8_OCIBA	7e-23	P-coumaroyl shikimate 3'-hydroxylase isoform 1 OS=Ocimum basilicum PE=2 SV=1
Locus_330_Transcript_3/6_Confidence_0.562_Length_3853	tr|Q8L5H8|Q8L5H8_OCIBA	7e-23	P-coumaroyl shikimate 3'-hydroxylase isoform 1 OS=Ocimum basilicum PE=2 SV=1
Locus_330_Transcript_4/6_Confidence_0.500_Length_4016	tr|Q8L5H8|Q8L5H8_OCIBA	8e-23	P-coumaroyl shikimate 3'-hydroxylase isoform 1 OS=Ocimum basilicum PE=2 SV=1
Locus_330_Transcript_5/6_Confidence_0.562_Length_4489	tr|Q8L5H8|Q8L5H8_OCIBA	9e-23	P-coumaroyl shikimate 3'-hydroxylase isoform 1 OS=Ocimum basilicum PE=2 SV=1
Locus_330_Transcript_6/6_Confidence_0.500_Length_3685	tr|Q8L5H8|Q8L5H8_OCIBA	7e-23	P-coumaroyl shikimate 3'-hydroxylase isoform 1 OS=Ocimum basilicum PE=2 SV=1
Locus_335_Transcript_1/10_Confidence_0.256_Length_1608	tr|B0LF72|B0LF72_PERFR	9e-98	Malate dehydrogenase OS=Perilla frutescens PE=2 SV=1
Locus_335_Transcript_3/10_Confidence_0.256_Length_3242	tr|B0LF72|B0LF72_PERFR	2e-164	Malate dehydrogenase OS=Perilla frutescens PE=2 SV=1
Locus_335_Transcript_4/10_Confidence_0.154_Length_1970	tr|B0LF72|B0LF72_PERFR	9e-30	Malate dehydrogenase OS=Perilla frutescens PE=2 SV=1
Locus_335_Transcript_5/10_Confidence_0.256_Length_1577	tr|B0LF72|B0LF72_PERFR	4e-102	Malate dehydrogenase OS=Perilla frutescens PE=2 SV=1
Locus_335_Transcript_6/10_Confidence_0.103_Length_610	tr|B0LF72|B0LF72_PERFR	6e-107	Malate dehydrogenase OS=Perilla frutescens PE=2 SV=1
Locus_335_Transcript_7/10_Confidence_0.282_Length_1747	tr|B0LF72|B0LF72_PERFR	4e-62	Malate dehydrogenase OS=Perilla frutescens PE=2 SV=1
Locus_335_Transcript_8/10_Confidence_0.154_Length_659	tr|B0LF72|B0LF72_PERFR	1e-25	Malate dehydrogenase OS=Perilla frutescens PE=2 SV=1
Locus_335_Transcript_9/10_Confidence_0.256_Length_3117	tr|B0LF72|B0LF72_PERFR	3e-171	Malate dehydrogenase OS=Perilla frutescens PE=2 SV=1
Locus_335_Transcript_10/10_Confidence_0.231_Length_1525	tr|B0LF72|B0LF72_PERFR	4e-102	Malate dehydrogenase OS=Perilla frutescens PE=2 SV=1
Locus_340_Transcript_1/7_Confidence_0.318_Length_2393	tr|H8ZVP8|H8ZVP8_9LAMI	8e-22	Mg-dependent ATPase 1 (Fragment) OS=Micromeria tenuis GN=LeMA-1 PE=4 SV=1
Locus_340_Transcript_2/7_Confidence_0.364_Length_2457	tr|H8ZVP8|H8ZVP8_9LAMI	9e-22	Mg-dependent ATPase 1 (Fragment) OS=Micromeria tenuis GN=LeMA-1 PE=4 SV=1
Locus_340_Transcript_3/7_Confidence_0.182_Length_1796	tr|H8ZVP8|H8ZVP8_9LAMI	6e-22	Mg-dependent ATPase 1 (Fragment) OS=Micromeria tenuis GN=LeMA-1 PE=4 SV=1
Locus_340_Transcript_4/7_Confidence_0.136_Length_1881	tr|H8ZVP8|H8ZVP8_9LAMI	6e-22	Mg-dependent ATPase 1 (Fragment) OS=Micromeria tenuis GN=LeMA-1 PE=4 SV=1
Locus_340_Transcript_5/7_Confidence_0.182_Length_2203	tr|H8ZVP8|H8ZVP8_9LAMI	8e-22	Mg-dependent ATPase 1 (Fragment) OS=Micromeria tenuis GN=LeMA-1 PE=4 SV=1
Locus_340_Transcript_6/7_Confidence_0.591_Length_6339	tr|G4Y3P1|G4Y3P1_SALMI	0	Trehalose-6-phosphate synthase OS=Salvia miltiorrhiza PE=2 SV=1
Locus_340_Transcript_7/7_Confidence_0.591_Length_6264	tr|G4Y3P1|G4Y3P1_SALMI	0	Trehalose-6-phosphate synthase OS=Salvia miltiorrhiza PE=2 SV=1
Locus_343_Transcript_1/5_Confidence_0.545_Length_925	tr|Q9FR03|Q9FR03_PERFR	9e-93	Granule-bound starch synthase OS=Perilla frutescens GN=GBSSI PE=2 SV=1
Locus_343_Transcript_2/5_Confidence_0.273_Length_1747	tr|Q9FR03|Q9FR03_PERFR	0	Granule-bound starch synthase OS=Perilla frutescens GN=GBSSI PE=2 SV=1
Locus_343_Transcript_3/5_Confidence_0.273_Length_1743	tr|Q9FR03|Q9FR03_PERFR	0	Granule-bound starch synthase OS=Perilla frutescens GN=GBSSI PE=2 SV=1
Locus_343_Transcript_4/5_Confidence_0.455_Length_978	tr|Q9FR03|Q9FR03_PERFR	6e-89	Granule-bound starch synthase OS=Perilla frutescens GN=GBSSI PE=2 SV=1
Locus_343_Transcript_5/5_Confidence_0.545_Length_2481	tr|Q9FR03|Q9FR03_PERFR	0	Granule-bound starch synthase OS=Perilla frutescens GN=GBSSI PE=2 SV=1
Locus_346_Transcript_1/1_Confidence_1.000_Length_1201	tr|Q8H6H8|Q8H6H8_CLEIE	8e-07	rRNA N-glycosidase OS=Clerodendrum inerme PE=3 SV=1
Locus_347_Transcript_1/6_Confidence_0.600_Length_2254	tr|D4P2K1|D4P2K1_SCUBA	7e-108	DEAD box ATP-dependent RNA helicase (Fragment) OS=Scutellaria baicalensis PE=2 SV=1
Locus_347_Transcript_2/6_Confidence_0.533_Length_1724	tr|D4P2K1|D4P2K1_SCUBA	5e-108	DEAD box ATP-dependent RNA helicase (Fragment) OS=Scutellaria baicalensis PE=2 SV=1
Locus_347_Transcript_3/6_Confidence_0.467_Length_1895	tr|D4P2K1|D4P2K1_SCUBA	2e-81	DEAD box ATP-dependent RNA helicase (Fragment) OS=Scutellaria baicalensis PE=2 SV=1
Locus_347_Transcript_4/6_Confidence_0.600_Length_1935	tr|D4P2K1|D4P2K1_SCUBA	2e-107	DEAD box ATP-dependent RNA helicase (Fragment) OS=Scutellaria baicalensis PE=2 SV=1
Locus_347_Transcript_5/6_Confidence_0.533_Length_2097	tr|D4P2K1|D4P2K1_SCUBA	2e-81	DEAD box ATP-dependent RNA helicase (Fragment) OS=Scutellaria baicalensis PE=2 SV=1
Locus_347_Transcript_6/6_Confidence_0.600_Length_1935	tr|D4P2K1|D4P2K1_SCUBA	6e-108	DEAD box ATP-dependent RNA helicase (Fragment) OS=Scutellaria baicalensis PE=2 SV=1
Locus_350_Transcript_1/1_Confidence_1.000_Length_884	tr|B6EAX5|B6EAX5_SALMI	5e-12	Thioredoxin OS=Salvia miltiorrhiza GN=Trx PE=3 SV=1
Locus_351_Transcript_1/10_Confidence_0.267_Length_1287	tr|K4NPL9|K4NPL9_SCUBA	1e-112	Uncharacterized protein (Fragment) OS=Scutellaria baicalensis PE=2 SV=1
Locus_351_Transcript_7/10_Confidence_0.300_Length_4520	tr|K4NPL9|K4NPL9_SCUBA	1e-114	Uncharacterized protein (Fragment) OS=Scutellaria baicalensis PE=2 SV=1
Locus_351_Transcript_9/10_Confidence_0.200_Length_3695	tr|K4NPL9|K4NPL9_SCUBA	8e-115	Uncharacterized protein (Fragment) OS=Scutellaria baicalensis PE=2 SV=1
Locus_351_Transcript_10/10_Confidence_0.267_Length_3900	tr|K4NPL9|K4NPL9_SCUBA	8e-115	Uncharacterized protein (Fragment) OS=Scutellaria baicalensis PE=2 SV=1
Locus_353_Transcript_2/10_Confidence_0.310_Length_1086	tr|D4P2K1|D4P2K1_SCUBA	3e-15	DEAD box ATP-dependent RNA helicase (Fragment) OS=Scutellaria baicalensis PE=2 SV=1
Locus_353_Transcript_3/10_Confidence_0.414_Length_1643	tr|D4P2K1|D4P2K1_SCUBA	1e-14	DEAD box ATP-dependent RNA helicase (Fragment) OS=Scutellaria baicalensis PE=2 SV=1
Locus_353_Transcript_4/10_Confidence_0.207_Length_551	tr|D4P2K1|D4P2K1_SCUBA	0.0008	DEAD box ATP-dependent RNA helicase (Fragment) OS=Scutellaria baicalensis PE=2 SV=1
Locus_353_Transcript_5/10_Confidence_0.310_Length_873	tr|D4P2K1|D4P2K1_SCUBA	5e-19	DEAD box ATP-dependent RNA helicase (Fragment) OS=Scutellaria baicalensis PE=2 SV=1
Locus_353_Transcript_6/10_Confidence_0.379_Length_1701	tr|D4P2K1|D4P2K1_SCUBA	1e-14	DEAD box ATP-dependent RNA helicase (Fragment) OS=Scutellaria baicalensis PE=2 SV=1
Locus_353_Transcript_7/10_Confidence_0.241_Length_880	tr|D4P2K1|D4P2K1_SCUBA	5e-15	DEAD box ATP-dependent RNA helicase (Fragment) OS=Scutellaria baicalensis PE=2 SV=1
Locus_353_Transcript_8/10_Confidence_0.379_Length_1716	tr|D4P2K1|D4P2K1_SCUBA	1e-14	DEAD box ATP-dependent RNA helicase (Fragment) OS=Scutellaria baicalensis PE=2 SV=1
Locus_353_Transcript_9/10_Confidence_0.345_Length_1718	tr|D4P2K1|D4P2K1_SCUBA	2e-19	DEAD box ATP-dependent RNA helicase (Fragment) OS=Scutellaria baicalensis PE=2 SV=1
Locus_353_Transcript_10/10_Confidence_0.414_Length_1748	tr|D4P2K1|D4P2K1_SCUBA	1e-14	DEAD box ATP-dependent RNA helicase (Fragment) OS=Scutellaria baicalensis PE=2 SV=1
Locus_355_Transcript_1/4_Confidence_0.375_Length_1643	tr|D4N1M4|D4N1M4_PERFR	3e-08	NADPH--cytochrome P450 reductase OS=Perilla frutescens PE=2 SV=1
Locus_355_Transcript_2/4_Confidence_0.250_Length_1472	tr|D4N1M4|D4N1M4_PERFR	3e-08	NADPH--cytochrome P450 reductase OS=Perilla frutescens PE=2 SV=1
Locus_355_Transcript_3/4_Confidence_0.625_Length_1656	tr|D4N1M4|D4N1M4_PERFR	3e-08	NADPH--cytochrome P450 reductase OS=Perilla frutescens PE=2 SV=1
Locus_355_Transcript_4/4_Confidence_0.625_Length_1542	tr|D4N1M4|D4N1M4_PERFR	3e-08	NADPH--cytochrome P450 reductase OS=Perilla frutescens PE=2 SV=1
Locus_360_Transcript_1/8_Confidence_0.500_Length_3229	tr|Q8GUE9|Q8GUE9_SOLSC	0	Tyrosine aminotransferase OS=Solenostemon scutellarioides GN=tat PE=2 SV=1
Locus_360_Transcript_2/8_Confidence_0.550_Length_3318	tr|E2JFA7|E2JFA7_PERFR	3e-117	Tyrosine aminotransferase OS=Perilla frutescens GN=TAT PE=2 SV=1
Locus_360_Transcript_3/8_Confidence_0.150_Length_1141	tr|Q8GUE9|Q8GUE9_SOLSC	4e-111	Tyrosine aminotransferase OS=Solenostemon scutellarioides GN=tat PE=2 SV=1
Locus_360_Transcript_4/8_Confidence_0.450_Length_1385	tr|Q8GUE9|Q8GUE9_SOLSC	0	Tyrosine aminotransferase OS=Solenostemon scutellarioides GN=tat PE=2 SV=1
Locus_360_Transcript_5/8_Confidence_0.550_Length_3289	tr|Q8GUE9|Q8GUE9_SOLSC	0	Tyrosine aminotransferase OS=Solenostemon scutellarioides GN=tat PE=2 SV=1
Locus_360_Transcript_6/8_Confidence_0.500_Length_3289	tr|Q8GUE9|Q8GUE9_SOLSC	0	Tyrosine aminotransferase OS=Solenostemon scutellarioides GN=tat PE=2 SV=1
Locus_360_Transcript_7/8_Confidence_0.300_Length_2301	tr|Q8GUE9|Q8GUE9_SOLSC	3e-146	Tyrosine aminotransferase OS=Solenostemon scutellarioides GN=tat PE=2 SV=1
Locus_360_Transcript_8/8_Confidence_0.500_Length_3196	tr|Q8GUE9|Q8GUE9_SOLSC	0	Tyrosine aminotransferase OS=Solenostemon scutellarioides GN=tat PE=2 SV=1
Locus_361_Transcript_1/1_Confidence_1.000_Length_1725	tr|H8ZVY4|H8ZVY4_ORIVU	2e-56	Adenosine kinase (Fragment) OS=Origanum vulgare GN=ADK PE=4 SV=1
Locus_362_Transcript_1/2_Confidence_0.571_Length_1283	tr|K4NRQ0|K4NRQ0_SCUBA	7e-11	Uncharacterized protein (Fragment) OS=Scutellaria baicalensis PE=2 SV=1
Locus_362_Transcript_2/2_Confidence_1.000_Length_1543	tr|K4NRQ0|K4NRQ0_SCUBA	3e-18	Uncharacterized protein (Fragment) OS=Scutellaria baicalensis PE=2 SV=1
Locus_363_Transcript_5/5_Confidence_0.462_Length_853	tr|Q8VWX2|Q8VWX2_PERFR	6e-06	Gamma-tocopherol methyltransferase OS=Perilla frutescens GN=TMT PE=2 SV=1
Locus_366_Transcript_1/3_Confidence_0.600_Length_965	tr|Q67G17|Q67G17_SALMI	3e-08	4-coumarate:coenzyme A ligase 2 OS=Salvia miltiorrhiza PE=2 SV=1
Locus_366_Transcript_2/3_Confidence_0.600_Length_2206	tr|Q67G17|Q67G17_SALMI	2e-24	4-coumarate:coenzyme A ligase 2 OS=Salvia miltiorrhiza PE=2 SV=1
Locus_366_Transcript_3/3_Confidence_0.600_Length_2145	tr|Q67G17|Q67G17_SALMI	5e-29	4-coumarate:coenzyme A ligase 2 OS=Salvia miltiorrhiza PE=2 SV=1
Locus_367_Transcript_1/4_Confidence_0.706_Length_1743	tr|K4NP11|K4NP11_SCUBA	0	Uncharacterized protein (Fragment) OS=Scutellaria baicalensis PE=2 SV=1
Locus_367_Transcript_2/4_Confidence_0.647_Length_2277	tr|K4NP11|K4NP11_SCUBA	0	Uncharacterized protein (Fragment) OS=Scutellaria baicalensis PE=2 SV=1
Locus_367_Transcript_4/4_Confidence_0.647_Length_1666	tr|K4NP11|K4NP11_SCUBA	0	Uncharacterized protein (Fragment) OS=Scutellaria baicalensis PE=2 SV=1
Locus_368_Transcript_1/4_Confidence_0.727_Length_2957	tr|A6ZI66|A6ZI66_SALMI	3e-28	Putative germin-like protein OS=Salvia miltiorrhiza PE=2 SV=1
Locus_368_Transcript_2/4_Confidence_0.727_Length_3348	tr|A6ZI66|A6ZI66_SALMI	4e-28	Putative germin-like protein OS=Salvia miltiorrhiza PE=2 SV=1
Locus_368_Transcript_4/4_Confidence_0.727_Length_3064	tr|A6ZI66|A6ZI66_SALMI	3e-28	Putative germin-like protein OS=Salvia miltiorrhiza PE=2 SV=1
Locus_380_Transcript_2/11_Confidence_0.303_Length_1640	tr|C9VWR2|C9VWR2_SOLSC	7e-20	Light-harvesting chlorphyll binding protein 3 (Fragment) OS=Solenostemon scutellarioides GN=LHCB3 PE=3 SV=1
Locus_380_Transcript_3/11_Confidence_0.424_Length_2562	tr|C9VWR2|C9VWR2_SOLSC	6e-32	Light-harvesting chlorphyll binding protein 3 (Fragment) OS=Solenostemon scutellarioides GN=LHCB3 PE=3 SV=1
Locus_380_Transcript_4/11_Confidence_0.333_Length_2390	tr|C9VWR2|C9VWR2_SOLSC	9e-37	Light-harvesting chlorphyll binding protein 3 (Fragment) OS=Solenostemon scutellarioides GN=LHCB3 PE=3 SV=1
Locus_380_Transcript_8/11_Confidence_0.333_Length_2830	tr|C9VWR2|C9VWR2_SOLSC	6e-32	Light-harvesting chlorphyll binding protein 3 (Fragment) OS=Solenostemon scutellarioides GN=LHCB3 PE=3 SV=1
Locus_380_Transcript_10/11_Confidence_0.333_Length_2273	tr|C9VWR2|C9VWR2_SOLSC	5e-32	Light-harvesting chlorphyll binding protein 3 (Fragment) OS=Solenostemon scutellarioides GN=LHCB3 PE=3 SV=1
Locus_380_Transcript_11/11_Confidence_0.394_Length_2262	tr|C9VWR2|C9VWR2_SOLSC	5e-32	Light-harvesting chlorphyll binding protein 3 (Fragment) OS=Solenostemon scutellarioides GN=LHCB3 PE=3 SV=1
Locus_384_Transcript_1/2_Confidence_0.750_Length_2217	tr|A7U0S8|A7U0S8_9LAMI	5e-14	Mitogen activated protein kinase kinase 1 OS=Origanum onites GN=MAPKK1 PE=2 SV=1
Locus_384_Transcript_2/2_Confidence_0.750_Length_2134	tr|A7U0S8|A7U0S8_9LAMI	1e-17	Mitogen activated protein kinase kinase 1 OS=Origanum onites GN=MAPKK1 PE=2 SV=1
Locus_386_Transcript_2/6_Confidence_0.667_Length_2630	tr|K4NP01|K4NP01_SCUBA	1e-34	Uncharacterized protein (Fragment) OS=Scutellaria baicalensis PE=2 SV=1
Locus_386_Transcript_3/6_Confidence_0.667_Length_2458	tr|K4NP01|K4NP01_SCUBA	2e-38	Uncharacterized protein (Fragment) OS=Scutellaria baicalensis PE=2 SV=1
Locus_386_Transcript_4/6_Confidence_0.714_Length_2826	tr|K4NP01|K4NP01_SCUBA	5e-20	Uncharacterized protein (Fragment) OS=Scutellaria baicalensis PE=2 SV=1
Locus_386_Transcript_5/6_Confidence_0.714_Length_3138	tr|K4NP01|K4NP01_SCUBA	1e-34	Uncharacterized protein (Fragment) OS=Scutellaria baicalensis PE=2 SV=1
Locus_386_Transcript_6/6_Confidence_0.667_Length_2363	tr|K4NP01|K4NP01_SCUBA	5e-41	Uncharacterized protein (Fragment) OS=Scutellaria baicalensis PE=2 SV=1
Locus_389_Transcript_1/10_Confidence_0.174_Length_1247	tr|K4NPM4|K4NPM4_SCUBA	9e-49	Uncharacterized protein (Fragment) OS=Scutellaria baicalensis PE=2 SV=1
Locus_389_Transcript_2/10_Confidence_0.217_Length_1026	tr|K4NPM4|K4NPM4_SCUBA	7e-49	Uncharacterized protein (Fragment) OS=Scutellaria baicalensis PE=2 SV=1
Locus_389_Transcript_3/10_Confidence_0.174_Length_1385	tr|K4NPM4|K4NPM4_SCUBA	1e-48	Uncharacterized protein (Fragment) OS=Scutellaria baicalensis PE=2 SV=1
Locus_389_Transcript_5/10_Confidence_0.478_Length_3121	tr|K4NPM4|K4NPM4_SCUBA	2e-48	Uncharacterized protein (Fragment) OS=Scutellaria baicalensis PE=2 SV=1
Locus_389_Transcript_6/10_Confidence_0.478_Length_2850	tr|K4NPM4|K4NPM4_SCUBA	1e-55	Uncharacterized protein (Fragment) OS=Scutellaria baicalensis PE=2 SV=1
Locus_389_Transcript_7/10_Confidence_0.478_Length_2665	tr|K4NPM4|K4NPM4_SCUBA	1e-55	Uncharacterized protein (Fragment) OS=Scutellaria baicalensis PE=2 SV=1
Locus_389_Transcript_9/10_Confidence_0.261_Length_1106	tr|K4NPM4|K4NPM4_SCUBA	4e-56	Uncharacterized protein (Fragment) OS=Scutellaria baicalensis PE=2 SV=1
Locus_389_Transcript_10/10_Confidence_0.478_Length_2663	tr|K4NPM4|K4NPM4_SCUBA	1e-55	Uncharacterized protein (Fragment) OS=Scutellaria baicalensis PE=2 SV=1
Locus_395_Transcript_3/5_Confidence_0.733_Length_2860	tr|B2LVE7|B2LVE7_MENLO	4e-05	Verticillium wilt resistance-like protein OS=Mentha longifolia GN=Ve1 PE=4 SV=1
Locus_395_Transcript_4/5_Confidence_0.733_Length_2948	tr|B2LVE7|B2LVE7_MENLO	4e-05	Verticillium wilt resistance-like protein OS=Mentha longifolia GN=Ve1 PE=4 SV=1
Locus_395_Transcript_5/5_Confidence_0.733_Length_2792	tr|B2LVE7|B2LVE7_MENLO	4e-05	Verticillium wilt resistance-like protein OS=Mentha longifolia GN=Ve1 PE=4 SV=1
Locus_399_Transcript_1/2_Confidence_0.750_Length_2408	tr|Q8H6H8|Q8H6H8_CLEIE	6e-07	rRNA N-glycosidase OS=Clerodendrum inerme PE=3 SV=1
Locus_399_Transcript_2/2_Confidence_0.750_Length_2306	tr|Q8H6H8|Q8H6H8_CLEIE	6e-07	rRNA N-glycosidase OS=Clerodendrum inerme PE=3 SV=1
Locus_402_Transcript_1/1_Confidence_1.000_Length_1359	tr|B0LF72|B0LF72_PERFR	9e-12	Malate dehydrogenase OS=Perilla frutescens PE=2 SV=1
Locus_410_Transcript_1/1_Confidence_1.000_Length_3180	tr|K4NP01|K4NP01_SCUBA	1e-51	Uncharacterized protein (Fragment) OS=Scutellaria baicalensis PE=2 SV=1
Locus_430_Transcript_1/2_Confidence_0.500_Length_1396	tr|Q8VWX2|Q8VWX2_PERFR	4e-06	Gamma-tocopherol methyltransferase OS=Perilla frutescens GN=TMT PE=2 SV=1
Locus_430_Transcript_2/2_Confidence_0.750_Length_1593	tr|Q8VWX2|Q8VWX2_PERFR	4e-06	Gamma-tocopherol methyltransferase OS=Perilla frutescens GN=TMT PE=2 SV=1
Locus_438_Transcript_2/9_Confidence_0.579_Length_5622	tr|Q8S3M6|Q8S3M6_MENLO	1e-40	NBS-LRR-like protein (Fragment) OS=Mentha longifolia PE=4 SV=1
Locus_438_Transcript_3/9_Confidence_0.579_Length_5634	tr|Q8S3M6|Q8S3M6_MENLO	2e-40	NBS-LRR-like protein (Fragment) OS=Mentha longifolia PE=4 SV=1
Locus_438_Transcript_4/9_Confidence_0.105_Length_2890	tr|Q8S3M6|Q8S3M6_MENLO	8e-41	NBS-LRR-like protein (Fragment) OS=Mentha longifolia PE=4 SV=1
Locus_438_Transcript_5/9_Confidence_0.526_Length_3756	tr|Q3I0J9|Q3I0J9_MENLO	4e-26	RGA (Fragment) OS=Mentha longifolia PE=4 SV=1
Locus_438_Transcript_6/9_Confidence_0.526_Length_5613	tr|Q8S3M6|Q8S3M6_MENLO	1e-40	NBS-LRR-like protein (Fragment) OS=Mentha longifolia PE=4 SV=1
Locus_438_Transcript_8/9_Confidence_0.316_Length_3059	tr|Q3I0J9|Q3I0J9_MENLO	7e-32	RGA (Fragment) OS=Mentha longifolia PE=4 SV=1
Locus_438_Transcript_9/9_Confidence_0.579_Length_5703	tr|Q8S3M6|Q8S3M6_MENLO	2e-40	NBS-LRR-like protein (Fragment) OS=Mentha longifolia PE=4 SV=1
Locus_441_Transcript_1/7_Confidence_0.571_Length_2072	tr|Q6PQ01|Q6PQ01_AGARU	0	4-coumarate-CoA ligase OS=Agastache rugosa PE=2 SV=1
Locus_441_Transcript_2/7_Confidence_0.667_Length_2065	tr|Q6PQ01|Q6PQ01_AGARU	0	4-coumarate-CoA ligase OS=Agastache rugosa PE=2 SV=1
Locus_441_Transcript_3/7_Confidence_0.571_Length_2046	tr|Q6PQ01|Q6PQ01_AGARU	0	4-coumarate-CoA ligase OS=Agastache rugosa PE=2 SV=1
Locus_441_Transcript_4/7_Confidence_0.143_Length_1598	tr|Q6PQ01|Q6PQ01_AGARU	2e-145	4-coumarate-CoA ligase OS=Agastache rugosa PE=2 SV=1
Locus_441_Transcript_5/7_Confidence_0.571_Length_2074	tr|Q6PQ01|Q6PQ01_AGARU	0	4-coumarate-CoA ligase OS=Agastache rugosa PE=2 SV=1
Locus_441_Transcript_6/7_Confidence_0.524_Length_1884	tr|Q6PQ01|Q6PQ01_AGARU	3e-105	4-coumarate-CoA ligase OS=Agastache rugosa PE=2 SV=1
Locus_441_Transcript_7/7_Confidence_0.571_Length_1972	tr|Q6PQ01|Q6PQ01_AGARU	0	4-coumarate-CoA ligase OS=Agastache rugosa PE=2 SV=1
Locus_444_Transcript_1/1_Confidence_1.000_Length_1979	tr|G3E255|G3E255_SCUBA	6e-08	Monodehydroascorbate reductase 1 (Fragment) OS=Scutellaria baicalensis PE=2 SV=1
Locus_446_Transcript_1/3_Confidence_0.556_Length_2326	tr|O22122|O22122_SCUBA	7e-05	Chalcone synthase OS=Scutellaria baicalensis PE=2 SV=1
Locus_446_Transcript_3/3_Confidence_0.556_Length_2113	tr|O22122|O22122_SCUBA	6e-05	Chalcone synthase OS=Scutellaria baicalensis PE=2 SV=1
Locus_447_Transcript_1/2_Confidence_0.750_Length_3186	tr|G4Y3P1|G4Y3P1_SALMI	0	Trehalose-6-phosphate synthase OS=Salvia miltiorrhiza PE=2 SV=1
Locus_447_Transcript_2/2_Confidence_0.750_Length_3116	tr|G4Y3P1|G4Y3P1_SALMI	0	Trehalose-6-phosphate synthase OS=Salvia miltiorrhiza PE=2 SV=1
Locus_450_Transcript_1/5_Confidence_0.400_Length_441	tr|Q8H6H8|Q8H6H8_CLEIE	3e-05	rRNA N-glycosidase OS=Clerodendrum inerme PE=3 SV=1
Locus_450_Transcript_2/5_Confidence_0.400_Length_554	tr|Q8H6H8|Q8H6H8_CLEIE	4e-05	rRNA N-glycosidase OS=Clerodendrum inerme PE=3 SV=1
Locus_450_Transcript_3/5_Confidence_0.300_Length_995	tr|Q8H6H8|Q8H6H8_CLEIE	0.0002	rRNA N-glycosidase OS=Clerodendrum inerme PE=3 SV=1
Locus_450_Transcript_4/5_Confidence_0.300_Length_1135	tr|Q8H6H8|Q8H6H8_CLEIE	0.0001	rRNA N-glycosidase OS=Clerodendrum inerme PE=3 SV=1
Locus_450_Transcript_5/5_Confidence_0.500_Length_718	tr|Q8H6H8|Q8H6H8_CLEIE	6e-05	rRNA N-glycosidase OS=Clerodendrum inerme PE=3 SV=1
Locus_454_Transcript_1/2_Confidence_0.750_Length_1559	tr|G4Y3P5|G4Y3P5_SALMI	8e-172	Galactinol synthase 2 OS=Salvia miltiorrhiza PE=2 SV=1
Locus_454_Transcript_2/2_Confidence_0.750_Length_1442	tr|G4Y3P5|G4Y3P5_SALMI	1e-177	Galactinol synthase 2 OS=Salvia miltiorrhiza PE=2 SV=1
Locus_462_Transcript_1/8_Confidence_0.476_Length_2380	tr|K4NP01|K4NP01_SCUBA	9e-24	Uncharacterized protein (Fragment) OS=Scutellaria baicalensis PE=2 SV=1
Locus_462_Transcript_2/8_Confidence_0.333_Length_1322	tr|K4NP01|K4NP01_SCUBA	2e-07	Uncharacterized protein (Fragment) OS=Scutellaria baicalensis PE=2 SV=1
Locus_462_Transcript_3/8_Confidence_0.429_Length_1830	tr|K4NP01|K4NP01_SCUBA	1e-42	Uncharacterized protein (Fragment) OS=Scutellaria baicalensis PE=2 SV=1
Locus_462_Transcript_4/8_Confidence_0.429_Length_2344	tr|K4NP01|K4NP01_SCUBA	9e-24	Uncharacterized protein (Fragment) OS=Scutellaria baicalensis PE=2 SV=1
Locus_462_Transcript_5/8_Confidence_0.333_Length_2262	tr|K4NP01|K4NP01_SCUBA	8e-24	Uncharacterized protein (Fragment) OS=Scutellaria baicalensis PE=2 SV=1
Locus_462_Transcript_6/8_Confidence_0.429_Length_1695	tr|K4NP01|K4NP01_SCUBA	1e-42	Uncharacterized protein (Fragment) OS=Scutellaria baicalensis PE=2 SV=1
Locus_462_Transcript_7/8_Confidence_0.476_Length_3562	tr|K4NP01|K4NP01_SCUBA	1e-23	Uncharacterized protein (Fragment) OS=Scutellaria baicalensis PE=2 SV=1
Locus_462_Transcript_8/8_Confidence_0.429_Length_2267	tr|K4NP01|K4NP01_SCUBA	8e-24	Uncharacterized protein (Fragment) OS=Scutellaria baicalensis PE=2 SV=1
Locus_463_Transcript_1/5_Confidence_0.600_Length_4024	tr|B2LVE6|B2LVE6_MENLO	2e-81	Verticillium wilt resistance-like protein OS=Mentha longifolia GN=Ve1 PE=4 SV=2
Locus_463_Transcript_2/5_Confidence_0.733_Length_6528	tr|B2LVE6|B2LVE6_MENLO	3e-81	Verticillium wilt resistance-like protein OS=Mentha longifolia GN=Ve1 PE=4 SV=2
Locus_463_Transcript_3/5_Confidence_0.600_Length_3513	tr|B2LVF3|B2LVF3_MENPI	1e-103	Verticillium wilt resistance-like protein OS=Mentha piperita GN=Ve1 PE=4 SV=1
Locus_463_Transcript_4/5_Confidence_0.733_Length_6941	tr|B2LVF0|B2LVF0_MENLO	2e-71	Verticillium wilt resistance-like protein OS=Mentha longifolia GN=Ve1 PE=4 SV=1
Locus_463_Transcript_5/5_Confidence_0.733_Length_6835	tr|B2LVE6|B2LVE6_MENLO	4e-81	Verticillium wilt resistance-like protein OS=Mentha longifolia GN=Ve1 PE=4 SV=2
Locus_466_Transcript_1/5_Confidence_0.222_Length_729	tr|G3E255|G3E255_SCUBA	1e-30	Monodehydroascorbate reductase 1 (Fragment) OS=Scutellaria baicalensis PE=2 SV=1
Locus_466_Transcript_3/5_Confidence_0.556_Length_1762	tr|G3E255|G3E255_SCUBA	4e-53	Monodehydroascorbate reductase 1 (Fragment) OS=Scutellaria baicalensis PE=2 SV=1
Locus_466_Transcript_4/5_Confidence_0.556_Length_1763	tr|G3E255|G3E255_SCUBA	1e-34	Monodehydroascorbate reductase 1 (Fragment) OS=Scutellaria baicalensis PE=2 SV=1
Locus_466_Transcript_5/5_Confidence_0.556_Length_1578	tr|G3E255|G3E255_SCUBA	1e-60	Monodehydroascorbate reductase 1 (Fragment) OS=Scutellaria baicalensis PE=2 SV=1
Locus_467_Transcript_1/1_Confidence_1.000_Length_2643	tr|Q8S448|Q8S448_MENLO	2e-13	Disease resistance-like protein 585-6 (Fragment) OS=Mentha longifolia PE=4 SV=1
Locus_470_Transcript_1/4_Confidence_0.250_Length_714	sp|O04274|LDOX_PERFR	2e-17	Leucoanthocyanidin dioxygenase OS=Perilla frutescens GN=ANS PE=2 SV=1
Locus_470_Transcript_2/4_Confidence_0.375_Length_723	sp|O04274|LDOX_PERFR	1e-17	Leucoanthocyanidin dioxygenase OS=Perilla frutescens GN=ANS PE=2 SV=1
Locus_470_Transcript_3/4_Confidence_0.500_Length_1322	tr|A5A379|A5A379_SOLSC	8e-16	Anthocyanidin synthase OS=Solenostemon scutellarioides GN=ans2 PE=2 SV=1
Locus_470_Transcript_4/4_Confidence_0.625_Length_1324	tr|A5A377|A5A377_SOLSC	1e-47	ANS1 OS=Solenostemon scutellarioides GN=ans1 PE=2 SV=1
Locus_472_Transcript_2/11_Confidence_0.630_Length_2480	tr|I6TF09|I6TF09_SALMI	1e-07	High affinity phosphate tranporter OS=Salvia miltiorrhiza GN=pht1 PE=2 SV=1
Locus_472_Transcript_3/11_Confidence_0.652_Length_2737	tr|I6TF09|I6TF09_SALMI	1e-07	High affinity phosphate tranporter OS=Salvia miltiorrhiza GN=pht1 PE=2 SV=1
Locus_472_Transcript_4/11_Confidence_0.587_Length_2424	tr|I6TF09|I6TF09_SALMI	1e-05	High affinity phosphate tranporter OS=Salvia miltiorrhiza GN=pht1 PE=2 SV=1
Locus_472_Transcript_5/11_Confidence_0.630_Length_2379	tr|I6TF09|I6TF09_SALMI	1e-08	High affinity phosphate tranporter OS=Salvia miltiorrhiza GN=pht1 PE=2 SV=1
Locus_472_Transcript_6/11_Confidence_0.652_Length_2636	tr|I6TF09|I6TF09_SALMI	1e-07	High affinity phosphate tranporter OS=Salvia miltiorrhiza GN=pht1 PE=2 SV=1
Locus_472_Transcript_7/11_Confidence_0.587_Length_2561	tr|I6TF09|I6TF09_SALMI	1e-08	High affinity phosphate tranporter OS=Salvia miltiorrhiza GN=pht1 PE=2 SV=1
Locus_472_Transcript_8/11_Confidence_0.609_Length_2700	tr|I6TF09|I6TF09_SALMI	1e-08	High affinity phosphate tranporter OS=Salvia miltiorrhiza GN=pht1 PE=2 SV=1
Locus_472_Transcript_9/11_Confidence_0.543_Length_2311	tr|I6TF09|I6TF09_SALMI	1e-07	High affinity phosphate tranporter OS=Salvia miltiorrhiza GN=pht1 PE=2 SV=1
Locus_472_Transcript_10/11_Confidence_0.609_Length_2823	tr|I6TF09|I6TF09_SALMI	1e-08	High affinity phosphate tranporter OS=Salvia miltiorrhiza GN=pht1 PE=2 SV=1
Locus_472_Transcript_11/11_Confidence_0.630_Length_2476	tr|I6TF09|I6TF09_SALMI	1e-08	High affinity phosphate tranporter OS=Salvia miltiorrhiza GN=pht1 PE=2 SV=1
Locus_475_Transcript_1/3_Confidence_0.714_Length_1669	tr|D6PW20|D6PW20_SALMI	7e-131	S-adenosylmethionine decarboxylase proenzyme OS=Salvia miltiorrhiza PE=2 SV=1
Locus_475_Transcript_3/3_Confidence_0.714_Length_1570	tr|D6PW20|D6PW20_SALMI	7e-131	S-adenosylmethionine decarboxylase proenzyme OS=Salvia miltiorrhiza PE=2 SV=1
Locus_480_Transcript_1/3_Confidence_0.714_Length_2194	tr|D4P2K1|D4P2K1_SCUBA	4e-10	DEAD box ATP-dependent RNA helicase (Fragment) OS=Scutellaria baicalensis PE=2 SV=1
Locus_480_Transcript_2/3_Confidence_0.429_Length_1837	tr|D4P2K1|D4P2K1_SCUBA	3e-10	DEAD box ATP-dependent RNA helicase (Fragment) OS=Scutellaria baicalensis PE=2 SV=1
Locus_480_Transcript_3/3_Confidence_0.714_Length_2106	tr|D4P2K1|D4P2K1_SCUBA	4e-10	DEAD box ATP-dependent RNA helicase (Fragment) OS=Scutellaria baicalensis PE=2 SV=1
Locus_481_Transcript_1/8_Confidence_0.143_Length_488	tr|Q4JF79|Q4JF79_SCUBA	5e-17	Cyclin-dependent kinase A2 OS=Scutellaria baicalensis GN=cdka2 PE=2 SV=1
Locus_481_Transcript_2/8_Confidence_0.679_Length_1908	tr|Q4JF79|Q4JF79_SCUBA	1e-65	Cyclin-dependent kinase A2 OS=Scutellaria baicalensis GN=cdka2 PE=2 SV=1
Locus_481_Transcript_3/8_Confidence_0.536_Length_1741	tr|Q4JF79|Q4JF79_SCUBA	2e-35	Cyclin-dependent kinase A2 OS=Scutellaria baicalensis GN=cdka2 PE=2 SV=1
Locus_481_Transcript_4/8_Confidence_0.250_Length_1013	tr|Q4JF80|Q4JF80_SCUBA	2e-05	Cyclin-dependent kinase A1 OS=Scutellaria baicalensis GN=cdka1 PE=2 SV=1
Locus_481_Transcript_5/8_Confidence_0.643_Length_1966	tr|Q4JF79|Q4JF79_SCUBA	1e-61	Cyclin-dependent kinase A2 OS=Scutellaria baicalensis GN=cdka2 PE=2 SV=1
Locus_481_Transcript_6/8_Confidence_0.536_Length_1781	tr|Q4JF79|Q4JF79_SCUBA	2e-57	Cyclin-dependent kinase A2 OS=Scutellaria baicalensis GN=cdka2 PE=2 SV=1
Locus_481_Transcript_7/8_Confidence_0.750_Length_3827	tr|Q4JF79|Q4JF79_SCUBA	2e-65	Cyclin-dependent kinase A2 OS=Scutellaria baicalensis GN=cdka2 PE=2 SV=1
Locus_481_Transcript_8/8_Confidence_0.679_Length_1889	tr|Q4JF79|Q4JF79_SCUBA	9e-66	Cyclin-dependent kinase A2 OS=Scutellaria baicalensis GN=cdka2 PE=2 SV=1
Locus_486_Transcript_1/2_Confidence_0.750_Length_1589	tr|O04807|O04807_PERFR	0.0006	Omega-3 fatty acid desaturase OS=Perilla frutescens PE=2 SV=1
Locus_490_Transcript_1/1_Confidence_1.000_Length_2367	tr|K4NPM7|K4NPM7_SCUBA	9e-42	Uncharacterized protein (Fragment) OS=Scutellaria baicalensis PE=2 SV=1
Locus_492_Transcript_1/1_Confidence_1.000_Length_1857	tr|K4NP01|K4NP01_SCUBA	6e-33	Uncharacterized protein (Fragment) OS=Scutellaria baicalensis PE=2 SV=1
Locus_495_Transcript_1/1_Confidence_1.000_Length_403	tr|G4Y3P6|G4Y3P6_SALMI	2e-05	Galactinol synthase 3 OS=Salvia miltiorrhiza PE=2 SV=1
Locus_496_Transcript_4/7_Confidence_0.350_Length_1818	tr|M4QNQ1|M4QNQ1_MENPI	3e-07	Chaperonin CPN60-like protein (Fragment) OS=Mentha piperita PE=2 SV=1
Locus_496_Transcript_5/7_Confidence_0.650_Length_4421	tr|M4QNQ1|M4QNQ1_MENPI	2e-21	Chaperonin CPN60-like protein (Fragment) OS=Mentha piperita PE=2 SV=1
Locus_496_Transcript_6/7_Confidence_0.650_Length_4634	tr|M4QNQ1|M4QNQ1_MENPI	2e-21	Chaperonin CPN60-like protein (Fragment) OS=Mentha piperita PE=2 SV=1
Locus_496_Transcript_7/7_Confidence_0.650_Length_4619	tr|M4QNQ1|M4QNQ1_MENPI	2e-21	Chaperonin CPN60-like protein (Fragment) OS=Mentha piperita PE=2 SV=1
Locus_499_Transcript_1/2_Confidence_0.800_Length_1290	tr|Q8H6H8|Q8H6H8_CLEIE	0.0009	rRNA N-glycosidase OS=Clerodendrum inerme PE=3 SV=1
Locus_499_Transcript_2/2_Confidence_0.800_Length_1272	tr|Q8H6H8|Q8H6H8_CLEIE	0.0009	rRNA N-glycosidase OS=Clerodendrum inerme PE=3 SV=1
Locus_504_Transcript_1/2_Confidence_0.750_Length_2119	sp|O04164|C71A6_NEPRA	4e-81	Cytochrome P450 71A6 (Fragment) OS=Nepeta racemosa GN=CYP71A6 PE=2 SV=1
Locus_504_Transcript_2/2_Confidence_0.750_Length_2046	sp|O04164|C71A6_NEPRA	2e-86	Cytochrome P450 71A6 (Fragment) OS=Nepeta racemosa GN=CYP71A6 PE=2 SV=1
Locus_506_Transcript_1/10_Confidence_0.391_Length_3115	tr|H8ZVP8|H8ZVP8_9LAMI	4e-18	Mg-dependent ATPase 1 (Fragment) OS=Micromeria tenuis GN=LeMA-1 PE=4 SV=1
Locus_506_Transcript_3/10_Confidence_0.391_Length_2991	tr|H8ZVP8|H8ZVP8_9LAMI	4e-18	Mg-dependent ATPase 1 (Fragment) OS=Micromeria tenuis GN=LeMA-1 PE=4 SV=1
Locus_506_Transcript_4/10_Confidence_0.413_Length_3815	tr|H8ZVP8|H8ZVP8_9LAMI	5e-18	Mg-dependent ATPase 1 (Fragment) OS=Micromeria tenuis GN=LeMA-1 PE=4 SV=1
Locus_506_Transcript_5/10_Confidence_0.457_Length_3106	tr|H8ZVP8|H8ZVP8_9LAMI	4e-18	Mg-dependent ATPase 1 (Fragment) OS=Micromeria tenuis GN=LeMA-1 PE=4 SV=1
Locus_506_Transcript_7/10_Confidence_0.391_Length_3028	tr|H8ZVP8|H8ZVP8_9LAMI	4e-18	Mg-dependent ATPase 1 (Fragment) OS=Micromeria tenuis GN=LeMA-1 PE=4 SV=1
Locus_506_Transcript_9/10_Confidence_0.348_Length_3090	tr|H8ZVP8|H8ZVP8_9LAMI	4e-18	Mg-dependent ATPase 1 (Fragment) OS=Micromeria tenuis GN=LeMA-1 PE=4 SV=1
Locus_506_Transcript_10/10_Confidence_0.413_Length_3106	tr|H8ZVP8|H8ZVP8_9LAMI	4e-18	Mg-dependent ATPase 1 (Fragment) OS=Micromeria tenuis GN=LeMA-1 PE=4 SV=1
Locus_508_Transcript_1/8_Confidence_0.375_Length_865	tr|D7REK4|D7REK4_SALMI	4e-84	ADP-ribosylation factor (Fragment) OS=Salvia miltiorrhiza PE=2 SV=1
Locus_508_Transcript_3/8_Confidence_0.500_Length_1632	tr|D7REK4|D7REK4_SALMI	3e-84	ADP-ribosylation factor (Fragment) OS=Salvia miltiorrhiza PE=2 SV=1
Locus_508_Transcript_4/8_Confidence_0.375_Length_952	tr|D7REK4|D7REK4_SALMI	5e-84	ADP-ribosylation factor (Fragment) OS=Salvia miltiorrhiza PE=2 SV=1
Locus_508_Transcript_5/8_Confidence_0.500_Length_1203	tr|D7REK4|D7REK4_SALMI	2e-84	ADP-ribosylation factor (Fragment) OS=Salvia miltiorrhiza PE=2 SV=1
Locus_508_Transcript_6/8_Confidence_0.167_Length_496	tr|D7REK4|D7REK4_SALMI	3e-26	ADP-ribosylation factor (Fragment) OS=Salvia miltiorrhiza PE=2 SV=1
Locus_508_Transcript_7/8_Confidence_0.542_Length_1539	tr|D7REK4|D7REK4_SALMI	3e-84	ADP-ribosylation factor (Fragment) OS=Salvia miltiorrhiza PE=2 SV=1
Locus_508_Transcript_8/8_Confidence_0.542_Length_1539	tr|D7REK4|D7REK4_SALMI	3e-84	ADP-ribosylation factor (Fragment) OS=Salvia miltiorrhiza PE=2 SV=1
Locus_510_Transcript_1/2_Confidence_0.889_Length_2130	tr|K4NP06|K4NP06_SCUBA	3e-42	Uncharacterized protein (Fragment) OS=Scutellaria baicalensis PE=2 SV=1
Locus_510_Transcript_2/2_Confidence_0.889_Length_2035	tr|K4NP06|K4NP06_SCUBA	2e-46	Uncharacterized protein (Fragment) OS=Scutellaria baicalensis PE=2 SV=1
Locus_511_Transcript_1/7_Confidence_0.667_Length_3541	tr|Q8RW08|Q8RW08_9LAMI	1e-80	Stachyose synthase OS=Stachys affinis GN=sts PE=2 SV=1
Locus_511_Transcript_2/7_Confidence_0.467_Length_2913	tr|Q8RW08|Q8RW08_9LAMI	2e-58	Stachyose synthase OS=Stachys affinis GN=sts PE=2 SV=1
Locus_511_Transcript_3/7_Confidence_0.667_Length_3558	tr|Q8RW08|Q8RW08_9LAMI	2e-122	Stachyose synthase OS=Stachys affinis GN=sts PE=2 SV=1
Locus_511_Transcript_4/7_Confidence_0.667_Length_3533	tr|Q8RW08|Q8RW08_9LAMI	3e-58	Stachyose synthase OS=Stachys affinis GN=sts PE=2 SV=1
Locus_511_Transcript_5/7_Confidence_0.600_Length_3489	tr|Q8RW08|Q8RW08_9LAMI	8e-77	Stachyose synthase OS=Stachys affinis GN=sts PE=2 SV=1
Locus_511_Transcript_6/7_Confidence_0.600_Length_3569	tr|Q8RW08|Q8RW08_9LAMI	3e-81	Stachyose synthase OS=Stachys affinis GN=sts PE=2 SV=1
Locus_511_Transcript_7/7_Confidence_0.600_Length_3408	tr|Q8RW08|Q8RW08_9LAMI	3e-81	Stachyose synthase OS=Stachys affinis GN=sts PE=2 SV=1
Locus_512_Transcript_1/6_Confidence_0.333_Length_2433	tr|K4NP01|K4NP01_SCUBA	8e-38	Uncharacterized protein (Fragment) OS=Scutellaria baicalensis PE=2 SV=1
Locus_512_Transcript_2/6_Confidence_0.417_Length_3247	tr|K4NP01|K4NP01_SCUBA	3e-38	Uncharacterized protein (Fragment) OS=Scutellaria baicalensis PE=2 SV=1
Locus_512_Transcript_3/6_Confidence_0.167_Length_1089	tr|K4NP01|K4NP01_SCUBA	5e-27	Uncharacterized protein (Fragment) OS=Scutellaria baicalensis PE=2 SV=1
Locus_512_Transcript_5/6_Confidence_0.500_Length_3412	tr|K4NP01|K4NP01_SCUBA	9e-38	Uncharacterized protein (Fragment) OS=Scutellaria baicalensis PE=2 SV=1
Locus_512_Transcript_6/6_Confidence_0.417_Length_1343	tr|K4NP01|K4NP01_SCUBA	6e-43	Uncharacterized protein (Fragment) OS=Scutellaria baicalensis PE=2 SV=1
Locus_513_Transcript_1/2_Confidence_0.833_Length_3070	tr|A8D7D8|A8D7D8_9LAMI	9e-37	Lipoxygenase (Fragment) OS=Ocimum x africanum GN=LOX PE=2 SV=1
Locus_513_Transcript_2/2_Confidence_0.833_Length_3036	tr|A8D7D8|A8D7D8_9LAMI	9e-37	Lipoxygenase (Fragment) OS=Ocimum x africanum GN=LOX PE=2 SV=1
Locus_522_Transcript_1/1_Confidence_1.000_Length_2999	tr|Q84RM7|Q84RM7_SALMI	3e-88	S-adenosylmethionine synthetase (Fragment) OS=Salvia miltiorrhiza PE=2 SV=1
Locus_523_Transcript_1/1_Confidence_1.000_Length_2664	tr|H8ZVP8|H8ZVP8_9LAMI	2e-10	Mg-dependent ATPase 1 (Fragment) OS=Micromeria tenuis GN=LeMA-1 PE=4 SV=1
Locus_525_Transcript_1/3_Confidence_0.714_Length_1610	tr|A5A383|A5A383_SOLSC	9e-41	Myb transcription factor OS=Solenostemon scutellarioides GN=Myb3 PE=2 SV=1
Locus_525_Transcript_2/3_Confidence_0.571_Length_1037	tr|Q9ZR24|Q9ZR24_PERFR	6e-21	MYB homologue (Fragment) OS=Perilla frutescens var. crispa GN=2RA3 PE=2 SV=1
Locus_525_Transcript_3/3_Confidence_0.714_Length_1508	tr|A5A383|A5A383_SOLSC	1e-45	Myb transcription factor OS=Solenostemon scutellarioides GN=Myb3 PE=2 SV=1
Locus_539_Transcript_1/10_Confidence_0.722_Length_18357	tr|I3NSE0|I3NSE0_9LAMI	0	Photosystem II CP47 chlorophyll apoprotein (Fragment) OS=Clerodendrum trichotomum GN=psbB PE=3 SV=1
Locus_539_Transcript_2/10_Confidence_0.667_Length_17495	tr|I3NSE0|I3NSE0_9LAMI	0	Photosystem II CP47 chlorophyll apoprotein (Fragment) OS=Clerodendrum trichotomum GN=psbB PE=3 SV=1
Locus_539_Transcript_3/10_Confidence_0.694_Length_17660	tr|I3NSE0|I3NSE0_9LAMI	0	Photosystem II CP47 chlorophyll apoprotein (Fragment) OS=Clerodendrum trichotomum GN=psbB PE=3 SV=1
Locus_539_Transcript_4/10_Confidence_0.583_Length_12750	tr|I3NSE0|I3NSE0_9LAMI	0	Photosystem II CP47 chlorophyll apoprotein (Fragment) OS=Clerodendrum trichotomum GN=psbB PE=3 SV=1
Locus_539_Transcript_5/10_Confidence_0.667_Length_13650	tr|I3NSE0|I3NSE0_9LAMI	0	Photosystem II CP47 chlorophyll apoprotein (Fragment) OS=Clerodendrum trichotomum GN=psbB PE=3 SV=1
Locus_539_Transcript_6/10_Confidence_0.694_Length_17606	tr|I3NSE0|I3NSE0_9LAMI	0	Photosystem II CP47 chlorophyll apoprotein (Fragment) OS=Clerodendrum trichotomum GN=psbB PE=3 SV=1
Locus_539_Transcript_7/10_Confidence_0.694_Length_19022	tr|I3NSE0|I3NSE0_9LAMI	0	Photosystem II CP47 chlorophyll apoprotein (Fragment) OS=Clerodendrum trichotomum GN=psbB PE=3 SV=1
Locus_539_Transcript_8/10_Confidence_0.556_Length_12583	tr|I3NSE0|I3NSE0_9LAMI	0	Photosystem II CP47 chlorophyll apoprotein (Fragment) OS=Clerodendrum trichotomum GN=psbB PE=3 SV=1
Locus_539_Transcript_9/10_Confidence_0.194_Length_7529	tr|I3NSG0|I3NSG0_9LAMI	5e-46	Photosystem II CP47 chlorophyll apoprotein (Fragment) OS=Callicarpa mollis GN=psbB PE=3 SV=1
Locus_539_Transcript_10/10_Confidence_0.694_Length_18314	tr|I3NSE0|I3NSE0_9LAMI	0	Photosystem II CP47 chlorophyll apoprotein (Fragment) OS=Clerodendrum trichotomum GN=psbB PE=3 SV=1
Locus_542_Transcript_1/3_Confidence_0.500_Length_3725	tr|K4NP01|K4NP01_SCUBA	4e-20	Uncharacterized protein (Fragment) OS=Scutellaria baicalensis PE=2 SV=1
Locus_542_Transcript_3/3_Confidence_0.667_Length_4210	tr|K4NP01|K4NP01_SCUBA	5e-20	Uncharacterized protein (Fragment) OS=Scutellaria baicalensis PE=2 SV=1
Locus_547_Transcript_1/7_Confidence_0.529_Length_952	tr|D7REK4|D7REK4_SALMI	8e-06	ADP-ribosylation factor (Fragment) OS=Salvia miltiorrhiza PE=2 SV=1
Locus_547_Transcript_3/7_Confidence_0.471_Length_914	tr|D7REK4|D7REK4_SALMI	3e-06	ADP-ribosylation factor (Fragment) OS=Salvia miltiorrhiza PE=2 SV=1
Locus_547_Transcript_5/7_Confidence_0.471_Length_1907	tr|D7REK4|D7REK4_SALMI	2e-05	ADP-ribosylation factor (Fragment) OS=Salvia miltiorrhiza PE=2 SV=1
Locus_547_Transcript_6/7_Confidence_0.529_Length_1657	tr|D7REK4|D7REK4_SALMI	2e-05	ADP-ribosylation factor (Fragment) OS=Salvia miltiorrhiza PE=2 SV=1
Locus_547_Transcript_7/7_Confidence_0.588_Length_1346	tr|D7REK4|D7REK4_SALMI	1e-05	ADP-ribosylation factor (Fragment) OS=Salvia miltiorrhiza PE=2 SV=1
Locus_549_Transcript_1/3_Confidence_0.875_Length_2124	tr|K4NP01|K4NP01_SCUBA	1e-23	Uncharacterized protein (Fragment) OS=Scutellaria baicalensis PE=2 SV=1
Locus_549_Transcript_2/3_Confidence_0.750_Length_2997	tr|K4NP01|K4NP01_SCUBA	2e-13	Uncharacterized protein (Fragment) OS=Scutellaria baicalensis PE=2 SV=1
Locus_549_Transcript_3/3_Confidence_0.875_Length_1866	tr|K4NP01|K4NP01_SCUBA	9e-24	Uncharacterized protein (Fragment) OS=Scutellaria baicalensis PE=2 SV=1
Locus_552_Transcript_1/3_Confidence_0.500_Length_3877	tr|J7ISI7|J7ISI7_SOLSC	1e-19	Cytosolic glyceraldehyde-3-phosphate dehydrogenase (Fragment) OS=Solenostemon scutellarioides GN=gapC PE=3 SV=1
Locus_552_Transcript_2/3_Confidence_0.667_Length_4802	tr|J7ISI7|J7ISI7_SOLSC	2e-33	Cytosolic glyceraldehyde-3-phosphate dehydrogenase (Fragment) OS=Solenostemon scutellarioides GN=gapC PE=3 SV=1
Locus_552_Transcript_3/3_Confidence_0.667_Length_4732	tr|J7ISI7|J7ISI7_SOLSC	2e-37	Cytosolic glyceraldehyde-3-phosphate dehydrogenase (Fragment) OS=Solenostemon scutellarioides GN=gapC PE=3 SV=1
Locus_565_Transcript_1/9_Confidence_0.462_Length_1144	tr|Q4JF79|Q4JF79_SCUBA	2e-16	Cyclin-dependent kinase A2 OS=Scutellaria baicalensis GN=cdka2 PE=2 SV=1
Locus_565_Transcript_2/9_Confidence_0.692_Length_2409	tr|Q4JF79|Q4JF79_SCUBA	5e-16	Cyclin-dependent kinase A2 OS=Scutellaria baicalensis GN=cdka2 PE=2 SV=1
Locus_565_Transcript_3/9_Confidence_0.692_Length_2048	tr|Q4JF79|Q4JF79_SCUBA	4e-16	Cyclin-dependent kinase A2 OS=Scutellaria baicalensis GN=cdka2 PE=2 SV=1
Locus_565_Transcript_4/9_Confidence_0.538_Length_1902	tr|Q4JF79|Q4JF79_SCUBA	4e-16	Cyclin-dependent kinase A2 OS=Scutellaria baicalensis GN=cdka2 PE=2 SV=1
Locus_565_Transcript_5/9_Confidence_0.692_Length_2716	tr|Q4JF79|Q4JF79_SCUBA	2e-08	Cyclin-dependent kinase A2 OS=Scutellaria baicalensis GN=cdka2 PE=2 SV=1
Locus_565_Transcript_6/9_Confidence_0.692_Length_2410	tr|Q4JF79|Q4JF79_SCUBA	2e-19	Cyclin-dependent kinase A2 OS=Scutellaria baicalensis GN=cdka2 PE=2 SV=1
Locus_565_Transcript_7/9_Confidence_0.692_Length_3063	tr|Q4JF78|Q4JF78_SCUBA	2e-10	Cyclin-dependent kinase B OS=Scutellaria baicalensis GN=cdkb PE=2 SV=1
Locus_565_Transcript_8/9_Confidence_0.615_Length_2723	tr|Q4JF79|Q4JF79_SCUBA	3e-13	Cyclin-dependent kinase A2 OS=Scutellaria baicalensis GN=cdka2 PE=2 SV=1
Locus_565_Transcript_9/9_Confidence_0.692_Length_2493	tr|Q4JF79|Q4JF79_SCUBA	5e-16	Cyclin-dependent kinase A2 OS=Scutellaria baicalensis GN=cdka2 PE=2 SV=1
Locus_568_Transcript_1/1_Confidence_1.000_Length_2598	sp|Q42662|METE_SOLSC	0	5-methyltetrahydropteroyltriglutamate--homocysteine methyltransferase OS=Solenostemon scutellarioides GN=MET PE=1 SV=2
Locus_572_Transcript_2/3_Confidence_0.571_Length_1152	tr|Q8H6H8|Q8H6H8_CLEIE	0.001	rRNA N-glycosidase OS=Clerodendrum inerme PE=3 SV=1
Locus_572_Transcript_3/3_Confidence_0.714_Length_1137	tr|Q8H6H8|Q8H6H8_CLEIE	0.001	rRNA N-glycosidase OS=Clerodendrum inerme PE=3 SV=1
Locus_579_Transcript_1/1_Confidence_1.000_Length_1059	tr|Q8H6H8|Q8H6H8_CLEIE	0.0007	rRNA N-glycosidase OS=Clerodendrum inerme PE=3 SV=1
Locus_581_Transcript_1/7_Confidence_0.174_Length_1130	tr|Q67G18|Q67G18_SALMI	1e-17	4-coumarate:coenzyme A ligase 1 OS=Salvia miltiorrhiza PE=2 SV=1
Locus_581_Transcript_2/7_Confidence_0.391_Length_1902	tr|Q67G17|Q67G17_SALMI	6e-54	4-coumarate:coenzyme A ligase 2 OS=Salvia miltiorrhiza PE=2 SV=1
Locus_581_Transcript_3/7_Confidence_0.478_Length_1897	tr|Q67G17|Q67G17_SALMI	6e-54	4-coumarate:coenzyme A ligase 2 OS=Salvia miltiorrhiza PE=2 SV=1
Locus_581_Transcript_4/7_Confidence_0.696_Length_2044	tr|Q67G17|Q67G17_SALMI	1e-47	4-coumarate:coenzyme A ligase 2 OS=Salvia miltiorrhiza PE=2 SV=1
Locus_581_Transcript_5/7_Confidence_0.739_Length_2797	tr|Q67G18|Q67G18_SALMI	4e-36	4-coumarate:coenzyme A ligase 1 OS=Salvia miltiorrhiza PE=2 SV=1
Locus_581_Transcript_6/7_Confidence_0.739_Length_2715	tr|Q67G18|Q67G18_SALMI	1e-43	4-coumarate:coenzyme A ligase 1 OS=Salvia miltiorrhiza PE=2 SV=1
Locus_581_Transcript_7/7_Confidence_0.739_Length_2138	tr|Q67G17|Q67G17_SALMI	7e-54	4-coumarate:coenzyme A ligase 2 OS=Salvia miltiorrhiza PE=2 SV=1
Locus_582_Transcript_1/2_Confidence_0.750_Length_3574	tr|Q3I0J9|Q3I0J9_MENLO	3e-35	RGA (Fragment) OS=Mentha longifolia PE=4 SV=1
Locus_582_Transcript_2/2_Confidence_0.750_Length_3484	tr|Q3I0J9|Q3I0J9_MENLO	3e-35	RGA (Fragment) OS=Mentha longifolia PE=4 SV=1
Locus_588_Transcript_1/2_Confidence_0.667_Length_2338	tr|K4NPM4|K4NPM4_SCUBA	2e-85	Uncharacterized protein (Fragment) OS=Scutellaria baicalensis PE=2 SV=1
Locus_588_Transcript_2/2_Confidence_1.000_Length_3134	tr|K4NPM4|K4NPM4_SCUBA	3e-75	Uncharacterized protein (Fragment) OS=Scutellaria baicalensis PE=2 SV=1
Locus_590_Transcript_1/6_Confidence_0.389_Length_2789	tr|D9J011|D9J011_SALMI	0	Putative actin protein OS=Salvia miltiorrhiza PE=2 SV=1
Locus_590_Transcript_2/6_Confidence_0.722_Length_3471	tr|D9J011|D9J011_SALMI	0	Putative actin protein OS=Salvia miltiorrhiza PE=2 SV=1
Locus_590_Transcript_4/6_Confidence_0.556_Length_2572	tr|D9J011|D9J011_SALMI	0	Putative actin protein OS=Salvia miltiorrhiza PE=2 SV=1
Locus_590_Transcript_6/6_Confidence_0.722_Length_3369	tr|D9J011|D9J011_SALMI	0	Putative actin protein OS=Salvia miltiorrhiza PE=2 SV=1
Locus_591_Transcript_1/2_Confidence_0.800_Length_2996	tr|E1UYU5|E1UYU5_MELOI	3e-12	4-coumarate:coenzyme A ligase 1 OS=Melissa officinalis GN=4CL1 PE=2 SV=1
Locus_591_Transcript_2/2_Confidence_0.800_Length_2360	tr|Q5CD66|Q5CD66_SCUBA	1e-17	4-coumarate: CoA ligase OS=Scutellaria baicalensis GN=Sb4CL2 PE=2 SV=1
Locus_594_Transcript_1/4_Confidence_0.700_Length_2456	tr|Q8RW08|Q8RW08_9LAMI	3e-119	Stachyose synthase OS=Stachys affinis GN=sts PE=2 SV=1
Locus_594_Transcript_2/4_Confidence_0.700_Length_2766	tr|Q8RW08|Q8RW08_9LAMI	4e-126	Stachyose synthase OS=Stachys affinis GN=sts PE=2 SV=1
Locus_594_Transcript_3/4_Confidence_0.700_Length_2755	tr|Q8RW08|Q8RW08_9LAMI	3e-84	Stachyose synthase OS=Stachys affinis GN=sts PE=2 SV=1
Locus_594_Transcript_4/4_Confidence_0.600_Length_2639	tr|Q8RW08|Q8RW08_9LAMI	6e-129	Stachyose synthase OS=Stachys affinis GN=sts PE=2 SV=1
Locus_597_Transcript_3/10_Confidence_0.500_Length_1625	tr|O04113|O04113_PERFR	3e-06	Dihydroflavonol 4-reductase OS=Perilla frutescens PE=2 SV=1
Locus_597_Transcript_10/10_Confidence_0.462_Length_1497	tr|O04113|O04113_PERFR	3e-06	Dihydroflavonol 4-reductase OS=Perilla frutescens PE=2 SV=1
Locus_604_Transcript_2/4_Confidence_0.667_Length_3543	tr|D1MMA3|D1MMA3_SALMI	4e-23	Transcription factor PAP1 OS=Salvia miltiorrhiza PE=2 SV=2
Locus_604_Transcript_3/4_Confidence_0.667_Length_3715	tr|D1MMA3|D1MMA3_SALMI	4e-23	Transcription factor PAP1 OS=Salvia miltiorrhiza PE=2 SV=2
Locus_604_Transcript_4/4_Confidence_0.667_Length_3628	tr|D1MMA3|D1MMA3_SALMI	4e-23	Transcription factor PAP1 OS=Salvia miltiorrhiza PE=2 SV=2
Locus_606_Transcript_1/10_Confidence_0.667_Length_3379	tr|A1EGU2|A1EGU2_SOLSC	4e-123	Hydroxypyruvate reductase OS=Solenostemon scutellarioides PE=2 SV=1
Locus_606_Transcript_2/10_Confidence_0.370_Length_1229	tr|A1EGU2|A1EGU2_SOLSC	2e-76	Hydroxypyruvate reductase OS=Solenostemon scutellarioides PE=2 SV=1
Locus_606_Transcript_3/10_Confidence_0.704_Length_3394	tr|A1EGU2|A1EGU2_SOLSC	8e-79	Hydroxypyruvate reductase OS=Solenostemon scutellarioides PE=2 SV=1
Locus_606_Transcript_4/10_Confidence_0.667_Length_3286	tr|A1EGU2|A1EGU2_SOLSC	4e-121	Hydroxypyruvate reductase OS=Solenostemon scutellarioides PE=2 SV=1
Locus_606_Transcript_5/10_Confidence_0.593_Length_3362	tr|A1EGU2|A1EGU2_SOLSC	4e-121	Hydroxypyruvate reductase OS=Solenostemon scutellarioides PE=2 SV=1
Locus_606_Transcript_6/10_Confidence_0.667_Length_1690	tr|A1EGU2|A1EGU2_SOLSC	2e-110	Hydroxypyruvate reductase OS=Solenostemon scutellarioides PE=2 SV=1
Locus_606_Transcript_7/10_Confidence_0.630_Length_1565	tr|A1EGU2|A1EGU2_SOLSC	2e-119	Hydroxypyruvate reductase OS=Solenostemon scutellarioides PE=2 SV=1
Locus_606_Transcript_8/10_Confidence_0.630_Length_3526	tr|A1EGU2|A1EGU2_SOLSC	3e-123	Hydroxypyruvate reductase OS=Solenostemon scutellarioides PE=2 SV=1
Locus_606_Transcript_9/10_Confidence_0.667_Length_3336	tr|A1EGU2|A1EGU2_SOLSC	0	Hydroxypyruvate reductase OS=Solenostemon scutellarioides PE=2 SV=1
Locus_606_Transcript_10/10_Confidence_0.667_Length_3266	tr|A1EGU2|A1EGU2_SOLSC	1e-126	Hydroxypyruvate reductase OS=Solenostemon scutellarioides PE=2 SV=1
Locus_607_Transcript_1/1_Confidence_0.500_Length_1538	tr|Q8H6H8|Q8H6H8_CLEIE	3e-06	rRNA N-glycosidase OS=Clerodendrum inerme PE=3 SV=1
Locus_611_Transcript_1/10_Confidence_0.393_Length_3104	tr|K4NRV5|K4NRV5_SCUBA	5e-36	Uncharacterized protein (Fragment) OS=Scutellaria baicalensis PE=2 SV=1
Locus_611_Transcript_2/10_Confidence_0.393_Length_3097	tr|K4NRV5|K4NRV5_SCUBA	5e-36	Uncharacterized protein (Fragment) OS=Scutellaria baicalensis PE=2 SV=1
Locus_611_Transcript_3/10_Confidence_0.679_Length_3752	tr|K4NRV5|K4NRV5_SCUBA	6e-36	Uncharacterized protein (Fragment) OS=Scutellaria baicalensis PE=2 SV=1
Locus_611_Transcript_4/10_Confidence_0.643_Length_3599	tr|K4NRV5|K4NRV5_SCUBA	5e-36	Uncharacterized protein (Fragment) OS=Scutellaria baicalensis PE=2 SV=1
Locus_611_Transcript_5/10_Confidence_0.643_Length_3758	tr|K4NRV5|K4NRV5_SCUBA	6e-36	Uncharacterized protein (Fragment) OS=Scutellaria baicalensis PE=2 SV=1
Locus_611_Transcript_6/10_Confidence_0.679_Length_3764	tr|K4NRV5|K4NRV5_SCUBA	1e-40	Uncharacterized protein (Fragment) OS=Scutellaria baicalensis PE=2 SV=1
Locus_611_Transcript_7/10_Confidence_0.679_Length_3760	tr|K4NRV5|K4NRV5_SCUBA	4e-60	Uncharacterized protein (Fragment) OS=Scutellaria baicalensis PE=2 SV=1
Locus_611_Transcript_8/10_Confidence_0.679_Length_3761	tr|K4NRV5|K4NRV5_SCUBA	6e-36	Uncharacterized protein (Fragment) OS=Scutellaria baicalensis PE=2 SV=1
Locus_611_Transcript_9/10_Confidence_0.679_Length_3918	tr|K4NRV5|K4NRV5_SCUBA	6e-36	Uncharacterized protein (Fragment) OS=Scutellaria baicalensis PE=2 SV=1
Locus_611_Transcript_10/10_Confidence_0.679_Length_3837	tr|K4NRV5|K4NRV5_SCUBA	6e-36	Uncharacterized protein (Fragment) OS=Scutellaria baicalensis PE=2 SV=1
Locus_615_Transcript_1/2_Confidence_0.833_Length_3420	tr|B2LVF3|B2LVF3_MENPI	2e-44	Verticillium wilt resistance-like protein OS=Mentha piperita GN=Ve1 PE=4 SV=1
Locus_615_Transcript_2/2_Confidence_0.833_Length_3347	tr|B2LVF3|B2LVF3_MENPI	2e-44	Verticillium wilt resistance-like protein OS=Mentha piperita GN=Ve1 PE=4 SV=1
Locus_616_Transcript_1/5_Confidence_0.722_Length_1830	tr|D1MMA4|D1MMA4_SALMI	4e-130	Alcohol dehydrogenase OS=Salvia miltiorrhiza PE=2 SV=1
Locus_616_Transcript_2/5_Confidence_0.722_Length_1847	tr|D1MMA4|D1MMA4_SALMI	2e-129	Alcohol dehydrogenase OS=Salvia miltiorrhiza PE=2 SV=1
Locus_616_Transcript_3/5_Confidence_0.611_Length_1819	tr|D1MMA4|D1MMA4_SALMI	1e-130	Alcohol dehydrogenase OS=Salvia miltiorrhiza PE=2 SV=1
Locus_616_Transcript_4/5_Confidence_0.611_Length_2473	tr|D1MMA4|D1MMA4_SALMI	2e-88	Alcohol dehydrogenase OS=Salvia miltiorrhiza PE=2 SV=1
Locus_616_Transcript_5/5_Confidence_0.722_Length_1747	tr|D1MMA4|D1MMA4_SALMI	9e-135	Alcohol dehydrogenase OS=Salvia miltiorrhiza PE=2 SV=1
Locus_617_Transcript_1/7_Confidence_0.526_Length_2730	tr|H6VGI1|H6VGI1_9LAMI	7e-99	12-oxophytodienoate reductase OS=Isodon eriocalyx GN=OPR1 PE=2 SV=1
Locus_617_Transcript_3/7_Confidence_0.474_Length_900	tr|H6VGI1|H6VGI1_9LAMI	4e-47	12-oxophytodienoate reductase OS=Isodon eriocalyx GN=OPR1 PE=2 SV=1
Locus_617_Transcript_4/7_Confidence_0.368_Length_739	tr|H6VGI1|H6VGI1_9LAMI	5e-31	12-oxophytodienoate reductase OS=Isodon eriocalyx GN=OPR1 PE=2 SV=1
Locus_617_Transcript_6/7_Confidence_0.632_Length_3102	tr|H6VGI1|H6VGI1_9LAMI	5e-57	12-oxophytodienoate reductase OS=Isodon eriocalyx GN=OPR1 PE=2 SV=1
Locus_617_Transcript_7/7_Confidence_0.632_Length_3020	tr|H6VGI1|H6VGI1_9LAMI	4e-106	12-oxophytodienoate reductase OS=Isodon eriocalyx GN=OPR1 PE=2 SV=1
Locus_620_Transcript_1/2_Confidence_0.400_Length_1626	tr|E2E2P3|E2E2P3_ORIVU	4e-133	Elongation factor 1 alpha (Fragment) OS=Origanum vulgare PE=2 SV=1
Locus_620_Transcript_2/2_Confidence_0.400_Length_1626	tr|E2E2P3|E2E2P3_ORIVU	4e-133	Elongation factor 1 alpha (Fragment) OS=Origanum vulgare PE=2 SV=1
Locus_635_Transcript_1/2_Confidence_0.750_Length_1575	tr|L0THX4|L0THX4_9LAMI	1e-16	NAD(P)H-quinone oxidoreductase subunit 1, chloroplastic OS=Tectona grandis GN=ndhA PE=3 SV=1
Locus_635_Transcript_2/2_Confidence_0.750_Length_2419	tr|L0THX4|L0THX4_9LAMI	2e-16	NAD(P)H-quinone oxidoreductase subunit 1, chloroplastic OS=Tectona grandis GN=ndhA PE=3 SV=1
Locus_640_Transcript_1/5_Confidence_0.636_Length_3105	tr|K4NP01|K4NP01_SCUBA	1e-29	Uncharacterized protein (Fragment) OS=Scutellaria baicalensis PE=2 SV=1
Locus_640_Transcript_2/5_Confidence_0.364_Length_1629	tr|K4NP01|K4NP01_SCUBA	3e-37	Uncharacterized protein (Fragment) OS=Scutellaria baicalensis PE=2 SV=1
Locus_640_Transcript_4/5_Confidence_0.182_Length_2636	tr|K4NP01|K4NP01_SCUBA	4e-35	Uncharacterized protein (Fragment) OS=Scutellaria baicalensis PE=2 SV=1
Locus_640_Transcript_5/5_Confidence_0.636_Length_3026	tr|K4NP01|K4NP01_SCUBA	5e-37	Uncharacterized protein (Fragment) OS=Scutellaria baicalensis PE=2 SV=1
Locus_641_Transcript_1/4_Confidence_0.333_Length_326	tr|G8E9N5|G8E9N5_SALMI	4e-18	NAC domain-containing protein 1 OS=Salvia miltiorrhiza PE=2 SV=1
Locus_641_Transcript_2/4_Confidence_0.583_Length_1426	tr|G8E9N5|G8E9N5_SALMI	8e-59	NAC domain-containing protein 1 OS=Salvia miltiorrhiza PE=2 SV=1
Locus_641_Transcript_3/4_Confidence_0.667_Length_1427	tr|G8E9N5|G8E9N5_SALMI	2e-59	NAC domain-containing protein 1 OS=Salvia miltiorrhiza PE=2 SV=1
Locus_641_Transcript_4/4_Confidence_0.667_Length_1348	tr|G8E9N5|G8E9N5_SALMI	7e-63	NAC domain-containing protein 1 OS=Salvia miltiorrhiza PE=2 SV=1
Locus_642_Transcript_1/10_Confidence_0.391_Length_1664	tr|G8E9N6|G8E9N6_SALMI	5e-34	NAC domain protein NAC2 OS=Salvia miltiorrhiza PE=2 SV=1
Locus_642_Transcript_2/10_Confidence_0.522_Length_2191	tr|G8E9N6|G8E9N6_SALMI	6e-34	NAC domain protein NAC2 OS=Salvia miltiorrhiza PE=2 SV=1
Locus_642_Transcript_3/10_Confidence_0.565_Length_2729	tr|G8E9N6|G8E9N6_SALMI	8e-34	NAC domain protein NAC2 OS=Salvia miltiorrhiza PE=2 SV=1
Locus_642_Transcript_4/10_Confidence_0.087_Length_1223	tr|G8E9N6|G8E9N6_SALMI	2e-31	NAC domain protein NAC2 OS=Salvia miltiorrhiza PE=2 SV=1
Locus_642_Transcript_5/10_Confidence_0.478_Length_2342	tr|G8E9N6|G8E9N6_SALMI	7e-34	NAC domain protein NAC2 OS=Salvia miltiorrhiza PE=2 SV=1
Locus_642_Transcript_6/10_Confidence_0.565_Length_3089	tr|G8E9N6|G8E9N6_SALMI	4e-31	NAC domain protein NAC2 OS=Salvia miltiorrhiza PE=2 SV=1
Locus_642_Transcript_8/10_Confidence_0.304_Length_1628	tr|G8E9N6|G8E9N6_SALMI	5e-34	NAC domain protein NAC2 OS=Salvia miltiorrhiza PE=2 SV=1
Locus_642_Transcript_9/10_Confidence_0.348_Length_1945	tr|G8E9N6|G8E9N6_SALMI	6e-34	NAC domain protein NAC2 OS=Salvia miltiorrhiza PE=2 SV=1
Locus_642_Transcript_10/10_Confidence_0.565_Length_2634	tr|G8E9N6|G8E9N6_SALMI	8e-34	NAC domain protein NAC2 OS=Salvia miltiorrhiza PE=2 SV=1
Locus_645_Transcript_1/5_Confidence_0.444_Length_1055	tr|Q9SSZ7|Q9SSZ7_SCUBA	3e-06	Peroxidase 3 OS=Scutellaria baicalensis PE=2 SV=1
Locus_645_Transcript_2/5_Confidence_0.556_Length_1064	tr|Q9SSZ7|Q9SSZ7_SCUBA	3e-06	Peroxidase 3 OS=Scutellaria baicalensis PE=2 SV=1
Locus_645_Transcript_3/5_Confidence_0.444_Length_1132	tr|Q9SSZ7|Q9SSZ7_SCUBA	4e-05	Peroxidase 3 OS=Scutellaria baicalensis PE=2 SV=1
Locus_645_Transcript_4/5_Confidence_0.556_Length_1289	tr|Q9SSZ7|Q9SSZ7_SCUBA	4e-05	Peroxidase 3 OS=Scutellaria baicalensis PE=2 SV=1
Locus_645_Transcript_5/5_Confidence_0.556_Length_1140	tr|Q9SSZ7|Q9SSZ7_SCUBA	4e-06	Peroxidase 3 OS=Scutellaria baicalensis PE=2 SV=1
Locus_647_Transcript_1/6_Confidence_0.562_Length_3321	tr|Q9FR03|Q9FR03_PERFR	2e-19	Granule-bound starch synthase OS=Perilla frutescens GN=GBSSI PE=2 SV=1
Locus_647_Transcript_2/6_Confidence_0.625_Length_4406	tr|Q9FR03|Q9FR03_PERFR	5e-42	Granule-bound starch synthase OS=Perilla frutescens GN=GBSSI PE=2 SV=1
Locus_647_Transcript_3/6_Confidence_0.625_Length_3907	tr|Q9FR03|Q9FR03_PERFR	4e-42	Granule-bound starch synthase OS=Perilla frutescens GN=GBSSI PE=2 SV=1
Locus_647_Transcript_4/6_Confidence_0.625_Length_4427	tr|Q9FR03|Q9FR03_PERFR	5e-42	Granule-bound starch synthase OS=Perilla frutescens GN=GBSSI PE=2 SV=1
Locus_647_Transcript_5/6_Confidence_0.625_Length_4405	tr|Q9FR03|Q9FR03_PERFR	5e-42	Granule-bound starch synthase OS=Perilla frutescens GN=GBSSI PE=2 SV=1
Locus_647_Transcript_6/6_Confidence_0.625_Length_4411	tr|Q9FR03|Q9FR03_PERFR	5e-42	Granule-bound starch synthase OS=Perilla frutescens GN=GBSSI PE=2 SV=1
Locus_648_Transcript_1/2_Confidence_0.750_Length_2519	sp|Q9ZR27|5GT1_PERFR	4e-55	Anthocyanidin 3-O-glucoside 5-O-glucosyltransferase 1 OS=Perilla frutescens GN=PF3R4 PE=1 SV=1
Locus_648_Transcript_2/2_Confidence_0.750_Length_1749	sp|Q9ZR27|5GT1_PERFR	1e-80	Anthocyanidin 3-O-glucoside 5-O-glucosyltransferase 1 OS=Perilla frutescens GN=PF3R4 PE=1 SV=1
Locus_649_Transcript_1/3_Confidence_0.250_Length_1213	tr|E2E2P3|E2E2P3_ORIVU	7e-157	Elongation factor 1 alpha (Fragment) OS=Origanum vulgare PE=2 SV=1
Locus_649_Transcript_2/3_Confidence_0.500_Length_2056	tr|E2E2P3|E2E2P3_ORIVU	4e-162	Elongation factor 1 alpha (Fragment) OS=Origanum vulgare PE=2 SV=1
Locus_649_Transcript_3/3_Confidence_0.625_Length_1891	tr|E2E2P3|E2E2P3_ORIVU	3e-162	Elongation factor 1 alpha (Fragment) OS=Origanum vulgare PE=2 SV=1
Locus_657_Transcript_1/4_Confidence_0.286_Length_1160	tr|H6VGI1|H6VGI1_9LAMI	1e-24	12-oxophytodienoate reductase OS=Isodon eriocalyx GN=OPR1 PE=2 SV=1
Locus_657_Transcript_2/4_Confidence_0.714_Length_2473	tr|H6VGI1|H6VGI1_9LAMI	5e-61	12-oxophytodienoate reductase OS=Isodon eriocalyx GN=OPR1 PE=2 SV=1
Locus_657_Transcript_3/4_Confidence_0.571_Length_2248	tr|H6VGI1|H6VGI1_9LAMI	5e-52	12-oxophytodienoate reductase OS=Isodon eriocalyx GN=OPR1 PE=2 SV=1
Locus_657_Transcript_4/4_Confidence_0.571_Length_1657	tr|H6VGI1|H6VGI1_9LAMI	2e-91	12-oxophytodienoate reductase OS=Isodon eriocalyx GN=OPR1 PE=2 SV=1
Locus_662_Transcript_1/2_Confidence_0.857_Length_2094	tr|K4NP11|K4NP11_SCUBA	2e-161	Uncharacterized protein (Fragment) OS=Scutellaria baicalensis PE=2 SV=1
Locus_662_Transcript_2/2_Confidence_0.857_Length_1924	tr|K4NP11|K4NP11_SCUBA	0	Uncharacterized protein (Fragment) OS=Scutellaria baicalensis PE=2 SV=1
Locus_679_Transcript_1/3_Confidence_0.333_Length_914	tr|H8ZVN1|H8ZVN1_9LAMI	2e-16	Selenocysteine methyltransferase (Fragment) OS=Micromeria varia GN=SMT PE=4 SV=1
Locus_679_Transcript_2/3_Confidence_0.667_Length_1796	tr|H8ZVN1|H8ZVN1_9LAMI	4e-16	Selenocysteine methyltransferase (Fragment) OS=Micromeria varia GN=SMT PE=4 SV=1
Locus_679_Transcript_3/3_Confidence_0.667_Length_1728	tr|H8ZVN1|H8ZVN1_9LAMI	4e-16	Selenocysteine methyltransferase (Fragment) OS=Micromeria varia GN=SMT PE=4 SV=1
Locus_681_Transcript_1/6_Confidence_0.474_Length_1660	tr|B0LXM4|B0LXM4_SALOF	7e-20	Uqibuitin-protein ligase-like protein (Fragment) OS=Salvia officinalis PE=2 SV=1
Locus_681_Transcript_2/6_Confidence_0.579_Length_2307	tr|B0LXM4|B0LXM4_SALOF	1e-19	Uqibuitin-protein ligase-like protein (Fragment) OS=Salvia officinalis PE=2 SV=1
Locus_681_Transcript_3/6_Confidence_0.421_Length_797	tr|B0LXM4|B0LXM4_SALOF	1e-16	Uqibuitin-protein ligase-like protein (Fragment) OS=Salvia officinalis PE=2 SV=1
Locus_681_Transcript_4/6_Confidence_0.684_Length_3931	tr|B0LXM4|B0LXM4_SALOF	9e-11	Uqibuitin-protein ligase-like protein (Fragment) OS=Salvia officinalis PE=2 SV=1
Locus_681_Transcript_5/6_Confidence_0.263_Length_853	tr|B0LXM4|B0LXM4_SALOF	0.0002	Uqibuitin-protein ligase-like protein (Fragment) OS=Salvia officinalis PE=2 SV=1
Locus_681_Transcript_6/6_Confidence_0.526_Length_714	tr|B0LXM4|B0LXM4_SALOF	2e-20	Uqibuitin-protein ligase-like protein (Fragment) OS=Salvia officinalis PE=2 SV=1
Locus_682_Transcript_1/3_Confidence_0.778_Length_6727	tr|Q3I0K0|Q3I0K0_MENLO	2e-31	RGA (Fragment) OS=Mentha longifolia PE=4 SV=1
Locus_682_Transcript_2/3_Confidence_0.556_Length_3355	tr|Q3I0K0|Q3I0K0_MENLO	1e-31	RGA (Fragment) OS=Mentha longifolia PE=4 SV=1
Locus_682_Transcript_3/3_Confidence_0.778_Length_6932	tr|Q3I0K0|Q3I0K0_MENLO	2e-31	RGA (Fragment) OS=Mentha longifolia PE=4 SV=1
Locus_687_Transcript_1/3_Confidence_0.833_Length_2216	tr|A7XDE8|A7XDE8_9LAMI	2e-12	(-)P450 limonene-3-hydroxylase OS=Mentha canadensis PE=2 SV=1
Locus_687_Transcript_2/3_Confidence_0.667_Length_2175	tr|A7XDE8|A7XDE8_9LAMI	3e-12	(-)P450 limonene-3-hydroxylase OS=Mentha canadensis PE=2 SV=1
Locus_687_Transcript_3/3_Confidence_0.667_Length_2082	tr|A7XDE8|A7XDE8_9LAMI	5e-15	(-)P450 limonene-3-hydroxylase OS=Mentha canadensis PE=2 SV=1
Locus_688_Transcript_1/4_Confidence_0.556_Length_1686	tr|Q6DMS1|Q6DMS1_SALMI	2e-07	Calmodulin OS=Salvia miltiorrhiza PE=2 SV=1
Locus_688_Transcript_2/4_Confidence_0.667_Length_1487	tr|Q6DMS1|Q6DMS1_SALMI	1e-07	Calmodulin OS=Salvia miltiorrhiza PE=2 SV=1
Locus_688_Transcript_4/4_Confidence_0.667_Length_1436	tr|Q6DMS1|Q6DMS1_SALMI	5e-09	Calmodulin OS=Salvia miltiorrhiza PE=2 SV=1
Locus_692_Transcript_1/1_Confidence_1.000_Length_3451	tr|K4NP01|K4NP01_SCUBA	1e-55	Uncharacterized protein (Fragment) OS=Scutellaria baicalensis PE=2 SV=1
Locus_703_Transcript_1/3_Confidence_0.625_Length_2740	tr|Q4JF74|Q4JF74_SCUBA	1e-10	DNA topoisomerase 2 OS=Scutellaria baicalensis GN=TopII PE=2 SV=1
Locus_703_Transcript_2/3_Confidence_0.375_Length_1071	tr|Q4JF74|Q4JF74_SCUBA	4e-12	DNA topoisomerase 2 OS=Scutellaria baicalensis GN=TopII PE=2 SV=1
Locus_703_Transcript_3/3_Confidence_0.625_Length_2727	tr|Q4JF74|Q4JF74_SCUBA	1e-10	DNA topoisomerase 2 OS=Scutellaria baicalensis GN=TopII PE=2 SV=1
Locus_704_Transcript_1/1_Confidence_1.000_Length_1515	tr|G8E9N3|G8E9N3_SALMI	2e-08	GTP-binding protein beta subunit OS=Salvia miltiorrhiza PE=2 SV=1
Locus_706_Transcript_1/2_Confidence_0.900_Length_3291	tr|A7XDE9|A7XDE9_9LAMI	6e-07	(-)-isopiperitenol dehydrogenase OS=Mentha canadensis PE=2 SV=1
Locus_706_Transcript_2/2_Confidence_0.900_Length_3232	tr|A7XDE9|A7XDE9_9LAMI	6e-07	(-)-isopiperitenol dehydrogenase OS=Mentha canadensis PE=2 SV=1
Locus_708_Transcript_1/5_Confidence_0.556_Length_2267	tr|Q8H6H8|Q8H6H8_CLEIE	2e-07	rRNA N-glycosidase OS=Clerodendrum inerme PE=3 SV=1
Locus_708_Transcript_3/5_Confidence_0.556_Length_2107	tr|Q8H6H8|Q8H6H8_CLEIE	5e-05	rRNA N-glycosidase OS=Clerodendrum inerme PE=3 SV=1
Locus_708_Transcript_4/5_Confidence_0.556_Length_2078	tr|Q8H6H8|Q8H6H8_CLEIE	2e-07	rRNA N-glycosidase OS=Clerodendrum inerme PE=3 SV=1
Locus_708_Transcript_5/5_Confidence_0.556_Length_2078	tr|Q8H6H8|Q8H6H8_CLEIE	5e-05	rRNA N-glycosidase OS=Clerodendrum inerme PE=3 SV=1
Locus_712_Transcript_1/6_Confidence_0.625_Length_4366	tr|Q4JF78|Q4JF78_SCUBA	3e-37	Cyclin-dependent kinase B OS=Scutellaria baicalensis GN=cdkb PE=2 SV=1
Locus_712_Transcript_2/6_Confidence_0.625_Length_4303	tr|Q4JF78|Q4JF78_SCUBA	6e-39	Cyclin-dependent kinase B OS=Scutellaria baicalensis GN=cdkb PE=2 SV=1
Locus_712_Transcript_3/6_Confidence_0.688_Length_4500	tr|Q4JF78|Q4JF78_SCUBA	6e-22	Cyclin-dependent kinase B OS=Scutellaria baicalensis GN=cdkb PE=2 SV=1
Locus_712_Transcript_4/6_Confidence_0.625_Length_4773	tr|Q4JF78|Q4JF78_SCUBA	7e-39	Cyclin-dependent kinase B OS=Scutellaria baicalensis GN=cdkb PE=2 SV=1
Locus_712_Transcript_5/6_Confidence_0.500_Length_4232	tr|Q4JF78|Q4JF78_SCUBA	6e-39	Cyclin-dependent kinase B OS=Scutellaria baicalensis GN=cdkb PE=2 SV=1
Locus_712_Transcript_6/6_Confidence_0.625_Length_4312	tr|Q4JF78|Q4JF78_SCUBA	6e-39	Cyclin-dependent kinase B OS=Scutellaria baicalensis GN=cdkb PE=2 SV=1
Locus_717_Transcript_1/1_Confidence_1.000_Length_991	tr|G3EIP8|G3EIP8_9LAMI	3e-05	MADS box transcription factor (Fragment) OS=Salvia greggii GN=DEFB2 PE=2 SV=1
Locus_724_Transcript_1/5_Confidence_0.562_Length_1793	tr|K4NRQ0|K4NRQ0_SCUBA	3e-144	Uncharacterized protein (Fragment) OS=Scutellaria baicalensis PE=2 SV=1
Locus_724_Transcript_2/5_Confidence_0.562_Length_1661	tr|K4NRQ0|K4NRQ0_SCUBA	8e-143	Uncharacterized protein (Fragment) OS=Scutellaria baicalensis PE=2 SV=1
Locus_724_Transcript_3/5_Confidence_0.625_Length_1940	tr|K4NRQ0|K4NRQ0_SCUBA	1e-142	Uncharacterized protein (Fragment) OS=Scutellaria baicalensis PE=2 SV=1
Locus_724_Transcript_4/5_Confidence_0.688_Length_1683	tr|K4NRQ0|K4NRQ0_SCUBA	5e-18	Uncharacterized protein (Fragment) OS=Scutellaria baicalensis PE=2 SV=1
Locus_724_Transcript_5/5_Confidence_0.562_Length_1741	tr|K4NRQ0|K4NRQ0_SCUBA	9e-143	Uncharacterized protein (Fragment) OS=Scutellaria baicalensis PE=2 SV=1
Locus_729_Transcript_1/9_Confidence_0.567_Length_1215	tr|D7REK4|D7REK4_SALMI	2e-64	ADP-ribosylation factor (Fragment) OS=Salvia miltiorrhiza PE=2 SV=1
Locus_729_Transcript_2/9_Confidence_0.367_Length_1129	tr|D7REK4|D7REK4_SALMI	1e-45	ADP-ribosylation factor (Fragment) OS=Salvia miltiorrhiza PE=2 SV=1
Locus_729_Transcript_3/9_Confidence_0.533_Length_1320	tr|D7REK4|D7REK4_SALMI	2e-58	ADP-ribosylation factor (Fragment) OS=Salvia miltiorrhiza PE=2 SV=1
Locus_729_Transcript_4/9_Confidence_0.300_Length_1096	tr|D7REK4|D7REK4_SALMI	9e-23	ADP-ribosylation factor (Fragment) OS=Salvia miltiorrhiza PE=2 SV=1
Locus_729_Transcript_5/9_Confidence_0.600_Length_1319	tr|D7REK4|D7REK4_SALMI	2e-64	ADP-ribosylation factor (Fragment) OS=Salvia miltiorrhiza PE=2 SV=1
Locus_729_Transcript_6/9_Confidence_0.600_Length_1630	tr|D7REK4|D7REK4_SALMI	3e-40	ADP-ribosylation factor (Fragment) OS=Salvia miltiorrhiza PE=2 SV=1
Locus_729_Transcript_7/9_Confidence_0.633_Length_2241	tr|D7REK4|D7REK4_SALMI	1e-31	ADP-ribosylation factor (Fragment) OS=Salvia miltiorrhiza PE=2 SV=1
Locus_729_Transcript_8/9_Confidence_0.300_Length_1241	tr|D7REK4|D7REK4_SALMI	7e-32	ADP-ribosylation factor (Fragment) OS=Salvia miltiorrhiza PE=2 SV=1
Locus_729_Transcript_9/9_Confidence_0.567_Length_1241	tr|D7REK4|D7REK4_SALMI	2e-64	ADP-ribosylation factor (Fragment) OS=Salvia miltiorrhiza PE=2 SV=1
Locus_738_Transcript_1/4_Confidence_0.308_Length_936	tr|A5A377|A5A377_SOLSC	4e-10	ANS1 OS=Solenostemon scutellarioides GN=ans1 PE=2 SV=1
Locus_738_Transcript_2/4_Confidence_0.385_Length_1048	tr|A5A377|A5A377_SOLSC	3e-08	ANS1 OS=Solenostemon scutellarioides GN=ans1 PE=2 SV=1
Locus_738_Transcript_3/4_Confidence_0.692_Length_2589	tr|G8XS01|G8XS01_9LAMI	3e-20	Flavanoe 3-hydroxylase OS=Scutellaria viscidula GN=F3H PE=2 SV=1
Locus_738_Transcript_4/4_Confidence_0.692_Length_1686	tr|G8XS01|G8XS01_9LAMI	8e-32	Flavanoe 3-hydroxylase OS=Scutellaria viscidula GN=F3H PE=2 SV=1
Locus_752_Transcript_1/7_Confidence_0.625_Length_721	tr|A8CVH3|A8CVH3_SALMI	1e-26	Sal m 1 allergen OS=Salvia miltiorrhiza PE=3 SV=1
Locus_752_Transcript_2/7_Confidence_0.708_Length_641	tr|A8CVH3|A8CVH3_SALMI	1e-26	Sal m 1 allergen OS=Salvia miltiorrhiza PE=3 SV=1
Locus_752_Transcript_3/7_Confidence_0.292_Length_751	tr|A8CVH3|A8CVH3_SALMI	5e-30	Sal m 1 allergen OS=Salvia miltiorrhiza PE=3 SV=1
Locus_752_Transcript_4/7_Confidence_0.583_Length_811	tr|A8CVH3|A8CVH3_SALMI	3e-26	Sal m 1 allergen OS=Salvia miltiorrhiza PE=3 SV=1
Locus_752_Transcript_5/7_Confidence_0.500_Length_800	tr|A8CVH3|A8CVH3_SALMI	5e-32	Sal m 1 allergen OS=Salvia miltiorrhiza PE=3 SV=1
Locus_752_Transcript_6/7_Confidence_0.375_Length_898	tr|F6K7I3|F6K7I3_SALMI	1e-25	Allergen OS=Salvia miltiorrhiza GN=MAC PE=2 SV=1
Locus_752_Transcript_7/7_Confidence_0.708_Length_799	tr|A8CVH3|A8CVH3_SALMI	7e-27	Sal m 1 allergen OS=Salvia miltiorrhiza PE=3 SV=1
Locus_764_Transcript_1/4_Confidence_0.273_Length_1509	tr|H8ZVV8|H8ZVV8_9LAMI	3e-58	ATP-citrate synthase (Fragment) OS=Micromeria varia GN=CS PE=4 SV=1
Locus_764_Transcript_2/4_Confidence_0.455_Length_2040	tr|H8ZVW3|H8ZVW3_SALSC	2e-36	ATP-citrate synthase (Fragment) OS=Salvia sclarea GN=CS PE=4 SV=1
Locus_764_Transcript_3/4_Confidence_0.545_Length_2307	tr|H8ZVV8|H8ZVV8_9LAMI	3e-56	ATP-citrate synthase (Fragment) OS=Micromeria varia GN=CS PE=4 SV=1
Locus_764_Transcript_4/4_Confidence_0.545_Length_2225	tr|H8ZVV8|H8ZVV8_9LAMI	1e-59	ATP-citrate synthase (Fragment) OS=Micromeria varia GN=CS PE=4 SV=1
Locus_766_Transcript_1/9_Confidence_0.316_Length_1591	tr|B0LF72|B0LF72_PERFR	8e-114	Malate dehydrogenase OS=Perilla frutescens PE=2 SV=1
Locus_766_Transcript_2/9_Confidence_0.263_Length_1634	tr|B0LF72|B0LF72_PERFR	2e-80	Malate dehydrogenase OS=Perilla frutescens PE=2 SV=1
Locus_766_Transcript_3/9_Confidence_0.263_Length_1288	tr|B0LF72|B0LF72_PERFR	2e-78	Malate dehydrogenase OS=Perilla frutescens PE=2 SV=1
Locus_766_Transcript_4/9_Confidence_0.211_Length_1529	tr|B0LF72|B0LF72_PERFR	2e-80	Malate dehydrogenase OS=Perilla frutescens PE=2 SV=1
Locus_766_Transcript_5/9_Confidence_0.211_Length_1513	tr|B0LF72|B0LF72_PERFR	2e-80	Malate dehydrogenase OS=Perilla frutescens PE=2 SV=1
Locus_766_Transcript_6/9_Confidence_0.368_Length_1613	tr|B0LF72|B0LF72_PERFR	6e-77	Malate dehydrogenase OS=Perilla frutescens PE=2 SV=1
Locus_766_Transcript_7/9_Confidence_0.316_Length_1796	tr|B0LF72|B0LF72_PERFR	2e-113	Malate dehydrogenase OS=Perilla frutescens PE=2 SV=1
Locus_766_Transcript_8/9_Confidence_0.368_Length_1730	tr|B0LF72|B0LF72_PERFR	6e-77	Malate dehydrogenase OS=Perilla frutescens PE=2 SV=1
Locus_766_Transcript_9/9_Confidence_0.211_Length_1478	tr|B0LF72|B0LF72_PERFR	2e-80	Malate dehydrogenase OS=Perilla frutescens PE=2 SV=1
Locus_769_Transcript_1/1_Confidence_1.000_Length_1160	sp|O04274|LDOX_PERFR	5e-43	Leucoanthocyanidin dioxygenase OS=Perilla frutescens GN=ANS PE=2 SV=1
Locus_777_Transcript_1/1_Confidence_1.000_Length_1655	tr|O04114|O04114_PERFR	0	Flavonoid 3-O-glucosyltransferase OS=Perilla frutescens PE=2 SV=1
Locus_786_Transcript_1/1_Confidence_1.000_Length_1622	tr|E8ZA75|E8ZA75_9LAMI	7e-27	Calcium-and calmodulin-dependent protein kinase (Fragment) OS=Lamium sp. Qiu 95019 GN=CCaMK PE=4 SV=1
Locus_796_Transcript_1/5_Confidence_0.385_Length_2204	tr|K4NP01|K4NP01_SCUBA	9e-50	Uncharacterized protein (Fragment) OS=Scutellaria baicalensis PE=2 SV=1
Locus_796_Transcript_2/5_Confidence_0.538_Length_2164	tr|K4NP01|K4NP01_SCUBA	8e-50	Uncharacterized protein (Fragment) OS=Scutellaria baicalensis PE=2 SV=1
Locus_796_Transcript_3/5_Confidence_0.538_Length_2205	tr|K4NP01|K4NP01_SCUBA	9e-50	Uncharacterized protein (Fragment) OS=Scutellaria baicalensis PE=2 SV=1
Locus_796_Transcript_4/5_Confidence_0.538_Length_2528	tr|K4NP01|K4NP01_SCUBA	1e-49	Uncharacterized protein (Fragment) OS=Scutellaria baicalensis PE=2 SV=1
Locus_796_Transcript_5/5_Confidence_0.538_Length_2130	tr|K4NP01|K4NP01_SCUBA	8e-50	Uncharacterized protein (Fragment) OS=Scutellaria baicalensis PE=2 SV=1
Locus_800_Transcript_1/6_Confidence_0.600_Length_3465	tr|Q9SSZ9|Q9SSZ9_SCUBA	4e-38	Peroxidase 1 OS=Scutellaria baicalensis PE=2 SV=1
Locus_800_Transcript_2/6_Confidence_0.667_Length_4579	tr|E8ZA75|E8ZA75_9LAMI	2e-56	Calcium-and calmodulin-dependent protein kinase (Fragment) OS=Lamium sp. Qiu 95019 GN=CCaMK PE=4 SV=1
Locus_800_Transcript_3/6_Confidence_0.133_Length_928	tr|E8ZA75|E8ZA75_9LAMI	4e-22	Calcium-and calmodulin-dependent protein kinase (Fragment) OS=Lamium sp. Qiu 95019 GN=CCaMK PE=4 SV=1
Locus_800_Transcript_4/6_Confidence_0.667_Length_5100	tr|E8ZA75|E8ZA75_9LAMI	1e-53	Calcium-and calmodulin-dependent protein kinase (Fragment) OS=Lamium sp. Qiu 95019 GN=CCaMK PE=4 SV=1
Locus_800_Transcript_5/6_Confidence_0.533_Length_4241	tr|E8ZA75|E8ZA75_9LAMI	2e-56	Calcium-and calmodulin-dependent protein kinase (Fragment) OS=Lamium sp. Qiu 95019 GN=CCaMK PE=4 SV=1
Locus_800_Transcript_6/6_Confidence_0.667_Length_4495	tr|E8ZA75|E8ZA75_9LAMI	2e-56	Calcium-and calmodulin-dependent protein kinase (Fragment) OS=Lamium sp. Qiu 95019 GN=CCaMK PE=4 SV=1
Locus_804_Transcript_1/1_Confidence_1.000_Length_1961	tr|Q8L5H8|Q8L5H8_OCIBA	1e-52	P-coumaroyl shikimate 3'-hydroxylase isoform 1 OS=Ocimum basilicum PE=2 SV=1
Locus_807_Transcript_1/8_Confidence_0.588_Length_1341	tr|M1PND7|M1PND7_MENPI	1e-33	Ferritin (Fragment) OS=Mentha piperita PE=2 SV=1
Locus_807_Transcript_2/8_Confidence_0.412_Length_847	tr|M1PND7|M1PND7_MENPI	8e-34	Ferritin (Fragment) OS=Mentha piperita PE=2 SV=1
Locus_807_Transcript_3/8_Confidence_0.412_Length_1268	tr|M1PND7|M1PND7_MENPI	1e-24	Ferritin (Fragment) OS=Mentha piperita PE=2 SV=1
Locus_807_Transcript_4/8_Confidence_0.529_Length_1351	tr|M1PND7|M1PND7_MENPI	1e-33	Ferritin (Fragment) OS=Mentha piperita PE=2 SV=1
Locus_807_Transcript_5/8_Confidence_0.471_Length_1382	tr|M1PND7|M1PND7_MENPI	1e-14	Ferritin (Fragment) OS=Mentha piperita PE=2 SV=1
Locus_807_Transcript_6/8_Confidence_0.471_Length_1313	tr|M1PND7|M1PND7_MENPI	1e-33	Ferritin (Fragment) OS=Mentha piperita PE=2 SV=1
Locus_807_Transcript_7/8_Confidence_0.412_Length_1741	tr|M1PND7|M1PND7_MENPI	2e-21	Ferritin (Fragment) OS=Mentha piperita PE=2 SV=1
Locus_807_Transcript_8/8_Confidence_0.412_Length_1170	tr|M1PND7|M1PND7_MENPI	1e-33	Ferritin (Fragment) OS=Mentha piperita PE=2 SV=1
Locus_812_Transcript_3/5_Confidence_0.556_Length_859	tr|C6ZKI9|C6ZKI9_MENPI	2e-27	ELF4-like protein (Fragment) OS=Mentha piperita PE=2 SV=1
Locus_812_Transcript_4/5_Confidence_0.556_Length_740	tr|C6ZKI9|C6ZKI9_MENPI	2e-27	ELF4-like protein (Fragment) OS=Mentha piperita PE=2 SV=1
Locus_812_Transcript_5/5_Confidence_0.556_Length_817	tr|C6ZKI9|C6ZKI9_MENPI	2e-27	ELF4-like protein (Fragment) OS=Mentha piperita PE=2 SV=1
Locus_814_Transcript_2/4_Confidence_0.667_Length_4607	tr|D6BR39|D6BR39_SALMI	1e-25	Rosmarinic acid synthase OS=Salvia miltiorrhiza PE=2 SV=1
Locus_814_Transcript_3/4_Confidence_0.267_Length_2965	tr|D6BR39|D6BR39_SALMI	3e-09	Rosmarinic acid synthase OS=Salvia miltiorrhiza PE=2 SV=1
Locus_814_Transcript_4/4_Confidence_0.667_Length_3761	sp|G0LD36|RAS_MELOI	7e-44	Rosmarinate synthase OS=Melissa officinalis GN=RAS PE=1 SV=1
Locus_817_Transcript_1/6_Confidence_0.500_Length_2005	tr|G3E255|G3E255_SCUBA	2e-05	Monodehydroascorbate reductase 1 (Fragment) OS=Scutellaria baicalensis PE=2 SV=1
Locus_817_Transcript_2/6_Confidence_0.562_Length_2145	tr|G3E255|G3E255_SCUBA	2e-05	Monodehydroascorbate reductase 1 (Fragment) OS=Scutellaria baicalensis PE=2 SV=1
Locus_817_Transcript_3/6_Confidence_0.438_Length_2237	tr|G3E255|G3E255_SCUBA	2e-05	Monodehydroascorbate reductase 1 (Fragment) OS=Scutellaria baicalensis PE=2 SV=1
Locus_817_Transcript_4/6_Confidence_0.500_Length_2025	tr|G3E255|G3E255_SCUBA	2e-05	Monodehydroascorbate reductase 1 (Fragment) OS=Scutellaria baicalensis PE=2 SV=1
Locus_817_Transcript_5/6_Confidence_0.500_Length_1957	tr|G3E255|G3E255_SCUBA	3e-05	Monodehydroascorbate reductase 1 (Fragment) OS=Scutellaria baicalensis PE=2 SV=1
Locus_817_Transcript_6/6_Confidence_0.438_Length_2237	tr|G3E255|G3E255_SCUBA	2e-05	Monodehydroascorbate reductase 1 (Fragment) OS=Scutellaria baicalensis PE=2 SV=1
Locus_821_Transcript_1/3_Confidence_0.400_Length_698	tr|I3NTW0|I3NTW0_CONTO	0.0007	Ribosomal protein S4 (Fragment) OS=Congea tomentosa GN=rps4 PE=3 SV=1
Locus_821_Transcript_3/3_Confidence_0.400_Length_419	tr|I3NTW0|I3NTW0_CONTO	3e-07	Ribosomal protein S4 (Fragment) OS=Congea tomentosa GN=rps4 PE=3 SV=1
Locus_826_Transcript_1/5_Confidence_0.647_Length_2789	tr|B6EAX5|B6EAX5_SALMI	1e-06	Thioredoxin OS=Salvia miltiorrhiza GN=Trx PE=3 SV=1
Locus_826_Transcript_2/5_Confidence_0.765_Length_2984	tr|B6EAX5|B6EAX5_SALMI	1e-06	Thioredoxin OS=Salvia miltiorrhiza GN=Trx PE=3 SV=1
Locus_826_Transcript_3/5_Confidence_0.647_Length_2809	tr|B6EAX5|B6EAX5_SALMI	1e-06	Thioredoxin OS=Salvia miltiorrhiza GN=Trx PE=3 SV=1
Locus_826_Transcript_4/5_Confidence_0.647_Length_2794	tr|B6EAX5|B6EAX5_SALMI	1e-06	Thioredoxin OS=Salvia miltiorrhiza GN=Trx PE=3 SV=1
Locus_826_Transcript_5/5_Confidence_0.647_Length_2702	tr|B6EAX5|B6EAX5_SALMI	1e-06	Thioredoxin OS=Salvia miltiorrhiza GN=Trx PE=3 SV=1
Locus_827_Transcript_1/2_Confidence_0.750_Length_4374	tr|B6EAX5|B6EAX5_SALMI	6e-24	Thioredoxin OS=Salvia miltiorrhiza GN=Trx PE=3 SV=1
Locus_827_Transcript_2/2_Confidence_0.750_Length_4454	tr|B6EAX5|B6EAX5_SALMI	6e-24	Thioredoxin OS=Salvia miltiorrhiza GN=Trx PE=3 SV=1
Locus_829_Transcript_1/6_Confidence_0.600_Length_4370	tr|G8E9N3|G8E9N3_SALMI	2e-05	GTP-binding protein beta subunit OS=Salvia miltiorrhiza PE=2 SV=1
Locus_829_Transcript_2/6_Confidence_0.600_Length_4410	tr|G8E9N3|G8E9N3_SALMI	2e-05	GTP-binding protein beta subunit OS=Salvia miltiorrhiza PE=2 SV=1
Locus_829_Transcript_3/6_Confidence_0.133_Length_3712	tr|G8E9N3|G8E9N3_SALMI	2e-05	GTP-binding protein beta subunit OS=Salvia miltiorrhiza PE=2 SV=1
Locus_829_Transcript_4/6_Confidence_0.667_Length_4920	tr|G8E9N3|G8E9N3_SALMI	2e-05	GTP-binding protein beta subunit OS=Salvia miltiorrhiza PE=2 SV=1
Locus_829_Transcript_5/6_Confidence_0.600_Length_4930	tr|G8E9N3|G8E9N3_SALMI	2e-05	GTP-binding protein beta subunit OS=Salvia miltiorrhiza PE=2 SV=1
Locus_829_Transcript_6/6_Confidence_0.600_Length_4399	tr|G8E9N3|G8E9N3_SALMI	2e-05	GTP-binding protein beta subunit OS=Salvia miltiorrhiza PE=2 SV=1
Locus_833_Transcript_1/1_Confidence_1.000_Length_1513	sp|Q9M573|RL31_PERFR	4e-55	60S ribosomal protein L31 OS=Perilla frutescens GN=RPL31 PE=2 SV=1
Locus_835_Transcript_1/3_Confidence_0.714_Length_2823	tr|D4P2K1|D4P2K1_SCUBA	5e-30	DEAD box ATP-dependent RNA helicase (Fragment) OS=Scutellaria baicalensis PE=2 SV=1
Locus_835_Transcript_2/3_Confidence_0.857_Length_3308	tr|D4P2K1|D4P2K1_SCUBA	6e-30	DEAD box ATP-dependent RNA helicase (Fragment) OS=Scutellaria baicalensis PE=2 SV=1
Locus_835_Transcript_3/3_Confidence_0.714_Length_3137	tr|D4P2K1|D4P2K1_SCUBA	6e-30	DEAD box ATP-dependent RNA helicase (Fragment) OS=Scutellaria baicalensis PE=2 SV=1
Locus_836_Transcript_1/2_Confidence_0.667_Length_1421	tr|D9J011|D9J011_SALMI	0	Putative actin protein OS=Salvia miltiorrhiza PE=2 SV=1
Locus_836_Transcript_2/2_Confidence_1.000_Length_1573	tr|D9J011|D9J011_SALMI	0	Putative actin protein OS=Salvia miltiorrhiza PE=2 SV=1
Locus_837_Transcript_1/1_Confidence_1.000_Length_2200	tr|G3E253|G3E253_SCUBA	3e-110	Superoxide dismutase [Cu-Zn] OS=Scutellaria baicalensis PE=2 SV=1
Locus_839_Transcript_1/3_Confidence_0.933_Length_1989	tr|Q4JF79|Q4JF79_SCUBA	9e-41	Cyclin-dependent kinase A2 OS=Scutellaria baicalensis GN=cdka2 PE=2 SV=1
Locus_839_Transcript_2/3_Confidence_0.867_Length_1912	tr|Q4JF79|Q4JF79_SCUBA	8e-41	Cyclin-dependent kinase A2 OS=Scutellaria baicalensis GN=cdka2 PE=2 SV=1
Locus_839_Transcript_3/3_Confidence_0.867_Length_1874	tr|Q4JF79|Q4JF79_SCUBA	8e-41	Cyclin-dependent kinase A2 OS=Scutellaria baicalensis GN=cdka2 PE=2 SV=1
Locus_845_Transcript_1/1_Confidence_1.000_Length_1664	tr|Q8H6H8|Q8H6H8_CLEIE	2e-07	rRNA N-glycosidase OS=Clerodendrum inerme PE=3 SV=1
Locus_848_Transcript_1/2_Confidence_0.667_Length_2218	tr|M1FKV7|M1FKV7_SALMI	2e-10	DNA-directed RNA polymerase subunit beta'' OS=Salvia miltiorrhiza GN=rpoC2 PE=3 SV=1
Locus_853_Transcript_2/4_Confidence_0.500_Length_1618	tr|H6VLG2|H6VLG2_SALMI	0.0001	Putative 1-deoxy-D-xylulose 5-phosphate synthase of OS=Salvia miltiorrhiza GN=DXS3 PE=3 SV=1
Locus_853_Transcript_3/4_Confidence_0.400_Length_1549	tr|H6VLG2|H6VLG2_SALMI	0.0001	Putative 1-deoxy-D-xylulose 5-phosphate synthase of OS=Salvia miltiorrhiza GN=DXS3 PE=3 SV=1
Locus_853_Transcript_4/4_Confidence_0.600_Length_1626	tr|H6VLG2|H6VLG2_SALMI	0.0001	Putative 1-deoxy-D-xylulose 5-phosphate synthase of OS=Salvia miltiorrhiza GN=DXS3 PE=3 SV=1
Locus_857_Transcript_1/5_Confidence_0.588_Length_2272	tr|K4NRV5|K4NRV5_SCUBA	1e-47	Uncharacterized protein (Fragment) OS=Scutellaria baicalensis PE=2 SV=1
Locus_857_Transcript_2/5_Confidence_0.706_Length_3222	tr|K4NRV5|K4NRV5_SCUBA	3e-41	Uncharacterized protein (Fragment) OS=Scutellaria baicalensis PE=2 SV=1
Locus_857_Transcript_3/5_Confidence_0.706_Length_3501	tr|K4NRV5|K4NRV5_SCUBA	2e-47	Uncharacterized protein (Fragment) OS=Scutellaria baicalensis PE=2 SV=1
Locus_857_Transcript_4/5_Confidence_0.647_Length_3510	tr|K4NRV5|K4NRV5_SCUBA	2e-47	Uncharacterized protein (Fragment) OS=Scutellaria baicalensis PE=2 SV=1
Locus_857_Transcript_5/5_Confidence_0.706_Length_3418	tr|K4NRV5|K4NRV5_SCUBA	2e-47	Uncharacterized protein (Fragment) OS=Scutellaria baicalensis PE=2 SV=1
Locus_863_Transcript_1/7_Confidence_0.375_Length_2047	tr|K4NP01|K4NP01_SCUBA	2e-43	Uncharacterized protein (Fragment) OS=Scutellaria baicalensis PE=2 SV=1
Locus_863_Transcript_2/7_Confidence_0.625_Length_3953	tr|K4NP01|K4NP01_SCUBA	4e-43	Uncharacterized protein (Fragment) OS=Scutellaria baicalensis PE=2 SV=1
Locus_863_Transcript_4/7_Confidence_0.500_Length_3549	tr|K4NP01|K4NP01_SCUBA	3e-43	Uncharacterized protein (Fragment) OS=Scutellaria baicalensis PE=2 SV=1
Locus_863_Transcript_5/7_Confidence_0.500_Length_4092	tr|K4NP01|K4NP01_SCUBA	4e-43	Uncharacterized protein (Fragment) OS=Scutellaria baicalensis PE=2 SV=1
Locus_863_Transcript_6/7_Confidence_0.500_Length_3870	tr|K4NP01|K4NP01_SCUBA	4e-43	Uncharacterized protein (Fragment) OS=Scutellaria baicalensis PE=2 SV=1
Locus_863_Transcript_7/7_Confidence_0.500_Length_2907	tr|K4NP01|K4NP01_SCUBA	3e-43	Uncharacterized protein (Fragment) OS=Scutellaria baicalensis PE=2 SV=1
Locus_868_Transcript_1/2_Confidence_0.800_Length_1302	tr|B1B5E6|B1B5E6_PERFR	8e-10	Glutathione S-transferase OS=Perilla frutescens var. crispa GN=gst1 PE=2 SV=1
Locus_868_Transcript_2/2_Confidence_0.800_Length_1626	tr|B1B5E6|B1B5E6_PERFR	1e-09	Glutathione S-transferase OS=Perilla frutescens var. crispa GN=gst1 PE=2 SV=1
Locus_869_Transcript_1/2_Confidence_0.833_Length_1790	sp|Q2KNL6|GEDH1_OCIBA	0	Geraniol dehydrogenase 1 OS=Ocimum basilicum GN=GEDH1 PE=1 SV=1
Locus_869_Transcript_2/2_Confidence_0.833_Length_1698	sp|Q2KNL6|GEDH1_OCIBA	0	Geraniol dehydrogenase 1 OS=Ocimum basilicum GN=GEDH1 PE=1 SV=1
Locus_870_Transcript_1/1_Confidence_1.000_Length_1666	tr|K4NP11|K4NP11_SCUBA	6e-93	Uncharacterized protein (Fragment) OS=Scutellaria baicalensis PE=2 SV=1
Locus_874_Transcript_1/1_Confidence_1.000_Length_1740	tr|M1KVN4|M1KVN4_MENPI	2e-93	CYP450 monooxygenase CYP82D62 OS=Mentha piperita PE=2 SV=1
Locus_875_Transcript_1/1_Confidence_1.000_Length_1752	tr|B2BFH4|B2BFH4_SCUBA	5e-40	Glucose-6-phosphate/phosphate translocator (Fragment) OS=Scutellaria baicalensis GN=GPT PE=2 SV=1
Locus_877_Transcript_1/2_Confidence_0.750_Length_1728	tr|Q9SWX1|Q9SWX1_SALCL	2e-08	Protein kinase 8 (Fragment) OS=Salvia columbariae GN=PK8 PE=2 SV=1
Locus_877_Transcript_2/2_Confidence_0.750_Length_1639	tr|A7U0S8|A7U0S8_9LAMI	1e-10	Mitogen activated protein kinase kinase 1 OS=Origanum onites GN=MAPKK1 PE=2 SV=1
Locus_878_Transcript_1/9_Confidence_0.316_Length_1416	tr|K4NP01|K4NP01_SCUBA	4e-06	Uncharacterized protein (Fragment) OS=Scutellaria baicalensis PE=2 SV=1
Locus_878_Transcript_2/9_Confidence_0.526_Length_1558	tr|K4NP01|K4NP01_SCUBA	2e-13	Uncharacterized protein (Fragment) OS=Scutellaria baicalensis PE=2 SV=1
Locus_878_Transcript_3/9_Confidence_0.368_Length_1494	tr|K4NP01|K4NP01_SCUBA	1e-05	Uncharacterized protein (Fragment) OS=Scutellaria baicalensis PE=2 SV=1
Locus_878_Transcript_5/9_Confidence_0.211_Length_1292	tr|K4NP01|K4NP01_SCUBA	5e-28	Uncharacterized protein (Fragment) OS=Scutellaria baicalensis PE=2 SV=1
Locus_878_Transcript_6/9_Confidence_0.316_Length_1912	tr|K4NP01|K4NP01_SCUBA	1e-16	Uncharacterized protein (Fragment) OS=Scutellaria baicalensis PE=2 SV=1
Locus_878_Transcript_7/9_Confidence_0.316_Length_1503	tr|K4NP01|K4NP01_SCUBA	3e-28	Uncharacterized protein (Fragment) OS=Scutellaria baicalensis PE=2 SV=1
Locus_878_Transcript_8/9_Confidence_0.316_Length_1625	tr|K4NP01|K4NP01_SCUBA	9e-24	Uncharacterized protein (Fragment) OS=Scutellaria baicalensis PE=2 SV=1
Locus_878_Transcript_9/9_Confidence_0.474_Length_1420	tr|K4NP01|K4NP01_SCUBA	1e-13	Uncharacterized protein (Fragment) OS=Scutellaria baicalensis PE=2 SV=1
Locus_879_Transcript_1/7_Confidence_0.529_Length_1939	tr|K4N0V2|K4N0V2_9LAMI	9e-11	Borneol dehydrogenase OS=Lavandula x intermedia PE=2 SV=1
Locus_879_Transcript_2/7_Confidence_0.529_Length_2267	tr|K4N0V2|K4N0V2_9LAMI	2e-11	Borneol dehydrogenase OS=Lavandula x intermedia PE=2 SV=1
Locus_879_Transcript_4/7_Confidence_0.529_Length_2324	tr|K4N0V2|K4N0V2_9LAMI	2e-12	Borneol dehydrogenase OS=Lavandula x intermedia PE=2 SV=1
Locus_879_Transcript_5/7_Confidence_0.353_Length_1636	tr|Q5CAF5|Q5CAF5_MENPI	2e-06	Neomenthol dehydrogenase OS=Mentha piperita PE=2 SV=1
Locus_879_Transcript_6/7_Confidence_0.588_Length_2788	tr|Q5CAF5|Q5CAF5_MENPI	3e-06	Neomenthol dehydrogenase OS=Mentha piperita PE=2 SV=1
Locus_879_Transcript_7/7_Confidence_0.529_Length_2154	tr|K4N0V2|K4N0V2_9LAMI	1e-12	Borneol dehydrogenase OS=Lavandula x intermedia PE=2 SV=1
Locus_884_Transcript_1/7_Confidence_0.611_Length_1834	tr|M1FD61|M1FD61_SALMI	3e-18	ATP-dependent Clp protease proteolytic subunit OS=Salvia miltiorrhiza GN=clpP PE=3 SV=1
Locus_884_Transcript_2/7_Confidence_0.444_Length_1214	tr|M1FD61|M1FD61_SALMI	1e-20	ATP-dependent Clp protease proteolytic subunit OS=Salvia miltiorrhiza GN=clpP PE=3 SV=1
Locus_884_Transcript_3/7_Confidence_0.556_Length_1497	tr|M1FD61|M1FD61_SALMI	2e-20	ATP-dependent Clp protease proteolytic subunit OS=Salvia miltiorrhiza GN=clpP PE=3 SV=1
Locus_884_Transcript_4/7_Confidence_0.611_Length_2024	tr|M1FD61|M1FD61_SALMI	4e-18	ATP-dependent Clp protease proteolytic subunit OS=Salvia miltiorrhiza GN=clpP PE=3 SV=1
Locus_884_Transcript_5/7_Confidence_0.556_Length_1565	tr|M1FD61|M1FD61_SALMI	2e-20	ATP-dependent Clp protease proteolytic subunit OS=Salvia miltiorrhiza GN=clpP PE=3 SV=1
Locus_884_Transcript_6/7_Confidence_0.500_Length_1816	tr|M1FD61|M1FD61_SALMI	1e-12	ATP-dependent Clp protease proteolytic subunit OS=Salvia miltiorrhiza GN=clpP PE=3 SV=1
Locus_884_Transcript_7/7_Confidence_0.500_Length_1492	tr|M1FD61|M1FD61_SALMI	2e-20	ATP-dependent Clp protease proteolytic subunit OS=Salvia miltiorrhiza GN=clpP PE=3 SV=1
Locus_886_Transcript_1/2_Confidence_0.833_Length_2904	tr|O64904|O64904_MENPI	0.0007	1-deoxyxylulose-5-phosphate synthase OS=Mentha piperita PE=2 SV=1
Locus_886_Transcript_2/2_Confidence_0.833_Length_2688	tr|O64904|O64904_MENPI	0.0007	1-deoxyxylulose-5-phosphate synthase OS=Mentha piperita PE=2 SV=1
Locus_888_Transcript_1/1_Confidence_1.000_Length_3393	tr|Q8S3X5|Q8S3X5_MENLO	1e-30	Disease resistance-like protein 81-16 (Fragment) OS=Mentha longifolia PE=4 SV=1
Locus_898_Transcript_3/12_Confidence_0.328_Length_7128	tr|F8TP06|F8TP06_OCIBA	3e-10	Ycf1 (Fragment) OS=Ocimum basilicum GN=ycf1 PE=4 SV=1
Locus_898_Transcript_5/12_Confidence_0.418_Length_7588	tr|F8TP06|F8TP06_OCIBA	4e-10	Ycf1 (Fragment) OS=Ocimum basilicum GN=ycf1 PE=4 SV=1
Locus_898_Transcript_6/12_Confidence_0.254_Length_6828	tr|F8TP06|F8TP06_OCIBA	3e-10	Ycf1 (Fragment) OS=Ocimum basilicum GN=ycf1 PE=4 SV=1
Locus_898_Transcript_7/12_Confidence_0.224_Length_6365	tr|F8TP06|F8TP06_OCIBA	3e-10	Ycf1 (Fragment) OS=Ocimum basilicum GN=ycf1 PE=4 SV=1
Locus_898_Transcript_8/12_Confidence_0.403_Length_7291	tr|F8TP06|F8TP06_OCIBA	4e-10	Ycf1 (Fragment) OS=Ocimum basilicum GN=ycf1 PE=4 SV=1
Locus_898_Transcript_9/12_Confidence_0.388_Length_7262	tr|F8TP06|F8TP06_OCIBA	4e-10	Ycf1 (Fragment) OS=Ocimum basilicum GN=ycf1 PE=4 SV=1
Locus_898_Transcript_11/12_Confidence_0.373_Length_7304	tr|F8TP06|F8TP06_OCIBA	4e-10	Ycf1 (Fragment) OS=Ocimum basilicum GN=ycf1 PE=4 SV=1
Locus_898_Transcript_12/12_Confidence_0.418_Length_7127	tr|F8TP06|F8TP06_OCIBA	3e-10	Ycf1 (Fragment) OS=Ocimum basilicum GN=ycf1 PE=4 SV=1
Locus_902_Transcript_1/3_Confidence_0.727_Length_1002	tr|D7REK5|D7REK5_SALMI	2e-57	Vacuolar H(+)-ATPase subunit c (Fragment) OS=Salvia miltiorrhiza GN=VHA-c PE=2 SV=1
Locus_902_Transcript_2/3_Confidence_0.727_Length_1043	tr|D7REK5|D7REK5_SALMI	2e-57	Vacuolar H(+)-ATPase subunit c (Fragment) OS=Salvia miltiorrhiza GN=VHA-c PE=2 SV=1
Locus_902_Transcript_3/3_Confidence_0.727_Length_1081	tr|D7REK5|D7REK5_SALMI	2e-57	Vacuolar H(+)-ATPase subunit c (Fragment) OS=Salvia miltiorrhiza GN=VHA-c PE=2 SV=1
Locus_903_Transcript_1/1_Confidence_1.000_Length_1140	tr|D7REK5|D7REK5_SALMI	5e-61	Vacuolar H(+)-ATPase subunit c (Fragment) OS=Salvia miltiorrhiza GN=VHA-c PE=2 SV=1
Locus_909_Transcript_1/1_Confidence_1.000_Length_3073	tr|Q8H6H8|Q8H6H8_CLEIE	2e-05	rRNA N-glycosidase OS=Clerodendrum inerme PE=3 SV=1
Locus_913_Transcript_1/1_Confidence_1.000_Length_536	tr|Q8H6H8|Q8H6H8_CLEIE	0.0005	rRNA N-glycosidase OS=Clerodendrum inerme PE=3 SV=1
Locus_916_Transcript_1/3_Confidence_0.636_Length_2380	tr|K4FP96|K4FP96_SALMI	6e-47	BHLH1 protein OS=Salvia miltiorrhiza PE=2 SV=1
Locus_916_Transcript_2/3_Confidence_0.818_Length_2408	tr|K4FP96|K4FP96_SALMI	6e-47	BHLH1 protein OS=Salvia miltiorrhiza PE=2 SV=1
Locus_916_Transcript_3/3_Confidence_0.818_Length_2404	tr|K4FP96|K4FP96_SALMI	6e-47	BHLH1 protein OS=Salvia miltiorrhiza PE=2 SV=1
Locus_917_Transcript_1/2_Confidence_0.600_Length_831	tr|Q6DMS1|Q6DMS1_SALMI	2e-16	Calmodulin OS=Salvia miltiorrhiza PE=2 SV=1
Locus_917_Transcript_2/2_Confidence_0.600_Length_831	tr|Q6DMS1|Q6DMS1_SALMI	2e-16	Calmodulin OS=Salvia miltiorrhiza PE=2 SV=1
Locus_920_Transcript_7/16_Confidence_0.536_Length_4213	tr|Q8S3M7|Q8S3M7_MENLO	2e-16	NBS-LRR-like protein (Fragment) OS=Mentha longifolia PE=4 SV=1
Locus_920_Transcript_8/16_Confidence_0.536_Length_4224	tr|Q8S3M7|Q8S3M7_MENLO	3e-16	NBS-LRR-like protein (Fragment) OS=Mentha longifolia PE=4 SV=1
Locus_920_Transcript_9/16_Confidence_0.469_Length_3563	tr|Q8S3M6|Q8S3M6_MENLO	2e-16	NBS-LRR-like protein (Fragment) OS=Mentha longifolia PE=4 SV=1
Locus_920_Transcript_10/16_Confidence_0.495_Length_3978	tr|Q8S3M7|Q8S3M7_MENLO	2e-16	NBS-LRR-like protein (Fragment) OS=Mentha longifolia PE=4 SV=1
Locus_920_Transcript_11/16_Confidence_0.459_Length_3242	tr|Q8S3M7|Q8S3M7_MENLO	4e-22	NBS-LRR-like protein (Fragment) OS=Mentha longifolia PE=4 SV=1
Locus_920_Transcript_12/16_Confidence_0.531_Length_4211	tr|Q8S3M7|Q8S3M7_MENLO	2e-16	NBS-LRR-like protein (Fragment) OS=Mentha longifolia PE=4 SV=1
Locus_920_Transcript_14/16_Confidence_0.412_Length_4211	tr|Q8S3M7|Q8S3M7_MENLO	2e-16	NBS-LRR-like protein (Fragment) OS=Mentha longifolia PE=4 SV=1
Locus_920_Transcript_16/16_Confidence_0.546_Length_4225	tr|Q8S3M7|Q8S3M7_MENLO	3e-16	NBS-LRR-like protein (Fragment) OS=Mentha longifolia PE=4 SV=1
Locus_925_Transcript_1/2_Confidence_0.750_Length_1843	tr|H6VLF3|H6VLF3_SALMI	0	Geranyl diphosphate synthase OS=Salvia miltiorrhiza GN=GPPS PE=3 SV=1
Locus_925_Transcript_2/2_Confidence_0.750_Length_1827	tr|H6VLF3|H6VLF3_SALMI	0	Geranyl diphosphate synthase OS=Salvia miltiorrhiza GN=GPPS PE=3 SV=1
Locus_927_Transcript_1/3_Confidence_0.600_Length_1151	tr|Q93XJ2|Q93XJ2_PERFR	2e-102	Flavonoid 3'-hydroxylase OS=Perilla frutescens var. crispa GN=SHT12 PE=2 SV=1
Locus_927_Transcript_2/3_Confidence_0.600_Length_1146	tr|Q93XJ2|Q93XJ2_PERFR	2e-163	Flavonoid 3'-hydroxylase OS=Perilla frutescens var. crispa GN=SHT12 PE=2 SV=1
Locus_927_Transcript_3/3_Confidence_0.500_Length_792	tr|Q93XJ2|Q93XJ2_PERFR	6e-47	Flavonoid 3'-hydroxylase OS=Perilla frutescens var. crispa GN=SHT12 PE=2 SV=1
Locus_932_Transcript_1/4_Confidence_0.222_Length_2479	tr|B2LVE9|B2LVE9_MENLO	5e-59	Verticillium wilt resistance-like protein OS=Mentha longifolia GN=Ve1 PE=4 SV=1
Locus_932_Transcript_2/4_Confidence_0.333_Length_2788	tr|B2LVE9|B2LVE9_MENLO	6e-59	Verticillium wilt resistance-like protein OS=Mentha longifolia GN=Ve1 PE=4 SV=1
Locus_932_Transcript_3/4_Confidence_0.556_Length_3462	tr|B2LVE9|B2LVE9_MENLO	7e-59	Verticillium wilt resistance-like protein OS=Mentha longifolia GN=Ve1 PE=4 SV=1
Locus_932_Transcript_4/4_Confidence_0.667_Length_3385	tr|B2LVE9|B2LVE9_MENLO	7e-59	Verticillium wilt resistance-like protein OS=Mentha longifolia GN=Ve1 PE=4 SV=1
Locus_936_Transcript_1/4_Confidence_0.700_Length_1468	tr|G8E9N6|G8E9N6_SALMI	9e-29	NAC domain protein NAC2 OS=Salvia miltiorrhiza PE=2 SV=1
Locus_936_Transcript_2/4_Confidence_0.500_Length_1384	tr|G8E9N6|G8E9N6_SALMI	1e-28	NAC domain protein NAC2 OS=Salvia miltiorrhiza PE=2 SV=1
Locus_936_Transcript_3/4_Confidence_0.700_Length_1470	tr|G8E9N6|G8E9N6_SALMI	9e-26	NAC domain protein NAC2 OS=Salvia miltiorrhiza PE=2 SV=1
Locus_936_Transcript_4/4_Confidence_0.700_Length_1398	tr|G8E9N6|G8E9N6_SALMI	1e-28	NAC domain protein NAC2 OS=Salvia miltiorrhiza PE=2 SV=1
Locus_941_Transcript_1/9_Confidence_0.593_Length_2599	tr|Q6DMS1|Q6DMS1_SALMI	2e-42	Calmodulin OS=Salvia miltiorrhiza PE=2 SV=1
Locus_941_Transcript_2/9_Confidence_0.407_Length_2572	tr|Q6DMS1|Q6DMS1_SALMI	2e-42	Calmodulin OS=Salvia miltiorrhiza PE=2 SV=1
Locus_941_Transcript_3/9_Confidence_0.333_Length_716	tr|Q6DMS1|Q6DMS1_SALMI	3e-08	Calmodulin OS=Salvia miltiorrhiza PE=2 SV=1
Locus_941_Transcript_4/9_Confidence_0.593_Length_2510	tr|Q6DMS1|Q6DMS1_SALMI	2e-42	Calmodulin OS=Salvia miltiorrhiza PE=2 SV=1
Locus_941_Transcript_5/9_Confidence_0.370_Length_1389	tr|Q6DMS1|Q6DMS1_SALMI	7e-63	Calmodulin OS=Salvia miltiorrhiza PE=2 SV=1
Locus_941_Transcript_6/9_Confidence_0.333_Length_2494	tr|Q6DMS1|Q6DMS1_SALMI	2e-42	Calmodulin OS=Salvia miltiorrhiza PE=2 SV=1
Locus_941_Transcript_7/9_Confidence_0.296_Length_1240	tr|Q6DMS1|Q6DMS1_SALMI	4e-58	Calmodulin OS=Salvia miltiorrhiza PE=2 SV=1
Locus_941_Transcript_8/9_Confidence_0.481_Length_2587	tr|Q6DMS1|Q6DMS1_SALMI	5e-55	Calmodulin OS=Salvia miltiorrhiza PE=2 SV=1
Locus_941_Transcript_9/9_Confidence_0.593_Length_2599	tr|Q6DMS1|Q6DMS1_SALMI	2e-42	Calmodulin OS=Salvia miltiorrhiza PE=2 SV=1
Locus_944_Transcript_8/10_Confidence_0.107_Length_1495	tr|L0THR5|L0THR5_9LAMI	3e-05	Translation initiation factor IF-1, chloroplastic OS=Tectona grandis GN=infA PE=3 SV=1
Locus_960_Transcript_1/1_Confidence_1.000_Length_2551	tr|F8TP28|F8TP28_9LAMI	0.0006	Ycf1 (Fragment) OS=Salvia axillaris GN=ycf1 PE=4 SV=1
Locus_967_Transcript_1/10_Confidence_0.485_Length_1943	tr|M1KXD0|M1KXD0_OCIBA	3e-11	CYP450 monooxygenase CYP82D33 OS=Ocimum basilicum PE=2 SV=1
Locus_967_Transcript_2/10_Confidence_0.394_Length_2497	sp|Q9XHE8|C71DI_MENSP	1e-25	Cytochrome P450 71D18 OS=Mentha spicata GN=CYP71D18 PE=1 SV=1
Locus_967_Transcript_3/10_Confidence_0.303_Length_1671	tr|M1KXD0|M1KXD0_OCIBA	4e-23	CYP450 monooxygenase CYP82D33 OS=Ocimum basilicum PE=2 SV=1
Locus_967_Transcript_4/10_Confidence_0.364_Length_2003	tr|M1KVN4|M1KVN4_MENPI	1e-23	CYP450 monooxygenase CYP82D62 OS=Mentha piperita PE=2 SV=1
Locus_967_Transcript_5/10_Confidence_0.424_Length_2384	tr|M1KXD0|M1KXD0_OCIBA	3e-28	CYP450 monooxygenase CYP82D33 OS=Ocimum basilicum PE=2 SV=1
Locus_967_Transcript_6/10_Confidence_0.515_Length_2009	tr|M1KXD0|M1KXD0_OCIBA	3e-11	CYP450 monooxygenase CYP82D33 OS=Ocimum basilicum PE=2 SV=1
Locus_967_Transcript_7/10_Confidence_0.424_Length_2191	sp|Q9XHE8|C71DI_MENSP	1e-26	Cytochrome P450 71D18 OS=Mentha spicata GN=CYP71D18 PE=1 SV=1
Locus_967_Transcript_8/10_Confidence_0.485_Length_2346	sp|Q9XHE8|C71DI_MENSP	2e-14	Cytochrome P450 71D18 OS=Mentha spicata GN=CYP71D18 PE=1 SV=1
Locus_967_Transcript_9/10_Confidence_0.394_Length_2020	tr|M1KXD0|M1KXD0_OCIBA	2e-25	CYP450 monooxygenase CYP82D33 OS=Ocimum basilicum PE=2 SV=1
Locus_967_Transcript_10/10_Confidence_0.455_Length_2020	tr|M1KXD0|M1KXD0_OCIBA	1e-28	CYP450 monooxygenase CYP82D33 OS=Ocimum basilicum PE=2 SV=1
Locus_968_Transcript_1/4_Confidence_0.385_Length_657	tr|D7REK4|D7REK4_SALMI	5e-36	ADP-ribosylation factor (Fragment) OS=Salvia miltiorrhiza PE=2 SV=1
Locus_968_Transcript_2/4_Confidence_0.462_Length_1094	tr|D7REK4|D7REK4_SALMI	1e-38	ADP-ribosylation factor (Fragment) OS=Salvia miltiorrhiza PE=2 SV=1
Locus_968_Transcript_3/4_Confidence_0.462_Length_1115	tr|D7REK4|D7REK4_SALMI	1e-38	ADP-ribosylation factor (Fragment) OS=Salvia miltiorrhiza PE=2 SV=1
Locus_968_Transcript_4/4_Confidence_0.462_Length_720	tr|D7REK4|D7REK4_SALMI	7e-58	ADP-ribosylation factor (Fragment) OS=Salvia miltiorrhiza PE=2 SV=1
Locus_971_Transcript_3/10_Confidence_0.545_Length_1783	tr|K4FP96|K4FP96_SALMI	2e-07	BHLH1 protein OS=Salvia miltiorrhiza PE=2 SV=1
Locus_971_Transcript_4/10_Confidence_0.545_Length_1794	tr|K4FP96|K4FP96_SALMI	2e-05	BHLH1 protein OS=Salvia miltiorrhiza PE=2 SV=1
Locus_971_Transcript_5/10_Confidence_0.545_Length_1791	tr|K4FP96|K4FP96_SALMI	2e-08	BHLH1 protein OS=Salvia miltiorrhiza PE=2 SV=1
Locus_971_Transcript_6/10_Confidence_0.545_Length_1794	tr|K4FP96|K4FP96_SALMI	2e-08	BHLH1 protein OS=Salvia miltiorrhiza PE=2 SV=1
Locus_971_Transcript_7/10_Confidence_0.545_Length_1818	tr|K4FP96|K4FP96_SALMI	2e-08	BHLH1 protein OS=Salvia miltiorrhiza PE=2 SV=1
Locus_971_Transcript_8/10_Confidence_0.636_Length_3024	tr|K4FP96|K4FP96_SALMI	0.0008	BHLH1 protein OS=Salvia miltiorrhiza PE=2 SV=1
Locus_971_Transcript_10/10_Confidence_0.545_Length_1690	tr|K4FP96|K4FP96_SALMI	2e-08	BHLH1 protein OS=Salvia miltiorrhiza PE=2 SV=1
Locus_973_Transcript_4/13_Confidence_0.545_Length_4632	tr|Q9FR03|Q9FR03_PERFR	2e-95	Granule-bound starch synthase OS=Perilla frutescens GN=GBSSI PE=2 SV=1
Locus_973_Transcript_5/13_Confidence_0.527_Length_4750	tr|Q9FR03|Q9FR03_PERFR	1e-78	Granule-bound starch synthase OS=Perilla frutescens GN=GBSSI PE=2 SV=1
Locus_973_Transcript_6/13_Confidence_0.527_Length_4972	tr|Q9FR03|Q9FR03_PERFR	2e-88	Granule-bound starch synthase OS=Perilla frutescens GN=GBSSI PE=2 SV=1
Locus_973_Transcript_7/13_Confidence_0.545_Length_4854	tr|Q9FR03|Q9FR03_PERFR	2e-79	Granule-bound starch synthase OS=Perilla frutescens GN=GBSSI PE=2 SV=1
Locus_973_Transcript_8/13_Confidence_0.527_Length_4852	tr|Q9FR03|Q9FR03_PERFR	2e-95	Granule-bound starch synthase OS=Perilla frutescens GN=GBSSI PE=2 SV=1
Locus_973_Transcript_9/13_Confidence_0.527_Length_4955	tr|Q9FR03|Q9FR03_PERFR	2e-95	Granule-bound starch synthase OS=Perilla frutescens GN=GBSSI PE=2 SV=1
Locus_973_Transcript_11/13_Confidence_0.509_Length_4340	tr|Q9FR03|Q9FR03_PERFR	2e-95	Granule-bound starch synthase OS=Perilla frutescens GN=GBSSI PE=2 SV=1
Locus_973_Transcript_12/13_Confidence_0.527_Length_4588	tr|Q9FR03|Q9FR03_PERFR	2e-95	Granule-bound starch synthase OS=Perilla frutescens GN=GBSSI PE=2 SV=1
Locus_973_Transcript_13/13_Confidence_0.527_Length_4546	tr|Q9FR03|Q9FR03_PERFR	2e-95	Granule-bound starch synthase OS=Perilla frutescens GN=GBSSI PE=2 SV=1
Locus_982_Transcript_1/2_Confidence_0.571_Length_2500	tr|K4NP01|K4NP01_SCUBA	1e-53	Uncharacterized protein (Fragment) OS=Scutellaria baicalensis PE=2 SV=1
Locus_982_Transcript_2/2_Confidence_1.000_Length_2644	tr|K4NP01|K4NP01_SCUBA	2e-53	Uncharacterized protein (Fragment) OS=Scutellaria baicalensis PE=2 SV=1
Locus_987_Transcript_1/4_Confidence_0.444_Length_541	tr|G3EIP8|G3EIP8_9LAMI	0.0001	MADS box transcription factor (Fragment) OS=Salvia greggii GN=DEFB2 PE=2 SV=1
Locus_987_Transcript_2/4_Confidence_0.556_Length_915	tr|G3EIP8|G3EIP8_9LAMI	0.0002	MADS box transcription factor (Fragment) OS=Salvia greggii GN=DEFB2 PE=2 SV=1
Locus_987_Transcript_3/4_Confidence_0.667_Length_2179	tr|G3EIP6|G3EIP6_9LAMI	0.0002	MADS box transcription factor (Fragment) OS=Salvia greggii GN=DEFB1 PE=2 SV=1
Locus_987_Transcript_4/4_Confidence_0.667_Length_833	tr|G3EIP6|G3EIP6_9LAMI	6e-05	MADS box transcription factor (Fragment) OS=Salvia greggii GN=DEFB1 PE=2 SV=1
Locus_989_Transcript_1/1_Confidence_1.000_Length_1390	tr|G5CTT6|G5CTT6_PERFR	6e-16	Gamma-tocopherol methyltransferase OS=Perilla frutescens PE=2 SV=1
Locus_991_Transcript_4/7_Confidence_0.471_Length_2002	tr|A0T1V6|A0T1V6_SOLSC	2e-09	CBS domain-containing protein OS=Solenostemon scutellarioides PE=1 SV=1
Locus_991_Transcript_6/7_Confidence_0.471_Length_1873	tr|A0T1V6|A0T1V6_SOLSC	2e-09	CBS domain-containing protein OS=Solenostemon scutellarioides PE=1 SV=1
Locus_991_Transcript_7/7_Confidence_0.471_Length_1492	tr|A0T1V6|A0T1V6_SOLSC	2e-09	CBS domain-containing protein OS=Solenostemon scutellarioides PE=1 SV=1
Locus_993_Transcript_1/2_Confidence_0.750_Length_1567	tr|A6ZI63|A6ZI63_SALMI	4e-103	Putative aldo/keto reductase 2 OS=Salvia miltiorrhiza PE=2 SV=1
Locus_993_Transcript_2/2_Confidence_0.750_Length_1477	tr|A6ZI63|A6ZI63_SALMI	6e-108	Putative aldo/keto reductase 2 OS=Salvia miltiorrhiza PE=2 SV=1
Locus_999_Transcript_1/4_Confidence_0.500_Length_1832	sp|Q9XHE8|C71DI_MENSP	2e-24	Cytochrome P450 71D18 OS=Mentha spicata GN=CYP71D18 PE=1 SV=1
Locus_999_Transcript_2/4_Confidence_0.600_Length_2585	sp|Q9XHE8|C71DI_MENSP	4e-15	Cytochrome P450 71D18 OS=Mentha spicata GN=CYP71D18 PE=1 SV=1
Locus_999_Transcript_3/4_Confidence_0.600_Length_2367	sp|Q9XHE8|C71DI_MENSP	2e-24	Cytochrome P450 71D18 OS=Mentha spicata GN=CYP71D18 PE=1 SV=1
Locus_999_Transcript_4/4_Confidence_0.400_Length_1810	sp|Q9XHE8|C71DI_MENSP	3e-25	Cytochrome P450 71D18 OS=Mentha spicata GN=CYP71D18 PE=1 SV=1
Locus_1004_Transcript_1/1_Confidence_1.000_Length_2373	tr|Q8H6H8|Q8H6H8_CLEIE	0.0008	rRNA N-glycosidase OS=Clerodendrum inerme PE=3 SV=1
Locus_1007_Transcript_1/1_Confidence_1.000_Length_1323	tr|G8XS01|G8XS01_9LAMI	3e-42	Flavanoe 3-hydroxylase OS=Scutellaria viscidula GN=F3H PE=2 SV=1
Locus_1008_Transcript_2/6_Confidence_0.320_Length_1716	tr|Q9ZPP7|Q9ZPP7_PERFR	5e-60	Omega-3 fatty acid desaturase OS=Perilla frutescens GN=FAD3 PE=2 SV=1
Locus_1008_Transcript_3/6_Confidence_0.440_Length_1861	tr|Q9ZPP7|Q9ZPP7_PERFR	6e-60	Omega-3 fatty acid desaturase OS=Perilla frutescens GN=FAD3 PE=2 SV=1
Locus_1008_Transcript_4/6_Confidence_0.520_Length_3904	tr|Q9ZPP7|Q9ZPP7_PERFR	1e-59	Omega-3 fatty acid desaturase OS=Perilla frutescens GN=FAD3 PE=2 SV=1
Locus_1008_Transcript_6/6_Confidence_0.520_Length_1726	tr|Q9ZPP7|Q9ZPP7_PERFR	5e-60	Omega-3 fatty acid desaturase OS=Perilla frutescens GN=FAD3 PE=2 SV=1
Locus_1024_Transcript_1/10_Confidence_0.500_Length_4163	tr|G8E9N3|G8E9N3_SALMI	0.0003	GTP-binding protein beta subunit OS=Salvia miltiorrhiza PE=2 SV=1
Locus_1024_Transcript_2/10_Confidence_0.423_Length_4121	tr|G8E9N3|G8E9N3_SALMI	0.0003	GTP-binding protein beta subunit OS=Salvia miltiorrhiza PE=2 SV=1
Locus_1024_Transcript_3/10_Confidence_0.538_Length_4157	tr|G8E9N3|G8E9N3_SALMI	0.0003	GTP-binding protein beta subunit OS=Salvia miltiorrhiza PE=2 SV=1
Locus_1024_Transcript_4/10_Confidence_0.577_Length_4187	tr|G8E9N3|G8E9N3_SALMI	0.0003	GTP-binding protein beta subunit OS=Salvia miltiorrhiza PE=2 SV=1
Locus_1024_Transcript_5/10_Confidence_0.538_Length_4255	tr|G8E9N3|G8E9N3_SALMI	0.0003	GTP-binding protein beta subunit OS=Salvia miltiorrhiza PE=2 SV=1
Locus_1024_Transcript_6/10_Confidence_0.577_Length_4229	tr|G8E9N3|G8E9N3_SALMI	0.0003	GTP-binding protein beta subunit OS=Salvia miltiorrhiza PE=2 SV=1
Locus_1024_Transcript_8/10_Confidence_0.577_Length_4229	tr|G8E9N3|G8E9N3_SALMI	0.0004	GTP-binding protein beta subunit OS=Salvia miltiorrhiza PE=2 SV=1
Locus_1024_Transcript_9/10_Confidence_0.577_Length_4105	tr|G8E9N3|G8E9N3_SALMI	0.0003	GTP-binding protein beta subunit OS=Salvia miltiorrhiza PE=2 SV=1
Locus_1024_Transcript_10/10_Confidence_0.577_Length_4229	tr|G8E9N3|G8E9N3_SALMI	0.0003	GTP-binding protein beta subunit OS=Salvia miltiorrhiza PE=2 SV=1
Locus_1030_Transcript_1/4_Confidence_0.786_Length_1891	tr|D7REK4|D7REK4_SALMI	0.0001	ADP-ribosylation factor (Fragment) OS=Salvia miltiorrhiza PE=2 SV=1
Locus_1030_Transcript_2/4_Confidence_0.786_Length_1914	tr|D7REK4|D7REK4_SALMI	0.0001	ADP-ribosylation factor (Fragment) OS=Salvia miltiorrhiza PE=2 SV=1
Locus_1030_Transcript_4/4_Confidence_0.786_Length_1895	tr|D7REK4|D7REK4_SALMI	0.0001	ADP-ribosylation factor (Fragment) OS=Salvia miltiorrhiza PE=2 SV=1
Locus_1035_Transcript_1/5_Confidence_0.154_Length_790	tr|Q6PQ01|Q6PQ01_AGARU	4e-69	4-coumarate-CoA ligase OS=Agastache rugosa PE=2 SV=1
Locus_1035_Transcript_2/5_Confidence_0.692_Length_2271	tr|Q6PQ01|Q6PQ01_AGARU	0	4-coumarate-CoA ligase OS=Agastache rugosa PE=2 SV=1
Locus_1035_Transcript_3/5_Confidence_0.692_Length_2275	tr|Q6PQ01|Q6PQ01_AGARU	0	4-coumarate-CoA ligase OS=Agastache rugosa PE=2 SV=1
Locus_1035_Transcript_4/5_Confidence_0.692_Length_2266	tr|Q6PQ01|Q6PQ01_AGARU	0	4-coumarate-CoA ligase OS=Agastache rugosa PE=2 SV=1
Locus_1035_Transcript_5/5_Confidence_0.692_Length_2189	tr|Q6PQ01|Q6PQ01_AGARU	0	4-coumarate-CoA ligase OS=Agastache rugosa PE=2 SV=1
Locus_1036_Transcript_1/1_Confidence_1.000_Length_3195	tr|Q4JF74|Q4JF74_SCUBA	1e-10	DNA topoisomerase 2 OS=Scutellaria baicalensis GN=TopII PE=2 SV=1
Locus_1037_Transcript_1/2_Confidence_0.750_Length_4145	tr|Q6Q255|Q6Q255_9LAMI	0	DNA-directed RNA polymerase (Fragment) OS=Teucrium fruticans GN=RPB2 PE=3 SV=1
Locus_1037_Transcript_2/2_Confidence_0.750_Length_4056	tr|Q6Q255|Q6Q255_9LAMI	0	DNA-directed RNA polymerase (Fragment) OS=Teucrium fruticans GN=RPB2 PE=3 SV=1
Locus_1043_Transcript_1/2_Confidence_0.800_Length_3114	tr|A7XDE9|A7XDE9_9LAMI	2e-06	(-)-isopiperitenol dehydrogenase OS=Mentha canadensis PE=2 SV=1
Locus_1043_Transcript_2/2_Confidence_0.800_Length_3035	tr|A7XDE9|A7XDE9_9LAMI	2e-06	(-)-isopiperitenol dehydrogenase OS=Mentha canadensis PE=2 SV=1
Locus_1045_Transcript_1/2_Confidence_0.833_Length_2034	tr|Q8H6H8|Q8H6H8_CLEIE	0.0003	rRNA N-glycosidase OS=Clerodendrum inerme PE=3 SV=1
Locus_1045_Transcript_2/2_Confidence_0.833_Length_1802	tr|Q8H6H8|Q8H6H8_CLEIE	0.0003	rRNA N-glycosidase OS=Clerodendrum inerme PE=3 SV=1
Locus_1046_Transcript_2/5_Confidence_0.667_Length_3339	tr|K4NP01|K4NP01_SCUBA	2e-52	Uncharacterized protein (Fragment) OS=Scutellaria baicalensis PE=2 SV=1
Locus_1046_Transcript_3/5_Confidence_0.667_Length_3340	tr|K4NP01|K4NP01_SCUBA	4e-57	Uncharacterized protein (Fragment) OS=Scutellaria baicalensis PE=2 SV=1
Locus_1046_Transcript_4/5_Confidence_0.733_Length_3838	tr|K4NP01|K4NP01_SCUBA	5e-26	Uncharacterized protein (Fragment) OS=Scutellaria baicalensis PE=2 SV=1
Locus_1046_Transcript_5/5_Confidence_0.667_Length_3269	tr|K4NP01|K4NP01_SCUBA	4e-57	Uncharacterized protein (Fragment) OS=Scutellaria baicalensis PE=2 SV=1
Locus_1048_Transcript_1/4_Confidence_0.800_Length_2700	tr|M4QNQ1|M4QNQ1_MENPI	4e-22	Chaperonin CPN60-like protein (Fragment) OS=Mentha piperita PE=2 SV=1
Locus_1048_Transcript_2/4_Confidence_0.700_Length_2646	tr|M4QNQ1|M4QNQ1_MENPI	2e-07	Chaperonin CPN60-like protein (Fragment) OS=Mentha piperita PE=2 SV=1
Locus_1048_Transcript_4/4_Confidence_0.700_Length_2539	tr|M4QNQ1|M4QNQ1_MENPI	4e-22	Chaperonin CPN60-like protein (Fragment) OS=Mentha piperita PE=2 SV=1
Locus_1056_Transcript_1/7_Confidence_0.188_Length_2766	tr|Q852P3|Q852P3_PERFR	4e-32	F3G1 OS=Perilla frutescens GN=f3g1 PE=2 SV=1
Locus_1056_Transcript_2/7_Confidence_0.188_Length_2767	tr|Q852P3|Q852P3_PERFR	4e-32	F3G1 OS=Perilla frutescens GN=f3g1 PE=2 SV=1
Locus_1056_Transcript_3/7_Confidence_0.594_Length_2765	tr|Q852P3|Q852P3_PERFR	4e-32	F3G1 OS=Perilla frutescens GN=f3g1 PE=2 SV=1
Locus_1056_Transcript_4/7_Confidence_0.219_Length_2769	tr|Q852P3|Q852P3_PERFR	4e-32	F3G1 OS=Perilla frutescens GN=f3g1 PE=2 SV=1
Locus_1056_Transcript_5/7_Confidence_0.781_Length_2778	tr|Q852P3|Q852P3_PERFR	4e-32	F3G1 OS=Perilla frutescens GN=f3g1 PE=2 SV=1
Locus_1056_Transcript_6/7_Confidence_0.781_Length_2932	tr|Q852P3|Q852P3_PERFR	4e-32	F3G1 OS=Perilla frutescens GN=f3g1 PE=2 SV=1
Locus_1056_Transcript_7/7_Confidence_0.750_Length_2769	tr|Q852P3|Q852P3_PERFR	4e-32	F3G1 OS=Perilla frutescens GN=f3g1 PE=2 SV=1
Locus_1058_Transcript_1/3_Confidence_0.667_Length_1190	tr|B2NID2|B2NID2_PERFR	9e-37	UGT88D7 OS=Perilla frutescens GN=PfUGT50 PE=2 SV=1
Locus_1058_Transcript_2/3_Confidence_0.667_Length_1148	tr|B2NID3|B2NID3_PERFR	5e-35	UGT88A7 OS=Perilla frutescens GN=PfUGT57 PE=2 SV=1
Locus_1058_Transcript_3/3_Confidence_0.667_Length_1190	tr|B2NID3|B2NID3_PERFR	2e-36	UGT88A7 OS=Perilla frutescens GN=PfUGT57 PE=2 SV=1
Locus_1062_Transcript_1/1_Confidence_1.000_Length_968	tr|E1UYU5|E1UYU5_MELOI	5e-08	4-coumarate:coenzyme A ligase 1 OS=Melissa officinalis GN=4CL1 PE=2 SV=1
Locus_1067_Transcript_1/4_Confidence_0.667_Length_2691	tr|G9D7G9|G9D7G9_SALMI	0.0009	Cinnamoyl-CoA reductase OS=Salvia miltiorrhiza GN=CCR-2 PE=2 SV=1
Locus_1067_Transcript_2/4_Confidence_0.750_Length_2839	tr|G9D7G9|G9D7G9_SALMI	0.001	Cinnamoyl-CoA reductase OS=Salvia miltiorrhiza GN=CCR-2 PE=2 SV=1
Locus_1067_Transcript_4/4_Confidence_0.750_Length_2702	tr|G9D7G9|G9D7G9_SALMI	0.0009	Cinnamoyl-CoA reductase OS=Salvia miltiorrhiza GN=CCR-2 PE=2 SV=1
Locus_1077_Transcript_1/1_Confidence_1.000_Length_1957	tr|A8D6D7|A8D6D7_9LAMI	1e-36	Polyphenol oxidase (Fragment) OS=Ocimum tenuiflorum GN=PPO PE=2 SV=1
Locus_1082_Transcript_1/4_Confidence_0.538_Length_1113	tr|A7WML7|A7WML7_LAMPU	1e-49	Alanine:glyoxylate aminotransferase (Fragment) OS=Lamium purpureum GN=agt1 PE=3 SV=1
Locus_1082_Transcript_2/4_Confidence_0.769_Length_3179	tr|A7WML7|A7WML7_LAMPU	1e-54	Alanine:glyoxylate aminotransferase (Fragment) OS=Lamium purpureum GN=agt1 PE=3 SV=1
Locus_1082_Transcript_4/4_Confidence_0.692_Length_3115	tr|A7WML7|A7WML7_LAMPU	1e-54	Alanine:glyoxylate aminotransferase (Fragment) OS=Lamium purpureum GN=agt1 PE=3 SV=1
Locus_1090_Transcript_2/3_Confidence_0.429_Length_858	tr|Q6DMS1|Q6DMS1_SALMI	3e-75	Calmodulin OS=Salvia miltiorrhiza PE=2 SV=1
Locus_1090_Transcript_3/3_Confidence_0.714_Length_1365	tr|Q6DMS1|Q6DMS1_SALMI	5e-75	Calmodulin OS=Salvia miltiorrhiza PE=2 SV=1
Locus_1092_Transcript_1/7_Confidence_0.600_Length_3067	tr|K4NPM4|K4NPM4_SCUBA	2e-36	Uncharacterized protein (Fragment) OS=Scutellaria baicalensis PE=2 SV=1
Locus_1092_Transcript_4/7_Confidence_0.267_Length_1795	tr|K4NPM4|K4NPM4_SCUBA	9e-37	Uncharacterized protein (Fragment) OS=Scutellaria baicalensis PE=2 SV=1
Locus_1092_Transcript_5/7_Confidence_0.533_Length_2987	tr|K4NPM4|K4NPM4_SCUBA	2e-36	Uncharacterized protein (Fragment) OS=Scutellaria baicalensis PE=2 SV=1
Locus_1092_Transcript_6/7_Confidence_0.467_Length_2230	tr|K4NPM4|K4NPM4_SCUBA	1e-36	Uncharacterized protein (Fragment) OS=Scutellaria baicalensis PE=2 SV=1
Locus_1092_Transcript_7/7_Confidence_0.600_Length_3004	tr|K4NPM4|K4NPM4_SCUBA	2e-36	Uncharacterized protein (Fragment) OS=Scutellaria baicalensis PE=2 SV=1
Locus_1095_Transcript_1/10_Confidence_0.556_Length_2127	tr|K4NP01|K4NP01_SCUBA	4e-27	Uncharacterized protein (Fragment) OS=Scutellaria baicalensis PE=2 SV=1
Locus_1095_Transcript_2/10_Confidence_0.630_Length_2361	tr|K4NP01|K4NP01_SCUBA	1e-35	Uncharacterized protein (Fragment) OS=Scutellaria baicalensis PE=2 SV=1
Locus_1095_Transcript_3/10_Confidence_0.593_Length_2244	tr|K4NP01|K4NP01_SCUBA	1e-32	Uncharacterized protein (Fragment) OS=Scutellaria baicalensis PE=2 SV=1
Locus_1095_Transcript_5/10_Confidence_0.593_Length_1989	tr|K4NP01|K4NP01_SCUBA	3e-39	Uncharacterized protein (Fragment) OS=Scutellaria baicalensis PE=2 SV=1
Locus_1095_Transcript_6/10_Confidence_0.556_Length_1774	tr|K4NP01|K4NP01_SCUBA	5e-34	Uncharacterized protein (Fragment) OS=Scutellaria baicalensis PE=2 SV=1
Locus_1095_Transcript_7/10_Confidence_0.630_Length_2488	tr|K4NP01|K4NP01_SCUBA	1e-20	Uncharacterized protein (Fragment) OS=Scutellaria baicalensis PE=2 SV=1
Locus_1095_Transcript_8/10_Confidence_0.630_Length_3195	tr|K4NP01|K4NP01_SCUBA	5e-39	Uncharacterized protein (Fragment) OS=Scutellaria baicalensis PE=2 SV=1
Locus_1095_Transcript_9/10_Confidence_0.148_Length_2171	tr|K4NP01|K4NP01_SCUBA	7e-41	Uncharacterized protein (Fragment) OS=Scutellaria baicalensis PE=2 SV=1
Locus_1095_Transcript_10/10_Confidence_0.630_Length_2278	tr|K4NP01|K4NP01_SCUBA	3e-39	Uncharacterized protein (Fragment) OS=Scutellaria baicalensis PE=2 SV=1
Locus_1106_Transcript_2/8_Confidence_0.316_Length_1375	tr|B0LXM4|B0LXM4_SALOF	3e-10	Uqibuitin-protein ligase-like protein (Fragment) OS=Salvia officinalis PE=2 SV=1
Locus_1106_Transcript_3/8_Confidence_0.579_Length_1416	tr|B0LXM4|B0LXM4_SALOF	1e-10	Uqibuitin-protein ligase-like protein (Fragment) OS=Salvia officinalis PE=2 SV=1
Locus_1106_Transcript_4/8_Confidence_0.632_Length_1522	tr|B0LXM4|B0LXM4_SALOF	2e-09	Uqibuitin-protein ligase-like protein (Fragment) OS=Salvia officinalis PE=2 SV=1
Locus_1106_Transcript_5/8_Confidence_0.474_Length_868	tr|B0LXM4|B0LXM4_SALOF	2e-10	Uqibuitin-protein ligase-like protein (Fragment) OS=Salvia officinalis PE=2 SV=1
Locus_1106_Transcript_6/8_Confidence_0.368_Length_1313	tr|B0LXM4|B0LXM4_SALOF	1e-10	Uqibuitin-protein ligase-like protein (Fragment) OS=Salvia officinalis PE=2 SV=1
Locus_1106_Transcript_8/8_Confidence_0.579_Length_1332	tr|B0LXM4|B0LXM4_SALOF	1e-10	Uqibuitin-protein ligase-like protein (Fragment) OS=Salvia officinalis PE=2 SV=1
Locus_1107_Transcript_4/10_Confidence_0.469_Length_3900	tr|G8E9N6|G8E9N6_SALMI	9e-37	NAC domain protein NAC2 OS=Salvia miltiorrhiza PE=2 SV=1
Locus_1107_Transcript_9/10_Confidence_0.469_Length_3762	tr|G8E9N6|G8E9N6_SALMI	8e-40	NAC domain protein NAC2 OS=Salvia miltiorrhiza PE=2 SV=1
Locus_1108_Transcript_5/14_Confidence_0.403_Length_3022	tr|D3W2E5|D3W2E5_9LAMI	7e-08	Ycf5 (Fragment) OS=Clerodendrum bungei GN=ycf5 PE=4 SV=1
Locus_1108_Transcript_6/14_Confidence_0.250_Length_2208	tr|D3W2E5|D3W2E5_9LAMI	5e-08	Ycf5 (Fragment) OS=Clerodendrum bungei GN=ycf5 PE=4 SV=1
Locus_1108_Transcript_7/14_Confidence_0.403_Length_3451	tr|D3W2E5|D3W2E5_9LAMI	8e-08	Ycf5 (Fragment) OS=Clerodendrum bungei GN=ycf5 PE=4 SV=1
Locus_1108_Transcript_9/14_Confidence_0.347_Length_2749	tr|D3W2E5|D3W2E5_9LAMI	6e-08	Ycf5 (Fragment) OS=Clerodendrum bungei GN=ycf5 PE=4 SV=1
Locus_1108_Transcript_13/14_Confidence_0.347_Length_2690	tr|D3W2E5|D3W2E5_9LAMI	6e-08	Ycf5 (Fragment) OS=Clerodendrum bungei GN=ycf5 PE=4 SV=1
Locus_1108_Transcript_14/14_Confidence_0.389_Length_2826	tr|D3W2E5|D3W2E5_9LAMI	6e-08	Ycf5 (Fragment) OS=Clerodendrum bungei GN=ycf5 PE=4 SV=1
Locus_1117_Transcript_1/3_Confidence_0.846_Length_2427	tr|D4P2K1|D4P2K1_SCUBA	1e-29	DEAD box ATP-dependent RNA helicase (Fragment) OS=Scutellaria baicalensis PE=2 SV=1
Locus_1117_Transcript_2/3_Confidence_0.846_Length_2544	tr|D4P2K1|D4P2K1_SCUBA	1e-29	DEAD box ATP-dependent RNA helicase (Fragment) OS=Scutellaria baicalensis PE=2 SV=1
Locus_1117_Transcript_3/3_Confidence_0.846_Length_2459	tr|D4P2K1|D4P2K1_SCUBA	1e-29	DEAD box ATP-dependent RNA helicase (Fragment) OS=Scutellaria baicalensis PE=2 SV=1
Locus_1124_Transcript_1/1_Confidence_1.000_Length_2106	tr|K4NRQ0|K4NRQ0_SCUBA	2e-17	Uncharacterized protein (Fragment) OS=Scutellaria baicalensis PE=2 SV=1
Locus_1128_Transcript_2/2_Confidence_0.800_Length_1508	tr|Q6DMS1|Q6DMS1_SALMI	2e-21	Calmodulin OS=Salvia miltiorrhiza PE=2 SV=1
Locus_1132_Transcript_1/3_Confidence_0.667_Length_1316	tr|G3EIP7|G3EIP7_SALCC	0.0009	MADS box transcription factor (Fragment) OS=Salvia coccinea GN=DEFB1 PE=2 SV=1
Locus_1135_Transcript_1/2_Confidence_0.667_Length_4077	tr|Q2A0W9|Q2A0W9_LAMPU	0	Phytochrome A (Fragment) OS=Lamium purpureum GN=phya PE=4 SV=1
Locus_1135_Transcript_2/2_Confidence_1.000_Length_4399	tr|Q2A0W9|Q2A0W9_LAMPU	0	Phytochrome A (Fragment) OS=Lamium purpureum GN=phya PE=4 SV=1
Locus_1138_Transcript_1/1_Confidence_1.000_Length_2005	tr|A5A369|A5A369_SOLSC	1e-09	Chalcone synthase OS=Solenostemon scutellarioides PE=2 SV=1
Locus_1139_Transcript_1/7_Confidence_0.600_Length_2558	tr|O04807|O04807_PERFR	2e-103	Omega-3 fatty acid desaturase OS=Perilla frutescens PE=2 SV=1
Locus_1139_Transcript_2/7_Confidence_0.133_Length_1538	tr|O04807|O04807_PERFR	2e-103	Omega-3 fatty acid desaturase OS=Perilla frutescens PE=2 SV=1
Locus_1139_Transcript_3/7_Confidence_0.400_Length_1558	tr|O04807|O04807_PERFR	2e-106	Omega-3 fatty acid desaturase OS=Perilla frutescens PE=2 SV=1
Locus_1139_Transcript_4/7_Confidence_0.533_Length_2791	tr|O04807|O04807_PERFR	3e-123	Omega-3 fatty acid desaturase OS=Perilla frutescens PE=2 SV=1
Locus_1139_Transcript_5/7_Confidence_0.533_Length_2972	tr|O04807|O04807_PERFR	1e-154	Omega-3 fatty acid desaturase OS=Perilla frutescens PE=2 SV=1
Locus_1139_Transcript_6/7_Confidence_0.267_Length_1410	tr|O04807|O04807_PERFR	2e-106	Omega-3 fatty acid desaturase OS=Perilla frutescens PE=2 SV=1
Locus_1139_Transcript_7/7_Confidence_0.533_Length_2285	tr|O04807|O04807_PERFR	0	Omega-3 fatty acid desaturase OS=Perilla frutescens PE=2 SV=1
Locus_1143_Transcript_1/3_Confidence_0.600_Length_960	tr|M4T4A3|M4T4A3_PERFR	4e-91	Rosmarinic acid synthase OS=Perilla frutescens PE=2 SV=1
Locus_1143_Transcript_2/3_Confidence_0.400_Length_1018	tr|M4T4A3|M4T4A3_PERFR	1e-91	Rosmarinic acid synthase OS=Perilla frutescens PE=2 SV=1
Locus_1143_Transcript_3/3_Confidence_0.400_Length_1721	tr|M4T4A3|M4T4A3_PERFR	1e-143	Rosmarinic acid synthase OS=Perilla frutescens PE=2 SV=1
Locus_1146_Transcript_1/10_Confidence_0.349_Length_1670	tr|M1FD61|M1FD61_SALMI	1e-07	ATP-dependent Clp protease proteolytic subunit OS=Salvia miltiorrhiza GN=clpP PE=3 SV=1
Locus_1146_Transcript_2/10_Confidence_0.140_Length_1530	tr|M1FD61|M1FD61_SALMI	6e-07	ATP-dependent Clp protease proteolytic subunit OS=Salvia miltiorrhiza GN=clpP PE=3 SV=1
Locus_1146_Transcript_5/10_Confidence_0.140_Length_1102	tr|M1FD61|M1FD61_SALMI	3e-09	ATP-dependent Clp protease proteolytic subunit OS=Salvia miltiorrhiza GN=clpP PE=3 SV=1
Locus_1146_Transcript_6/10_Confidence_0.395_Length_2053	tr|M1FD61|M1FD61_SALMI	0.0004	ATP-dependent Clp protease proteolytic subunit OS=Salvia miltiorrhiza GN=clpP PE=3 SV=1
Locus_1146_Transcript_8/10_Confidence_0.395_Length_2060	tr|M1FD61|M1FD61_SALMI	0.0004	ATP-dependent Clp protease proteolytic subunit OS=Salvia miltiorrhiza GN=clpP PE=3 SV=1
Locus_1146_Transcript_9/10_Confidence_0.349_Length_1846	tr|M1FD61|M1FD61_SALMI	0.0003	ATP-dependent Clp protease proteolytic subunit OS=Salvia miltiorrhiza GN=clpP PE=3 SV=1
Locus_1146_Transcript_10/10_Confidence_0.140_Length_1416	tr|M1FD61|M1FD61_SALMI	2e-09	ATP-dependent Clp protease proteolytic subunit OS=Salvia miltiorrhiza GN=clpP PE=3 SV=1
Locus_1147_Transcript_1/2_Confidence_0.857_Length_1863	tr|Q4JF80|Q4JF80_SCUBA	4e-54	Cyclin-dependent kinase A1 OS=Scutellaria baicalensis GN=cdka1 PE=2 SV=1
Locus_1147_Transcript_2/2_Confidence_0.857_Length_1787	tr|Q4JF80|Q4JF80_SCUBA	4e-54	Cyclin-dependent kinase A1 OS=Scutellaria baicalensis GN=cdka1 PE=2 SV=1
Locus_1148_Transcript_1/8_Confidence_0.143_Length_790	tr|B2BFH4|B2BFH4_SCUBA	2e-07	Glucose-6-phosphate/phosphate translocator (Fragment) OS=Scutellaria baicalensis GN=GPT PE=2 SV=1
Locus_1148_Transcript_2/8_Confidence_0.214_Length_1328	tr|B2BFH4|B2BFH4_SCUBA	2e-33	Glucose-6-phosphate/phosphate translocator (Fragment) OS=Scutellaria baicalensis GN=GPT PE=2 SV=1
Locus_1148_Transcript_3/8_Confidence_0.214_Length_1229	tr|B2BFH4|B2BFH4_SCUBA	2e-33	Glucose-6-phosphate/phosphate translocator (Fragment) OS=Scutellaria baicalensis GN=GPT PE=2 SV=1
Locus_1148_Transcript_4/8_Confidence_0.429_Length_2237	tr|B2BFH4|B2BFH4_SCUBA	3e-20	Glucose-6-phosphate/phosphate translocator (Fragment) OS=Scutellaria baicalensis GN=GPT PE=2 SV=1
Locus_1148_Transcript_5/8_Confidence_0.643_Length_2810	tr|B2BFH4|B2BFH4_SCUBA	4e-33	Glucose-6-phosphate/phosphate translocator (Fragment) OS=Scutellaria baicalensis GN=GPT PE=2 SV=1
Locus_1148_Transcript_6/8_Confidence_0.500_Length_2384	tr|B2BFH4|B2BFH4_SCUBA	4e-33	Glucose-6-phosphate/phosphate translocator (Fragment) OS=Scutellaria baicalensis GN=GPT PE=2 SV=1
Locus_1148_Transcript_7/8_Confidence_0.357_Length_2010	tr|B2BFH4|B2BFH4_SCUBA	3e-33	Glucose-6-phosphate/phosphate translocator (Fragment) OS=Scutellaria baicalensis GN=GPT PE=2 SV=1
Locus_1148_Transcript_8/8_Confidence_0.357_Length_1896	tr|B2BFH4|B2BFH4_SCUBA	3e-33	Glucose-6-phosphate/phosphate translocator (Fragment) OS=Scutellaria baicalensis GN=GPT PE=2 SV=1
Locus_1150_Transcript_1/1_Confidence_1.000_Length_1767	tr|Q8H6H8|Q8H6H8_CLEIE	1e-05	rRNA N-glycosidase OS=Clerodendrum inerme PE=3 SV=1
Locus_1152_Transcript_1/3_Confidence_0.333_Length_624	tr|B6EAX5|B6EAX5_SALMI	7e-16	Thioredoxin OS=Salvia miltiorrhiza GN=Trx PE=3 SV=1
Locus_1152_Transcript_2/3_Confidence_0.667_Length_745	tr|B6EAX5|B6EAX5_SALMI	8e-16	Thioredoxin OS=Salvia miltiorrhiza GN=Trx PE=3 SV=1
Locus_1152_Transcript_3/3_Confidence_0.667_Length_716	tr|B6EAX5|B6EAX5_SALMI	8e-16	Thioredoxin OS=Salvia miltiorrhiza GN=Trx PE=3 SV=1
Locus_1155_Transcript_1/2_Confidence_0.667_Length_1298	tr|K4N0V2|K4N0V2_9LAMI	2e-56	Borneol dehydrogenase OS=Lavandula x intermedia PE=2 SV=1
Locus_1155_Transcript_2/2_Confidence_0.667_Length_1258	tr|K4N0V2|K4N0V2_9LAMI	1e-56	Borneol dehydrogenase OS=Lavandula x intermedia PE=2 SV=1
Locus_1157_Transcript_1/1_Confidence_1.000_Length_3141	tr|B2LVE6|B2LVE6_MENLO	5e-108	Verticillium wilt resistance-like protein OS=Mentha longifolia GN=Ve1 PE=4 SV=2
Locus_1161_Transcript_3/4_Confidence_0.692_Length_2345	tr|M4QEI9|M4QEI9_MENPI	0.0004	Adenylyl-sulfate reductase (Fragment) OS=Mentha piperita PE=2 SV=1
Locus_1161_Transcript_4/4_Confidence_0.692_Length_1791	tr|M4QEI9|M4QEI9_MENPI	0.0003	Adenylyl-sulfate reductase (Fragment) OS=Mentha piperita PE=2 SV=1
Locus_1177_Transcript_1/3_Confidence_0.333_Length_930	tr|A6ZI62|A6ZI62_SALMI	4e-15	Putative aldo/keto reductase 1 OS=Salvia miltiorrhiza PE=2 SV=1
Locus_1177_Transcript_2/3_Confidence_0.833_Length_2769	tr|A6ZI62|A6ZI62_SALMI	5e-16	Putative aldo/keto reductase 1 OS=Salvia miltiorrhiza PE=2 SV=1
Locus_1177_Transcript_3/3_Confidence_0.667_Length_2536	tr|A6ZI62|A6ZI62_SALMI	1e-24	Putative aldo/keto reductase 1 OS=Salvia miltiorrhiza PE=2 SV=1
Locus_1180_Transcript_1/3_Confidence_0.833_Length_1258	tr|C9VWR2|C9VWR2_SOLSC	2e-21	Light-harvesting chlorphyll binding protein 3 (Fragment) OS=Solenostemon scutellarioides GN=LHCB3 PE=3 SV=1
Locus_1180_Transcript_2/3_Confidence_0.667_Length_1945	tr|C9VWR2|C9VWR2_SOLSC	3e-21	Light-harvesting chlorphyll binding protein 3 (Fragment) OS=Solenostemon scutellarioides GN=LHCB3 PE=3 SV=1
Locus_1180_Transcript_3/3_Confidence_0.667_Length_1141	tr|C9VWR2|C9VWR2_SOLSC	1e-21	Light-harvesting chlorphyll binding protein 3 (Fragment) OS=Solenostemon scutellarioides GN=LHCB3 PE=3 SV=1
Locus_1183_Transcript_1/8_Confidence_0.565_Length_2763	tr|E2E2P3|E2E2P3_ORIVU	4e-15	Elongation factor 1 alpha (Fragment) OS=Origanum vulgare PE=2 SV=1
Locus_1183_Transcript_2/8_Confidence_0.565_Length_2928	tr|E2E2P3|E2E2P3_ORIVU	4e-15	Elongation factor 1 alpha (Fragment) OS=Origanum vulgare PE=2 SV=1
Locus_1183_Transcript_3/8_Confidence_0.565_Length_3289	tr|E2E2P3|E2E2P3_ORIVU	5e-15	Elongation factor 1 alpha (Fragment) OS=Origanum vulgare PE=2 SV=1
Locus_1183_Transcript_4/8_Confidence_0.435_Length_1961	tr|E2E2P3|E2E2P3_ORIVU	1e-15	Elongation factor 1 alpha (Fragment) OS=Origanum vulgare PE=2 SV=1
Locus_1183_Transcript_5/8_Confidence_0.565_Length_2851	tr|E2E2P3|E2E2P3_ORIVU	4e-15	Elongation factor 1 alpha (Fragment) OS=Origanum vulgare PE=2 SV=1
Locus_1183_Transcript_6/8_Confidence_0.391_Length_2031	tr|E2E2P3|E2E2P3_ORIVU	1e-15	Elongation factor 1 alpha (Fragment) OS=Origanum vulgare PE=2 SV=1
Locus_1183_Transcript_7/8_Confidence_0.348_Length_1862	tr|E2E2P3|E2E2P3_ORIVU	3e-15	Elongation factor 1 alpha (Fragment) OS=Origanum vulgare PE=2 SV=1
Locus_1183_Transcript_8/8_Confidence_0.435_Length_1961	tr|E2E2P3|E2E2P3_ORIVU	1e-15	Elongation factor 1 alpha (Fragment) OS=Origanum vulgare PE=2 SV=1
Locus_1187_Transcript_1/2_Confidence_0.750_Length_1098	tr|Q642Y9|Q642Y9_SALMI	0.0002	Dehydrin (Fragment) OS=Salvia miltiorrhiza PE=2 SV=1
Locus_1187_Transcript_2/2_Confidence_0.750_Length_993	tr|Q642Y9|Q642Y9_SALMI	0.0002	Dehydrin (Fragment) OS=Salvia miltiorrhiza PE=2 SV=1
Locus_1197_Transcript_1/1_Confidence_1.000_Length_1489	tr|E6Y2M8|E6Y2M8_SALMI	1e-150	Isopentenyl pyrophosphate isomerase OS=Salvia miltiorrhiza PE=2 SV=1
Locus_1200_Transcript_4/4_Confidence_0.700_Length_1452	tr|G4Y3P1|G4Y3P1_SALMI	0.0002	Trehalose-6-phosphate synthase OS=Salvia miltiorrhiza PE=2 SV=1
Locus_1204_Transcript_1/9_Confidence_0.577_Length_2852	tr|K4NRQ0|K4NRQ0_SCUBA	1e-22	Uncharacterized protein (Fragment) OS=Scutellaria baicalensis PE=2 SV=1
Locus_1204_Transcript_2/9_Confidence_0.538_Length_1494	tr|K4NRQ0|K4NRQ0_SCUBA	1e-27	Uncharacterized protein (Fragment) OS=Scutellaria baicalensis PE=2 SV=1
Locus_1204_Transcript_3/9_Confidence_0.654_Length_2946	tr|K4NRQ0|K4NRQ0_SCUBA	1e-22	Uncharacterized protein (Fragment) OS=Scutellaria baicalensis PE=2 SV=1
Locus_1204_Transcript_5/9_Confidence_0.654_Length_2968	tr|K4NRQ0|K4NRQ0_SCUBA	6e-22	Uncharacterized protein (Fragment) OS=Scutellaria baicalensis PE=2 SV=1
Locus_1204_Transcript_6/9_Confidence_0.615_Length_2468	tr|K4NRQ0|K4NRQ0_SCUBA	2e-27	Uncharacterized protein (Fragment) OS=Scutellaria baicalensis PE=2 SV=1
Locus_1204_Transcript_7/9_Confidence_0.615_Length_1978	tr|K4NRQ0|K4NRQ0_SCUBA	1e-27	Uncharacterized protein (Fragment) OS=Scutellaria baicalensis PE=2 SV=1
Locus_1204_Transcript_8/9_Confidence_0.654_Length_2911	tr|K4NRQ0|K4NRQ0_SCUBA	2e-27	Uncharacterized protein (Fragment) OS=Scutellaria baicalensis PE=2 SV=1
Locus_1204_Transcript_9/9_Confidence_0.654_Length_2857	tr|K4NRQ0|K4NRQ0_SCUBA	2e-27	Uncharacterized protein (Fragment) OS=Scutellaria baicalensis PE=2 SV=1
Locus_1205_Transcript_1/10_Confidence_0.588_Length_2443	tr|H8ZW37|H8ZW37_MENSP	4e-27	Pectin acetylesterase (Fragment) OS=Mentha spicata GN=PAE PE=4 SV=1
Locus_1205_Transcript_3/10_Confidence_0.500_Length_1506	tr|H8ZW37|H8ZW37_MENSP	1e-27	Pectin acetylesterase (Fragment) OS=Mentha spicata GN=PAE PE=4 SV=1
Locus_1205_Transcript_4/10_Confidence_0.588_Length_2593	tr|H8ZW37|H8ZW37_MENSP	4e-27	Pectin acetylesterase (Fragment) OS=Mentha spicata GN=PAE PE=4 SV=1
Locus_1205_Transcript_5/10_Confidence_0.265_Length_1113	tr|H8ZW37|H8ZW37_MENSP	4e-21	Pectin acetylesterase (Fragment) OS=Mentha spicata GN=PAE PE=4 SV=1
Locus_1205_Transcript_6/10_Confidence_0.471_Length_1424	tr|H8ZW37|H8ZW37_MENSP	2e-27	Pectin acetylesterase (Fragment) OS=Mentha spicata GN=PAE PE=4 SV=1
Locus_1205_Transcript_7/10_Confidence_0.618_Length_3031	tr|H8ZW37|H8ZW37_MENSP	5e-27	Pectin acetylesterase (Fragment) OS=Mentha spicata GN=PAE PE=4 SV=1
Locus_1205_Transcript_8/10_Confidence_0.559_Length_2472	tr|H8ZW37|H8ZW37_MENSP	4e-27	Pectin acetylesterase (Fragment) OS=Mentha spicata GN=PAE PE=4 SV=1
Locus_1205_Transcript_10/10_Confidence_0.588_Length_2577	tr|H8ZW37|H8ZW37_MENSP	4e-27	Pectin acetylesterase (Fragment) OS=Mentha spicata GN=PAE PE=4 SV=1
Locus_1208_Transcript_1/1_Confidence_1.000_Length_2720	tr|K4NRV5|K4NRV5_SCUBA	1e-90	Uncharacterized protein (Fragment) OS=Scutellaria baicalensis PE=2 SV=1
Locus_1222_Transcript_8/9_Confidence_0.586_Length_2916	tr|Q9TLB9|Q9TLB9_9LAMI	7e-08	NADH dehydrogenase subunit F OS=Callicarpa japonica GN=ndhF PE=4 SV=1
Locus_1224_Transcript_1/4_Confidence_0.500_Length_2146	tr|Q8H6H8|Q8H6H8_CLEIE	4e-06	rRNA N-glycosidase OS=Clerodendrum inerme PE=3 SV=1
Locus_1224_Transcript_3/4_Confidence_0.200_Length_1797	tr|Q8H6H8|Q8H6H8_CLEIE	4e-06	rRNA N-glycosidase OS=Clerodendrum inerme PE=3 SV=1
Locus_1224_Transcript_4/4_Confidence_0.600_Length_2128	tr|Q8H6H8|Q8H6H8_CLEIE	4e-06	rRNA N-glycosidase OS=Clerodendrum inerme PE=3 SV=1
Locus_1225_Transcript_1/5_Confidence_0.600_Length_866	tr|D7REK4|D7REK4_SALMI	2e-05	ADP-ribosylation factor (Fragment) OS=Salvia miltiorrhiza PE=2 SV=1
Locus_1225_Transcript_2/5_Confidence_0.467_Length_901	tr|D7REK4|D7REK4_SALMI	0.0006	ADP-ribosylation factor (Fragment) OS=Salvia miltiorrhiza PE=2 SV=1
Locus_1225_Transcript_4/5_Confidence_0.733_Length_1351	tr|D7REK4|D7REK4_SALMI	2e-07	ADP-ribosylation factor (Fragment) OS=Salvia miltiorrhiza PE=2 SV=1
Locus_1225_Transcript_5/5_Confidence_0.733_Length_914	tr|D7REK4|D7REK4_SALMI	8e-08	ADP-ribosylation factor (Fragment) OS=Salvia miltiorrhiza PE=2 SV=1
Locus_1229_Transcript_2/5_Confidence_0.643_Length_1225	tr|D7REK4|D7REK4_SALMI	0.0001	ADP-ribosylation factor (Fragment) OS=Salvia miltiorrhiza PE=2 SV=1
Locus_1229_Transcript_3/5_Confidence_0.714_Length_1855	tr|D7REK4|D7REK4_SALMI	1e-06	ADP-ribosylation factor (Fragment) OS=Salvia miltiorrhiza PE=2 SV=1
Locus_1229_Transcript_5/5_Confidence_0.714_Length_1515	tr|D7REK4|D7REK4_SALMI	1e-06	ADP-ribosylation factor (Fragment) OS=Salvia miltiorrhiza PE=2 SV=1
Locus_1232_Transcript_1/1_Confidence_1.000_Length_2083	tr|Q8GUE9|Q8GUE9_SOLSC	9e-22	Tyrosine aminotransferase OS=Solenostemon scutellarioides GN=tat PE=2 SV=1
Locus_1245_Transcript_1/9_Confidence_0.545_Length_2115	tr|G8XS01|G8XS01_9LAMI	6e-45	Flavanoe 3-hydroxylase OS=Scutellaria viscidula GN=F3H PE=2 SV=1
Locus_1245_Transcript_2/9_Confidence_0.500_Length_2427	tr|G8XS01|G8XS01_9LAMI	1e-45	Flavanoe 3-hydroxylase OS=Scutellaria viscidula GN=F3H PE=2 SV=1
Locus_1245_Transcript_3/9_Confidence_0.591_Length_1496	tr|G8XS01|G8XS01_9LAMI	1e-49	Flavanoe 3-hydroxylase OS=Scutellaria viscidula GN=F3H PE=2 SV=1
Locus_1245_Transcript_4/9_Confidence_0.591_Length_1691	tr|G8XS01|G8XS01_9LAMI	1e-56	Flavanoe 3-hydroxylase OS=Scutellaria viscidula GN=F3H PE=2 SV=1
Locus_1245_Transcript_5/9_Confidence_0.591_Length_2596	tr|G8XS01|G8XS01_9LAMI	7e-35	Flavanoe 3-hydroxylase OS=Scutellaria viscidula GN=F3H PE=2 SV=1
Locus_1245_Transcript_6/9_Confidence_0.591_Length_2546	tr|G8XS01|G8XS01_9LAMI	7e-45	Flavanoe 3-hydroxylase OS=Scutellaria viscidula GN=F3H PE=2 SV=1
Locus_1245_Transcript_7/9_Confidence_0.591_Length_1629	tr|G8XS01|G8XS01_9LAMI	2e-60	Flavanoe 3-hydroxylase OS=Scutellaria viscidula GN=F3H PE=2 SV=1
Locus_1245_Transcript_8/9_Confidence_0.545_Length_1396	tr|G8XS01|G8XS01_9LAMI	1e-51	Flavanoe 3-hydroxylase OS=Scutellaria viscidula GN=F3H PE=2 SV=1
Locus_1245_Transcript_9/9_Confidence_0.591_Length_2475	tr|G8XS01|G8XS01_9LAMI	2e-49	Flavanoe 3-hydroxylase OS=Scutellaria viscidula GN=F3H PE=2 SV=1
Locus_1246_Transcript_1/2_Confidence_0.250_Length_1271	tr|H8ZVP6|H8ZVP6_9LAMI	6e-18	Mg-dependent ATPase 1 (Fragment) OS=Micromeria varia GN=LeMA-1 PE=4 SV=1
Locus_1246_Transcript_2/2_Confidence_0.875_Length_2783	tr|H8ZVP6|H8ZVP6_9LAMI	1e-17	Mg-dependent ATPase 1 (Fragment) OS=Micromeria varia GN=LeMA-1 PE=4 SV=1
Locus_1266_Transcript_1/3_Confidence_0.600_Length_1219	tr|G9D7G9|G9D7G9_SALMI	0.0008	Cinnamoyl-CoA reductase OS=Salvia miltiorrhiza GN=CCR-2 PE=2 SV=1
Locus_1266_Transcript_2/3_Confidence_0.600_Length_1176	tr|Q8H6H8|Q8H6H8_CLEIE	0.0005	rRNA N-glycosidase OS=Clerodendrum inerme PE=3 SV=1
Locus_1266_Transcript_3/3_Confidence_0.600_Length_1387	tr|G9D7G9|G9D7G9_SALMI	0.0001	Cinnamoyl-CoA reductase OS=Salvia miltiorrhiza GN=CCR-2 PE=2 SV=1
Locus_1268_Transcript_1/2_Confidence_0.875_Length_3189	tr|A8D7D8|A8D7D8_9LAMI	1e-31	Lipoxygenase (Fragment) OS=Ocimum x africanum GN=LOX PE=2 SV=1
Locus_1268_Transcript_2/2_Confidence_0.875_Length_3164	tr|A8D7D8|A8D7D8_9LAMI	1e-27	Lipoxygenase (Fragment) OS=Ocimum x africanum GN=LOX PE=2 SV=1
Locus_1271_Transcript_1/10_Confidence_0.474_Length_634	tr|G8E9N5|G8E9N5_SALMI	8e-83	NAC domain-containing protein 1 OS=Salvia miltiorrhiza PE=2 SV=1
Locus_1271_Transcript_2/10_Confidence_0.158_Length_276	tr|G8E9N5|G8E9N5_SALMI	8e-27	NAC domain-containing protein 1 OS=Salvia miltiorrhiza PE=2 SV=1
Locus_1271_Transcript_3/10_Confidence_0.421_Length_671	tr|G8E9N5|G8E9N5_SALMI	5e-71	NAC domain-containing protein 1 OS=Salvia miltiorrhiza PE=2 SV=1
Locus_1271_Transcript_4/10_Confidence_0.526_Length_1559	tr|G8E9N5|G8E9N5_SALMI	1e-88	NAC domain-containing protein 1 OS=Salvia miltiorrhiza PE=2 SV=1
Locus_1271_Transcript_5/10_Confidence_0.368_Length_501	tr|G8E9N5|G8E9N5_SALMI	3e-71	NAC domain-containing protein 1 OS=Salvia miltiorrhiza PE=2 SV=1
Locus_1271_Transcript_6/10_Confidence_0.368_Length_502	tr|G8E9N5|G8E9N5_SALMI	3e-71	NAC domain-containing protein 1 OS=Salvia miltiorrhiza PE=2 SV=1
Locus_1271_Transcript_7/10_Confidence_0.421_Length_634	tr|G8E9N5|G8E9N5_SALMI	4e-71	NAC domain-containing protein 1 OS=Salvia miltiorrhiza PE=2 SV=1
Locus_1271_Transcript_8/10_Confidence_0.421_Length_722	tr|G8E9N5|G8E9N5_SALMI	5e-71	NAC domain-containing protein 1 OS=Salvia miltiorrhiza PE=2 SV=1
Locus_1271_Transcript_9/10_Confidence_0.474_Length_767	tr|G8E9N5|G8E9N5_SALMI	1e-82	NAC domain-containing protein 1 OS=Salvia miltiorrhiza PE=2 SV=1
Locus_1271_Transcript_10/10_Confidence_0.474_Length_1480	tr|G8E9N5|G8E9N5_SALMI	4e-93	NAC domain-containing protein 1 OS=Salvia miltiorrhiza PE=2 SV=1
Locus_1274_Transcript_1/7_Confidence_0.714_Length_2414	tr|G3E254|G3E254_SCUBA	0.0006	DHAR OS=Scutellaria baicalensis PE=2 SV=1
Locus_1274_Transcript_2/7_Confidence_0.714_Length_2453	tr|G3E254|G3E254_SCUBA	0.0006	DHAR OS=Scutellaria baicalensis PE=2 SV=1
Locus_1274_Transcript_3/7_Confidence_0.714_Length_2403	tr|G3E254|G3E254_SCUBA	0.0006	DHAR OS=Scutellaria baicalensis PE=2 SV=1
Locus_1274_Transcript_4/7_Confidence_0.714_Length_2425	tr|G3E254|G3E254_SCUBA	0.0006	DHAR OS=Scutellaria baicalensis PE=2 SV=1
Locus_1274_Transcript_5/7_Confidence_0.714_Length_2677	tr|G3E254|G3E254_SCUBA	0.0007	DHAR OS=Scutellaria baicalensis PE=2 SV=1
Locus_1274_Transcript_6/7_Confidence_0.714_Length_2503	tr|G3E254|G3E254_SCUBA	0.0006	DHAR OS=Scutellaria baicalensis PE=2 SV=1
Locus_1274_Transcript_7/7_Confidence_0.714_Length_2330	tr|G3E254|G3E254_SCUBA	0.0006	DHAR OS=Scutellaria baicalensis PE=2 SV=1
Locus_1277_Transcript_1/8_Confidence_0.276_Length_1092	sp|Q9XHE8|C71DI_MENSP	3e-09	Cytochrome P450 71D18 OS=Mentha spicata GN=CYP71D18 PE=1 SV=1
Locus_1277_Transcript_2/8_Confidence_0.724_Length_2097	tr|E6Y423|E6Y423_SALMI	2e-18	Cytochrome P450 monooxygenase CS3`H OS=Salvia miltiorrhiza PE=2 SV=1
Locus_1277_Transcript_3/8_Confidence_0.724_Length_2093	tr|E6Y423|E6Y423_SALMI	1e-18	Cytochrome P450 monooxygenase CS3`H OS=Salvia miltiorrhiza PE=2 SV=1
Locus_1277_Transcript_4/8_Confidence_0.724_Length_2120	tr|B0F4H3|B0F4H3_MENAR	6e-18	Menthofuran synthase OS=Mentha arvensis PE=3 SV=1
Locus_1277_Transcript_5/8_Confidence_0.724_Length_2245	sp|Q42716|C71A8_MENPI	5e-18	Cytochrome P450 71A8 OS=Mentha piperita GN=CYP71A8 PE=3 SV=1
Locus_1277_Transcript_6/8_Confidence_0.310_Length_898	sp|Q9XHE8|C71DI_MENSP	0.001	Cytochrome P450 71D18 OS=Mentha spicata GN=CYP71D18 PE=1 SV=1
Locus_1277_Transcript_7/8_Confidence_0.724_Length_2127	sp|Q9XHE8|C71DI_MENSP	7e-23	Cytochrome P450 71D18 OS=Mentha spicata GN=CYP71D18 PE=1 SV=1
Locus_1277_Transcript_8/8_Confidence_0.724_Length_2004	sp|Q9XHE8|C71DI_MENSP	3e-23	Cytochrome P450 71D18 OS=Mentha spicata GN=CYP71D18 PE=1 SV=1
Locus_1279_Transcript_1/1_Confidence_1.000_Length_963	tr|Q0GF98|Q0GF98_SALMI	0.0003	Putative uncharacterized protein un1 OS=Salvia miltiorrhiza GN=un1 PE=2 SV=1
Locus_1280_Transcript_1/3_Confidence_0.750_Length_2976	tr|K4NP01|K4NP01_SCUBA	8e-33	Uncharacterized protein (Fragment) OS=Scutellaria baicalensis PE=2 SV=1
Locus_1280_Transcript_2/3_Confidence_0.750_Length_3761	tr|K4NP01|K4NP01_SCUBA	1e-32	Uncharacterized protein (Fragment) OS=Scutellaria baicalensis PE=2 SV=1
Locus_1280_Transcript_3/3_Confidence_0.750_Length_3434	tr|K4NP01|K4NP01_SCUBA	9e-33	Uncharacterized protein (Fragment) OS=Scutellaria baicalensis PE=2 SV=1
Locus_1282_Transcript_1/5_Confidence_0.583_Length_1869	tr|A6ZI64|A6ZI64_SALMI	9e-16	Putative ethylene-responsive element binding protein OS=Salvia miltiorrhiza PE=2 SV=1
Locus_1282_Transcript_2/5_Confidence_0.667_Length_1876	tr|A6ZI64|A6ZI64_SALMI	9e-16	Putative ethylene-responsive element binding protein OS=Salvia miltiorrhiza PE=2 SV=1
Locus_1282_Transcript_3/5_Confidence_0.417_Length_1803	tr|A6ZI64|A6ZI64_SALMI	9e-16	Putative ethylene-responsive element binding protein OS=Salvia miltiorrhiza PE=2 SV=1
Locus_1282_Transcript_4/5_Confidence_0.583_Length_2103	tr|A6ZI64|A6ZI64_SALMI	1e-15	Putative ethylene-responsive element binding protein OS=Salvia miltiorrhiza PE=2 SV=1
Locus_1282_Transcript_5/5_Confidence_0.583_Length_2192	tr|A6ZI64|A6ZI64_SALMI	1e-15	Putative ethylene-responsive element binding protein OS=Salvia miltiorrhiza PE=2 SV=1
Locus_1286_Transcript_1/1_Confidence_1.000_Length_1712	tr|A9X448|A9X448_SALMI	4e-26	Tyrosine aminotransferase OS=Salvia miltiorrhiza GN=tat PE=2 SV=1
Locus_1291_Transcript_1/1_Confidence_1.000_Length_1789	tr|K4NP11|K4NP11_SCUBA	5e-98	Uncharacterized protein (Fragment) OS=Scutellaria baicalensis PE=2 SV=1
Locus_1299_Transcript_1/5_Confidence_0.615_Length_1676	tr|G3E255|G3E255_SCUBA	1e-59	Monodehydroascorbate reductase 1 (Fragment) OS=Scutellaria baicalensis PE=2 SV=1
Locus_1299_Transcript_2/5_Confidence_0.615_Length_1764	tr|G3E255|G3E255_SCUBA	2e-53	Monodehydroascorbate reductase 1 (Fragment) OS=Scutellaria baicalensis PE=2 SV=1
Locus_1299_Transcript_3/5_Confidence_0.615_Length_1726	tr|G3E255|G3E255_SCUBA	3e-55	Monodehydroascorbate reductase 1 (Fragment) OS=Scutellaria baicalensis PE=2 SV=1
Locus_1299_Transcript_4/5_Confidence_0.692_Length_1780	tr|G3E255|G3E255_SCUBA	1e-59	Monodehydroascorbate reductase 1 (Fragment) OS=Scutellaria baicalensis PE=2 SV=1
Locus_1299_Transcript_5/5_Confidence_0.615_Length_1638	tr|G3E255|G3E255_SCUBA	1e-59	Monodehydroascorbate reductase 1 (Fragment) OS=Scutellaria baicalensis PE=2 SV=1
Locus_1303_Transcript_1/1_Confidence_1.000_Length_1642	tr|B0LF72|B0LF72_PERFR	2e-172	Malate dehydrogenase OS=Perilla frutescens PE=2 SV=1
Locus_1313_Transcript_1/1_Confidence_1.000_Length_1216	tr|Q8H6H8|Q8H6H8_CLEIE	0.0006	rRNA N-glycosidase OS=Clerodendrum inerme PE=3 SV=1
Locus_1315_Transcript_1/1_Confidence_1.000_Length_2465	tr|Q84RM7|Q84RM7_SALMI	4e-92	S-adenosylmethionine synthetase (Fragment) OS=Salvia miltiorrhiza PE=2 SV=1
Locus_1320_Transcript_1/1_Confidence_1.000_Length_833	tr|F6K7I3|F6K7I3_SALMI	5e-31	Allergen OS=Salvia miltiorrhiza GN=MAC PE=2 SV=1
Locus_1325_Transcript_2/2_Confidence_0.917_Length_1390	tr|L0THC6|L0THC6_9LAMI	4e-07	30S ribosomal protein S19, chloroplastic OS=Tectona grandis GN=rps19 PE=3 SV=1
Locus_1330_Transcript_1/10_Confidence_0.250_Length_1358	tr|Q4JF78|Q4JF78_SCUBA	3e-14	Cyclin-dependent kinase B OS=Scutellaria baicalensis GN=cdkb PE=2 SV=1
Locus_1330_Transcript_2/10_Confidence_0.429_Length_2214	tr|Q4JF80|Q4JF80_SCUBA	2e-06	Cyclin-dependent kinase A1 OS=Scutellaria baicalensis GN=cdka1 PE=2 SV=1
Locus_1330_Transcript_3/10_Confidence_0.500_Length_2133	tr|Q4JF78|Q4JF78_SCUBA	6e-14	Cyclin-dependent kinase B OS=Scutellaria baicalensis GN=cdkb PE=2 SV=1
Locus_1330_Transcript_4/10_Confidence_0.214_Length_1087	tr|Q4JF78|Q4JF78_SCUBA	0.0003	Cyclin-dependent kinase B OS=Scutellaria baicalensis GN=cdkb PE=2 SV=1
Locus_1330_Transcript_5/10_Confidence_0.464_Length_2068	tr|Q4JF78|Q4JF78_SCUBA	5e-14	Cyclin-dependent kinase B OS=Scutellaria baicalensis GN=cdkb PE=2 SV=1
Locus_1330_Transcript_7/10_Confidence_0.464_Length_2226	tr|Q4JF78|Q4JF78_SCUBA	6e-14	Cyclin-dependent kinase B OS=Scutellaria baicalensis GN=cdkb PE=2 SV=1
Locus_1330_Transcript_8/10_Confidence_0.536_Length_2613	tr|Q4JF78|Q4JF78_SCUBA	7e-14	Cyclin-dependent kinase B OS=Scutellaria baicalensis GN=cdkb PE=2 SV=1
Locus_1330_Transcript_9/10_Confidence_0.357_Length_2246	tr|Q4JF78|Q4JF78_SCUBA	6e-14	Cyclin-dependent kinase B OS=Scutellaria baicalensis GN=cdkb PE=2 SV=1
Locus_1330_Transcript_10/10_Confidence_0.429_Length_2129	tr|Q4JF78|Q4JF78_SCUBA	6e-14	Cyclin-dependent kinase B OS=Scutellaria baicalensis GN=cdkb PE=2 SV=1
Locus_1336_Transcript_2/3_Confidence_0.667_Length_2313	tr|D6PW20|D6PW20_SALMI	3e-132	S-adenosylmethionine decarboxylase proenzyme OS=Salvia miltiorrhiza PE=2 SV=1
Locus_1336_Transcript_3/3_Confidence_0.778_Length_1775	tr|D6PW20|D6PW20_SALMI	2e-132	S-adenosylmethionine decarboxylase proenzyme OS=Salvia miltiorrhiza PE=2 SV=1
Locus_1338_Transcript_1/9_Confidence_0.280_Length_805	tr|Q4JF79|Q4JF79_SCUBA	2e-16	Cyclin-dependent kinase A2 OS=Scutellaria baicalensis GN=cdka2 PE=2 SV=1
Locus_1338_Transcript_2/9_Confidence_0.520_Length_1547	tr|Q4JF79|Q4JF79_SCUBA	2e-18	Cyclin-dependent kinase A2 OS=Scutellaria baicalensis GN=cdka2 PE=2 SV=1
Locus_1338_Transcript_3/9_Confidence_0.640_Length_1924	tr|Q4JF79|Q4JF79_SCUBA	6e-12	Cyclin-dependent kinase A2 OS=Scutellaria baicalensis GN=cdka2 PE=2 SV=1
Locus_1338_Transcript_4/9_Confidence_0.600_Length_1908	tr|Q4JF79|Q4JF79_SCUBA	5e-16	Cyclin-dependent kinase A2 OS=Scutellaria baicalensis GN=cdka2 PE=2 SV=1
Locus_1338_Transcript_5/9_Confidence_0.640_Length_1743	tr|Q4JF79|Q4JF79_SCUBA	2e-18	Cyclin-dependent kinase A2 OS=Scutellaria baicalensis GN=cdka2 PE=2 SV=1
Locus_1338_Transcript_6/9_Confidence_0.320_Length_1310	tr|Q4JF79|Q4JF79_SCUBA	7e-11	Cyclin-dependent kinase A2 OS=Scutellaria baicalensis GN=cdka2 PE=2 SV=1
Locus_1338_Transcript_7/9_Confidence_0.640_Length_1980	tr|Q4JF79|Q4JF79_SCUBA	1e-21	Cyclin-dependent kinase A2 OS=Scutellaria baicalensis GN=cdka2 PE=2 SV=1
Locus_1338_Transcript_8/9_Confidence_0.640_Length_2840	tr|Q4JF79|Q4JF79_SCUBA	2e-10	Cyclin-dependent kinase A2 OS=Scutellaria baicalensis GN=cdka2 PE=2 SV=1
Locus_1338_Transcript_9/9_Confidence_0.640_Length_1829	tr|Q4JF79|Q4JF79_SCUBA	2e-18	Cyclin-dependent kinase A2 OS=Scutellaria baicalensis GN=cdka2 PE=2 SV=1
Locus_1340_Transcript_1/9_Confidence_0.565_Length_971	tr|K4N0V2|K4N0V2_9LAMI	8e-12	Borneol dehydrogenase OS=Lavandula x intermedia PE=2 SV=1
Locus_1340_Transcript_2/9_Confidence_0.391_Length_992	tr|K4N0V2|K4N0V2_9LAMI	6e-12	Borneol dehydrogenase OS=Lavandula x intermedia PE=2 SV=1
Locus_1340_Transcript_3/9_Confidence_0.565_Length_1050	tr|K4N0V2|K4N0V2_9LAMI	2e-12	Borneol dehydrogenase OS=Lavandula x intermedia PE=2 SV=1
Locus_1340_Transcript_4/9_Confidence_0.565_Length_1172	tr|K4N0V2|K4N0V2_9LAMI	4e-11	Borneol dehydrogenase OS=Lavandula x intermedia PE=2 SV=1
Locus_1340_Transcript_6/9_Confidence_0.565_Length_1613	tr|K4N0V2|K4N0V2_9LAMI	4e-07	Borneol dehydrogenase OS=Lavandula x intermedia PE=2 SV=1
Locus_1340_Transcript_7/9_Confidence_0.478_Length_1434	tr|K4N0V2|K4N0V2_9LAMI	9e-10	Borneol dehydrogenase OS=Lavandula x intermedia PE=2 SV=1
Locus_1340_Transcript_9/9_Confidence_0.565_Length_1064	tr|K4N0V2|K4N0V2_9LAMI	4e-15	Borneol dehydrogenase OS=Lavandula x intermedia PE=2 SV=1
Locus_1344_Transcript_4/4_Confidence_0.692_Length_1779	tr|Q94LX0|Q94LX0_PERFR	2e-05	Putative regulatory protein in anthocyanin biosynthesis OS=Perilla frutescens PE=2 SV=1
Locus_1345_Transcript_1/4_Confidence_0.375_Length_1951	tr|D4P2K1|D4P2K1_SCUBA	3e-12	DEAD box ATP-dependent RNA helicase (Fragment) OS=Scutellaria baicalensis PE=2 SV=1
Locus_1345_Transcript_4/4_Confidence_0.625_Length_2017	tr|D4P2K1|D4P2K1_SCUBA	6e-15	DEAD box ATP-dependent RNA helicase (Fragment) OS=Scutellaria baicalensis PE=2 SV=1
Locus_1346_Transcript_1/8_Confidence_0.682_Length_3196	tr|K4NP01|K4NP01_SCUBA	1e-39	Uncharacterized protein (Fragment) OS=Scutellaria baicalensis PE=2 SV=1
Locus_1346_Transcript_2/8_Confidence_0.682_Length_3178	tr|K4NP01|K4NP01_SCUBA	9e-41	Uncharacterized protein (Fragment) OS=Scutellaria baicalensis PE=2 SV=1
Locus_1346_Transcript_3/8_Confidence_0.591_Length_3061	tr|K4NP01|K4NP01_SCUBA	9e-41	Uncharacterized protein (Fragment) OS=Scutellaria baicalensis PE=2 SV=1
Locus_1346_Transcript_4/8_Confidence_0.682_Length_3099	tr|K4NP01|K4NP01_SCUBA	4e-45	Uncharacterized protein (Fragment) OS=Scutellaria baicalensis PE=2 SV=1
Locus_1346_Transcript_5/8_Confidence_0.682_Length_3174	tr|K4NP01|K4NP01_SCUBA	8e-44	Uncharacterized protein (Fragment) OS=Scutellaria baicalensis PE=2 SV=1
Locus_1346_Transcript_6/8_Confidence_0.682_Length_3298	tr|K4NP01|K4NP01_SCUBA	4e-45	Uncharacterized protein (Fragment) OS=Scutellaria baicalensis PE=2 SV=1
Locus_1346_Transcript_7/8_Confidence_0.182_Length_1481	tr|K4NP01|K4NP01_SCUBA	7e-10	Uncharacterized protein (Fragment) OS=Scutellaria baicalensis PE=2 SV=1
Locus_1346_Transcript_8/8_Confidence_0.682_Length_3105	tr|K4NP01|K4NP01_SCUBA	4e-45	Uncharacterized protein (Fragment) OS=Scutellaria baicalensis PE=2 SV=1
Locus_1348_Transcript_1/2_Confidence_0.750_Length_2226	tr|A7U0S8|A7U0S8_9LAMI	3e-28	Mitogen activated protein kinase kinase 1 OS=Origanum onites GN=MAPKK1 PE=2 SV=1
Locus_1348_Transcript_2/2_Confidence_0.750_Length_2088	tr|A7U0S8|A7U0S8_9LAMI	3e-28	Mitogen activated protein kinase kinase 1 OS=Origanum onites GN=MAPKK1 PE=2 SV=1
Locus_1354_Transcript_1/5_Confidence_0.636_Length_1018	tr|B0LXM4|B0LXM4_SALOF	6e-20	Uqibuitin-protein ligase-like protein (Fragment) OS=Salvia officinalis PE=2 SV=1
Locus_1354_Transcript_4/5_Confidence_0.636_Length_1245	tr|B0LXM4|B0LXM4_SALOF	8e-20	Uqibuitin-protein ligase-like protein (Fragment) OS=Salvia officinalis PE=2 SV=1
Locus_1354_Transcript_5/5_Confidence_0.636_Length_899	tr|B0LXM4|B0LXM4_SALOF	6e-20	Uqibuitin-protein ligase-like protein (Fragment) OS=Salvia officinalis PE=2 SV=1
Locus_1361_Transcript_1/10_Confidence_0.654_Length_2334	tr|A0T1V6|A0T1V6_SOLSC	6e-91	CBS domain-containing protein OS=Solenostemon scutellarioides PE=1 SV=1
Locus_1361_Transcript_3/10_Confidence_0.423_Length_1488	tr|A0T1V6|A0T1V6_SOLSC	2e-85	CBS domain-containing protein OS=Solenostemon scutellarioides PE=1 SV=1
Locus_1361_Transcript_4/10_Confidence_0.500_Length_1626	tr|A0T1V6|A0T1V6_SOLSC	3e-62	CBS domain-containing protein OS=Solenostemon scutellarioides PE=1 SV=1
Locus_1361_Transcript_5/10_Confidence_0.462_Length_1590	tr|A0T1V6|A0T1V6_SOLSC	5e-86	CBS domain-containing protein OS=Solenostemon scutellarioides PE=1 SV=1
Locus_1361_Transcript_6/10_Confidence_0.462_Length_1570	tr|A0T1V6|A0T1V6_SOLSC	8e-87	CBS domain-containing protein OS=Solenostemon scutellarioides PE=1 SV=1
Locus_1361_Transcript_7/10_Confidence_0.654_Length_2338	tr|A0T1V6|A0T1V6_SOLSC	6e-91	CBS domain-containing protein OS=Solenostemon scutellarioides PE=1 SV=1
Locus_1361_Transcript_8/10_Confidence_0.385_Length_828	tr|A0T1V6|A0T1V6_SOLSC	3e-64	CBS domain-containing protein OS=Solenostemon scutellarioides PE=1 SV=1
Locus_1361_Transcript_9/10_Confidence_0.577_Length_2195	tr|A0T1V6|A0T1V6_SOLSC	6e-91	CBS domain-containing protein OS=Solenostemon scutellarioides PE=1 SV=1
Locus_1361_Transcript_10/10_Confidence_0.462_Length_1492	tr|A0T1V6|A0T1V6_SOLSC	4e-91	CBS domain-containing protein OS=Solenostemon scutellarioides PE=1 SV=1
Locus_1362_Transcript_1/8_Confidence_0.500_Length_2369	tr|G8E9N3|G8E9N3_SALMI	1e-05	GTP-binding protein beta subunit OS=Salvia miltiorrhiza PE=2 SV=1
Locus_1362_Transcript_2/8_Confidence_0.583_Length_2416	tr|G8E9N3|G8E9N3_SALMI	3e-05	GTP-binding protein beta subunit OS=Salvia miltiorrhiza PE=2 SV=1
Locus_1362_Transcript_3/8_Confidence_0.583_Length_2411	tr|G8E9N3|G8E9N3_SALMI	1e-05	GTP-binding protein beta subunit OS=Salvia miltiorrhiza PE=2 SV=1
Locus_1362_Transcript_4/8_Confidence_0.625_Length_2569	tr|G8E9N3|G8E9N3_SALMI	2e-05	GTP-binding protein beta subunit OS=Salvia miltiorrhiza PE=2 SV=1
Locus_1362_Transcript_5/8_Confidence_0.583_Length_1682	tr|G8E9N3|G8E9N3_SALMI	7e-09	GTP-binding protein beta subunit OS=Salvia miltiorrhiza PE=2 SV=1
Locus_1362_Transcript_6/8_Confidence_0.583_Length_2520	tr|G8E9N3|G8E9N3_SALMI	2e-05	GTP-binding protein beta subunit OS=Salvia miltiorrhiza PE=2 SV=1
Locus_1362_Transcript_7/8_Confidence_0.667_Length_3442	tr|G8E9N3|G8E9N3_SALMI	8e-05	GTP-binding protein beta subunit OS=Salvia miltiorrhiza PE=2 SV=1
Locus_1362_Transcript_8/8_Confidence_0.583_Length_2421	tr|G8E9N3|G8E9N3_SALMI	1e-05	GTP-binding protein beta subunit OS=Salvia miltiorrhiza PE=2 SV=1
Locus_1365_Transcript_1/4_Confidence_0.364_Length_3532	tr|K4NPM7|K4NPM7_SCUBA	2e-44	Uncharacterized protein (Fragment) OS=Scutellaria baicalensis PE=2 SV=1
Locus_1365_Transcript_2/4_Confidence_0.727_Length_3888	tr|K4NPM7|K4NPM7_SCUBA	3e-44	Uncharacterized protein (Fragment) OS=Scutellaria baicalensis PE=2 SV=1
Locus_1365_Transcript_3/4_Confidence_0.727_Length_3982	tr|K4NPM7|K4NPM7_SCUBA	3e-44	Uncharacterized protein (Fragment) OS=Scutellaria baicalensis PE=2 SV=1
Locus_1365_Transcript_4/4_Confidence_0.727_Length_3763	tr|K4NPM7|K4NPM7_SCUBA	3e-44	Uncharacterized protein (Fragment) OS=Scutellaria baicalensis PE=2 SV=1
Locus_1367_Transcript_1/2_Confidence_0.750_Length_1662	sp|O04111|CHSY_PERFR	0	Chalcone synthase OS=Perilla frutescens GN=CHS PE=2 SV=1
Locus_1367_Transcript_2/2_Confidence_0.750_Length_1462	sp|O04111|CHSY_PERFR	0	Chalcone synthase OS=Perilla frutescens GN=CHS PE=2 SV=1
Locus_1370_Transcript_1/4_Confidence_0.700_Length_638	tr|G8E9N6|G8E9N6_SALMI	4e-40	NAC domain protein NAC2 OS=Salvia miltiorrhiza PE=2 SV=1
Locus_1370_Transcript_2/4_Confidence_0.600_Length_1256	tr|G8E9N6|G8E9N6_SALMI	9e-38	NAC domain protein NAC2 OS=Salvia miltiorrhiza PE=2 SV=1
Locus_1370_Transcript_3/4_Confidence_0.600_Length_1242	tr|G8E9N6|G8E9N6_SALMI	1e-33	NAC domain protein NAC2 OS=Salvia miltiorrhiza PE=2 SV=1
Locus_1370_Transcript_4/4_Confidence_0.600_Length_1174	tr|G8E9N6|G8E9N6_SALMI	9e-40	NAC domain protein NAC2 OS=Salvia miltiorrhiza PE=2 SV=1
Locus_1375_Transcript_1/2_Confidence_1.000_Length_1721	tr|R4KZ64|R4KZ64_SALMI	1e-18	ERF1 OS=Salvia miltiorrhiza GN=ERF1 PE=2 SV=1
Locus_1375_Transcript_2/2_Confidence_0.667_Length_1327	tr|R4KZ64|R4KZ64_SALMI	1e-18	ERF1 OS=Salvia miltiorrhiza GN=ERF1 PE=2 SV=1
Locus_1377_Transcript_1/10_Confidence_0.586_Length_3762	tr|A5A379|A5A379_SOLSC	1e-79	Anthocyanidin synthase OS=Solenostemon scutellarioides GN=ans2 PE=2 SV=1
Locus_1377_Transcript_2/10_Confidence_0.586_Length_3649	sp|O04274|LDOX_PERFR	2e-12	Leucoanthocyanidin dioxygenase OS=Perilla frutescens GN=ANS PE=2 SV=1
Locus_1377_Transcript_3/10_Confidence_0.621_Length_3620	tr|A5A379|A5A379_SOLSC	1e-79	Anthocyanidin synthase OS=Solenostemon scutellarioides GN=ans2 PE=2 SV=1
Locus_1377_Transcript_4/10_Confidence_0.621_Length_4562	tr|A5A379|A5A379_SOLSC	2e-79	Anthocyanidin synthase OS=Solenostemon scutellarioides GN=ans2 PE=2 SV=1
Locus_1377_Transcript_5/10_Confidence_0.586_Length_4484	tr|A5A379|A5A379_SOLSC	2e-79	Anthocyanidin synthase OS=Solenostemon scutellarioides GN=ans2 PE=2 SV=1
Locus_1377_Transcript_6/10_Confidence_0.552_Length_3388	tr|A5A379|A5A379_SOLSC	1e-79	Anthocyanidin synthase OS=Solenostemon scutellarioides GN=ans2 PE=2 SV=1
Locus_1377_Transcript_7/10_Confidence_0.586_Length_4774	tr|A5A379|A5A379_SOLSC	2e-79	Anthocyanidin synthase OS=Solenostemon scutellarioides GN=ans2 PE=2 SV=1
Locus_1377_Transcript_8/10_Confidence_0.586_Length_4549	tr|A5A379|A5A379_SOLSC	2e-79	Anthocyanidin synthase OS=Solenostemon scutellarioides GN=ans2 PE=2 SV=1
Locus_1377_Transcript_9/10_Confidence_0.586_Length_4713	tr|A5A379|A5A379_SOLSC	2e-79	Anthocyanidin synthase OS=Solenostemon scutellarioides GN=ans2 PE=2 SV=1
Locus_1377_Transcript_10/10_Confidence_0.586_Length_4465	tr|A5A379|A5A379_SOLSC	2e-79	Anthocyanidin synthase OS=Solenostemon scutellarioides GN=ans2 PE=2 SV=1
Locus_1385_Transcript_1/1_Confidence_1.000_Length_3212	tr|Q852P3|Q852P3_PERFR	4e-06	F3G1 OS=Perilla frutescens GN=f3g1 PE=2 SV=1
Locus_1388_Transcript_1/1_Confidence_0.500_Length_1051	tr|H8ZVN6|H8ZVN6_LAVAN	5e-09	Selenocysteine methyltransferase (Fragment) OS=Lavandula angustifolia GN=SMT PE=4 SV=1
Locus_1398_Transcript_1/6_Confidence_0.650_Length_3223	tr|K4NP01|K4NP01_SCUBA	3e-34	Uncharacterized protein (Fragment) OS=Scutellaria baicalensis PE=2 SV=1
Locus_1398_Transcript_2/6_Confidence_0.700_Length_3110	tr|K4NP01|K4NP01_SCUBA	6e-39	Uncharacterized protein (Fragment) OS=Scutellaria baicalensis PE=2 SV=1
Locus_1398_Transcript_3/6_Confidence_0.700_Length_3215	tr|K4NP01|K4NP01_SCUBA	6e-39	Uncharacterized protein (Fragment) OS=Scutellaria baicalensis PE=2 SV=1
Locus_1398_Transcript_4/6_Confidence_0.700_Length_3207	tr|K4NP01|K4NP01_SCUBA	4e-34	Uncharacterized protein (Fragment) OS=Scutellaria baicalensis PE=2 SV=1
Locus_1398_Transcript_5/6_Confidence_0.700_Length_3024	tr|K4NP01|K4NP01_SCUBA	3e-41	Uncharacterized protein (Fragment) OS=Scutellaria baicalensis PE=2 SV=1
Locus_1398_Transcript_6/6_Confidence_0.700_Length_3129	tr|K4NP01|K4NP01_SCUBA	6e-39	Uncharacterized protein (Fragment) OS=Scutellaria baicalensis PE=2 SV=1
Locus_1401_Transcript_1/2_Confidence_0.400_Length_1582	sp|Q947B7|MFS_MENPI	3e-20	(+)-menthofuran synthase OS=Mentha piperita PE=1 SV=1
Locus_1401_Transcript_2/2_Confidence_1.000_Length_1858	tr|E6Y425|E6Y425_SALMI	5e-21	Cytochrome P450 monooxygenase C3H OS=Salvia miltiorrhiza PE=2 SV=1
Locus_1405_Transcript_1/3_Confidence_0.571_Length_2331	tr|K4NP01|K4NP01_SCUBA	5e-51	Uncharacterized protein (Fragment) OS=Scutellaria baicalensis PE=2 SV=1
Locus_1405_Transcript_2/3_Confidence_0.857_Length_2660	tr|K4NP01|K4NP01_SCUBA	6e-51	Uncharacterized protein (Fragment) OS=Scutellaria baicalensis PE=2 SV=1
Locus_1405_Transcript_3/3_Confidence_0.571_Length_2379	tr|K4NP01|K4NP01_SCUBA	5e-51	Uncharacterized protein (Fragment) OS=Scutellaria baicalensis PE=2 SV=1
Locus_1416_Transcript_1/1_Confidence_1.000_Length_1024	tr|Q9SSZ8|Q9SSZ8_SCUBA	4e-71	Peroxidase 2 OS=Scutellaria baicalensis PE=2 SV=1
Locus_1422_Transcript_1/1_Confidence_1.000_Length_564	tr|Q6DMS1|Q6DMS1_SALMI	1e-11	Calmodulin OS=Salvia miltiorrhiza PE=2 SV=1
Locus_1431_Transcript_1/1_Confidence_1.000_Length_1505	tr|D9J011|D9J011_SALMI	0	Putative actin protein OS=Salvia miltiorrhiza PE=2 SV=1
Locus_1433_Transcript_1/7_Confidence_0.684_Length_3041	tr|Q9ZQS4|Q9ZQS4_PERFR	9e-08	MYC-RP OS=Perilla frutescens GN=myc-rp PE=2 SV=1
Locus_1433_Transcript_2/7_Confidence_0.579_Length_3008	tr|Q9ZQS4|Q9ZQS4_PERFR	9e-08	MYC-RP OS=Perilla frutescens GN=myc-rp PE=2 SV=1
Locus_1433_Transcript_3/7_Confidence_0.684_Length_3024	tr|Q9ZQS4|Q9ZQS4_PERFR	9e-08	MYC-RP OS=Perilla frutescens GN=myc-rp PE=2 SV=1
Locus_1433_Transcript_5/7_Confidence_0.421_Length_2106	tr|Q9ZQS4|Q9ZQS4_PERFR	9e-07	MYC-RP OS=Perilla frutescens GN=myc-rp PE=2 SV=1
Locus_1433_Transcript_6/7_Confidence_0.684_Length_3085	tr|Q9ZQS4|Q9ZQS4_PERFR	9e-08	MYC-RP OS=Perilla frutescens GN=myc-rp PE=2 SV=1
Locus_1433_Transcript_7/7_Confidence_0.684_Length_3019	tr|Q9ZQS4|Q9ZQS4_PERFR	9e-08	MYC-RP OS=Perilla frutescens GN=myc-rp PE=2 SV=1
Locus_1434_Transcript_1/1_Confidence_1.000_Length_725	tr|Q6DMS1|Q6DMS1_SALMI	1e-79	Calmodulin OS=Salvia miltiorrhiza PE=2 SV=1
Locus_1436_Transcript_1/3_Confidence_0.833_Length_1503	tr|Q9SSZ8|Q9SSZ8_SCUBA	2e-09	Peroxidase 2 OS=Scutellaria baicalensis PE=2 SV=1
Locus_1436_Transcript_3/3_Confidence_0.667_Length_1377	tr|Q9SSZ8|Q9SSZ8_SCUBA	4e-11	Peroxidase 2 OS=Scutellaria baicalensis PE=2 SV=1
Locus_1451_Transcript_1/4_Confidence_0.400_Length_1445	tr|Q8RW08|Q8RW08_9LAMI	4e-60	Stachyose synthase OS=Stachys affinis GN=sts PE=2 SV=1
Locus_1451_Transcript_2/4_Confidence_0.700_Length_2502	tr|Q8RW08|Q8RW08_9LAMI	1e-138	Stachyose synthase OS=Stachys affinis GN=sts PE=2 SV=1
Locus_1451_Transcript_3/4_Confidence_0.700_Length_2531	tr|Q8RW08|Q8RW08_9LAMI	3e-105	Stachyose synthase OS=Stachys affinis GN=sts PE=2 SV=1
Locus_1451_Transcript_4/4_Confidence_0.700_Length_2416	tr|Q8RW08|Q8RW08_9LAMI	1e-143	Stachyose synthase OS=Stachys affinis GN=sts PE=2 SV=1
Locus_1454_Transcript_1/1_Confidence_1.000_Length_1980	sp|Q5SBP5|GCS1_OCIBA	4e-166	Gamma-cadinene synthase OS=Ocimum basilicum GN=CDS PE=1 SV=1
Locus_1456_Transcript_1/7_Confidence_0.400_Length_1981	tr|Q6DMS1|Q6DMS1_SALMI	4e-21	Calmodulin OS=Salvia miltiorrhiza PE=2 SV=1
Locus_1456_Transcript_2/7_Confidence_0.400_Length_1977	tr|Q6DMS1|Q6DMS1_SALMI	4e-21	Calmodulin OS=Salvia miltiorrhiza PE=2 SV=1
Locus_1456_Transcript_3/7_Confidence_0.200_Length_1280	tr|H8ZW72|H8ZW72_9LAMI	8e-31	Calmodulin (Fragment) OS=Micromeria lanata GN=CaM PE=4 SV=1
Locus_1456_Transcript_4/7_Confidence_0.400_Length_891	tr|Q6DMS1|Q6DMS1_SALMI	2e-21	Calmodulin OS=Salvia miltiorrhiza PE=2 SV=1
Locus_1456_Transcript_5/7_Confidence_0.500_Length_2828	tr|H8ZW72|H8ZW72_9LAMI	2e-30	Calmodulin (Fragment) OS=Micromeria lanata GN=CaM PE=4 SV=1
Locus_1456_Transcript_6/7_Confidence_0.600_Length_3558	tr|H8ZW77|H8ZW77_9LAMI	3e-37	Calmodulin (Fragment) OS=Micromeria varia GN=CaM PE=4 SV=1
Locus_1456_Transcript_7/7_Confidence_0.500_Length_2192	tr|Q6DMS1|Q6DMS1_SALMI	5e-21	Calmodulin OS=Salvia miltiorrhiza PE=2 SV=1
Locus_1462_Transcript_1/5_Confidence_0.636_Length_2441	tr|Q670I9|Q670I9_SALMI	2e-05	Dehydration protein (Fragment) OS=Salvia miltiorrhiza GN=bdn1 PE=2 SV=1
Locus_1462_Transcript_2/5_Confidence_0.364_Length_1095	tr|Q670I9|Q670I9_SALMI	8e-06	Dehydration protein (Fragment) OS=Salvia miltiorrhiza GN=bdn1 PE=2 SV=1
Locus_1462_Transcript_4/5_Confidence_0.636_Length_2319	tr|Q670I9|Q670I9_SALMI	2e-05	Dehydration protein (Fragment) OS=Salvia miltiorrhiza GN=bdn1 PE=2 SV=1
Locus_1462_Transcript_5/5_Confidence_0.636_Length_2447	tr|Q670I9|Q670I9_SALMI	2e-05	Dehydration protein (Fragment) OS=Salvia miltiorrhiza GN=bdn1 PE=2 SV=1
Locus_1466_Transcript_1/2_Confidence_0.750_Length_3040	tr|H8ZVP8|H8ZVP8_9LAMI	6e-17	Mg-dependent ATPase 1 (Fragment) OS=Micromeria tenuis GN=LeMA-1 PE=4 SV=1
Locus_1466_Transcript_2/2_Confidence_0.750_Length_2935	tr|H8ZVP8|H8ZVP8_9LAMI	6e-17	Mg-dependent ATPase 1 (Fragment) OS=Micromeria tenuis GN=LeMA-1 PE=4 SV=1
Locus_1469_Transcript_1/6_Confidence_0.583_Length_1950	tr|I2D1C0|I2D1C0_SALMI	1e-28	1-aminocyclopropane-1-carboxylic acid oxidase OS=Salvia miltiorrhiza GN=ACO PE=2 SV=1
Locus_1469_Transcript_2/6_Confidence_0.583_Length_2647	tr|H9BQA6|H9BQA6_9LAMI	8e-26	ACC oxidase (Fragment) OS=Plectranthus hilliardiae x Plectranthus saccatus PE=2 SV=1
Locus_1469_Transcript_4/6_Confidence_0.500_Length_1842	tr|I2D1C0|I2D1C0_SALMI	8e-33	1-aminocyclopropane-1-carboxylic acid oxidase OS=Salvia miltiorrhiza GN=ACO PE=2 SV=1
Locus_1469_Transcript_5/6_Confidence_0.583_Length_3030	tr|H9BQA6|H9BQA6_9LAMI	3e-16	ACC oxidase (Fragment) OS=Plectranthus hilliardiae x Plectranthus saccatus PE=2 SV=1
Locus_1469_Transcript_6/6_Confidence_0.583_Length_2688	tr|H9BQA6|H9BQA6_9LAMI	8e-26	ACC oxidase (Fragment) OS=Plectranthus hilliardiae x Plectranthus saccatus PE=2 SV=1
Locus_1471_Transcript_1/2_Confidence_0.750_Length_1741	tr|G9BRR5|G9BRR5_SALMI	1e-157	Late embryogenesis-like protein OS=Salvia miltiorrhiza GN=LEA2 PE=2 SV=1
Locus_1471_Transcript_2/2_Confidence_0.750_Length_2219	tr|G9BRR5|G9BRR5_SALMI	2e-157	Late embryogenesis-like protein OS=Salvia miltiorrhiza GN=LEA2 PE=2 SV=1
Locus_1474_Transcript_1/3_Confidence_0.429_Length_1278	tr|Q670I9|Q670I9_SALMI	3e-05	Dehydration protein (Fragment) OS=Salvia miltiorrhiza GN=bdn1 PE=2 SV=1
Locus_1474_Transcript_3/3_Confidence_0.786_Length_1867	tr|Q670I9|Q670I9_SALMI	4e-05	Dehydration protein (Fragment) OS=Salvia miltiorrhiza GN=bdn1 PE=2 SV=1
Locus_1476_Transcript_2/10_Confidence_0.467_Length_2764	tr|Q8S3X5|Q8S3X5_MENLO	2e-69	Disease resistance-like protein 81-16 (Fragment) OS=Mentha longifolia PE=4 SV=1
Locus_1476_Transcript_3/10_Confidence_0.500_Length_2663	tr|Q8S3X5|Q8S3X5_MENLO	2e-69	Disease resistance-like protein 81-16 (Fragment) OS=Mentha longifolia PE=4 SV=1
Locus_1476_Transcript_5/10_Confidence_0.450_Length_3165	tr|Q8S3X5|Q8S3X5_MENLO	2e-69	Disease resistance-like protein 81-16 (Fragment) OS=Mentha longifolia PE=4 SV=1
Locus_1476_Transcript_6/10_Confidence_0.417_Length_2669	tr|Q8S3X5|Q8S3X5_MENLO	2e-69	Disease resistance-like protein 81-16 (Fragment) OS=Mentha longifolia PE=4 SV=1
Locus_1476_Transcript_7/10_Confidence_0.500_Length_2829	tr|Q8S3X5|Q8S3X5_MENLO	2e-69	Disease resistance-like protein 81-16 (Fragment) OS=Mentha longifolia PE=4 SV=1
Locus_1476_Transcript_8/10_Confidence_0.533_Length_2596	tr|Q8S3X5|Q8S3X5_MENLO	2e-69	Disease resistance-like protein 81-16 (Fragment) OS=Mentha longifolia PE=4 SV=1
Locus_1476_Transcript_9/10_Confidence_0.500_Length_3286	tr|Q8S3X5|Q8S3X5_MENLO	2e-69	Disease resistance-like protein 81-16 (Fragment) OS=Mentha longifolia PE=4 SV=1
Locus_1476_Transcript_10/10_Confidence_0.483_Length_2781	tr|Q8S3X5|Q8S3X5_MENLO	2e-69	Disease resistance-like protein 81-16 (Fragment) OS=Mentha longifolia PE=4 SV=1
Locus_1477_Transcript_1/5_Confidence_0.643_Length_2663	tr|K4NP06|K4NP06_SCUBA	2e-09	Uncharacterized protein (Fragment) OS=Scutellaria baicalensis PE=2 SV=1
Locus_1477_Transcript_2/5_Confidence_0.571_Length_2657	tr|K4NP06|K4NP06_SCUBA	6e-10	Uncharacterized protein (Fragment) OS=Scutellaria baicalensis PE=2 SV=1
Locus_1477_Transcript_3/5_Confidence_0.571_Length_2583	tr|K4NP06|K4NP06_SCUBA	2e-09	Uncharacterized protein (Fragment) OS=Scutellaria baicalensis PE=2 SV=1
Locus_1477_Transcript_4/5_Confidence_0.643_Length_4072	tr|K4NP06|K4NP06_SCUBA	1e-09	Uncharacterized protein (Fragment) OS=Scutellaria baicalensis PE=2 SV=1
Locus_1477_Transcript_5/5_Confidence_0.571_Length_2591	tr|K4NP06|K4NP06_SCUBA	6e-10	Uncharacterized protein (Fragment) OS=Scutellaria baicalensis PE=2 SV=1
Locus_1478_Transcript_1/2_Confidence_0.750_Length_3338	tr|B2BFH2|B2BFH2_SCUBA	1e-83	Sucrose-phosphate synthase (Fragment) OS=Scutellaria baicalensis GN=SPS PE=2 SV=1
Locus_1478_Transcript_2/2_Confidence_0.500_Length_1695	tr|B2BFH2|B2BFH2_SCUBA	5e-84	Sucrose-phosphate synthase (Fragment) OS=Scutellaria baicalensis GN=SPS PE=2 SV=1
Locus_1481_Transcript_1/4_Confidence_0.700_Length_1279	tr|B0LXM4|B0LXM4_SALOF	3e-20	Uqibuitin-protein ligase-like protein (Fragment) OS=Salvia officinalis PE=2 SV=1
Locus_1481_Transcript_2/4_Confidence_0.700_Length_2098	tr|B0LXM4|B0LXM4_SALOF	6e-19	Uqibuitin-protein ligase-like protein (Fragment) OS=Salvia officinalis PE=2 SV=1
Locus_1481_Transcript_3/4_Confidence_0.600_Length_1664	tr|B0LXM4|B0LXM4_SALOF	3e-06	Uqibuitin-protein ligase-like protein (Fragment) OS=Salvia officinalis PE=2 SV=1
Locus_1481_Transcript_4/4_Confidence_0.600_Length_1119	tr|B0LXM4|B0LXM4_SALOF	3e-20	Uqibuitin-protein ligase-like protein (Fragment) OS=Salvia officinalis PE=2 SV=1
Locus_1494_Transcript_2/3_Confidence_0.250_Length_1006	tr|A5A5H5|A5A5H5_SALMI	5e-28	4-diphosphocytidyl-2-C-methyl-D-erythritol kinase OS=Salvia miltiorrhiza PE=2 SV=1
Locus_1494_Transcript_3/3_Confidence_0.625_Length_3150	tr|A5A5H5|A5A5H5_SALMI	2e-27	4-diphosphocytidyl-2-C-methyl-D-erythritol kinase OS=Salvia miltiorrhiza PE=2 SV=1
Locus_1498_Transcript_1/5_Confidence_0.667_Length_3851	tr|Q2KNL3|Q2KNL3_OCIBA	5e-104	Alcohol dehydrogenase-like protein OS=Ocimum basilicum GN=ADH2 PE=2 SV=1
Locus_1498_Transcript_2/5_Confidence_0.556_Length_4144	tr|Q2KNL3|Q2KNL3_OCIBA	9e-152	Alcohol dehydrogenase-like protein OS=Ocimum basilicum GN=ADH2 PE=2 SV=1
Locus_1498_Transcript_3/5_Confidence_0.722_Length_4740	tr|Q2KNL3|Q2KNL3_OCIBA	7e-134	Alcohol dehydrogenase-like protein OS=Ocimum basilicum GN=ADH2 PE=2 SV=1
Locus_1498_Transcript_4/5_Confidence_0.500_Length_3507	tr|Q2KNL3|Q2KNL3_OCIBA	3e-79	Alcohol dehydrogenase-like protein OS=Ocimum basilicum GN=ADH2 PE=2 SV=1
Locus_1498_Transcript_5/5_Confidence_0.667_Length_4021	tr|Q2KNL3|Q2KNL3_OCIBA	9e-152	Alcohol dehydrogenase-like protein OS=Ocimum basilicum GN=ADH2 PE=2 SV=1
Locus_1499_Transcript_1/2_Confidence_0.750_Length_1471	tr|D3YJ40|D3YJ40_9LAMI	4e-68	Phenylcoumaran benzylic ether reductase-like protein OS=Salvia fruticosa PE=2 SV=1
Locus_1499_Transcript_2/2_Confidence_0.750_Length_1090	tr|D3YJ40|D3YJ40_9LAMI	7e-108	Phenylcoumaran benzylic ether reductase-like protein OS=Salvia fruticosa PE=2 SV=1
Locus_1500_Transcript_1/1_Confidence_1.000_Length_940	tr|B6EAX5|B6EAX5_SALMI	2e-11	Thioredoxin OS=Salvia miltiorrhiza GN=Trx PE=3 SV=1
Locus_1503_Transcript_1/3_Confidence_0.600_Length_1568	tr|H9N7V9|H9N7V9_SALMI	1e-149	Cinnamoyl CoA reductase OS=Salvia miltiorrhiza PE=4 SV=1
Locus_1503_Transcript_2/3_Confidence_0.600_Length_1484	tr|H9N7V9|H9N7V9_SALMI	2e-154	Cinnamoyl CoA reductase OS=Salvia miltiorrhiza PE=4 SV=1
Locus_1503_Transcript_3/3_Confidence_0.400_Length_1789	tr|H9N7V9|H9N7V9_SALMI	7e-76	Cinnamoyl CoA reductase OS=Salvia miltiorrhiza PE=4 SV=1
Locus_1508_Transcript_1/2_Confidence_0.750_Length_2074	tr|H9BEW0|H9BEW0_SALMI	1e-122	Caffeoyl CoA O-methyltransferase OS=Salvia miltiorrhiza GN=CCoAOMT PE=4 SV=1
Locus_1508_Transcript_2/2_Confidence_0.500_Length_1534	tr|H9BEW0|H9BEW0_SALMI	5e-30	Caffeoyl CoA O-methyltransferase OS=Salvia miltiorrhiza GN=CCoAOMT PE=4 SV=1
Locus_1513_Transcript_3/3_Confidence_0.500_Length_1130	tr|F8TNT1|F8TNT1_COLCN	1e-08	Ycf1 (Fragment) OS=Collinsonia canadensis GN=ycf1 PE=4 SV=2
Locus_1518_Transcript_1/1_Confidence_1.000_Length_513	tr|G8XS01|G8XS01_9LAMI	4e-07	Flavanoe 3-hydroxylase OS=Scutellaria viscidula GN=F3H PE=2 SV=1
Locus_1519_Transcript_1/7_Confidence_0.450_Length_1332	tr|M1FD61|M1FD61_SALMI	3e-26	ATP-dependent Clp protease proteolytic subunit OS=Salvia miltiorrhiza GN=clpP PE=3 SV=1
Locus_1519_Transcript_2/7_Confidence_0.350_Length_1202	tr|M1FD61|M1FD61_SALMI	2e-05	ATP-dependent Clp protease proteolytic subunit OS=Salvia miltiorrhiza GN=clpP PE=3 SV=1
Locus_1519_Transcript_3/7_Confidence_0.550_Length_1181	tr|M1FD61|M1FD61_SALMI	5e-27	ATP-dependent Clp protease proteolytic subunit OS=Salvia miltiorrhiza GN=clpP PE=3 SV=1
Locus_1519_Transcript_4/7_Confidence_0.600_Length_1445	tr|M1FD61|M1FD61_SALMI	1e-36	ATP-dependent Clp protease proteolytic subunit OS=Salvia miltiorrhiza GN=clpP PE=3 SV=1
Locus_1519_Transcript_5/7_Confidence_0.200_Length_942	tr|M1FD61|M1FD61_SALMI	5e-05	ATP-dependent Clp protease proteolytic subunit OS=Salvia miltiorrhiza GN=clpP PE=3 SV=1
Locus_1519_Transcript_6/7_Confidence_0.650_Length_1473	tr|M1FD61|M1FD61_SALMI	1e-36	ATP-dependent Clp protease proteolytic subunit OS=Salvia miltiorrhiza GN=clpP PE=3 SV=1
Locus_1519_Transcript_7/7_Confidence_0.650_Length_1319	tr|M1FD61|M1FD61_SALMI	1e-36	ATP-dependent Clp protease proteolytic subunit OS=Salvia miltiorrhiza GN=clpP PE=3 SV=1
Locus_1521_Transcript_2/8_Confidence_0.733_Length_2313	tr|Q4JF79|Q4JF79_SCUBA	1e-07	Cyclin-dependent kinase A2 OS=Scutellaria baicalensis GN=cdka2 PE=2 SV=1
Locus_1521_Transcript_3/8_Confidence_0.667_Length_2496	tr|Q4JF79|Q4JF79_SCUBA	2e-07	Cyclin-dependent kinase A2 OS=Scutellaria baicalensis GN=cdka2 PE=2 SV=1
Locus_1521_Transcript_4/8_Confidence_0.633_Length_2599	tr|Q4JF79|Q4JF79_SCUBA	2e-06	Cyclin-dependent kinase A2 OS=Scutellaria baicalensis GN=cdka2 PE=2 SV=1
Locus_1521_Transcript_5/8_Confidence_0.733_Length_2910	tr|Q4JF79|Q4JF79_SCUBA	2e-07	Cyclin-dependent kinase A2 OS=Scutellaria baicalensis GN=cdka2 PE=2 SV=1
Locus_1521_Transcript_6/8_Confidence_0.700_Length_2715	tr|Q4JF79|Q4JF79_SCUBA	2e-07	Cyclin-dependent kinase A2 OS=Scutellaria baicalensis GN=cdka2 PE=2 SV=1
Locus_1521_Transcript_7/8_Confidence_0.433_Length_2099	tr|Q4JF79|Q4JF79_SCUBA	7e-07	Cyclin-dependent kinase A2 OS=Scutellaria baicalensis GN=cdka2 PE=2 SV=1
Locus_1521_Transcript_8/8_Confidence_0.700_Length_2501	tr|Q4JF79|Q4JF79_SCUBA	2e-07	Cyclin-dependent kinase A2 OS=Scutellaria baicalensis GN=cdka2 PE=2 SV=1
Locus_1523_Transcript_1/10_Confidence_0.333_Length_1541	tr|Q8SMI2|Q8SMI2_PERFR	3e-50	Acyl-ACP thioesterase OS=Perilla frutescens PE=2 SV=1
Locus_1523_Transcript_2/10_Confidence_0.367_Length_2037	tr|Q8SMI2|Q8SMI2_PERFR	2e-66	Acyl-ACP thioesterase OS=Perilla frutescens PE=2 SV=1
Locus_1523_Transcript_3/10_Confidence_0.367_Length_2114	tr|Q8SMI2|Q8SMI2_PERFR	3e-27	Acyl-ACP thioesterase OS=Perilla frutescens PE=2 SV=1
Locus_1523_Transcript_4/10_Confidence_0.300_Length_2309	tr|Q8SMI2|Q8SMI2_PERFR	2e-66	Acyl-ACP thioesterase OS=Perilla frutescens PE=2 SV=1
Locus_1523_Transcript_5/10_Confidence_0.367_Length_2028	tr|Q8SMI2|Q8SMI2_PERFR	1e-67	Acyl-ACP thioesterase OS=Perilla frutescens PE=2 SV=1
Locus_1523_Transcript_6/10_Confidence_0.367_Length_2759	tr|Q8SMI2|Q8SMI2_PERFR	3e-15	Acyl-ACP thioesterase OS=Perilla frutescens PE=2 SV=1
Locus_1523_Transcript_7/10_Confidence_0.333_Length_1384	tr|Q8SMI2|Q8SMI2_PERFR	3e-27	Acyl-ACP thioesterase OS=Perilla frutescens PE=2 SV=1
Locus_1523_Transcript_8/10_Confidence_0.367_Length_2012	tr|Q8SMI2|Q8SMI2_PERFR	3e-32	Acyl-ACP thioesterase OS=Perilla frutescens PE=2 SV=1
Locus_1523_Transcript_9/10_Confidence_0.267_Length_1992	tr|Q8SMI2|Q8SMI2_PERFR	6e-52	Acyl-ACP thioesterase OS=Perilla frutescens PE=2 SV=1
Locus_1523_Transcript_10/10_Confidence_0.333_Length_2028	tr|Q8SMI2|Q8SMI2_PERFR	2e-66	Acyl-ACP thioesterase OS=Perilla frutescens PE=2 SV=1
Locus_1524_Transcript_1/3_Confidence_0.400_Length_1142	tr|K4NP11|K4NP11_SCUBA	1e-50	Uncharacterized protein (Fragment) OS=Scutellaria baicalensis PE=2 SV=1
Locus_1524_Transcript_2/3_Confidence_0.300_Length_1570	tr|K4NP11|K4NP11_SCUBA	2e-94	Uncharacterized protein (Fragment) OS=Scutellaria baicalensis PE=2 SV=1
Locus_1524_Transcript_3/3_Confidence_0.700_Length_1918	tr|K4NP11|K4NP11_SCUBA	3e-95	Uncharacterized protein (Fragment) OS=Scutellaria baicalensis PE=2 SV=1
Locus_1532_Transcript_1/2_Confidence_0.750_Length_1407	tr|Q6DMS1|Q6DMS1_SALMI	7e-21	Calmodulin OS=Salvia miltiorrhiza PE=2 SV=1
Locus_1532_Transcript_2/2_Confidence_0.750_Length_1289	tr|Q6DMS1|Q6DMS1_SALMI	6e-21	Calmodulin OS=Salvia miltiorrhiza PE=2 SV=1
Locus_1534_Transcript_1/2_Confidence_0.750_Length_1557	tr|L0TEB2|L0TEB2_9LAMI	2e-07	DNA-directed RNA polymerase subunit beta OS=Tectona grandis GN=rpoB PE=3 SV=1
Locus_1537_Transcript_1/1_Confidence_1.000_Length_3668	tr|Q4JF74|Q4JF74_SCUBA	1e-05	DNA topoisomerase 2 OS=Scutellaria baicalensis GN=TopII PE=2 SV=1
Locus_1538_Transcript_1/2_Confidence_0.750_Length_1581	tr|B2LVE7|B2LVE7_MENLO	7e-17	Verticillium wilt resistance-like protein OS=Mentha longifolia GN=Ve1 PE=4 SV=1
Locus_1538_Transcript_2/2_Confidence_0.750_Length_1446	tr|B2LVE7|B2LVE7_MENLO	6e-17	Verticillium wilt resistance-like protein OS=Mentha longifolia GN=Ve1 PE=4 SV=1
Locus_1544_Transcript_11/19_Confidence_0.351_Length_3890	tr|Q9SWX1|Q9SWX1_SALCL	2e-20	Protein kinase 8 (Fragment) OS=Salvia columbariae GN=PK8 PE=2 SV=1
Locus_1544_Transcript_12/19_Confidence_0.342_Length_3702	tr|Q9SWX1|Q9SWX1_SALCL	1e-20	Protein kinase 8 (Fragment) OS=Salvia columbariae GN=PK8 PE=2 SV=1
Locus_1544_Transcript_13/19_Confidence_0.351_Length_3985	tr|Q9SWX1|Q9SWX1_SALCL	6e-20	Protein kinase 8 (Fragment) OS=Salvia columbariae GN=PK8 PE=2 SV=1
Locus_1544_Transcript_14/19_Confidence_0.171_Length_1324	tr|Q9SWX1|Q9SWX1_SALCL	8e-13	Protein kinase 8 (Fragment) OS=Salvia columbariae GN=PK8 PE=2 SV=1
Locus_1544_Transcript_15/19_Confidence_0.333_Length_3283	tr|Q9SWX1|Q9SWX1_SALCL	1e-20	Protein kinase 8 (Fragment) OS=Salvia columbariae GN=PK8 PE=2 SV=1
Locus_1544_Transcript_16/19_Confidence_0.324_Length_3658	tr|Q9SWX1|Q9SWX1_SALCL	5e-21	Protein kinase 8 (Fragment) OS=Salvia columbariae GN=PK8 PE=2 SV=1
Locus_1544_Transcript_18/19_Confidence_0.351_Length_3747	tr|Q9SWX1|Q9SWX1_SALCL	1e-20	Protein kinase 8 (Fragment) OS=Salvia columbariae GN=PK8 PE=2 SV=1
Locus_1544_Transcript_19/19_Confidence_0.351_Length_3625	tr|Q9SWX1|Q9SWX1_SALCL	1e-20	Protein kinase 8 (Fragment) OS=Salvia columbariae GN=PK8 PE=2 SV=1
Locus_1546_Transcript_3/11_Confidence_0.233_Length_1511	tr|H8ZVP6|H8ZVP6_9LAMI	4e-30	Mg-dependent ATPase 1 (Fragment) OS=Micromeria varia GN=LeMA-1 PE=4 SV=1
Locus_1546_Transcript_4/11_Confidence_0.256_Length_1615	tr|H8ZVP6|H8ZVP6_9LAMI	3e-26	Mg-dependent ATPase 1 (Fragment) OS=Micromeria varia GN=LeMA-1 PE=4 SV=1
Locus_1546_Transcript_8/11_Confidence_0.256_Length_1671	tr|H8ZVP6|H8ZVP6_9LAMI	4e-30	Mg-dependent ATPase 1 (Fragment) OS=Micromeria varia GN=LeMA-1 PE=4 SV=1
Locus_1546_Transcript_9/11_Confidence_0.279_Length_1535	tr|H8ZVP6|H8ZVP6_9LAMI	4e-30	Mg-dependent ATPase 1 (Fragment) OS=Micromeria varia GN=LeMA-1 PE=4 SV=1
Locus_1546_Transcript_10/11_Confidence_0.116_Length_1531	tr|H8ZVP6|H8ZVP6_9LAMI	4e-30	Mg-dependent ATPase 1 (Fragment) OS=Micromeria varia GN=LeMA-1 PE=4 SV=1
Locus_1546_Transcript_11/11_Confidence_0.256_Length_1535	tr|H8ZVP6|H8ZVP6_9LAMI	4e-30	Mg-dependent ATPase 1 (Fragment) OS=Micromeria varia GN=LeMA-1 PE=4 SV=1
Locus_1547_Transcript_1/4_Confidence_0.600_Length_2258	tr|B2BFH0|B2BFH0_SCUBA	1e-111	Glucose-6-phosphate 1-dehydrogenase (Fragment) OS=Scutellaria baicalensis GN=G6PDH PE=2 SV=1
Locus_1547_Transcript_2/4_Confidence_0.600_Length_2272	tr|B2BFH0|B2BFH0_SCUBA	2e-115	Glucose-6-phosphate 1-dehydrogenase (Fragment) OS=Scutellaria baicalensis GN=G6PDH PE=2 SV=1
Locus_1547_Transcript_3/4_Confidence_0.800_Length_2587	tr|B2BFH0|B2BFH0_SCUBA	2e-115	Glucose-6-phosphate 1-dehydrogenase (Fragment) OS=Scutellaria baicalensis GN=G6PDH PE=2 SV=1
Locus_1547_Transcript_4/4_Confidence_0.600_Length_2192	tr|B2BFH0|B2BFH0_SCUBA	2e-115	Glucose-6-phosphate 1-dehydrogenase (Fragment) OS=Scutellaria baicalensis GN=G6PDH PE=2 SV=1
Locus_1552_Transcript_1/3_Confidence_0.714_Length_1582	tr|A6ZI63|A6ZI63_SALMI	5e-18	Putative aldo/keto reductase 2 OS=Salvia miltiorrhiza PE=2 SV=1
Locus_1552_Transcript_2/3_Confidence_0.714_Length_1709	tr|A6ZI63|A6ZI63_SALMI	5e-21	Putative aldo/keto reductase 2 OS=Salvia miltiorrhiza PE=2 SV=1
Locus_1552_Transcript_3/3_Confidence_0.714_Length_1520	tr|A6ZI63|A6ZI63_SALMI	6e-23	Putative aldo/keto reductase 2 OS=Salvia miltiorrhiza PE=2 SV=1
Locus_1554_Transcript_3/6_Confidence_0.200_Length_2518	tr|Q8H6H8|Q8H6H8_CLEIE	0.0005	rRNA N-glycosidase OS=Clerodendrum inerme PE=3 SV=1
Locus_1554_Transcript_5/6_Confidence_0.667_Length_3240	tr|Q8H6H8|Q8H6H8_CLEIE	0.0006	rRNA N-glycosidase OS=Clerodendrum inerme PE=3 SV=1
Locus_1556_Transcript_1/5_Confidence_0.429_Length_800	tr|K4NP01|K4NP01_SCUBA	2e-86	Uncharacterized protein (Fragment) OS=Scutellaria baicalensis PE=2 SV=1
Locus_1556_Transcript_2/5_Confidence_0.500_Length_1847	tr|K4NP01|K4NP01_SCUBA	1e-75	Uncharacterized protein (Fragment) OS=Scutellaria baicalensis PE=2 SV=1
Locus_1556_Transcript_3/5_Confidence_0.714_Length_2087	tr|K4NP01|K4NP01_SCUBA	6e-103	Uncharacterized protein (Fragment) OS=Scutellaria baicalensis PE=2 SV=1
Locus_1556_Transcript_4/5_Confidence_0.714_Length_2061	tr|K4NP01|K4NP01_SCUBA	6e-103	Uncharacterized protein (Fragment) OS=Scutellaria baicalensis PE=2 SV=1
Locus_1556_Transcript_5/5_Confidence_0.714_Length_1987	tr|K4NP01|K4NP01_SCUBA	6e-103	Uncharacterized protein (Fragment) OS=Scutellaria baicalensis PE=2 SV=1
Locus_1557_Transcript_1/7_Confidence_0.154_Length_1978	tr|K4NP01|K4NP01_SCUBA	2e-32	Uncharacterized protein (Fragment) OS=Scutellaria baicalensis PE=2 SV=1
Locus_1557_Transcript_3/7_Confidence_0.077_Length_2043	tr|K4NP01|K4NP01_SCUBA	2e-32	Uncharacterized protein (Fragment) OS=Scutellaria baicalensis PE=2 SV=1
Locus_1557_Transcript_4/7_Confidence_0.154_Length_2114	tr|K4NP01|K4NP01_SCUBA	2e-32	Uncharacterized protein (Fragment) OS=Scutellaria baicalensis PE=2 SV=1
Locus_1557_Transcript_5/7_Confidence_0.577_Length_3168	tr|K4NP01|K4NP01_SCUBA	3e-32	Uncharacterized protein (Fragment) OS=Scutellaria baicalensis PE=2 SV=1
Locus_1557_Transcript_6/7_Confidence_0.462_Length_2338	tr|K4NP01|K4NP01_SCUBA	2e-32	Uncharacterized protein (Fragment) OS=Scutellaria baicalensis PE=2 SV=1
Locus_1557_Transcript_7/7_Confidence_0.654_Length_3496	tr|K4NP01|K4NP01_SCUBA	3e-32	Uncharacterized protein (Fragment) OS=Scutellaria baicalensis PE=2 SV=1
Locus_1560_Transcript_1/1_Confidence_1.000_Length_948	tr|Q3I0K1|Q3I0K1_MENLO	6e-18	RGA (Fragment) OS=Mentha longifolia PE=4 SV=1
Locus_1561_Transcript_2/4_Confidence_0.667_Length_1184	tr|G8E9N3|G8E9N3_SALMI	0.0006	GTP-binding protein beta subunit OS=Salvia miltiorrhiza PE=2 SV=1
Locus_1561_Transcript_3/4_Confidence_0.667_Length_914	tr|G8E9N3|G8E9N3_SALMI	1e-06	GTP-binding protein beta subunit OS=Salvia miltiorrhiza PE=2 SV=1
Locus_1561_Transcript_4/4_Confidence_0.667_Length_1102	tr|G8E9N3|G8E9N3_SALMI	3e-08	GTP-binding protein beta subunit OS=Salvia miltiorrhiza PE=2 SV=1
Locus_1576_Transcript_1/6_Confidence_0.667_Length_1976	tr|Q8H6H8|Q8H6H8_CLEIE	0.0003	rRNA N-glycosidase OS=Clerodendrum inerme PE=3 SV=1
Locus_1576_Transcript_2/6_Confidence_0.600_Length_1831	tr|Q8H6H8|Q8H6H8_CLEIE	0.0003	rRNA N-glycosidase OS=Clerodendrum inerme PE=3 SV=1
Locus_1576_Transcript_3/6_Confidence_0.667_Length_2110	tr|Q8H6H8|Q8H6H8_CLEIE	0.0003	rRNA N-glycosidase OS=Clerodendrum inerme PE=3 SV=1
Locus_1576_Transcript_4/6_Confidence_0.600_Length_1913	tr|Q8H6H8|Q8H6H8_CLEIE	0.0003	rRNA N-glycosidase OS=Clerodendrum inerme PE=3 SV=1
Locus_1576_Transcript_6/6_Confidence_0.600_Length_1827	tr|Q8H6H8|Q8H6H8_CLEIE	0.0003	rRNA N-glycosidase OS=Clerodendrum inerme PE=3 SV=1
Locus_1578_Transcript_3/5_Confidence_0.636_Length_1488	tr|Q84RM7|Q84RM7_SALMI	2e-101	S-adenosylmethionine synthetase (Fragment) OS=Salvia miltiorrhiza PE=2 SV=1
Locus_1578_Transcript_5/5_Confidence_0.636_Length_1572	tr|Q84RM7|Q84RM7_SALMI	7e-102	S-adenosylmethionine synthetase (Fragment) OS=Salvia miltiorrhiza PE=2 SV=1
Locus_1579_Transcript_1/6_Confidence_0.444_Length_1011	tr|H8ZVY0|H8ZVY0_9LAMI	0.0008	Adenosine kinase (Fragment) OS=Micromeria varia GN=ADK PE=4 SV=1
Locus_1590_Transcript_1/1_Confidence_1.000_Length_2196	tr|E2E2P3|E2E2P3_ORIVU	2e-164	Elongation factor 1 alpha (Fragment) OS=Origanum vulgare PE=2 SV=1
Locus_1591_Transcript_1/3_Confidence_0.625_Length_1856	tr|A9UCA4|A9UCA4_OCIBA	6e-40	Cinnamate/p-coumarate carboxyl methyltransferase 2 OS=Ocimum basilicum GN=CCMT2 PE=2 SV=1
Locus_1591_Transcript_2/3_Confidence_0.750_Length_2257	tr|A9UCA4|A9UCA4_OCIBA	2e-33	Cinnamate/p-coumarate carboxyl methyltransferase 2 OS=Ocimum basilicum GN=CCMT2 PE=2 SV=1
Locus_1591_Transcript_3/3_Confidence_0.750_Length_1861	tr|A9UCA4|A9UCA4_OCIBA	1e-43	Cinnamate/p-coumarate carboxyl methyltransferase 2 OS=Ocimum basilicum GN=CCMT2 PE=2 SV=1
Locus_1594_Transcript_1/1_Confidence_1.000_Length_2465	tr|K4NP01|K4NP01_SCUBA	4e-46	Uncharacterized protein (Fragment) OS=Scutellaria baicalensis PE=2 SV=1
Locus_1595_Transcript_1/2_Confidence_0.400_Length_1322	tr|M1FD61|M1FD61_SALMI	5e-32	ATP-dependent Clp protease proteolytic subunit OS=Salvia miltiorrhiza GN=clpP PE=3 SV=1
Locus_1602_Transcript_1/3_Confidence_0.750_Length_1054	tr|M1FNU6|M1FNU6_SALMI	7e-23	50S ribosomal protein L2, chloroplastic OS=Salvia miltiorrhiza GN=rpl2 PE=3 SV=1
Locus_1602_Transcript_2/3_Confidence_0.750_Length_1075	tr|M1FNU6|M1FNU6_SALMI	7e-23	50S ribosomal protein L2, chloroplastic OS=Salvia miltiorrhiza GN=rpl2 PE=3 SV=1
Locus_1602_Transcript_3/3_Confidence_0.625_Length_1053	tr|M1FNU6|M1FNU6_SALMI	7e-23	50S ribosomal protein L2, chloroplastic OS=Salvia miltiorrhiza GN=rpl2 PE=3 SV=1
Locus_1609_Transcript_1/3_Confidence_0.667_Length_2068	tr|K4NP01|K4NP01_SCUBA	3e-53	Uncharacterized protein (Fragment) OS=Scutellaria baicalensis PE=2 SV=1
Locus_1609_Transcript_2/3_Confidence_0.667_Length_2351	tr|K4NP01|K4NP01_SCUBA	4e-47	Uncharacterized protein (Fragment) OS=Scutellaria baicalensis PE=2 SV=1
Locus_1609_Transcript_3/3_Confidence_0.667_Length_2228	tr|K4NP01|K4NP01_SCUBA	4e-53	Uncharacterized protein (Fragment) OS=Scutellaria baicalensis PE=2 SV=1
Locus_1612_Transcript_1/2_Confidence_0.571_Length_2360	tr|Q4JF80|Q4JF80_SCUBA	1e-21	Cyclin-dependent kinase A1 OS=Scutellaria baicalensis GN=cdka1 PE=2 SV=1
Locus_1612_Transcript_2/2_Confidence_1.000_Length_2499	tr|A7U0S8|A7U0S8_9LAMI	4e-25	Mitogen activated protein kinase kinase 1 OS=Origanum onites GN=MAPKK1 PE=2 SV=1
Locus_1613_Transcript_2/9_Confidence_0.591_Length_3059	tr|A7U0S8|A7U0S8_9LAMI	1e-30	Mitogen activated protein kinase kinase 1 OS=Origanum onites GN=MAPKK1 PE=2 SV=1
Locus_1613_Transcript_3/9_Confidence_0.591_Length_2714	tr|A7U0S8|A7U0S8_9LAMI	1e-30	Mitogen activated protein kinase kinase 1 OS=Origanum onites GN=MAPKK1 PE=2 SV=1
Locus_1613_Transcript_4/9_Confidence_0.591_Length_2906	tr|A7U0S8|A7U0S8_9LAMI	1e-30	Mitogen activated protein kinase kinase 1 OS=Origanum onites GN=MAPKK1 PE=2 SV=1
Locus_1613_Transcript_5/9_Confidence_0.545_Length_2890	tr|A7U0S8|A7U0S8_9LAMI	1e-30	Mitogen activated protein kinase kinase 1 OS=Origanum onites GN=MAPKK1 PE=2 SV=1
Locus_1613_Transcript_6/9_Confidence_0.591_Length_2863	tr|A7U0S8|A7U0S8_9LAMI	1e-30	Mitogen activated protein kinase kinase 1 OS=Origanum onites GN=MAPKK1 PE=2 SV=1
Locus_1613_Transcript_7/9_Confidence_0.591_Length_2874	tr|A7U0S8|A7U0S8_9LAMI	1e-30	Mitogen activated protein kinase kinase 1 OS=Origanum onites GN=MAPKK1 PE=2 SV=1
Locus_1613_Transcript_8/9_Confidence_0.591_Length_2956	tr|A7U0S8|A7U0S8_9LAMI	1e-30	Mitogen activated protein kinase kinase 1 OS=Origanum onites GN=MAPKK1 PE=2 SV=1
Locus_1613_Transcript_9/9_Confidence_0.591_Length_2788	tr|A7U0S8|A7U0S8_9LAMI	1e-30	Mitogen activated protein kinase kinase 1 OS=Origanum onites GN=MAPKK1 PE=2 SV=1
Locus_1619_Transcript_1/5_Confidence_0.583_Length_2551	tr|G8E9N3|G8E9N3_SALMI	8e-18	GTP-binding protein beta subunit OS=Salvia miltiorrhiza PE=2 SV=1
Locus_1619_Transcript_2/5_Confidence_0.583_Length_2536	tr|G8E9N3|G8E9N3_SALMI	8e-18	GTP-binding protein beta subunit OS=Salvia miltiorrhiza PE=2 SV=1
Locus_1619_Transcript_3/5_Confidence_0.333_Length_1601	tr|G8E9N3|G8E9N3_SALMI	5e-18	GTP-binding protein beta subunit OS=Salvia miltiorrhiza PE=2 SV=1
Locus_1619_Transcript_5/5_Confidence_0.583_Length_2562	tr|G8E9N3|G8E9N3_SALMI	8e-18	GTP-binding protein beta subunit OS=Salvia miltiorrhiza PE=2 SV=1
Locus_1620_Transcript_1/4_Confidence_0.727_Length_1205	tr|Q67G17|Q67G17_SALMI	9e-12	4-coumarate:coenzyme A ligase 2 OS=Salvia miltiorrhiza PE=2 SV=1
Locus_1620_Transcript_3/4_Confidence_0.545_Length_1963	tr|Q67G18|Q67G18_SALMI	1e-24	4-coumarate:coenzyme A ligase 1 OS=Salvia miltiorrhiza PE=2 SV=1
Locus_1620_Transcript_4/4_Confidence_0.727_Length_2208	tr|Q67G18|Q67G18_SALMI	4e-34	4-coumarate:coenzyme A ligase 1 OS=Salvia miltiorrhiza PE=2 SV=1
Locus_1621_Transcript_1/2_Confidence_0.800_Length_1580	tr|Q645Q9|Q645Q9_SALMI	1e-48	Late embryogenesis-like protein OS=Salvia miltiorrhiza PE=2 SV=2
Locus_1621_Transcript_2/2_Confidence_0.800_Length_1520	tr|Q645Q9|Q645Q9_SALMI	4e-52	Late embryogenesis-like protein OS=Salvia miltiorrhiza PE=2 SV=2
Locus_1625_Transcript_1/5_Confidence_0.286_Length_2523	tr|M1FNR2|M1FNR2_SALMI	0.0005	Photosystem I assembly protein ycf3 OS=Salvia miltiorrhiza GN=ycf3 PE=3 SV=1
Locus_1625_Transcript_2/5_Confidence_0.714_Length_3673	tr|M1FNR2|M1FNR2_SALMI	0.0007	Photosystem I assembly protein ycf3 OS=Salvia miltiorrhiza GN=ycf3 PE=3 SV=1
Locus_1625_Transcript_3/5_Confidence_0.571_Length_3453	tr|M1FNR2|M1FNR2_SALMI	0.0007	Photosystem I assembly protein ycf3 OS=Salvia miltiorrhiza GN=ycf3 PE=3 SV=1
Locus_1625_Transcript_4/5_Confidence_0.714_Length_3746	tr|M1FNR2|M1FNR2_SALMI	0.0007	Photosystem I assembly protein ycf3 OS=Salvia miltiorrhiza GN=ycf3 PE=3 SV=1
Locus_1625_Transcript_5/5_Confidence_0.714_Length_3585	tr|M1FNR2|M1FNR2_SALMI	0.0007	Photosystem I assembly protein ycf3 OS=Salvia miltiorrhiza GN=ycf3 PE=3 SV=1
Locus_1628_Transcript_1/2_Confidence_0.750_Length_2090	tr|M4H1W7|M4H1W7_SALMI	0	Putative solanesyl diphosphate synthase OS=Salvia miltiorrhiza GN=SPS1 PE=4 SV=1
Locus_1628_Transcript_2/2_Confidence_0.750_Length_2008	tr|M4H1W7|M4H1W7_SALMI	0	Putative solanesyl diphosphate synthase OS=Salvia miltiorrhiza GN=SPS1 PE=4 SV=1
Locus_1631_Transcript_1/1_Confidence_1.000_Length_1708	tr|K4NP01|K4NP01_SCUBA	2e-57	Uncharacterized protein (Fragment) OS=Scutellaria baicalensis PE=2 SV=1
Locus_1633_Transcript_1/6_Confidence_0.643_Length_2141	tr|M1FJA3|M1FJA3_SALMI	2e-07	Hypothetical chloroplast RF2 OS=Salvia miltiorrhiza GN=ycf2 PE=3 SV=1
Locus_1633_Transcript_2/6_Confidence_0.643_Length_2215	tr|M1FJA3|M1FJA3_SALMI	2e-07	Hypothetical chloroplast RF2 OS=Salvia miltiorrhiza GN=ycf2 PE=3 SV=1
Locus_1633_Transcript_3/6_Confidence_0.643_Length_2222	tr|M1FJA3|M1FJA3_SALMI	2e-07	Hypothetical chloroplast RF2 OS=Salvia miltiorrhiza GN=ycf2 PE=3 SV=1
Locus_1633_Transcript_5/6_Confidence_0.643_Length_2424	tr|M1FJA3|M1FJA3_SALMI	2e-07	Hypothetical chloroplast RF2 OS=Salvia miltiorrhiza GN=ycf2 PE=3 SV=1
Locus_1633_Transcript_6/6_Confidence_0.643_Length_2145	tr|M1FJA3|M1FJA3_SALMI	2e-07	Hypothetical chloroplast RF2 OS=Salvia miltiorrhiza GN=ycf2 PE=3 SV=1
Locus_1636_Transcript_1/3_Confidence_0.800_Length_811	tr|M1FNT2|M1FNT2_SALMI	2e-12	50S ribosomal protein L14, chloroplastic OS=Salvia miltiorrhiza GN=rpl14 PE=3 SV=1
Locus_1636_Transcript_2/3_Confidence_0.800_Length_1075	tr|M1FNT2|M1FNT2_SALMI	3e-05	50S ribosomal protein L14, chloroplastic OS=Salvia miltiorrhiza GN=rpl14 PE=3 SV=1
Locus_1636_Transcript_3/3_Confidence_0.800_Length_811	tr|M1FNT2|M1FNT2_SALMI	2e-12	50S ribosomal protein L14, chloroplastic OS=Salvia miltiorrhiza GN=rpl14 PE=3 SV=1
Locus_1639_Transcript_1/1_Confidence_1.000_Length_2599	tr|K4NP01|K4NP01_SCUBA	9e-49	Uncharacterized protein (Fragment) OS=Scutellaria baicalensis PE=2 SV=1
Locus_1641_Transcript_1/10_Confidence_0.300_Length_1237	tr|K4NP01|K4NP01_SCUBA	6e-24	Uncharacterized protein (Fragment) OS=Scutellaria baicalensis PE=2 SV=1
Locus_1641_Transcript_2/10_Confidence_0.375_Length_1398	tr|K4NP01|K4NP01_SCUBA	6e-24	Uncharacterized protein (Fragment) OS=Scutellaria baicalensis PE=2 SV=1
Locus_1641_Transcript_4/10_Confidence_0.250_Length_1714	tr|K4NP01|K4NP01_SCUBA	5e-15	Uncharacterized protein (Fragment) OS=Scutellaria baicalensis PE=2 SV=1
Locus_1641_Transcript_5/10_Confidence_0.300_Length_1674	tr|K4NP01|K4NP01_SCUBA	5e-15	Uncharacterized protein (Fragment) OS=Scutellaria baicalensis PE=2 SV=1
Locus_1641_Transcript_6/10_Confidence_0.350_Length_1505	tr|K4NP01|K4NP01_SCUBA	4e-24	Uncharacterized protein (Fragment) OS=Scutellaria baicalensis PE=2 SV=1
Locus_1641_Transcript_7/10_Confidence_0.350_Length_1862	tr|K4NP01|K4NP01_SCUBA	9e-24	Uncharacterized protein (Fragment) OS=Scutellaria baicalensis PE=2 SV=1
Locus_1641_Transcript_8/10_Confidence_0.400_Length_3481	tr|K4NP01|K4NP01_SCUBA	2e-14	Uncharacterized protein (Fragment) OS=Scutellaria baicalensis PE=2 SV=1
Locus_1641_Transcript_9/10_Confidence_0.350_Length_1932	tr|K4NP01|K4NP01_SCUBA	6e-15	Uncharacterized protein (Fragment) OS=Scutellaria baicalensis PE=2 SV=1
Locus_1641_Transcript_10/10_Confidence_0.400_Length_1459	tr|K4NP01|K4NP01_SCUBA	7e-24	Uncharacterized protein (Fragment) OS=Scutellaria baicalensis PE=2 SV=1
Locus_1643_Transcript_1/5_Confidence_0.636_Length_1932	tr|B2BFH4|B2BFH4_SCUBA	2e-05	Glucose-6-phosphate/phosphate translocator (Fragment) OS=Scutellaria baicalensis GN=GPT PE=2 SV=1
Locus_1643_Transcript_2/5_Confidence_0.636_Length_1824	tr|B2BFH4|B2BFH4_SCUBA	2e-05	Glucose-6-phosphate/phosphate translocator (Fragment) OS=Scutellaria baicalensis GN=GPT PE=2 SV=1
Locus_1643_Transcript_3/5_Confidence_0.455_Length_1800	tr|B2BFH4|B2BFH4_SCUBA	5e-05	Glucose-6-phosphate/phosphate translocator (Fragment) OS=Scutellaria baicalensis GN=GPT PE=2 SV=1
Locus_1643_Transcript_4/5_Confidence_0.455_Length_1889	tr|B2BFH4|B2BFH4_SCUBA	5e-05	Glucose-6-phosphate/phosphate translocator (Fragment) OS=Scutellaria baicalensis GN=GPT PE=2 SV=1
Locus_1643_Transcript_5/5_Confidence_0.455_Length_1824	tr|B2BFH4|B2BFH4_SCUBA	5e-05	Glucose-6-phosphate/phosphate translocator (Fragment) OS=Scutellaria baicalensis GN=GPT PE=2 SV=1
Locus_1644_Transcript_1/1_Confidence_1.000_Length_1307	tr|A6ZI63|A6ZI63_SALMI	2e-25	Putative aldo/keto reductase 2 OS=Salvia miltiorrhiza PE=2 SV=1
Locus_1646_Transcript_1/3_Confidence_0.667_Length_1229	tr|H6VLE2|H6VLE2_SALMI	7e-134	2-C-methyl-D-erythritol 4-phosphate cytidylyltransferase OS=Salvia miltiorrhiza GN=MCT PE=3 SV=1
Locus_1646_Transcript_2/3_Confidence_0.667_Length_1445	tr|H6VLE2|H6VLE2_SALMI	3e-137	2-C-methyl-D-erythritol 4-phosphate cytidylyltransferase OS=Salvia miltiorrhiza GN=MCT PE=3 SV=1
Locus_1646_Transcript_3/3_Confidence_0.667_Length_1322	tr|H6VLE2|H6VLE2_SALMI	3e-143	2-C-methyl-D-erythritol 4-phosphate cytidylyltransferase OS=Salvia miltiorrhiza GN=MCT PE=3 SV=1
Locus_1647_Transcript_2/4_Confidence_0.545_Length_1928	tr|K4NP11|K4NP11_SCUBA	2e-90	Uncharacterized protein (Fragment) OS=Scutellaria baicalensis PE=2 SV=1
Locus_1647_Transcript_3/4_Confidence_0.636_Length_2171	tr|K4NP11|K4NP11_SCUBA	2e-62	Uncharacterized protein (Fragment) OS=Scutellaria baicalensis PE=2 SV=1
Locus_1647_Transcript_4/4_Confidence_0.545_Length_1854	tr|K4NP11|K4NP11_SCUBA	6e-95	Uncharacterized protein (Fragment) OS=Scutellaria baicalensis PE=2 SV=1
Locus_1649_Transcript_2/11_Confidence_0.556_Length_6251	tr|K4NP01|K4NP01_SCUBA	3e-38	Uncharacterized protein (Fragment) OS=Scutellaria baicalensis PE=2 SV=1
Locus_1649_Transcript_3/11_Confidence_0.537_Length_6243	tr|K4NP01|K4NP01_SCUBA	3e-38	Uncharacterized protein (Fragment) OS=Scutellaria baicalensis PE=2 SV=1
Locus_1649_Transcript_4/11_Confidence_0.315_Length_4276	tr|K4NP01|K4NP01_SCUBA	2e-38	Uncharacterized protein (Fragment) OS=Scutellaria baicalensis PE=2 SV=1
Locus_1649_Transcript_6/11_Confidence_0.500_Length_6469	tr|K4NP01|K4NP01_SCUBA	4e-38	Uncharacterized protein (Fragment) OS=Scutellaria baicalensis PE=2 SV=1
Locus_1649_Transcript_7/11_Confidence_0.204_Length_4463	tr|K4NP01|K4NP01_SCUBA	2e-38	Uncharacterized protein (Fragment) OS=Scutellaria baicalensis PE=2 SV=1
Locus_1649_Transcript_8/11_Confidence_0.296_Length_3806	tr|K4NP01|K4NP01_SCUBA	5e-35	Uncharacterized protein (Fragment) OS=Scutellaria baicalensis PE=2 SV=1
Locus_1649_Transcript_9/11_Confidence_0.426_Length_9056	tr|K4NP01|K4NP01_SCUBA	5e-38	Uncharacterized protein (Fragment) OS=Scutellaria baicalensis PE=2 SV=1
Locus_1649_Transcript_10/11_Confidence_0.204_Length_4136	tr|K4NP01|K4NP01_SCUBA	2e-38	Uncharacterized protein (Fragment) OS=Scutellaria baicalensis PE=2 SV=1
Locus_1649_Transcript_11/11_Confidence_0.537_Length_6166	tr|K4NP01|K4NP01_SCUBA	3e-38	Uncharacterized protein (Fragment) OS=Scutellaria baicalensis PE=2 SV=1
Locus_1650_Transcript_1/2_Confidence_0.667_Length_1879	tr|O22122|O22122_SCUBA	4e-08	Chalcone synthase OS=Scutellaria baicalensis PE=2 SV=1
Locus_1650_Transcript_2/2_Confidence_0.667_Length_1876	tr|O22122|O22122_SCUBA	0.0001	Chalcone synthase OS=Scutellaria baicalensis PE=2 SV=1
Locus_1651_Transcript_1/3_Confidence_0.714_Length_1899	tr|A6ZI64|A6ZI64_SALMI	5e-28	Putative ethylene-responsive element binding protein OS=Salvia miltiorrhiza PE=2 SV=1
Locus_1651_Transcript_2/3_Confidence_0.714_Length_2461	tr|A6ZI64|A6ZI64_SALMI	8e-28	Putative ethylene-responsive element binding protein OS=Salvia miltiorrhiza PE=2 SV=1
Locus_1651_Transcript_3/3_Confidence_0.714_Length_1822	tr|A6ZI64|A6ZI64_SALMI	4e-28	Putative ethylene-responsive element binding protein OS=Salvia miltiorrhiza PE=2 SV=1
Locus_1663_Transcript_1/1_Confidence_1.000_Length_2171	tr|Q9ZQS4|Q9ZQS4_PERFR	5e-36	MYC-RP OS=Perilla frutescens GN=myc-rp PE=2 SV=1
Locus_1667_Transcript_2/2_Confidence_0.750_Length_2741	tr|K4NP01|K4NP01_SCUBA	1e-29	Uncharacterized protein (Fragment) OS=Scutellaria baicalensis PE=2 SV=1
Locus_1672_Transcript_1/8_Confidence_0.591_Length_2512	tr|Q4JF79|Q4JF79_SCUBA	3e-58	Cyclin-dependent kinase A2 OS=Scutellaria baicalensis GN=cdka2 PE=2 SV=1
Locus_1672_Transcript_2/8_Confidence_0.682_Length_2894	tr|Q4JF79|Q4JF79_SCUBA	3e-55	Cyclin-dependent kinase A2 OS=Scutellaria baicalensis GN=cdka2 PE=2 SV=1
Locus_1672_Transcript_3/8_Confidence_0.636_Length_2954	tr|Q4JF79|Q4JF79_SCUBA	8e-55	Cyclin-dependent kinase A2 OS=Scutellaria baicalensis GN=cdka2 PE=2 SV=1
Locus_1672_Transcript_4/8_Confidence_0.591_Length_3150	tr|Q4JF79|Q4JF79_SCUBA	8e-52	Cyclin-dependent kinase A2 OS=Scutellaria baicalensis GN=cdka2 PE=2 SV=1
Locus_1672_Transcript_5/8_Confidence_0.636_Length_3060	tr|Q4JF79|Q4JF79_SCUBA	4e-58	Cyclin-dependent kinase A2 OS=Scutellaria baicalensis GN=cdka2 PE=2 SV=1
Locus_1672_Transcript_6/8_Confidence_0.636_Length_3218	tr|Q4JF79|Q4JF79_SCUBA	4e-58	Cyclin-dependent kinase A2 OS=Scutellaria baicalensis GN=cdka2 PE=2 SV=1
Locus_1672_Transcript_7/8_Confidence_0.636_Length_3093	tr|Q4JF79|Q4JF79_SCUBA	4e-58	Cyclin-dependent kinase A2 OS=Scutellaria baicalensis GN=cdka2 PE=2 SV=1
Locus_1672_Transcript_8/8_Confidence_0.636_Length_2878	tr|Q4JF79|Q4JF79_SCUBA	4e-58	Cyclin-dependent kinase A2 OS=Scutellaria baicalensis GN=cdka2 PE=2 SV=1
Locus_1675_Transcript_1/1_Confidence_1.000_Length_2294	tr|O04113|O04113_PERFR	7e-05	Dihydroflavonol 4-reductase OS=Perilla frutescens PE=2 SV=1
Locus_1684_Transcript_1/4_Confidence_0.600_Length_1046	tr|G8E9N6|G8E9N6_SALMI	1e-36	NAC domain protein NAC2 OS=Salvia miltiorrhiza PE=2 SV=1
Locus_1684_Transcript_2/4_Confidence_0.700_Length_1132	tr|G8E9N6|G8E9N6_SALMI	4e-34	NAC domain protein NAC2 OS=Salvia miltiorrhiza PE=2 SV=1
Locus_1684_Transcript_3/4_Confidence_0.600_Length_1118	tr|G8E9N6|G8E9N6_SALMI	6e-36	NAC domain protein NAC2 OS=Salvia miltiorrhiza PE=2 SV=1
Locus_1684_Transcript_4/4_Confidence_0.600_Length_1040	tr|G8E9N6|G8E9N6_SALMI	7e-38	NAC domain protein NAC2 OS=Salvia miltiorrhiza PE=2 SV=1
Locus_1689_Transcript_1/6_Confidence_0.571_Length_1623	tr|Q4JF79|Q4JF79_SCUBA	2e-23	Cyclin-dependent kinase A2 OS=Scutellaria baicalensis GN=cdka2 PE=2 SV=1
Locus_1689_Transcript_2/6_Confidence_0.571_Length_2096	tr|Q4JF79|Q4JF79_SCUBA	2e-19	Cyclin-dependent kinase A2 OS=Scutellaria baicalensis GN=cdka2 PE=2 SV=1
Locus_1689_Transcript_3/6_Confidence_0.500_Length_2351	tr|Q4JF79|Q4JF79_SCUBA	1e-39	Cyclin-dependent kinase A2 OS=Scutellaria baicalensis GN=cdka2 PE=2 SV=1
Locus_1689_Transcript_4/6_Confidence_0.571_Length_1942	tr|Q4JF79|Q4JF79_SCUBA	6e-37	Cyclin-dependent kinase A2 OS=Scutellaria baicalensis GN=cdka2 PE=2 SV=1
Locus_1689_Transcript_5/6_Confidence_0.357_Length_1871	tr|Q4JF79|Q4JF79_SCUBA	3e-39	Cyclin-dependent kinase A2 OS=Scutellaria baicalensis GN=cdka2 PE=2 SV=1
Locus_1689_Transcript_6/6_Confidence_0.500_Length_1992	tr|Q4JF79|Q4JF79_SCUBA	1e-39	Cyclin-dependent kinase A2 OS=Scutellaria baicalensis GN=cdka2 PE=2 SV=1
Locus_1705_Transcript_1/1_Confidence_1.000_Length_2130	tr|K4NP01|K4NP01_SCUBA	2e-37	Uncharacterized protein (Fragment) OS=Scutellaria baicalensis PE=2 SV=1
Locus_1715_Transcript_1/5_Confidence_0.786_Length_2064	sp|Q6WAU0|PULR_MENPI	3e-127	(+)-pulegone reductase OS=Mentha piperita PE=1 SV=1
Locus_1715_Transcript_2/5_Confidence_0.714_Length_1833	tr|Q2KNL2|Q2KNL2_OCIBA	1e-148	Alcohol dehydrogenase-like protein OS=Ocimum basilicum GN=ADH3 PE=2 SV=1
Locus_1715_Transcript_3/5_Confidence_0.643_Length_2534	sp|Q6WAU0|PULR_MENPI	3e-101	(+)-pulegone reductase OS=Mentha piperita PE=1 SV=1
Locus_1715_Transcript_4/5_Confidence_0.714_Length_2179	tr|Q2KNL2|Q2KNL2_OCIBA	2e-94	Alcohol dehydrogenase-like protein OS=Ocimum basilicum GN=ADH3 PE=2 SV=1
Locus_1715_Transcript_5/5_Confidence_0.714_Length_1710	tr|Q2KNL2|Q2KNL2_OCIBA	1e-154	Alcohol dehydrogenase-like protein OS=Ocimum basilicum GN=ADH3 PE=2 SV=1
Locus_1726_Transcript_1/1_Confidence_1.000_Length_2117	tr|K4NP01|K4NP01_SCUBA	2e-25	Uncharacterized protein (Fragment) OS=Scutellaria baicalensis PE=2 SV=1
Locus_1728_Transcript_2/11_Confidence_0.340_Length_4189	tr|Q9FUL6|Q9FUL6_PERFR	7e-05	O-acyltransferase OS=Perilla frutescens GN=Dgat1 PE=2 SV=1
Locus_1728_Transcript_8/11_Confidence_0.200_Length_3191	tr|Q9FUL6|Q9FUL6_PERFR	6e-05	O-acyltransferase OS=Perilla frutescens GN=Dgat1 PE=2 SV=1
Locus_1731_Transcript_1/6_Confidence_0.643_Length_3345	tr|G8E9N3|G8E9N3_SALMI	1e-09	GTP-binding protein beta subunit OS=Salvia miltiorrhiza PE=2 SV=1
Locus_1731_Transcript_2/6_Confidence_0.500_Length_3268	tr|G8E9N3|G8E9N3_SALMI	2e-10	GTP-binding protein beta subunit OS=Salvia miltiorrhiza PE=2 SV=1
Locus_1731_Transcript_3/6_Confidence_0.643_Length_3324	tr|G8E9N3|G8E9N3_SALMI	1e-09	GTP-binding protein beta subunit OS=Salvia miltiorrhiza PE=2 SV=1
Locus_1731_Transcript_4/6_Confidence_0.357_Length_1178	tr|A7LCT7|A7LCT7_9LAMI	3e-05	Flowering time control protein (Fragment) OS=Stenogyne rugosa PE=2 SV=1
Locus_1731_Transcript_5/6_Confidence_0.500_Length_3268	tr|G8E9N3|G8E9N3_SALMI	2e-10	GTP-binding protein beta subunit OS=Salvia miltiorrhiza PE=2 SV=1
Locus_1731_Transcript_6/6_Confidence_0.643_Length_3360	tr|G8E9N3|G8E9N3_SALMI	1e-09	GTP-binding protein beta subunit OS=Salvia miltiorrhiza PE=2 SV=1
Locus_1748_Transcript_1/1_Confidence_0.667_Length_1551	tr|A7U0S8|A7U0S8_9LAMI	1e-18	Mitogen activated protein kinase kinase 1 OS=Origanum onites GN=MAPKK1 PE=2 SV=1
Locus_1756_Transcript_1/3_Confidence_0.714_Length_1553	tr|D1MMA3|D1MMA3_SALMI	1e-39	Transcription factor PAP1 OS=Salvia miltiorrhiza PE=2 SV=2
Locus_1756_Transcript_2/3_Confidence_0.714_Length_1554	tr|D1MMA3|D1MMA3_SALMI	2e-39	Transcription factor PAP1 OS=Salvia miltiorrhiza PE=2 SV=2
Locus_1756_Transcript_3/3_Confidence_0.714_Length_1465	tr|D1MMA3|D1MMA3_SALMI	6e-44	Transcription factor PAP1 OS=Salvia miltiorrhiza PE=2 SV=2
Locus_1763_Transcript_1/5_Confidence_0.733_Length_1244	tr|C1K240|C1K240_SOLSC	5e-98	Leucine-rich repeat protein OS=Solenostemon scutellarioides GN=LRR PE=2 SV=1
Locus_1763_Transcript_2/5_Confidence_0.533_Length_992	tr|C1K240|C1K240_SOLSC	9e-64	Leucine-rich repeat protein OS=Solenostemon scutellarioides GN=LRR PE=2 SV=1
Locus_1763_Transcript_3/5_Confidence_0.600_Length_1461	tr|C1K240|C1K240_SOLSC	8e-89	Leucine-rich repeat protein OS=Solenostemon scutellarioides GN=LRR PE=2 SV=1
Locus_1763_Transcript_4/5_Confidence_0.600_Length_1803	tr|C1K240|C1K240_SOLSC	3e-72	Leucine-rich repeat protein OS=Solenostemon scutellarioides GN=LRR PE=2 SV=1
Locus_1763_Transcript_5/5_Confidence_0.600_Length_1158	tr|C1K240|C1K240_SOLSC	2e-103	Leucine-rich repeat protein OS=Solenostemon scutellarioides GN=LRR PE=2 SV=1
Locus_1769_Transcript_1/1_Confidence_1.000_Length_1656	tr|Q8H6H8|Q8H6H8_CLEIE	3e-06	rRNA N-glycosidase OS=Clerodendrum inerme PE=3 SV=1
Locus_1770_Transcript_1/4_Confidence_0.714_Length_1532	tr|B0F4G6|B0F4G6_MENPI	2e-05	Isopiperitenol dehydrogenase OS=Mentha piperita PE=2 SV=1
Locus_1772_Transcript_1/2_Confidence_0.750_Length_2948	tr|M1FD61|M1FD61_SALMI	5e-05	ATP-dependent Clp protease proteolytic subunit OS=Salvia miltiorrhiza GN=clpP PE=3 SV=1
Locus_1779_Transcript_1/4_Confidence_0.733_Length_2103	tr|K4NP01|K4NP01_SCUBA	2e-128	Uncharacterized protein (Fragment) OS=Scutellaria baicalensis PE=2 SV=1
Locus_1779_Transcript_2/4_Confidence_0.600_Length_1551	tr|K4NP01|K4NP01_SCUBA	2e-74	Uncharacterized protein (Fragment) OS=Scutellaria baicalensis PE=2 SV=1
Locus_1779_Transcript_3/4_Confidence_0.733_Length_2528	tr|K4NP01|K4NP01_SCUBA	2e-128	Uncharacterized protein (Fragment) OS=Scutellaria baicalensis PE=2 SV=1
Locus_1779_Transcript_4/4_Confidence_0.667_Length_1825	tr|K4NP01|K4NP01_SCUBA	2e-149	Uncharacterized protein (Fragment) OS=Scutellaria baicalensis PE=2 SV=1
Locus_1780_Transcript_1/10_Confidence_0.633_Length_2726	tr|Q67G17|Q67G17_SALMI	4e-19	4-coumarate:coenzyme A ligase 2 OS=Salvia miltiorrhiza PE=2 SV=1
Locus_1780_Transcript_2/10_Confidence_0.633_Length_2875	tr|Q67G17|Q67G17_SALMI	7e-20	4-coumarate:coenzyme A ligase 2 OS=Salvia miltiorrhiza PE=2 SV=1
Locus_1780_Transcript_3/10_Confidence_0.667_Length_2892	tr|Q67G17|Q67G17_SALMI	7e-20	4-coumarate:coenzyme A ligase 2 OS=Salvia miltiorrhiza PE=2 SV=1
Locus_1780_Transcript_4/10_Confidence_0.633_Length_2834	tr|Q67G17|Q67G17_SALMI	5e-19	4-coumarate:coenzyme A ligase 2 OS=Salvia miltiorrhiza PE=2 SV=1
Locus_1780_Transcript_6/10_Confidence_0.633_Length_2912	tr|Q67G18|Q67G18_SALMI	2e-10	4-coumarate:coenzyme A ligase 1 OS=Salvia miltiorrhiza PE=2 SV=1
Locus_1780_Transcript_7/10_Confidence_0.633_Length_2631	tr|Q67G17|Q67G17_SALMI	7e-20	4-coumarate:coenzyme A ligase 2 OS=Salvia miltiorrhiza PE=2 SV=1
Locus_1780_Transcript_8/10_Confidence_0.633_Length_2841	tr|Q67G18|Q67G18_SALMI	1e-15	4-coumarate:coenzyme A ligase 1 OS=Salvia miltiorrhiza PE=2 SV=1
Locus_1780_Transcript_9/10_Confidence_0.633_Length_2851	tr|Q67G18|Q67G18_SALMI	1e-15	4-coumarate:coenzyme A ligase 1 OS=Salvia miltiorrhiza PE=2 SV=1
Locus_1780_Transcript_10/10_Confidence_0.633_Length_2766	tr|Q67G17|Q67G17_SALMI	7e-20	4-coumarate:coenzyme A ligase 2 OS=Salvia miltiorrhiza PE=2 SV=1
Locus_1785_Transcript_1/1_Confidence_1.000_Length_776	tr|H8ZVP4|H8ZVP4_9LAMI	3e-42	Histone H3 (Fragment) OS=Mentha sp. MC-2012 GN=histone H3 PE=3 SV=1
Locus_1786_Transcript_1/3_Confidence_0.250_Length_1529	tr|E6Y426|E6Y426_SALMI	6e-09	Hydroxycinnamoyl-CoA shikimate/quinate hydroxycinnamoyltransferase OS=Salvia miltiorrhiza PE=2 SV=1
Locus_1786_Transcript_2/3_Confidence_0.625_Length_3863	sp|A0PDV5|RAS_SOLSC	5e-10	Rosmarinate synthase OS=Solenostemon scutellarioides GN=CBHCT1 PE=1 SV=1
Locus_1786_Transcript_3/3_Confidence_0.750_Length_1825	tr|E8ZAP2|E8ZAP2_SOLSC	1e-20	Hydroxycinnamoyl transferase OS=Solenostemon scutellarioides GN=cbhct2 PE=2 SV=1
Locus_1790_Transcript_1/2_Confidence_0.800_Length_3009	tr|Q670I9|Q670I9_SALMI	0.0003	Dehydration protein (Fragment) OS=Salvia miltiorrhiza GN=bdn1 PE=2 SV=1
Locus_1790_Transcript_2/2_Confidence_0.800_Length_2916	tr|Q670I9|Q670I9_SALMI	0.0003	Dehydration protein (Fragment) OS=Salvia miltiorrhiza GN=bdn1 PE=2 SV=1
Locus_1794_Transcript_1/8_Confidence_0.250_Length_1116	tr|K4NP01|K4NP01_SCUBA	3e-12	Uncharacterized protein (Fragment) OS=Scutellaria baicalensis PE=2 SV=1
Locus_1794_Transcript_2/8_Confidence_0.700_Length_2672	tr|K4NP01|K4NP01_SCUBA	2e-40	Uncharacterized protein (Fragment) OS=Scutellaria baicalensis PE=2 SV=1
Locus_1794_Transcript_3/8_Confidence_0.600_Length_2447	tr|K4NP01|K4NP01_SCUBA	3e-43	Uncharacterized protein (Fragment) OS=Scutellaria baicalensis PE=2 SV=1
Locus_1794_Transcript_4/8_Confidence_0.600_Length_2616	tr|K4NP01|K4NP01_SCUBA	1e-35	Uncharacterized protein (Fragment) OS=Scutellaria baicalensis PE=2 SV=1
Locus_1794_Transcript_5/8_Confidence_0.650_Length_2534	tr|K4NP01|K4NP01_SCUBA	2e-40	Uncharacterized protein (Fragment) OS=Scutellaria baicalensis PE=2 SV=1
Locus_1794_Transcript_6/8_Confidence_0.650_Length_3012	tr|K4NP01|K4NP01_SCUBA	3e-40	Uncharacterized protein (Fragment) OS=Scutellaria baicalensis PE=2 SV=1
Locus_1794_Transcript_7/8_Confidence_0.550_Length_2278	tr|K4NP01|K4NP01_SCUBA	2e-40	Uncharacterized protein (Fragment) OS=Scutellaria baicalensis PE=2 SV=1
Locus_1794_Transcript_8/8_Confidence_0.600_Length_2523	tr|K4NP01|K4NP01_SCUBA	2e-40	Uncharacterized protein (Fragment) OS=Scutellaria baicalensis PE=2 SV=1
Locus_1796_Transcript_1/2_Confidence_0.667_Length_1616	tr|Q8H6H8|Q8H6H8_CLEIE	0.0004	rRNA N-glycosidase OS=Clerodendrum inerme PE=3 SV=1
Locus_1802_Transcript_2/2_Confidence_0.833_Length_2124	tr|H8ZVS8|H8ZVS8_ORIVU	5e-50	Mitochondrial processing peptidase (Fragment) OS=Origanum vulgare GN=PMPC PE=4 SV=1
Locus_1806_Transcript_1/2_Confidence_0.750_Length_2060	tr|Q8H6H8|Q8H6H8_CLEIE	0.0005	rRNA N-glycosidase OS=Clerodendrum inerme PE=3 SV=1
Locus_1806_Transcript_2/2_Confidence_0.750_Length_1993	tr|Q8H6H8|Q8H6H8_CLEIE	0.0005	rRNA N-glycosidase OS=Clerodendrum inerme PE=3 SV=1
Locus_1808_Transcript_1/3_Confidence_0.800_Length_1143	tr|F1CNA3|F1CNA3_SALMI	1e-103	1,2-dihydroxy-3-keto-5-methylthiopentene dioxygenase OS=Salvia miltiorrhiza PE=2 SV=1
Locus_1808_Transcript_2/3_Confidence_0.900_Length_1244	tr|F1CNA3|F1CNA3_SALMI	2e-107	1,2-dihydroxy-3-keto-5-methylthiopentene dioxygenase OS=Salvia miltiorrhiza PE=2 SV=1
Locus_1808_Transcript_3/3_Confidence_0.700_Length_1126	tr|F1CNA3|F1CNA3_SALMI	1e-108	1,2-dihydroxy-3-keto-5-methylthiopentene dioxygenase OS=Salvia miltiorrhiza PE=2 SV=1
Locus_1809_Transcript_1/8_Confidence_0.545_Length_3786	sp|Q9XGN4|GOLS1_AJURE	4e-80	Galactinol synthase 1 OS=Ajuga reptans GN=GOLS1 PE=1 SV=1
Locus_1809_Transcript_2/8_Confidence_0.318_Length_1231	sp|Q9XGN4|GOLS1_AJURE	5e-92	Galactinol synthase 1 OS=Ajuga reptans GN=GOLS1 PE=1 SV=1
Locus_1809_Transcript_3/8_Confidence_0.500_Length_3749	sp|Q9XGN4|GOLS1_AJURE	2e-90	Galactinol synthase 1 OS=Ajuga reptans GN=GOLS1 PE=1 SV=1
Locus_1809_Transcript_4/8_Confidence_0.500_Length_3231	sp|Q9XGN4|GOLS1_AJURE	2e-90	Galactinol synthase 1 OS=Ajuga reptans GN=GOLS1 PE=1 SV=1
Locus_1809_Transcript_5/8_Confidence_0.455_Length_3626	sp|Q9XGN4|GOLS1_AJURE	3e-91	Galactinol synthase 1 OS=Ajuga reptans GN=GOLS1 PE=1 SV=1
Locus_1809_Transcript_6/8_Confidence_0.545_Length_3926	sp|Q9XGN4|GOLS1_AJURE	2e-90	Galactinol synthase 1 OS=Ajuga reptans GN=GOLS1 PE=1 SV=1
Locus_1809_Transcript_7/8_Confidence_0.318_Length_1420	tr|G4Y3P5|G4Y3P5_SALMI	3e-96	Galactinol synthase 2 OS=Salvia miltiorrhiza PE=2 SV=1
Locus_1809_Transcript_8/8_Confidence_0.545_Length_3823	sp|Q9XGN4|GOLS1_AJURE	2e-90	Galactinol synthase 1 OS=Ajuga reptans GN=GOLS1 PE=1 SV=1
Locus_1814_Transcript_1/16_Confidence_1.000_Length_224	tr|B2LVE6|B2LVE6_MENLO	1e-12	Verticillium wilt resistance-like protein OS=Mentha longifolia GN=Ve1 PE=4 SV=2
Locus_1814_Transcript_2/16_Confidence_1.000_Length_393	tr|C1K240|C1K240_SOLSC	2e-15	Leucine-rich repeat protein OS=Solenostemon scutellarioides GN=LRR PE=2 SV=1
Locus_1814_Transcript_7/16_Confidence_0.247_Length_4312	tr|B2LVF6|B2LVF6_MENPI	4e-72	Verticillium wilt resistance-like protein OS=Mentha piperita GN=Ve1 PE=4 SV=1
Locus_1814_Transcript_8/16_Confidence_0.235_Length_4176	tr|B2LVF2|B2LVF2_MENLO	2e-106	Verticillium wilt resistance-like protein OS=Mentha longifolia GN=Ve1 PE=4 SV=1
Locus_1814_Transcript_9/16_Confidence_0.222_Length_4224	tr|B2LVF2|B2LVF2_MENLO	4e-116	Verticillium wilt resistance-like protein OS=Mentha longifolia GN=Ve1 PE=4 SV=1
Locus_1814_Transcript_10/16_Confidence_0.136_Length_2194	tr|B2LVE9|B2LVE9_MENLO	2e-19	Verticillium wilt resistance-like protein OS=Mentha longifolia GN=Ve1 PE=4 SV=1
Locus_1814_Transcript_11/16_Confidence_0.210_Length_4198	tr|B2LVF2|B2LVF2_MENLO	7e-72	Verticillium wilt resistance-like protein OS=Mentha longifolia GN=Ve1 PE=4 SV=1
Locus_1814_Transcript_12/16_Confidence_0.210_Length_3510	tr|B2LVF1|B2LVF1_MENLO	3e-106	Verticillium wilt resistance-like protein OS=Mentha longifolia GN=Ve1 PE=4 SV=1
Locus_1814_Transcript_13/16_Confidence_0.123_Length_4170	tr|B2LVE9|B2LVE9_MENLO	7e-92	Verticillium wilt resistance-like protein OS=Mentha longifolia GN=Ve1 PE=4 SV=1
Locus_1814_Transcript_14/16_Confidence_0.148_Length_3747	tr|B2LVF8|B2LVF8_MENSP	2e-88	Verticillium wilt resistance-like protein OS=Mentha spicata GN=Ve1 PE=4 SV=1
Locus_1814_Transcript_15/16_Confidence_0.259_Length_6943	tr|B2LVF0|B2LVF0_MENLO	4e-112	Verticillium wilt resistance-like protein OS=Mentha longifolia GN=Ve1 PE=4 SV=1
Locus_1814_Transcript_16/16_Confidence_0.247_Length_4380	tr|B2LVF2|B2LVF2_MENLO	1e-109	Verticillium wilt resistance-like protein OS=Mentha longifolia GN=Ve1 PE=4 SV=1
Locus_1815_Transcript_1/1_Confidence_1.000_Length_2125	tr|Q67G18|Q67G18_SALMI	4e-87	4-coumarate:coenzyme A ligase 1 OS=Salvia miltiorrhiza PE=2 SV=1
Locus_1822_Transcript_1/2_Confidence_0.750_Length_2752	tr|H8ZVP8|H8ZVP8_9LAMI	3e-10	Mg-dependent ATPase 1 (Fragment) OS=Micromeria tenuis GN=LeMA-1 PE=4 SV=1
Locus_1822_Transcript_2/2_Confidence_0.750_Length_2779	tr|H8ZVP8|H8ZVP8_9LAMI	3e-10	Mg-dependent ATPase 1 (Fragment) OS=Micromeria tenuis GN=LeMA-1 PE=4 SV=1
Locus_1824_Transcript_1/5_Confidence_0.375_Length_714	tr|M1FL58|M1FL58_SALMI	3e-11	30S ribosomal protein S16, chloroplastic OS=Salvia miltiorrhiza GN=rps16 PE=3 SV=1
Locus_1824_Transcript_3/5_Confidence_0.417_Length_959	tr|L0TE15|L0TE15_9LAMI	6e-07	30S ribosomal protein S16, chloroplastic OS=Tectona grandis GN=rps16 PE=3 SV=1
Locus_1824_Transcript_4/5_Confidence_0.292_Length_717	tr|M1FL58|M1FL58_SALMI	3e-11	30S ribosomal protein S16, chloroplastic OS=Salvia miltiorrhiza GN=rps16 PE=3 SV=1
Locus_1824_Transcript_5/5_Confidence_0.375_Length_603	tr|M1FL58|M1FL58_SALMI	3e-11	30S ribosomal protein S16, chloroplastic OS=Salvia miltiorrhiza GN=rps16 PE=3 SV=1
Locus_1841_Transcript_1/3_Confidence_0.750_Length_2870	tr|K4NP01|K4NP01_SCUBA	3e-17	Uncharacterized protein (Fragment) OS=Scutellaria baicalensis PE=2 SV=1
Locus_1841_Transcript_3/3_Confidence_0.625_Length_5130	tr|K4NP01|K4NP01_SCUBA	4e-42	Uncharacterized protein (Fragment) OS=Scutellaria baicalensis PE=2 SV=1
Locus_1842_Transcript_1/7_Confidence_0.500_Length_2711	tr|Q4JF76|Q4JF76_SCUBA	3e-23	Cyclin D OS=Scutellaria baicalensis PE=2 SV=1
Locus_1842_Transcript_2/7_Confidence_0.611_Length_2712	tr|Q4JF76|Q4JF76_SCUBA	3e-23	Cyclin D OS=Scutellaria baicalensis PE=2 SV=1
Locus_1842_Transcript_3/7_Confidence_0.611_Length_2796	tr|Q4JF76|Q4JF76_SCUBA	7e-20	Cyclin D OS=Scutellaria baicalensis PE=2 SV=1
Locus_1842_Transcript_4/7_Confidence_0.611_Length_2842	tr|Q4JF76|Q4JF76_SCUBA	7e-20	Cyclin D OS=Scutellaria baicalensis PE=2 SV=1
Locus_1842_Transcript_5/7_Confidence_0.611_Length_2831	tr|Q4JF76|Q4JF76_SCUBA	1e-15	Cyclin D OS=Scutellaria baicalensis PE=2 SV=1
Locus_1842_Transcript_7/7_Confidence_0.611_Length_2716	tr|Q4JF76|Q4JF76_SCUBA	3e-23	Cyclin D OS=Scutellaria baicalensis PE=2 SV=1
Locus_1849_Transcript_1/5_Confidence_0.214_Length_3973	tr|K4NP01|K4NP01_SCUBA	1e-27	Uncharacterized protein (Fragment) OS=Scutellaria baicalensis PE=2 SV=1
Locus_1849_Transcript_2/5_Confidence_0.500_Length_4173	tr|K4NP01|K4NP01_SCUBA	1e-27	Uncharacterized protein (Fragment) OS=Scutellaria baicalensis PE=2 SV=1
Locus_1849_Transcript_4/5_Confidence_0.500_Length_5395	tr|K4NP01|K4NP01_SCUBA	1e-27	Uncharacterized protein (Fragment) OS=Scutellaria baicalensis PE=2 SV=1
Locus_1849_Transcript_5/5_Confidence_0.500_Length_5383	tr|K4NP01|K4NP01_SCUBA	1e-27	Uncharacterized protein (Fragment) OS=Scutellaria baicalensis PE=2 SV=1
Locus_1859_Transcript_1/2_Confidence_0.667_Length_5314	tr|G8E9N3|G8E9N3_SALMI	3e-09	GTP-binding protein beta subunit OS=Salvia miltiorrhiza PE=2 SV=1
Locus_1863_Transcript_1/10_Confidence_0.114_Length_985	tr|O48943|O48943_PERFR	3e-71	Beta-ketoacyl-ACP synthase II OS=Perilla frutescens GN=KAS II PE=2 SV=1
Locus_1863_Transcript_2/10_Confidence_0.400_Length_2129	tr|O48943|O48943_PERFR	0	Beta-ketoacyl-ACP synthase II OS=Perilla frutescens GN=KAS II PE=2 SV=1
Locus_1863_Transcript_3/10_Confidence_0.429_Length_2299	tr|O48943|O48943_PERFR	0	Beta-ketoacyl-ACP synthase II OS=Perilla frutescens GN=KAS II PE=2 SV=1
Locus_1863_Transcript_4/10_Confidence_0.486_Length_3091	tr|O48943|O48943_PERFR	0	Beta-ketoacyl-ACP synthase II OS=Perilla frutescens GN=KAS II PE=2 SV=1
Locus_1863_Transcript_5/10_Confidence_0.486_Length_2322	tr|O48943|O48943_PERFR	0	Beta-ketoacyl-ACP synthase II OS=Perilla frutescens GN=KAS II PE=2 SV=1
Locus_1863_Transcript_6/10_Confidence_0.400_Length_2952	tr|O48943|O48943_PERFR	3e-137	Beta-ketoacyl-ACP synthase II OS=Perilla frutescens GN=KAS II PE=2 SV=1
Locus_1863_Transcript_7/10_Confidence_0.286_Length_1979	tr|O48943|O48943_PERFR	0	Beta-ketoacyl-ACP synthase II OS=Perilla frutescens GN=KAS II PE=2 SV=1
Locus_1863_Transcript_8/10_Confidence_0.429_Length_2322	tr|O48943|O48943_PERFR	0	Beta-ketoacyl-ACP synthase II OS=Perilla frutescens GN=KAS II PE=2 SV=1
Locus_1863_Transcript_9/10_Confidence_0.429_Length_2291	tr|O48943|O48943_PERFR	0	Beta-ketoacyl-ACP synthase II OS=Perilla frutescens GN=KAS II PE=2 SV=1
Locus_1863_Transcript_10/10_Confidence_0.429_Length_2322	tr|O48943|O48943_PERFR	0	Beta-ketoacyl-ACP synthase II OS=Perilla frutescens GN=KAS II PE=2 SV=1
Locus_1864_Transcript_1/2_Confidence_0.750_Length_1312	tr|Q67G17|Q67G17_SALMI	0	4-coumarate:coenzyme A ligase 2 OS=Salvia miltiorrhiza PE=2 SV=1
Locus_1864_Transcript_2/2_Confidence_0.750_Length_1113	tr|Q67G17|Q67G17_SALMI	2e-72	4-coumarate:coenzyme A ligase 2 OS=Salvia miltiorrhiza PE=2 SV=1
Locus_1872_Transcript_1/2_Confidence_0.750_Length_1934	tr|M1KVN4|M1KVN4_MENPI	2e-82	CYP450 monooxygenase CYP82D62 OS=Mentha piperita PE=2 SV=1
Locus_1872_Transcript_2/2_Confidence_0.750_Length_1854	tr|M1KVN4|M1KVN4_MENPI	4e-87	CYP450 monooxygenase CYP82D62 OS=Mentha piperita PE=2 SV=1
Locus_1873_Transcript_1/1_Confidence_1.000_Length_2297	tr|A8D6D7|A8D6D7_9LAMI	2e-34	Polyphenol oxidase (Fragment) OS=Ocimum tenuiflorum GN=PPO PE=2 SV=1
Locus_1879_Transcript_1/2_Confidence_0.750_Length_2531	tr|Q67G17|Q67G17_SALMI	4e-23	4-coumarate:coenzyme A ligase 2 OS=Salvia miltiorrhiza PE=2 SV=1
Locus_1879_Transcript_2/2_Confidence_0.750_Length_2518	tr|Q67G17|Q67G17_SALMI	4e-23	4-coumarate:coenzyme A ligase 2 OS=Salvia miltiorrhiza PE=2 SV=1
Locus_1888_Transcript_1/2_Confidence_0.800_Length_2591	tr|Q5CAF5|Q5CAF5_MENPI	1e-07	Neomenthol dehydrogenase OS=Mentha piperita PE=2 SV=1
Locus_1888_Transcript_2/2_Confidence_0.500_Length_2077	tr|Q5CAF5|Q5CAF5_MENPI	1e-07	Neomenthol dehydrogenase OS=Mentha piperita PE=2 SV=1
Locus_1889_Transcript_1/2_Confidence_0.400_Length_1329	tr|G8E9N3|G8E9N3_SALMI	0.0003	GTP-binding protein beta subunit OS=Salvia miltiorrhiza PE=2 SV=1
Locus_1889_Transcript_2/2_Confidence_1.000_Length_1564	tr|G8E9N3|G8E9N3_SALMI	2e-06	GTP-binding protein beta subunit OS=Salvia miltiorrhiza PE=2 SV=1
Locus_1890_Transcript_1/9_Confidence_0.556_Length_2708	tr|H8ZVP6|H8ZVP6_9LAMI	2e-17	Mg-dependent ATPase 1 (Fragment) OS=Micromeria varia GN=LeMA-1 PE=4 SV=1
Locus_1890_Transcript_2/9_Confidence_0.593_Length_2759	tr|H8ZVP6|H8ZVP6_9LAMI	2e-17	Mg-dependent ATPase 1 (Fragment) OS=Micromeria varia GN=LeMA-1 PE=4 SV=1
Locus_1890_Transcript_3/9_Confidence_0.556_Length_2745	tr|H8ZVP6|H8ZVP6_9LAMI	2e-17	Mg-dependent ATPase 1 (Fragment) OS=Micromeria varia GN=LeMA-1 PE=4 SV=1
Locus_1890_Transcript_4/9_Confidence_0.593_Length_2854	tr|H8ZVP6|H8ZVP6_9LAMI	3e-17	Mg-dependent ATPase 1 (Fragment) OS=Micromeria varia GN=LeMA-1 PE=4 SV=1
Locus_1890_Transcript_5/9_Confidence_0.593_Length_2840	tr|H8ZVP6|H8ZVP6_9LAMI	3e-17	Mg-dependent ATPase 1 (Fragment) OS=Micromeria varia GN=LeMA-1 PE=4 SV=1
Locus_1890_Transcript_6/9_Confidence_0.630_Length_2708	tr|H8ZVP6|H8ZVP6_9LAMI	2e-17	Mg-dependent ATPase 1 (Fragment) OS=Micromeria varia GN=LeMA-1 PE=4 SV=1
Locus_1890_Transcript_7/9_Confidence_0.593_Length_2703	tr|H8ZVP6|H8ZVP6_9LAMI	2e-17	Mg-dependent ATPase 1 (Fragment) OS=Micromeria varia GN=LeMA-1 PE=4 SV=1
Locus_1890_Transcript_8/9_Confidence_0.593_Length_2744	tr|H8ZVP6|H8ZVP6_9LAMI	2e-17	Mg-dependent ATPase 1 (Fragment) OS=Micromeria varia GN=LeMA-1 PE=4 SV=1
Locus_1890_Transcript_9/9_Confidence_0.630_Length_2708	tr|H8ZVP6|H8ZVP6_9LAMI	2e-17	Mg-dependent ATPase 1 (Fragment) OS=Micromeria varia GN=LeMA-1 PE=4 SV=1
Locus_1893_Transcript_1/5_Confidence_0.722_Length_5061	tr|B2BFH4|B2BFH4_SCUBA	6e-38	Glucose-6-phosphate/phosphate translocator (Fragment) OS=Scutellaria baicalensis GN=GPT PE=2 SV=1
Locus_1893_Transcript_2/5_Confidence_0.667_Length_6171	tr|B2BFH4|B2BFH4_SCUBA	8e-38	Glucose-6-phosphate/phosphate translocator (Fragment) OS=Scutellaria baicalensis GN=GPT PE=2 SV=1
Locus_1893_Transcript_3/5_Confidence_0.500_Length_2779	tr|B2BFH4|B2BFH4_SCUBA	3e-38	Glucose-6-phosphate/phosphate translocator (Fragment) OS=Scutellaria baicalensis GN=GPT PE=2 SV=1
Locus_1893_Transcript_4/5_Confidence_0.778_Length_6590	tr|B2BFH4|B2BFH4_SCUBA	8e-38	Glucose-6-phosphate/phosphate translocator (Fragment) OS=Scutellaria baicalensis GN=GPT PE=2 SV=1
Locus_1893_Transcript_5/5_Confidence_0.667_Length_6259	tr|B2BFH4|B2BFH4_SCUBA	8e-38	Glucose-6-phosphate/phosphate translocator (Fragment) OS=Scutellaria baicalensis GN=GPT PE=2 SV=1
Locus_1894_Transcript_1/1_Confidence_1.000_Length_1945	tr|D4P2K1|D4P2K1_SCUBA	8e-31	DEAD box ATP-dependent RNA helicase (Fragment) OS=Scutellaria baicalensis PE=2 SV=1
Locus_1895_Transcript_1/1_Confidence_1.000_Length_1118	tr|Q8H6H8|Q8H6H8_CLEIE	0.0003	rRNA N-glycosidase OS=Clerodendrum inerme PE=3 SV=1
Locus_1897_Transcript_1/1_Confidence_1.000_Length_769	tr|Q8H6H8|Q8H6H8_CLEIE	7e-08	rRNA N-glycosidase OS=Clerodendrum inerme PE=3 SV=1
Locus_1903_Transcript_1/1_Confidence_1.000_Length_1510	tr|B6EAX5|B6EAX5_SALMI	3e-22	Thioredoxin OS=Salvia miltiorrhiza GN=Trx PE=3 SV=1
Locus_1909_Transcript_1/5_Confidence_0.607_Length_2654	sp|Q42662|METE_SOLSC	0	5-methyltetrahydropteroyltriglutamate--homocysteine methyltransferase OS=Solenostemon scutellarioides GN=MET PE=1 SV=2
Locus_1909_Transcript_2/5_Confidence_0.607_Length_2747	sp|Q42662|METE_SOLSC	0	5-methyltetrahydropteroyltriglutamate--homocysteine methyltransferase OS=Solenostemon scutellarioides GN=MET PE=1 SV=2
Locus_1909_Transcript_3/5_Confidence_0.464_Length_2729	sp|Q42662|METE_SOLSC	0	5-methyltetrahydropteroyltriglutamate--homocysteine methyltransferase OS=Solenostemon scutellarioides GN=MET PE=1 SV=2
Locus_1909_Transcript_4/5_Confidence_0.679_Length_2728	sp|Q42662|METE_SOLSC	0	5-methyltetrahydropteroyltriglutamate--homocysteine methyltransferase OS=Solenostemon scutellarioides GN=MET PE=1 SV=2
Locus_1909_Transcript_5/5_Confidence_0.607_Length_2728	sp|Q42662|METE_SOLSC	0	5-methyltetrahydropteroyltriglutamate--homocysteine methyltransferase OS=Solenostemon scutellarioides GN=MET PE=1 SV=2
Locus_1911_Transcript_2/9_Confidence_0.500_Length_1898	tr|Q4JF80|Q4JF80_SCUBA	6e-15	Cyclin-dependent kinase A1 OS=Scutellaria baicalensis GN=cdka1 PE=2 SV=1
Locus_1911_Transcript_3/9_Confidence_0.444_Length_2055	tr|Q4JF80|Q4JF80_SCUBA	2e-17	Cyclin-dependent kinase A1 OS=Scutellaria baicalensis GN=cdka1 PE=2 SV=1
Locus_1911_Transcript_4/9_Confidence_0.444_Length_1241	tr|E8ZA75|E8ZA75_9LAMI	4e-25	Calcium-and calmodulin-dependent protein kinase (Fragment) OS=Lamium sp. Qiu 95019 GN=CCaMK PE=4 SV=1
Locus_1911_Transcript_5/9_Confidence_0.389_Length_1856	tr|Q4JF80|Q4JF80_SCUBA	6e-15	Cyclin-dependent kinase A1 OS=Scutellaria baicalensis GN=cdka1 PE=2 SV=1
Locus_1911_Transcript_6/9_Confidence_0.444_Length_1930	tr|E8ZA75|E8ZA75_9LAMI	6e-23	Calcium-and calmodulin-dependent protein kinase (Fragment) OS=Lamium sp. Qiu 95019 GN=CCaMK PE=4 SV=1
Locus_1911_Transcript_7/9_Confidence_0.444_Length_1978	tr|E8ZA75|E8ZA75_9LAMI	2e-18	Calcium-and calmodulin-dependent protein kinase (Fragment) OS=Lamium sp. Qiu 95019 GN=CCaMK PE=4 SV=1
Locus_1911_Transcript_8/9_Confidence_0.556_Length_4077	tr|Q4JF80|Q4JF80_SCUBA	1e-14	Cyclin-dependent kinase A1 OS=Scutellaria baicalensis GN=cdka1 PE=2 SV=1
Locus_1911_Transcript_9/9_Confidence_0.500_Length_1902	tr|Q4JF80|Q4JF80_SCUBA	6e-15	Cyclin-dependent kinase A1 OS=Scutellaria baicalensis GN=cdka1 PE=2 SV=1
Locus_1913_Transcript_1/9_Confidence_0.600_Length_3152	tr|A8D7D8|A8D7D8_9LAMI	8e-31	Lipoxygenase (Fragment) OS=Ocimum x africanum GN=LOX PE=2 SV=1
Locus_1913_Transcript_2/9_Confidence_0.560_Length_3135	tr|A8D7D8|A8D7D8_9LAMI	8e-31	Lipoxygenase (Fragment) OS=Ocimum x africanum GN=LOX PE=2 SV=1
Locus_1913_Transcript_3/9_Confidence_0.600_Length_3146	tr|A8D7D8|A8D7D8_9LAMI	8e-31	Lipoxygenase (Fragment) OS=Ocimum x africanum GN=LOX PE=2 SV=1
Locus_1913_Transcript_4/9_Confidence_0.560_Length_2844	tr|A8D7D8|A8D7D8_9LAMI	7e-31	Lipoxygenase (Fragment) OS=Ocimum x africanum GN=LOX PE=2 SV=1
Locus_1913_Transcript_5/9_Confidence_0.600_Length_3134	tr|A8D7D8|A8D7D8_9LAMI	2e-26	Lipoxygenase (Fragment) OS=Ocimum x africanum GN=LOX PE=2 SV=1
Locus_1913_Transcript_6/9_Confidence_0.600_Length_3155	tr|A8D7D8|A8D7D8_9LAMI	6e-28	Lipoxygenase (Fragment) OS=Ocimum x africanum GN=LOX PE=2 SV=1
Locus_1913_Transcript_9/9_Confidence_0.600_Length_3053	tr|A8D7D8|A8D7D8_9LAMI	7e-31	Lipoxygenase (Fragment) OS=Ocimum x africanum GN=LOX PE=2 SV=1
Locus_1918_Transcript_1/2_Confidence_0.500_Length_2618	tr|H6VLE4|H6VLE4_SALMI	0	4-hydroxy-3-methylbut-2-enyl diphosphate synthase OS=Salvia miltiorrhiza GN=HDS PE=3 SV=1
Locus_1918_Transcript_2/2_Confidence_0.750_Length_1810	tr|H6VLE4|H6VLE4_SALMI	0	4-hydroxy-3-methylbut-2-enyl diphosphate synthase OS=Salvia miltiorrhiza GN=HDS PE=3 SV=1
Locus_1927_Transcript_1/4_Confidence_0.625_Length_2196	tr|A7U0S8|A7U0S8_9LAMI	2e-18	Mitogen activated protein kinase kinase 1 OS=Origanum onites GN=MAPKK1 PE=2 SV=1
Locus_1927_Transcript_4/4_Confidence_0.625_Length_2200	tr|A7U0S8|A7U0S8_9LAMI	2e-18	Mitogen activated protein kinase kinase 1 OS=Origanum onites GN=MAPKK1 PE=2 SV=1
Locus_1933_Transcript_1/2_Confidence_0.800_Length_2261	tr|A5A381|A5A381_SOLSC	2e-45	Myb transcription factor OS=Solenostemon scutellarioides GN=Myb2 PE=2 SV=1
Locus_1938_Transcript_1/5_Confidence_0.308_Length_486	tr|M1FD61|M1FD61_SALMI	4e-09	ATP-dependent Clp protease proteolytic subunit OS=Salvia miltiorrhiza GN=clpP PE=3 SV=1
Locus_1938_Transcript_2/5_Confidence_0.231_Length_344	tr|M1FD61|M1FD61_SALMI	6e-20	ATP-dependent Clp protease proteolytic subunit OS=Salvia miltiorrhiza GN=clpP PE=3 SV=1
Locus_1938_Transcript_3/5_Confidence_0.385_Length_1091	tr|M1FD61|M1FD61_SALMI	6e-14	ATP-dependent Clp protease proteolytic subunit OS=Salvia miltiorrhiza GN=clpP PE=3 SV=1
Locus_1938_Transcript_4/5_Confidence_0.308_Length_574	tr|M1FD61|M1FD61_SALMI	2e-14	ATP-dependent Clp protease proteolytic subunit OS=Salvia miltiorrhiza GN=clpP PE=3 SV=1
Locus_1938_Transcript_5/5_Confidence_0.462_Length_731	tr|M1FD61|M1FD61_SALMI	7e-07	ATP-dependent Clp protease proteolytic subunit OS=Salvia miltiorrhiza GN=clpP PE=3 SV=1
Locus_1946_Transcript_1/1_Confidence_1.000_Length_620	tr|D3K476|D3K476_SALMI	1e-68	3-hydroxy-3-methylglutaryl-coenzyme A reductase 1 OS=Salvia miltiorrhiza GN=HMGR1 PE=3 SV=1
Locus_1949_Transcript_1/4_Confidence_0.842_Length_2158	tr|K4NP01|K4NP01_SCUBA	3e-13	Uncharacterized protein (Fragment) OS=Scutellaria baicalensis PE=2 SV=1
Locus_1949_Transcript_2/4_Confidence_0.842_Length_1879	tr|K4NP01|K4NP01_SCUBA	8e-15	Uncharacterized protein (Fragment) OS=Scutellaria baicalensis PE=2 SV=1
Locus_1949_Transcript_3/4_Confidence_0.737_Length_1931	tr|A7U0S8|A7U0S8_9LAMI	3e-19	Mitogen activated protein kinase kinase 1 OS=Origanum onites GN=MAPKK1 PE=2 SV=1
Locus_1949_Transcript_4/4_Confidence_0.842_Length_1938	tr|K4NP01|K4NP01_SCUBA	9e-15	Uncharacterized protein (Fragment) OS=Scutellaria baicalensis PE=2 SV=1
Locus_1950_Transcript_1/7_Confidence_0.300_Length_872	tr|E8ZA75|E8ZA75_9LAMI	4e-17	Calcium-and calmodulin-dependent protein kinase (Fragment) OS=Lamium sp. Qiu 95019 GN=CCaMK PE=4 SV=1
Locus_1950_Transcript_2/7_Confidence_0.550_Length_2485	tr|H8ZVT7|H8ZVT7_LAVAN	3e-49	Calcium-dependent protein kinase (Fragment) OS=Lavandula angustifolia GN=CaM-KK 1 PE=4 SV=1
Locus_1950_Transcript_3/7_Confidence_0.500_Length_2374	tr|E8ZA75|E8ZA75_9LAMI	4e-52	Calcium-and calmodulin-dependent protein kinase (Fragment) OS=Lamium sp. Qiu 95019 GN=CCaMK PE=4 SV=1
Locus_1950_Transcript_4/7_Confidence_0.500_Length_2343	tr|E8ZA75|E8ZA75_9LAMI	1e-53	Calcium-and calmodulin-dependent protein kinase (Fragment) OS=Lamium sp. Qiu 95019 GN=CCaMK PE=4 SV=1
Locus_1950_Transcript_5/7_Confidence_0.500_Length_2189	tr|E8ZA75|E8ZA75_9LAMI	7e-55	Calcium-and calmodulin-dependent protein kinase (Fragment) OS=Lamium sp. Qiu 95019 GN=CCaMK PE=4 SV=1
Locus_1950_Transcript_6/7_Confidence_0.400_Length_1588	tr|H8ZVT7|H8ZVT7_LAVAN	2e-50	Calcium-dependent protein kinase (Fragment) OS=Lavandula angustifolia GN=CaM-KK 1 PE=4 SV=1
Locus_1950_Transcript_7/7_Confidence_0.500_Length_2374	tr|E8ZA75|E8ZA75_9LAMI	1e-53	Calcium-and calmodulin-dependent protein kinase (Fragment) OS=Lamium sp. Qiu 95019 GN=CCaMK PE=4 SV=1
Locus_1954_Transcript_1/4_Confidence_0.600_Length_1854	tr|K4NRV5|K4NRV5_SCUBA	8e-60	Uncharacterized protein (Fragment) OS=Scutellaria baicalensis PE=2 SV=1
Locus_1954_Transcript_2/4_Confidence_0.200_Length_907	tr|K4NRV5|K4NRV5_SCUBA	6e-67	Uncharacterized protein (Fragment) OS=Scutellaria baicalensis PE=2 SV=1
Locus_1954_Transcript_3/4_Confidence_0.500_Length_2993	tr|Q852P3|Q852P3_PERFR	0.0004	F3G1 OS=Perilla frutescens GN=f3g1 PE=2 SV=1
Locus_1954_Transcript_4/4_Confidence_0.500_Length_1319	tr|Q852P3|Q852P3_PERFR	0.0002	F3G1 OS=Perilla frutescens GN=f3g1 PE=2 SV=1
Locus_1955_Transcript_1/10_Confidence_0.343_Length_1702	tr|A6ZI63|A6ZI63_SALMI	3e-112	Putative aldo/keto reductase 2 OS=Salvia miltiorrhiza PE=2 SV=1
Locus_1955_Transcript_2/10_Confidence_0.114_Length_322	tr|A6ZI63|A6ZI63_SALMI	7e-33	Putative aldo/keto reductase 2 OS=Salvia miltiorrhiza PE=2 SV=1
Locus_1955_Transcript_3/10_Confidence_0.314_Length_2085	tr|A6ZI62|A6ZI62_SALMI	1e-88	Putative aldo/keto reductase 1 OS=Salvia miltiorrhiza PE=2 SV=1
Locus_1955_Transcript_4/10_Confidence_0.371_Length_2045	tr|A6ZI63|A6ZI63_SALMI	4e-63	Putative aldo/keto reductase 2 OS=Salvia miltiorrhiza PE=2 SV=1
Locus_1955_Transcript_5/10_Confidence_0.371_Length_1970	tr|A6ZI63|A6ZI63_SALMI	3e-95	Putative aldo/keto reductase 2 OS=Salvia miltiorrhiza PE=2 SV=1
Locus_1955_Transcript_6/10_Confidence_0.429_Length_1952	tr|A6ZI63|A6ZI63_SALMI	2e-103	Putative aldo/keto reductase 2 OS=Salvia miltiorrhiza PE=2 SV=1
Locus_1955_Transcript_7/10_Confidence_0.143_Length_818	tr|A6ZI63|A6ZI63_SALMI	4e-63	Putative aldo/keto reductase 2 OS=Salvia miltiorrhiza PE=2 SV=1
Locus_1955_Transcript_8/10_Confidence_0.257_Length_1195	tr|A6ZI63|A6ZI63_SALMI	2e-58	Putative aldo/keto reductase 2 OS=Salvia miltiorrhiza PE=2 SV=1
Locus_1955_Transcript_9/10_Confidence_0.257_Length_961	tr|A6ZI62|A6ZI62_SALMI	4e-101	Putative aldo/keto reductase 1 OS=Salvia miltiorrhiza PE=2 SV=1
Locus_1955_Transcript_10/10_Confidence_0.371_Length_1723	tr|A6ZI63|A6ZI63_SALMI	5e-116	Putative aldo/keto reductase 2 OS=Salvia miltiorrhiza PE=2 SV=1
Locus_1956_Transcript_1/8_Confidence_0.556_Length_1538	tr|K4NP01|K4NP01_SCUBA	2e-44	Uncharacterized protein (Fragment) OS=Scutellaria baicalensis PE=2 SV=1
Locus_1956_Transcript_4/8_Confidence_0.444_Length_1270	tr|K4NP01|K4NP01_SCUBA	3e-45	Uncharacterized protein (Fragment) OS=Scutellaria baicalensis PE=2 SV=1
Locus_1956_Transcript_5/8_Confidence_0.500_Length_1551	tr|K4NP01|K4NP01_SCUBA	1e-49	Uncharacterized protein (Fragment) OS=Scutellaria baicalensis PE=2 SV=1
Locus_1956_Transcript_6/8_Confidence_0.444_Length_1878	tr|K4NP01|K4NP01_SCUBA	2e-49	Uncharacterized protein (Fragment) OS=Scutellaria baicalensis PE=2 SV=1
Locus_1956_Transcript_7/8_Confidence_0.389_Length_1363	tr|K4NP01|K4NP01_SCUBA	1e-44	Uncharacterized protein (Fragment) OS=Scutellaria baicalensis PE=2 SV=1
Locus_1956_Transcript_8/8_Confidence_0.444_Length_1534	tr|K4NP01|K4NP01_SCUBA	1e-49	Uncharacterized protein (Fragment) OS=Scutellaria baicalensis PE=2 SV=1
Locus_1960_Transcript_1/1_Confidence_1.000_Length_977	tr|D7REK4|D7REK4_SALMI	1e-19	ADP-ribosylation factor (Fragment) OS=Salvia miltiorrhiza PE=2 SV=1
Locus_1961_Transcript_1/10_Confidence_0.457_Length_1685	tr|K4NP01|K4NP01_SCUBA	3e-49	Uncharacterized protein (Fragment) OS=Scutellaria baicalensis PE=2 SV=1
Locus_1961_Transcript_2/10_Confidence_0.348_Length_1505	tr|K4NP01|K4NP01_SCUBA	8e-41	Uncharacterized protein (Fragment) OS=Scutellaria baicalensis PE=2 SV=1
Locus_1961_Transcript_3/10_Confidence_0.370_Length_2527	tr|K4NP01|K4NP01_SCUBA	1e-40	Uncharacterized protein (Fragment) OS=Scutellaria baicalensis PE=2 SV=1
Locus_1961_Transcript_5/10_Confidence_0.304_Length_1498	tr|K4NP01|K4NP01_SCUBA	8e-41	Uncharacterized protein (Fragment) OS=Scutellaria baicalensis PE=2 SV=1
Locus_1961_Transcript_6/10_Confidence_0.391_Length_1928	tr|K4NP01|K4NP01_SCUBA	2e-22	Uncharacterized protein (Fragment) OS=Scutellaria baicalensis PE=2 SV=1
Locus_1961_Transcript_7/10_Confidence_0.348_Length_2387	tr|K4NP01|K4NP01_SCUBA	1e-40	Uncharacterized protein (Fragment) OS=Scutellaria baicalensis PE=2 SV=1
Locus_1961_Transcript_8/10_Confidence_0.413_Length_1764	tr|K4NP01|K4NP01_SCUBA	1e-40	Uncharacterized protein (Fragment) OS=Scutellaria baicalensis PE=2 SV=1
Locus_1961_Transcript_9/10_Confidence_0.304_Length_1586	tr|K4NP01|K4NP01_SCUBA	3e-49	Uncharacterized protein (Fragment) OS=Scutellaria baicalensis PE=2 SV=1
Locus_1961_Transcript_10/10_Confidence_0.435_Length_1688	tr|K4NP01|K4NP01_SCUBA	3e-49	Uncharacterized protein (Fragment) OS=Scutellaria baicalensis PE=2 SV=1
Locus_1962_Transcript_1/3_Confidence_0.667_Length_1569	tr|G9D7G9|G9D7G9_SALMI	5e-24	Cinnamoyl-CoA reductase OS=Salvia miltiorrhiza GN=CCR-2 PE=2 SV=1
Locus_1962_Transcript_2/3_Confidence_0.667_Length_1177	tr|G9D7G9|G9D7G9_SALMI	8e-23	Cinnamoyl-CoA reductase OS=Salvia miltiorrhiza GN=CCR-2 PE=2 SV=1
Locus_1962_Transcript_3/3_Confidence_0.667_Length_1489	tr|G9D7G9|G9D7G9_SALMI	5e-28	Cinnamoyl-CoA reductase OS=Salvia miltiorrhiza GN=CCR-2 PE=2 SV=1
Locus_1964_Transcript_1/5_Confidence_0.692_Length_1831	tr|K4NP01|K4NP01_SCUBA	3e-45	Uncharacterized protein (Fragment) OS=Scutellaria baicalensis PE=2 SV=1
Locus_1964_Transcript_2/5_Confidence_0.692_Length_1846	tr|K4NP01|K4NP01_SCUBA	3e-50	Uncharacterized protein (Fragment) OS=Scutellaria baicalensis PE=2 SV=1
Locus_1964_Transcript_3/5_Confidence_0.692_Length_1903	tr|K4NP01|K4NP01_SCUBA	8e-49	Uncharacterized protein (Fragment) OS=Scutellaria baicalensis PE=2 SV=1
Locus_1964_Transcript_4/5_Confidence_0.692_Length_1676	tr|K4NP01|K4NP01_SCUBA	3e-50	Uncharacterized protein (Fragment) OS=Scutellaria baicalensis PE=2 SV=1
Locus_1964_Transcript_5/5_Confidence_0.692_Length_1823	tr|K4NP01|K4NP01_SCUBA	3e-50	Uncharacterized protein (Fragment) OS=Scutellaria baicalensis PE=2 SV=1
Locus_1970_Transcript_1/10_Confidence_0.667_Length_3395	tr|Q84RM7|Q84RM7_SALMI	5e-94	S-adenosylmethionine synthetase (Fragment) OS=Salvia miltiorrhiza PE=2 SV=1
Locus_1970_Transcript_2/10_Confidence_0.630_Length_3805	tr|Q84RM7|Q84RM7_SALMI	6e-94	S-adenosylmethionine synthetase (Fragment) OS=Salvia miltiorrhiza PE=2 SV=1
Locus_1970_Transcript_3/10_Confidence_0.667_Length_3476	tr|Q84RM7|Q84RM7_SALMI	5e-94	S-adenosylmethionine synthetase (Fragment) OS=Salvia miltiorrhiza PE=2 SV=1
Locus_1970_Transcript_4/10_Confidence_0.667_Length_3704	tr|Q84RM7|Q84RM7_SALMI	6e-94	S-adenosylmethionine synthetase (Fragment) OS=Salvia miltiorrhiza PE=2 SV=1
Locus_1970_Transcript_5/10_Confidence_0.667_Length_3917	tr|Q84RM7|Q84RM7_SALMI	6e-94	S-adenosylmethionine synthetase (Fragment) OS=Salvia miltiorrhiza PE=2 SV=1
Locus_1970_Transcript_6/10_Confidence_0.667_Length_3715	tr|Q84RM7|Q84RM7_SALMI	6e-94	S-adenosylmethionine synthetase (Fragment) OS=Salvia miltiorrhiza PE=2 SV=1
Locus_1970_Transcript_7/10_Confidence_0.667_Length_4039	tr|Q84RM7|Q84RM7_SALMI	6e-94	S-adenosylmethionine synthetase (Fragment) OS=Salvia miltiorrhiza PE=2 SV=1
Locus_1970_Transcript_8/10_Confidence_0.630_Length_3105	tr|Q84RM7|Q84RM7_SALMI	5e-94	S-adenosylmethionine synthetase (Fragment) OS=Salvia miltiorrhiza PE=2 SV=1
Locus_1970_Transcript_10/10_Confidence_0.667_Length_3400	tr|Q84RM7|Q84RM7_SALMI	5e-94	S-adenosylmethionine synthetase (Fragment) OS=Salvia miltiorrhiza PE=2 SV=1
Locus_1971_Transcript_1/1_Confidence_1.000_Length_2045	tr|K4NP01|K4NP01_SCUBA	2e-34	Uncharacterized protein (Fragment) OS=Scutellaria baicalensis PE=2 SV=1
Locus_1980_Transcript_2/7_Confidence_0.696_Length_2447	tr|Q4JF79|Q4JF79_SCUBA	4e-44	Cyclin-dependent kinase A2 OS=Scutellaria baicalensis GN=cdka2 PE=2 SV=1
Locus_1980_Transcript_3/7_Confidence_0.696_Length_2514	tr|Q4JF79|Q4JF79_SCUBA	6e-41	Cyclin-dependent kinase A2 OS=Scutellaria baicalensis GN=cdka2 PE=2 SV=1
Locus_1980_Transcript_4/7_Confidence_0.565_Length_1157	tr|Q4JF79|Q4JF79_SCUBA	9e-40	Cyclin-dependent kinase A2 OS=Scutellaria baicalensis GN=cdka2 PE=2 SV=1
Locus_1980_Transcript_5/7_Confidence_0.696_Length_2422	tr|Q4JF79|Q4JF79_SCUBA	8e-46	Cyclin-dependent kinase A2 OS=Scutellaria baicalensis GN=cdka2 PE=2 SV=1
Locus_1980_Transcript_6/7_Confidence_0.696_Length_2562	tr|Q4JF79|Q4JF79_SCUBA	9e-46	Cyclin-dependent kinase A2 OS=Scutellaria baicalensis GN=cdka2 PE=2 SV=1
Locus_1980_Transcript_7/7_Confidence_0.696_Length_2422	tr|Q4JF79|Q4JF79_SCUBA	8e-46	Cyclin-dependent kinase A2 OS=Scutellaria baicalensis GN=cdka2 PE=2 SV=1
Locus_1987_Transcript_1/1_Confidence_1.000_Length_1247	tr|K4NRQ0|K4NRQ0_SCUBA	2e-16	Uncharacterized protein (Fragment) OS=Scutellaria baicalensis PE=2 SV=1
Locus_2004_Transcript_1/4_Confidence_0.444_Length_1554	tr|K4NP01|K4NP01_SCUBA	9e-32	Uncharacterized protein (Fragment) OS=Scutellaria baicalensis PE=2 SV=1
Locus_2004_Transcript_2/4_Confidence_0.667_Length_1176	tr|K4NP01|K4NP01_SCUBA	4e-23	Uncharacterized protein (Fragment) OS=Scutellaria baicalensis PE=2 SV=1
Locus_2004_Transcript_3/4_Confidence_0.556_Length_1699	tr|K4NP01|K4NP01_SCUBA	4e-43	Uncharacterized protein (Fragment) OS=Scutellaria baicalensis PE=2 SV=1
Locus_2004_Transcript_4/4_Confidence_0.667_Length_1790	tr|K4NP01|K4NP01_SCUBA	5e-43	Uncharacterized protein (Fragment) OS=Scutellaria baicalensis PE=2 SV=1
Locus_2005_Transcript_1/1_Confidence_1.000_Length_721	tr|Q8H6H8|Q8H6H8_CLEIE	5e-05	rRNA N-glycosidase OS=Clerodendrum inerme PE=3 SV=1
Locus_2010_Transcript_1/4_Confidence_0.556_Length_2112	tr|Q8H6H8|Q8H6H8_CLEIE	0.0002	rRNA N-glycosidase OS=Clerodendrum inerme PE=3 SV=1
Locus_2010_Transcript_2/4_Confidence_0.667_Length_3811	tr|Q8H6H8|Q8H6H8_CLEIE	0.0003	rRNA N-glycosidase OS=Clerodendrum inerme PE=3 SV=1
Locus_2010_Transcript_3/4_Confidence_0.667_Length_3945	tr|Q8H6H8|Q8H6H8_CLEIE	0.0004	rRNA N-glycosidase OS=Clerodendrum inerme PE=3 SV=1
Locus_2010_Transcript_4/4_Confidence_0.444_Length_1769	tr|Q8H6H8|Q8H6H8_CLEIE	0.0001	rRNA N-glycosidase OS=Clerodendrum inerme PE=3 SV=1
Locus_2011_Transcript_1/3_Confidence_0.846_Length_3446	tr|Q642Y9|Q642Y9_SALMI	7e-06	Dehydrin (Fragment) OS=Salvia miltiorrhiza PE=2 SV=1
Locus_2011_Transcript_2/3_Confidence_0.846_Length_3369	tr|Q642Y9|Q642Y9_SALMI	7e-06	Dehydrin (Fragment) OS=Salvia miltiorrhiza PE=2 SV=1
Locus_2011_Transcript_3/3_Confidence_0.846_Length_3365	tr|Q642Y9|Q642Y9_SALMI	7e-06	Dehydrin (Fragment) OS=Salvia miltiorrhiza PE=2 SV=1
Locus_2016_Transcript_1/5_Confidence_0.857_Length_4570	tr|B6EAX5|B6EAX5_SALMI	7e-23	Thioredoxin OS=Salvia miltiorrhiza GN=Trx PE=3 SV=1
Locus_2016_Transcript_2/5_Confidence_0.810_Length_4537	tr|B6EAX5|B6EAX5_SALMI	3e-18	Thioredoxin OS=Salvia miltiorrhiza GN=Trx PE=3 SV=1
Locus_2016_Transcript_3/5_Confidence_0.810_Length_4303	tr|B6EAX5|B6EAX5_SALMI	1e-27	Thioredoxin OS=Salvia miltiorrhiza GN=Trx PE=3 SV=1
Locus_2016_Transcript_4/5_Confidence_0.714_Length_4805	tr|B6EAX5|B6EAX5_SALMI	7e-23	Thioredoxin OS=Salvia miltiorrhiza GN=Trx PE=3 SV=1
Locus_2016_Transcript_5/5_Confidence_0.810_Length_4449	tr|B6EAX5|B6EAX5_SALMI	7e-23	Thioredoxin OS=Salvia miltiorrhiza GN=Trx PE=3 SV=1
Locus_2021_Transcript_1/6_Confidence_0.588_Length_3690	tr|K4NP01|K4NP01_SCUBA	3e-22	Uncharacterized protein (Fragment) OS=Scutellaria baicalensis PE=2 SV=1
Locus_2021_Transcript_2/6_Confidence_0.588_Length_3747	tr|K4NP01|K4NP01_SCUBA	2e-16	Uncharacterized protein (Fragment) OS=Scutellaria baicalensis PE=2 SV=1
Locus_2021_Transcript_3/6_Confidence_0.588_Length_3658	tr|K4NP01|K4NP01_SCUBA	2e-25	Uncharacterized protein (Fragment) OS=Scutellaria baicalensis PE=2 SV=1
Locus_2021_Transcript_4/6_Confidence_0.588_Length_4122	tr|K4NP01|K4NP01_SCUBA	3e-21	Uncharacterized protein (Fragment) OS=Scutellaria baicalensis PE=2 SV=1
Locus_2021_Transcript_6/6_Confidence_0.588_Length_3700	tr|K4NP01|K4NP01_SCUBA	2e-25	Uncharacterized protein (Fragment) OS=Scutellaria baicalensis PE=2 SV=1
Locus_2024_Transcript_1/9_Confidence_0.615_Length_2182	tr|Q9SSZ9|Q9SSZ9_SCUBA	3e-70	Peroxidase 1 OS=Scutellaria baicalensis PE=2 SV=1
Locus_2024_Transcript_2/9_Confidence_0.615_Length_2099	tr|Q9SSZ9|Q9SSZ9_SCUBA	2e-70	Peroxidase 1 OS=Scutellaria baicalensis PE=2 SV=1
Locus_2024_Transcript_3/9_Confidence_0.615_Length_2142	tr|Q9SSZ9|Q9SSZ9_SCUBA	3e-70	Peroxidase 1 OS=Scutellaria baicalensis PE=2 SV=1
Locus_2024_Transcript_4/9_Confidence_0.577_Length_2099	tr|Q9SSZ9|Q9SSZ9_SCUBA	1e-65	Peroxidase 1 OS=Scutellaria baicalensis PE=2 SV=1
Locus_2024_Transcript_5/9_Confidence_0.577_Length_2111	tr|Q9SSZ9|Q9SSZ9_SCUBA	2e-70	Peroxidase 1 OS=Scutellaria baicalensis PE=2 SV=1
Locus_2024_Transcript_6/9_Confidence_0.577_Length_2108	tr|Q9SSZ9|Q9SSZ9_SCUBA	2e-65	Peroxidase 1 OS=Scutellaria baicalensis PE=2 SV=1
Locus_2024_Transcript_7/9_Confidence_0.538_Length_2495	tr|Q9SSZ9|Q9SSZ9_SCUBA	3e-70	Peroxidase 1 OS=Scutellaria baicalensis PE=2 SV=1
Locus_2024_Transcript_8/9_Confidence_0.538_Length_2480	tr|Q9SSZ9|Q9SSZ9_SCUBA	3e-70	Peroxidase 1 OS=Scutellaria baicalensis PE=2 SV=1
Locus_2024_Transcript_9/9_Confidence_0.577_Length_2028	tr|Q9SSZ9|Q9SSZ9_SCUBA	2e-70	Peroxidase 1 OS=Scutellaria baicalensis PE=2 SV=1
Locus_2026_Transcript_1/1_Confidence_1.000_Length_2070	tr|B2LVE7|B2LVE7_MENLO	3e-59	Verticillium wilt resistance-like protein OS=Mentha longifolia GN=Ve1 PE=4 SV=1
Locus_2028_Transcript_1/4_Confidence_0.615_Length_1762	tr|B2BFH4|B2BFH4_SCUBA	2e-31	Glucose-6-phosphate/phosphate translocator (Fragment) OS=Scutellaria baicalensis GN=GPT PE=2 SV=1
Locus_2028_Transcript_2/4_Confidence_0.692_Length_1938	tr|B2BFH4|B2BFH4_SCUBA	3e-31	Glucose-6-phosphate/phosphate translocator (Fragment) OS=Scutellaria baicalensis GN=GPT PE=2 SV=1
Locus_2028_Transcript_3/4_Confidence_0.615_Length_1773	tr|B2BFH4|B2BFH4_SCUBA	8e-20	Glucose-6-phosphate/phosphate translocator (Fragment) OS=Scutellaria baicalensis GN=GPT PE=2 SV=1
Locus_2028_Transcript_4/4_Confidence_0.615_Length_1754	tr|B2BFH4|B2BFH4_SCUBA	2e-31	Glucose-6-phosphate/phosphate translocator (Fragment) OS=Scutellaria baicalensis GN=GPT PE=2 SV=1
Locus_2029_Transcript_1/3_Confidence_0.818_Length_2065	tr|Q2KNL3|Q2KNL3_OCIBA	3e-62	Alcohol dehydrogenase-like protein OS=Ocimum basilicum GN=ADH2 PE=2 SV=1
Locus_2029_Transcript_2/3_Confidence_0.727_Length_2121	tr|Q2KNL3|Q2KNL3_OCIBA	5e-84	Alcohol dehydrogenase-like protein OS=Ocimum basilicum GN=ADH2 PE=2 SV=1
Locus_2029_Transcript_3/3_Confidence_0.727_Length_1282	tr|Q2KNL3|Q2KNL3_OCIBA	5e-99	Alcohol dehydrogenase-like protein OS=Ocimum basilicum GN=ADH2 PE=2 SV=1
Locus_2033_Transcript_1/1_Confidence_1.000_Length_1846	tr|K4NP11|K4NP11_SCUBA	3e-97	Uncharacterized protein (Fragment) OS=Scutellaria baicalensis PE=2 SV=1
Locus_2035_Transcript_1/1_Confidence_1.000_Length_1661	tr|H9N7V9|H9N7V9_SALMI	3e-05	Cinnamoyl CoA reductase OS=Salvia miltiorrhiza PE=4 SV=1
Locus_2037_Transcript_1/1_Confidence_1.000_Length_1689	tr|F6M9V4|F6M9V4_SALMI	0	Pyruvate decarboxylase OS=Salvia miltiorrhiza f. alba GN=PDC PE=2 SV=1
Locus_2038_Transcript_1/7_Confidence_0.400_Length_1135	sp|Q5SBP1|MYRS_OCIBA	2e-137	Beta-myrcene synthase, chloroplastic OS=Ocimum basilicum GN=MYS PE=1 SV=1
Locus_2038_Transcript_2/7_Confidence_0.533_Length_1811	sp|Q5SBP1|MYRS_OCIBA	0	Beta-myrcene synthase, chloroplastic OS=Ocimum basilicum GN=MYS PE=1 SV=1
Locus_2038_Transcript_3/7_Confidence_0.400_Length_1864	sp|Q5SBP1|MYRS_OCIBA	0	Beta-myrcene synthase, chloroplastic OS=Ocimum basilicum GN=MYS PE=1 SV=1
Locus_2038_Transcript_4/7_Confidence_0.533_Length_1977	sp|Q5SBP1|MYRS_OCIBA	0	Beta-myrcene synthase, chloroplastic OS=Ocimum basilicum GN=MYS PE=1 SV=1
Locus_2038_Transcript_5/7_Confidence_0.533_Length_2054	sp|Q5SBP2|FES_OCIBA	0	(-)-endo-fenchol synthase, chloroplastic OS=Ocimum basilicum GN=FES PE=1 SV=1
Locus_2038_Transcript_6/7_Confidence_0.400_Length_1988	sp|Q5SBP1|MYRS_OCIBA	0	Beta-myrcene synthase, chloroplastic OS=Ocimum basilicum GN=MYS PE=1 SV=1
Locus_2038_Transcript_7/7_Confidence_0.533_Length_2060	sp|Q5SBP1|MYRS_OCIBA	0	Beta-myrcene synthase, chloroplastic OS=Ocimum basilicum GN=MYS PE=1 SV=1
Locus_2039_Transcript_1/1_Confidence_1.000_Length_980	tr|A6ZI62|A6ZI62_SALMI	1e-118	Putative aldo/keto reductase 1 OS=Salvia miltiorrhiza PE=2 SV=1
Locus_2052_Transcript_3/7_Confidence_0.647_Length_3969	tr|H8ZVP8|H8ZVP8_9LAMI	2e-08	Mg-dependent ATPase 1 (Fragment) OS=Micromeria tenuis GN=LeMA-1 PE=4 SV=1
Locus_2052_Transcript_4/7_Confidence_0.647_Length_4178	tr|H8ZVP8|H8ZVP8_9LAMI	2e-08	Mg-dependent ATPase 1 (Fragment) OS=Micromeria tenuis GN=LeMA-1 PE=4 SV=1
Locus_2052_Transcript_6/7_Confidence_0.647_Length_4074	tr|H8ZVP8|H8ZVP8_9LAMI	2e-08	Mg-dependent ATPase 1 (Fragment) OS=Micromeria tenuis GN=LeMA-1 PE=4 SV=1
Locus_2052_Transcript_7/7_Confidence_0.647_Length_4062	tr|H8ZVP8|H8ZVP8_9LAMI	2e-08	Mg-dependent ATPase 1 (Fragment) OS=Micromeria tenuis GN=LeMA-1 PE=4 SV=1
Locus_2055_Transcript_1/3_Confidence_0.615_Length_909	tr|Q6DMS1|Q6DMS1_SALMI	3e-36	Calmodulin OS=Salvia miltiorrhiza PE=2 SV=1
Locus_2055_Transcript_2/3_Confidence_0.846_Length_2435	tr|Q6DMS1|Q6DMS1_SALMI	1e-35	Calmodulin OS=Salvia miltiorrhiza PE=2 SV=1
Locus_2055_Transcript_3/3_Confidence_0.615_Length_919	tr|Q6DMS1|Q6DMS1_SALMI	3e-36	Calmodulin OS=Salvia miltiorrhiza PE=2 SV=1
Locus_2059_Transcript_4/9_Confidence_0.583_Length_2480	tr|M1FKY7|M1FKY7_SALMI	3e-05	NAD(P)H-quinone oxidoreductase subunit 2, chloroplastic OS=Salvia miltiorrhiza GN=ndhB PE=3 SV=1
Locus_2059_Transcript_6/9_Confidence_0.667_Length_2482	tr|M1FKY7|M1FKY7_SALMI	3e-05	NAD(P)H-quinone oxidoreductase subunit 2, chloroplastic OS=Salvia miltiorrhiza GN=ndhB PE=3 SV=1
Locus_2059_Transcript_8/9_Confidence_0.625_Length_3719	tr|M1FKY7|M1FKY7_SALMI	5e-05	NAD(P)H-quinone oxidoreductase subunit 2, chloroplastic OS=Salvia miltiorrhiza GN=ndhB PE=3 SV=1
Locus_2059_Transcript_9/9_Confidence_0.625_Length_2415	tr|M1FKY7|M1FKY7_SALMI	3e-05	NAD(P)H-quinone oxidoreductase subunit 2, chloroplastic OS=Salvia miltiorrhiza GN=ndhB PE=3 SV=1
Locus_2063_Transcript_7/14_Confidence_0.316_Length_1545	tr|A6ZI63|A6ZI63_SALMI	4e-05	Putative aldo/keto reductase 2 OS=Salvia miltiorrhiza PE=2 SV=1
Locus_2063_Transcript_10/14_Confidence_0.368_Length_1374	tr|A6ZI63|A6ZI63_SALMI	1e-06	Putative aldo/keto reductase 2 OS=Salvia miltiorrhiza PE=2 SV=1
Locus_2063_Transcript_11/14_Confidence_0.342_Length_1484	tr|A6ZI63|A6ZI63_SALMI	3e-06	Putative aldo/keto reductase 2 OS=Salvia miltiorrhiza PE=2 SV=1
Locus_2063_Transcript_14/14_Confidence_0.342_Length_1484	tr|A6ZI63|A6ZI63_SALMI	1e-06	Putative aldo/keto reductase 2 OS=Salvia miltiorrhiza PE=2 SV=1
Locus_2065_Transcript_1/1_Confidence_1.000_Length_697	tr|O48945|O48945_PERFR	0.0002	Beta-ketoacyl-ACP synthase IIIB OS=Perilla frutescens GN=KAS IIIB PE=2 SV=1
Locus_2073_Transcript_1/10_Confidence_0.571_Length_5367	tr|Q3I0K1|Q3I0K1_MENLO	4e-35	RGA (Fragment) OS=Mentha longifolia PE=4 SV=1
Locus_2073_Transcript_2/10_Confidence_0.657_Length_5654	tr|Q3I0K1|Q3I0K1_MENLO	4e-35	RGA (Fragment) OS=Mentha longifolia PE=4 SV=1
Locus_2073_Transcript_3/10_Confidence_0.600_Length_5556	tr|Q3I0K1|Q3I0K1_MENLO	4e-35	RGA (Fragment) OS=Mentha longifolia PE=4 SV=1
Locus_2073_Transcript_4/10_Confidence_0.571_Length_5577	tr|Q3I0K1|Q3I0K1_MENLO	4e-35	RGA (Fragment) OS=Mentha longifolia PE=4 SV=1
Locus_2073_Transcript_5/10_Confidence_0.600_Length_5464	tr|Q3I0K1|Q3I0K1_MENLO	4e-35	RGA (Fragment) OS=Mentha longifolia PE=4 SV=1
Locus_2073_Transcript_6/10_Confidence_0.486_Length_5481	tr|Q3I0K1|Q3I0K1_MENLO	4e-35	RGA (Fragment) OS=Mentha longifolia PE=4 SV=1
Locus_2073_Transcript_7/10_Confidence_0.686_Length_5677	tr|Q3I0K1|Q3I0K1_MENLO	4e-35	RGA (Fragment) OS=Mentha longifolia PE=4 SV=1
Locus_2073_Transcript_8/10_Confidence_0.571_Length_5604	tr|Q3I0K1|Q3I0K1_MENLO	4e-35	RGA (Fragment) OS=Mentha longifolia PE=4 SV=1
Locus_2073_Transcript_9/10_Confidence_0.657_Length_5710	tr|Q3I0K1|Q3I0K1_MENLO	4e-35	RGA (Fragment) OS=Mentha longifolia PE=4 SV=1
Locus_2073_Transcript_10/10_Confidence_0.657_Length_5581	tr|Q3I0K1|Q3I0K1_MENLO	4e-35	RGA (Fragment) OS=Mentha longifolia PE=4 SV=1
Locus_2075_Transcript_2/11_Confidence_0.667_Length_4745	tr|A7U0S8|A7U0S8_9LAMI	2e-29	Mitogen activated protein kinase kinase 1 OS=Origanum onites GN=MAPKK1 PE=2 SV=1
Locus_2075_Transcript_3/11_Confidence_0.633_Length_4577	tr|A7U0S8|A7U0S8_9LAMI	2e-29	Mitogen activated protein kinase kinase 1 OS=Origanum onites GN=MAPKK1 PE=2 SV=1
Locus_2075_Transcript_4/11_Confidence_0.633_Length_4595	tr|A7U0S8|A7U0S8_9LAMI	2e-29	Mitogen activated protein kinase kinase 1 OS=Origanum onites GN=MAPKK1 PE=2 SV=1
Locus_2075_Transcript_5/11_Confidence_0.600_Length_4577	tr|A7U0S8|A7U0S8_9LAMI	2e-29	Mitogen activated protein kinase kinase 1 OS=Origanum onites GN=MAPKK1 PE=2 SV=1
Locus_2075_Transcript_6/11_Confidence_0.600_Length_4626	tr|A7U0S8|A7U0S8_9LAMI	2e-29	Mitogen activated protein kinase kinase 1 OS=Origanum onites GN=MAPKK1 PE=2 SV=1
Locus_2075_Transcript_7/11_Confidence_0.600_Length_4577	tr|A7U0S8|A7U0S8_9LAMI	2e-29	Mitogen activated protein kinase kinase 1 OS=Origanum onites GN=MAPKK1 PE=2 SV=1
[truncated: 9,706 more rows]
