# Supplementary material for: De novo sequencing and comparative analysis of holy and sweet basil transcriptomes
Source: BMC Genomics. 2014 Jul 12;15(1):588. doi: 10.1186/1471-2164-15-588 (PMC4125705; doi:10.1186/1471-2164-15-588)
Supplement: Supplementary file 8 — Additional file 8: Details of SSRs analysis from the transcripts of O. sanctum and O. basilicum. (XLSX 3 MB) [file 12864_2014_6319_MOESM8_ESM.xlsx]

## Sheet: Sheet1
Additional file 5: Transcript annotation of O. sanctum and O. basilicum with Uniprot against Arabidopsis.
Transcript ID	Subject ID	E-value	Desription
Locus_1_Transcript_1/10_Confidence_0.333_Length_1252	sp|P55229|GLGL1_ARATH	2e-126	Glucose-1-phosphate adenylyltransferase large subunit 1, chloroplastic OS=Arabidopsis thaliana GN=ADG2 PE=1 SV=3
Locus_1_Transcript_2/10_Confidence_0.381_Length_1726	sp|P55229|GLGL1_ARATH	9e-127	Glucose-1-phosphate adenylyltransferase large subunit 1, chloroplastic OS=Arabidopsis thaliana GN=ADG2 PE=1 SV=3
Locus_1_Transcript_3/10_Confidence_0.524_Length_2009	sp|P55229|GLGL1_ARATH	0	Glucose-1-phosphate adenylyltransferase large subunit 1, chloroplastic OS=Arabidopsis thaliana GN=ADG2 PE=1 SV=3
Locus_1_Transcript_4/10_Confidence_0.524_Length_2041	sp|P55229|GLGL1_ARATH	3e-91	Glucose-1-phosphate adenylyltransferase large subunit 1, chloroplastic OS=Arabidopsis thaliana GN=ADG2 PE=1 SV=3
Locus_1_Transcript_5/10_Confidence_0.333_Length_1150	sp|P55229|GLGL1_ARATH	3e-79	Glucose-1-phosphate adenylyltransferase large subunit 1, chloroplastic OS=Arabidopsis thaliana GN=ADG2 PE=1 SV=3
Locus_1_Transcript_6/10_Confidence_0.429_Length_1820	sp|P55229|GLGL1_ARATH	3e-105	Glucose-1-phosphate adenylyltransferase large subunit 1, chloroplastic OS=Arabidopsis thaliana GN=ADG2 PE=1 SV=3
Locus_1_Transcript_7/10_Confidence_0.429_Length_1945	sp|P55229|GLGL1_ARATH	1e-101	Glucose-1-phosphate adenylyltransferase large subunit 1, chloroplastic OS=Arabidopsis thaliana GN=ADG2 PE=1 SV=3
Locus_1_Transcript_8/10_Confidence_0.381_Length_1515	sp|P55229|GLGL1_ARATH	7e-70	Glucose-1-phosphate adenylyltransferase large subunit 1, chloroplastic OS=Arabidopsis thaliana GN=ADG2 PE=1 SV=3
Locus_1_Transcript_9/10_Confidence_0.286_Length_1277	sp|P55229|GLGL1_ARATH	2e-85	Glucose-1-phosphate adenylyltransferase large subunit 1, chloroplastic OS=Arabidopsis thaliana GN=ADG2 PE=1 SV=3
Locus_1_Transcript_10/10_Confidence_0.476_Length_1901	sp|P55229|GLGL1_ARATH	1e-126	Glucose-1-phosphate adenylyltransferase large subunit 1, chloroplastic OS=Arabidopsis thaliana GN=ADG2 PE=1 SV=3
Locus_2_Transcript_1/1_Confidence_1.000_Length_2589	tr|O80823|O80823_ARATH	0	At2g45970/F4I18.5 OS=Arabidopsis thaliana GN=LCR PE=2 SV=1
Locus_3_Transcript_1/7_Confidence_0.667_Length_2046	sp|F4KFC7|MD26C_ARATH	4e-45	Probable mediator of RNA polymerase II transcription subunit 26c OS=Arabidopsis thaliana GN=MED26C PE=2 SV=1
Locus_3_Transcript_2/7_Confidence_0.667_Length_2065	sp|F4KFC7|MD26C_ARATH	6e-69	Probable mediator of RNA polymerase II transcription subunit 26c OS=Arabidopsis thaliana GN=MED26C PE=2 SV=1
Locus_3_Transcript_3/7_Confidence_0.500_Length_1847	sp|F4KFC7|MD26C_ARATH	2e-80	Probable mediator of RNA polymerase II transcription subunit 26c OS=Arabidopsis thaliana GN=MED26C PE=2 SV=1
Locus_3_Transcript_4/7_Confidence_0.611_Length_2192	sp|F4KFC7|MD26C_ARATH	2e-68	Probable mediator of RNA polymerase II transcription subunit 26c OS=Arabidopsis thaliana GN=MED26C PE=2 SV=1
Locus_3_Transcript_5/7_Confidence_0.611_Length_2064	sp|F4KFC7|MD26C_ARATH	2e-56	Probable mediator of RNA polymerase II transcription subunit 26c OS=Arabidopsis thaliana GN=MED26C PE=2 SV=1
Locus_3_Transcript_6/7_Confidence_0.611_Length_2003	sp|F4KFC7|MD26C_ARATH	2e-81	Probable mediator of RNA polymerase II transcription subunit 26c OS=Arabidopsis thaliana GN=MED26C PE=2 SV=1
Locus_3_Transcript_7/7_Confidence_0.611_Length_1906	sp|F4KFC7|MD26C_ARATH	8e-87	Probable mediator of RNA polymerase II transcription subunit 26c OS=Arabidopsis thaliana GN=MED26C PE=2 SV=1
Locus_4_Transcript_1/3_Confidence_0.750_Length_1844	sp|Q9FVQ4|PLGG1_ARATH	0	Plastidal glycolate/glycerate translocator 1, chloroplastic OS=Arabidopsis thaliana GN=PLGG1 PE=1 SV=1
Locus_4_Transcript_2/3_Confidence_0.750_Length_1889	tr|Q7XBT7|Q7XBT7_ORYSJ	2e-130	LrgB-like family protein, expressed OS=Oryza sativa subsp. japonica GN=OSJNBa0056G17.2 PE=2 SV=1
Locus_4_Transcript_3/3_Confidence_0.750_Length_1758	sp|Q9FVQ4|PLGG1_ARATH	0	Plastidal glycolate/glycerate translocator 1, chloroplastic OS=Arabidopsis thaliana GN=PLGG1 PE=1 SV=1
Locus_5_Transcript_2/60_Confidence_1.000_Length_227	tr|Q0WLP3|Q0WLP3_ARATH	9e-27	Putative uncharacterized protein OS=Arabidopsis thaliana PE=2 SV=1
Locus_5_Transcript_10/60_Confidence_1.000_Length_263	tr|B3H4D4|B3H4D4_ARATH	0.0004	Uncharacterized protein OS=Arabidopsis thaliana GN=AT2G01021 PE=4 SV=1
Locus_5_Transcript_19/60_Confidence_1.000_Length_599	tr|Q0WLP3|Q0WLP3_ARATH	2e-22	Putative uncharacterized protein OS=Arabidopsis thaliana PE=2 SV=1
Locus_5_Transcript_24/60_Confidence_1.000_Length_227	tr|Q0WLP3|Q0WLP3_ARATH	9e-27	Putative uncharacterized protein OS=Arabidopsis thaliana PE=2 SV=1
Locus_5_Transcript_31/60_Confidence_1.000_Length_599	tr|Q0WLP3|Q0WLP3_ARATH	2e-22	Putative uncharacterized protein OS=Arabidopsis thaliana PE=2 SV=1
Locus_5_Transcript_49/60_Confidence_1.000_Length_263	tr|B3H4D4|B3H4D4_ARATH	0.0004	Uncharacterized protein OS=Arabidopsis thaliana GN=AT2G01021 PE=4 SV=1
Locus_5_Transcript_51/60_Confidence_0.068_Length_3808	tr|Q0WLP3|Q0WLP3_ARATH	1e-08	Putative uncharacterized protein OS=Arabidopsis thaliana PE=2 SV=1
Locus_5_Transcript_52/60_Confidence_0.068_Length_3808	tr|Q0WLP3|Q0WLP3_ARATH	1e-13	Putative uncharacterized protein OS=Arabidopsis thaliana PE=2 SV=1
Locus_5_Transcript_53/60_Confidence_0.126_Length_8483	tr|Q0WLP3|Q0WLP3_ARATH	2e-13	Putative uncharacterized protein OS=Arabidopsis thaliana PE=2 SV=1
Locus_5_Transcript_54/60_Confidence_0.053_Length_2229	tr|Q0WLP3|Q0WLP3_ARATH	6e-14	Putative uncharacterized protein OS=Arabidopsis thaliana PE=2 SV=1
Locus_5_Transcript_55/60_Confidence_0.053_Length_2229	tr|Q0WLP3|Q0WLP3_ARATH	8e-09	Putative uncharacterized protein OS=Arabidopsis thaliana PE=2 SV=1
Locus_5_Transcript_56/60_Confidence_0.126_Length_8483	tr|Q0WLP3|Q0WLP3_ARATH	3e-08	Putative uncharacterized protein OS=Arabidopsis thaliana PE=2 SV=1
Locus_5_Transcript_57/60_Confidence_0.107_Length_9249	tr|Q0WLP3|Q0WLP3_ARATH	4e-08	Putative uncharacterized protein OS=Arabidopsis thaliana PE=2 SV=1
Locus_5_Transcript_58/60_Confidence_0.107_Length_8026	tr|Q0WLP3|Q0WLP3_ARATH	2e-13	Putative uncharacterized protein OS=Arabidopsis thaliana PE=2 SV=1
Locus_5_Transcript_59/60_Confidence_0.083_Length_4307	tr|Q0WWS3|Q0WWS3_ARATH	9e-18	Putative uncharacterized protein (Fragment) OS=Arabidopsis thaliana PE=2 SV=1
Locus_5_Transcript_60/60_Confidence_0.083_Length_4307	tr|Q0WWS3|Q0WWS3_ARATH	9e-18	Putative uncharacterized protein (Fragment) OS=Arabidopsis thaliana PE=2 SV=1
Locus_6_Transcript_1/10_Confidence_0.400_Length_997	sp|Q9C9W5|HPR1_ARATH	3e-85	Glycerate dehydrogenase HPR, peroxisomal OS=Arabidopsis thaliana GN=HPR PE=1 SV=1
Locus_6_Transcript_2/10_Confidence_0.400_Length_1462	sp|Q9C9W5|HPR1_ARATH	7e-149	Glycerate dehydrogenase HPR, peroxisomal OS=Arabidopsis thaliana GN=HPR PE=1 SV=1
Locus_6_Transcript_3/10_Confidence_0.400_Length_1471	sp|Q9C9W5|HPR1_ARATH	7e-149	Glycerate dehydrogenase HPR, peroxisomal OS=Arabidopsis thaliana GN=HPR PE=1 SV=1
Locus_6_Transcript_4/10_Confidence_0.500_Length_1730	sp|Q9C9W5|HPR1_ARATH	4e-151	Glycerate dehydrogenase HPR, peroxisomal OS=Arabidopsis thaliana GN=HPR PE=1 SV=1
Locus_6_Transcript_5/10_Confidence_0.300_Length_1019	sp|Q9C9W5|HPR1_ARATH	2e-87	Glycerate dehydrogenase HPR, peroxisomal OS=Arabidopsis thaliana GN=HPR PE=1 SV=1
Locus_6_Transcript_6/10_Confidence_0.450_Length_1703	sp|Q9C9W5|HPR1_ARATH	2e-152	Glycerate dehydrogenase HPR, peroxisomal OS=Arabidopsis thaliana GN=HPR PE=1 SV=1
Locus_6_Transcript_7/10_Confidence_0.250_Length_783	sp|Q9C9W5|HPR1_ARATH	3e-74	Glycerate dehydrogenase HPR, peroxisomal OS=Arabidopsis thaliana GN=HPR PE=1 SV=1
Locus_6_Transcript_8/10_Confidence_0.500_Length_1791	sp|Q9C9W5|HPR1_ARATH	7e-141	Glycerate dehydrogenase HPR, peroxisomal OS=Arabidopsis thaliana GN=HPR PE=1 SV=1
Locus_6_Transcript_9/10_Confidence_0.500_Length_1920	sp|Q9C9W5|HPR1_ARATH	6e-77	Glycerate dehydrogenase HPR, peroxisomal OS=Arabidopsis thaliana GN=HPR PE=1 SV=1
Locus_6_Transcript_10/10_Confidence_0.450_Length_1606	sp|Q9C9W5|HPR1_ARATH	9e-151	Glycerate dehydrogenase HPR, peroxisomal OS=Arabidopsis thaliana GN=HPR PE=1 SV=1
Locus_7_Transcript_1/2_Confidence_0.667_Length_1265	tr|Q7XC37|Q7XC37_ORYSJ	7e-63	Nucleoside diphosphate kinase OS=Oryza sativa subsp. japonica GN=Os10g0563700 PE=2 SV=1
Locus_8_Transcript_1/2_Confidence_0.667_Length_1651	sp|P52577|IFRH_ARATH	1e-109	Isoflavone reductase homolog P3 OS=Arabidopsis thaliana GN=At1g75280 PE=2 SV=1
Locus_8_Transcript_2/2_Confidence_0.667_Length_1578	sp|P52577|IFRH_ARATH	9e-110	Isoflavone reductase homolog P3 OS=Arabidopsis thaliana GN=At1g75280 PE=2 SV=1
Locus_9_Transcript_1/10_Confidence_0.261_Length_2031	sp|O49506|GLO5_ARATH	6e-87	Peroxisomal (S)-2-hydroxy-acid oxidase GLO5 OS=Arabidopsis thaliana GN=GLO5 PE=1 SV=1
Locus_9_Transcript_2/10_Confidence_0.348_Length_2048	sp|Q9LRR9|GLO1_ARATH	1e-78	Peroxisomal (S)-2-hydroxy-acid oxidase GLO1 OS=Arabidopsis thaliana GN=GLO1 PE=1 SV=1
Locus_9_Transcript_3/10_Confidence_0.326_Length_1527	sp|O49506|GLO5_ARATH	5e-87	Peroxisomal (S)-2-hydroxy-acid oxidase GLO5 OS=Arabidopsis thaliana GN=GLO5 PE=1 SV=1
Locus_9_Transcript_4/10_Confidence_0.043_Length_398	tr|F4JFV6|F4JFV6_ARATH	2e-34	Peroxisomal (S)-2-hydroxy-acid oxidase GLO2 OS=Arabidopsis thaliana GN=AT3G14415 PE=4 SV=1
Locus_9_Transcript_5/10_Confidence_0.348_Length_2345	sp|Q9LRS0|GLO2_ARATH	2e-68	Peroxisomal (S)-2-hydroxy-acid oxidase GLO2 OS=Arabidopsis thaliana GN=GLO2 PE=1 SV=1
Locus_9_Transcript_6/10_Confidence_0.348_Length_2309	sp|Q9LRR9|GLO1_ARATH	3e-76	Peroxisomal (S)-2-hydroxy-acid oxidase GLO1 OS=Arabidopsis thaliana GN=GLO1 PE=1 SV=1
Locus_9_Transcript_7/10_Confidence_0.239_Length_1722	sp|O49506|GLO5_ARATH	6e-84	Peroxisomal (S)-2-hydroxy-acid oxidase GLO5 OS=Arabidopsis thaliana GN=GLO5 PE=1 SV=1
Locus_9_Transcript_8/10_Confidence_0.043_Length_564	tr|F4JFV6|F4JFV6_ARATH	2e-31	Peroxisomal (S)-2-hydroxy-acid oxidase GLO2 OS=Arabidopsis thaliana GN=AT3G14415 PE=4 SV=1
Locus_9_Transcript_9/10_Confidence_0.196_Length_2276	sp|Q9LRR9|GLO1_ARATH	8e-58	Peroxisomal (S)-2-hydroxy-acid oxidase GLO1 OS=Arabidopsis thaliana GN=GLO1 PE=1 SV=1
Locus_9_Transcript_10/10_Confidence_0.348_Length_1963	sp|O49506|GLO5_ARATH	6e-87	Peroxisomal (S)-2-hydroxy-acid oxidase GLO5 OS=Arabidopsis thaliana GN=GLO5 PE=1 SV=1
Locus_10_Transcript_1/3_Confidence_0.571_Length_1508	tr|Q2R122|Q2R122_ORYSJ	5e-27	Early flowering 4, putative, expressed OS=Oryza sativa subsp. japonica GN=Os11g0621500 PE=4 SV=1
Locus_10_Transcript_2/3_Confidence_0.571_Length_1075	tr|Q2R122|Q2R122_ORYSJ	4e-27	Early flowering 4, putative, expressed OS=Oryza sativa subsp. japonica GN=Os11g0621500 PE=4 SV=1
Locus_10_Transcript_3/3_Confidence_0.429_Length_1063	tr|Q2R122|Q2R122_ORYSJ	3e-27	Early flowering 4, putative, expressed OS=Oryza sativa subsp. japonica GN=Os11g0621500 PE=4 SV=1
Locus_11_Transcript_1/2_Confidence_0.750_Length_1541	tr|Q9SNB6|Q9SNB6_ARATH	5e-73	At3g46620 OS=Arabidopsis thaliana GN=F12A12.140 PE=2 SV=1
Locus_11_Transcript_2/2_Confidence_0.750_Length_1490	tr|Q9SNB6|Q9SNB6_ARATH	3e-70	At3g46620 OS=Arabidopsis thaliana GN=F12A12.140 PE=2 SV=1
Locus_12_Transcript_6/15_Confidence_0.317_Length_4191	tr|A5Y7E8|A5Y7E8_ARALP	0	GIGANTEA (Fragment) OS=Arabidopsis lyrata subsp. petraea GN=GI PE=4 SV=1
Locus_12_Transcript_7/15_Confidence_0.317_Length_4526	tr|Q6B4R7|Q6B4R7_ARATH	0	GIGANTEA OS=Arabidopsis thaliana PE=2 SV=1
Locus_12_Transcript_8/15_Confidence_0.402_Length_10024	sp|Q42093|AB2C_ARATH	0	ABC transporter C family member 2 OS=Arabidopsis thaliana GN=ABCC2 PE=1 SV=2
Locus_12_Transcript_9/15_Confidence_0.329_Length_4363	tr|A5Y7E8|A5Y7E8_ARALP	0	GIGANTEA (Fragment) OS=Arabidopsis lyrata subsp. petraea GN=GI PE=4 SV=1
Locus_12_Transcript_10/15_Confidence_0.293_Length_4299	tr|A5Y7E8|A5Y7E8_ARALP	0	GIGANTEA (Fragment) OS=Arabidopsis lyrata subsp. petraea GN=GI PE=4 SV=1
Locus_12_Transcript_11/15_Confidence_0.317_Length_4186	tr|A5Y7E8|A5Y7E8_ARALP	0	GIGANTEA (Fragment) OS=Arabidopsis lyrata subsp. petraea GN=GI PE=4 SV=1
Locus_12_Transcript_12/15_Confidence_0.305_Length_4302	tr|A5Y7E8|A5Y7E8_ARALP	0	GIGANTEA (Fragment) OS=Arabidopsis lyrata subsp. petraea GN=GI PE=4 SV=1
Locus_12_Transcript_13/15_Confidence_0.329_Length_4400	tr|Q68KJ4|Q68KJ4_ARATH	0	Gigantea OS=Arabidopsis thaliana PE=2 SV=1
Locus_12_Transcript_14/15_Confidence_0.378_Length_9742	sp|Q42093|AB2C_ARATH	0	ABC transporter C family member 2 OS=Arabidopsis thaliana GN=ABCC2 PE=1 SV=2
Locus_12_Transcript_15/15_Confidence_0.305_Length_4302	tr|A5Y7E8|A5Y7E8_ARALP	0	GIGANTEA (Fragment) OS=Arabidopsis lyrata subsp. petraea GN=GI PE=4 SV=1
Locus_13_Transcript_1/1_Confidence_1.000_Length_1258	tr|Q9LJB7|Q9LJB7_ARATH	6e-34	At3g21150 OS=Arabidopsis thaliana GN=At3g21150/MSA6_19 PE=2 SV=1
Locus_14_Transcript_1/2_Confidence_0.500_Length_1803	sp|Q01908|ATPG1_ARATH	1e-162	ATP synthase gamma chain 1, chloroplastic OS=Arabidopsis thaliana GN=ATPC1 PE=1 SV=1
Locus_14_Transcript_2/2_Confidence_0.667_Length_2002	sp|Q01908|ATPG1_ARATH	8e-168	ATP synthase gamma chain 1, chloroplastic OS=Arabidopsis thaliana GN=ATPC1 PE=1 SV=1
Locus_15_Transcript_1/2_Confidence_0.833_Length_1029	sp|Q9LIP2|PSB5B_ARATH	4e-48	Proteasome subunit beta type-5-B OS=Arabidopsis thaliana GN=PBE2 PE=1 SV=1
Locus_15_Transcript_2/2_Confidence_0.833_Length_1591	sp|Q9LIP2|PSB5B_ARATH	2e-130	Proteasome subunit beta type-5-B OS=Arabidopsis thaliana GN=PBE2 PE=1 SV=1
Locus_16_Transcript_1/2_Confidence_1.000_Length_2512	sp|P35614|ERF1Z_ARATH	0	Eukaryotic peptide chain release factor subunit 1-3 OS=Arabidopsis thaliana GN=ERF1-3 PE=2 SV=1
Locus_16_Transcript_2/2_Confidence_1.000_Length_2512	sp|P35614|ERF1Z_ARATH	0	Eukaryotic peptide chain release factor subunit 1-3 OS=Arabidopsis thaliana GN=ERF1-3 PE=2 SV=1
Locus_17_Transcript_1/1_Confidence_0.500_Length_727	tr|Q42044|Q42044_ARATH	1e-43	At2g45180 OS=Arabidopsis thaliana GN=AT2G45180 PE=2 SV=2
Locus_18_Transcript_2/18_Confidence_1.000_Length_410	tr|Q9ZVY6|Q9ZVY6_ARATH	6e-65	T25N20.17 OS=Arabidopsis thaliana PE=4 SV=1
Locus_18_Transcript_3/18_Confidence_1.000_Length_406	tr|Q9ZVY6|Q9ZVY6_ARATH	6e-27	T25N20.17 OS=Arabidopsis thaliana PE=4 SV=1
Locus_18_Transcript_9/18_Confidence_0.167_Length_2354	tr|B3H5S2|B3H5S2_ARATH	1e-09	Ribulose bisphosphate carboxylase small chain OS=Arabidopsis thaliana GN=AT5G38410 PE=3 SV=1
Locus_18_Transcript_10/18_Confidence_0.236_Length_2854	tr|Q9LUG1|Q9LUG1_ARATH	0	Protein transport protein SEC23 OS=Arabidopsis thaliana GN=AT3G23660 PE=2 SV=1
Locus_18_Transcript_11/18_Confidence_0.167_Length_2059	tr|B3H5S2|B3H5S2_ARATH	2e-21	Ribulose bisphosphate carboxylase small chain OS=Arabidopsis thaliana GN=AT5G38410 PE=3 SV=1
Locus_18_Transcript_12/18_Confidence_0.153_Length_3047	tr|Q9LUG1|Q9LUG1_ARATH	0	Protein transport protein SEC23 OS=Arabidopsis thaliana GN=AT3G23660 PE=2 SV=1
Locus_18_Transcript_14/18_Confidence_0.236_Length_2890	tr|Q9LUG1|Q9LUG1_ARATH	0	Protein transport protein SEC23 OS=Arabidopsis thaliana GN=AT3G23660 PE=2 SV=1
Locus_18_Transcript_16/18_Confidence_0.167_Length_2493	tr|B3H5S2|B3H5S2_ARATH	1e-09	Ribulose bisphosphate carboxylase small chain OS=Arabidopsis thaliana GN=AT5G38410 PE=3 SV=1
Locus_18_Transcript_17/18_Confidence_0.125_Length_2024	tr|Q2QTJ1|Q2QTJ1_ORYSJ	2e-15	Ribulose bisphosphate carboxylase small chain OS=Oryza sativa subsp. japonica GN=LOC_Os12g19470 PE=2 SV=1
Locus_18_Transcript_18/18_Confidence_0.167_Length_2487	tr|B3H5S2|B3H5S2_ARATH	1e-09	Ribulose bisphosphate carboxylase small chain OS=Arabidopsis thaliana GN=AT5G38410 PE=3 SV=1
Locus_19_Transcript_1/10_Confidence_0.154_Length_1800	sp|Q9XFS9|DXR_ARATH	0	1-deoxy-D-xylulose 5-phosphate reductoisomerase, chloroplastic OS=Arabidopsis thaliana GN=DXR PE=2 SV=2
Locus_19_Transcript_2/10_Confidence_0.308_Length_1982	sp|Q9XFS9|DXR_ARATH	0	1-deoxy-D-xylulose 5-phosphate reductoisomerase, chloroplastic OS=Arabidopsis thaliana GN=DXR PE=2 SV=2
Locus_19_Transcript_3/10_Confidence_0.308_Length_1976	sp|Q9XFS9|DXR_ARATH	0	1-deoxy-D-xylulose 5-phosphate reductoisomerase, chloroplastic OS=Arabidopsis thaliana GN=DXR PE=2 SV=2
Locus_19_Transcript_4/10_Confidence_0.385_Length_1973	sp|Q9XFS9|DXR_ARATH	0	1-deoxy-D-xylulose 5-phosphate reductoisomerase, chloroplastic OS=Arabidopsis thaliana GN=DXR PE=2 SV=2
Locus_19_Transcript_5/10_Confidence_0.269_Length_1953	sp|Q9XFS9|DXR_ARATH	0	1-deoxy-D-xylulose 5-phosphate reductoisomerase, chloroplastic OS=Arabidopsis thaliana GN=DXR PE=2 SV=2
Locus_19_Transcript_6/10_Confidence_0.250_Length_2093	sp|Q9XFS9|DXR_ARATH	0	1-deoxy-D-xylulose 5-phosphate reductoisomerase, chloroplastic OS=Arabidopsis thaliana GN=DXR PE=2 SV=2
Locus_19_Transcript_7/10_Confidence_0.135_Length_1928	sp|Q9XFS9|DXR_ARATH	0	1-deoxy-D-xylulose 5-phosphate reductoisomerase, chloroplastic OS=Arabidopsis thaliana GN=DXR PE=2 SV=2
Locus_19_Transcript_8/10_Confidence_0.135_Length_1992	sp|Q9XFS9|DXR_ARATH	0	1-deoxy-D-xylulose 5-phosphate reductoisomerase, chloroplastic OS=Arabidopsis thaliana GN=DXR PE=2 SV=2
Locus_19_Transcript_9/10_Confidence_0.173_Length_1990	sp|Q9XFS9|DXR_ARATH	0	1-deoxy-D-xylulose 5-phosphate reductoisomerase, chloroplastic OS=Arabidopsis thaliana GN=DXR PE=2 SV=2
Locus_19_Transcript_10/10_Confidence_0.231_Length_1961	sp|Q9XFS9|DXR_ARATH	0	1-deoxy-D-xylulose 5-phosphate reductoisomerase, chloroplastic OS=Arabidopsis thaliana GN=DXR PE=2 SV=2
Locus_20_Transcript_1/2_Confidence_0.750_Length_2236	tr|Q0D5P2|Q0D5P2_ORYSJ	1e-71	Os07g0545800 protein OS=Oryza sativa subsp. japonica GN=Os07g0545800 PE=4 SV=1
Locus_20_Transcript_2/2_Confidence_0.750_Length_2228	tr|Q0D5P2|Q0D5P2_ORYSJ	1e-71	Os07g0545800 protein OS=Oryza sativa subsp. japonica GN=Os07g0545800 PE=4 SV=1
Locus_21_Transcript_1/10_Confidence_0.208_Length_1079	tr|Q9SYW9|Q9SYW9_ARATH	1e-18	Lhcb2 protein OS=Arabidopsis thaliana GN=Lhcb2.1 PE=2 SV=1
Locus_21_Transcript_2/10_Confidence_0.125_Length_438	tr|Q9XF87|Q9XF87_ARATH	2e-24	At3g27700 OS=Arabidopsis thaliana GN=Lhcb2:4 PE=2 SV=1
Locus_21_Transcript_3/10_Confidence_0.333_Length_3822	tr|Q94K80|Q94K80_ARATH	2e-31	Putative uncharacterized protein AT4g35890 OS=Arabidopsis thaliana GN=AT4g35890 PE=2 SV=1
Locus_21_Transcript_4/10_Confidence_0.167_Length_1098	tr|Q9XF86|Q9XF86_ARATH	5e-08	Lhcb2 protein OS=Arabidopsis thaliana GN=Lhcb2.3 PE=2 SV=1
Locus_21_Transcript_5/10_Confidence_0.333_Length_2673	tr|F4IU60|F4IU60_ARATH	7e-121	Zinc ion binding protein OS=Arabidopsis thaliana GN=AT2G44580 PE=4 SV=1
Locus_21_Transcript_6/10_Confidence_0.250_Length_2015	tr|Q9XF87|Q9XF87_ARATH	1e-110	At3g27700 OS=Arabidopsis thaliana GN=Lhcb2:4 PE=2 SV=1
Locus_21_Transcript_7/10_Confidence_0.333_Length_2894	tr|Q94K80|Q94K80_ARATH	2e-45	Putative uncharacterized protein AT4g35890 OS=Arabidopsis thaliana GN=AT4g35890 PE=2 SV=1
Locus_21_Transcript_8/10_Confidence_0.167_Length_1230	tr|Q9XF87|Q9XF87_ARATH	1e-119	At3g27700 OS=Arabidopsis thaliana GN=Lhcb2:4 PE=2 SV=1
Locus_21_Transcript_9/10_Confidence_0.208_Length_1899	tr|Q9SYW9|Q9SYW9_ARATH	1e-114	Lhcb2 protein OS=Arabidopsis thaliana GN=Lhcb2.1 PE=2 SV=1
Locus_21_Transcript_10/10_Confidence_0.333_Length_1631	tr|Q0J2G2|Q0J2G2_ORYSJ	3e-35	Os09g0346500 protein OS=Oryza sativa subsp. japonica GN=Os09g0346500 PE=2 SV=1
Locus_22_Transcript_1/1_Confidence_1.000_Length_2391	sp|O80809|CLV2_ARATH	0	Leucine-rich repeat receptor-like protein CLAVATA2 OS=Arabidopsis thaliana GN=CLV2 PE=1 SV=1
Locus_23_Transcript_1/5_Confidence_0.500_Length_1216	tr|Q6K4V8|Q6K4V8_ORYSJ	3e-64	Os02g0465500 protein OS=Oryza sativa subsp. japonica GN=OSJNBa0035A24.52 PE=2 SV=1
Locus_23_Transcript_2/5_Confidence_0.667_Length_1281	tr|Q6K4V8|Q6K4V8_ORYSJ	1e-78	Os02g0465500 protein OS=Oryza sativa subsp. japonica GN=OSJNBa0035A24.52 PE=2 SV=1
Locus_23_Transcript_3/5_Confidence_0.167_Length_988	tr|B9DGF1|B9DGF1_ARATH	4e-09	AT2G26970 protein OS=Arabidopsis thaliana GN=AT2G26970 PE=2 SV=1
Locus_23_Transcript_4/5_Confidence_0.583_Length_1761	sp|Q9ZVE0|ORN_ARATH	1e-37	Oligoribonuclease OS=Arabidopsis thaliana GN=At2g26970 PE=2 SV=2
Locus_23_Transcript_5/5_Confidence_0.667_Length_1309	tr|Q6K4V8|Q6K4V8_ORYSJ	1e-78	Os02g0465500 protein OS=Oryza sativa subsp. japonica GN=OSJNBa0035A24.52 PE=2 SV=1
Locus_24_Transcript_1/3_Confidence_0.667_Length_1509	sp|O81439|PAP1_ARATH	5e-93	Probable plastid-lipid-associated protein 1, chloroplastic OS=Arabidopsis thaliana GN=PAP1 PE=1 SV=1
Locus_24_Transcript_2/3_Confidence_0.667_Length_1607	sp|O81439|PAP1_ARATH	8e-50	Probable plastid-lipid-associated protein 1, chloroplastic OS=Arabidopsis thaliana GN=PAP1 PE=1 SV=1
Locus_24_Transcript_3/3_Confidence_0.667_Length_1435	sp|O81439|PAP1_ARATH	2e-97	Probable plastid-lipid-associated protein 1, chloroplastic OS=Arabidopsis thaliana GN=PAP1 PE=1 SV=1
Locus_25_Transcript_1/5_Confidence_0.692_Length_6367	sp|Q9LMI0|TPS7_ARATH	0	Probable alpha,alpha-trehalose-phosphate synthase [UDP-forming] 7 OS=Arabidopsis thaliana GN=TPS7 PE=1 SV=1
Locus_25_Transcript_2/5_Confidence_0.692_Length_6241	sp|Q9LMI0|TPS7_ARATH	0	Probable alpha,alpha-trehalose-phosphate synthase [UDP-forming] 7 OS=Arabidopsis thaliana GN=TPS7 PE=1 SV=1
Locus_25_Transcript_3/5_Confidence_0.769_Length_6621	sp|Q8W585|FTSH8_ARATH	0	ATP-dependent zinc metalloprotease FTSH 8, chloroplastic OS=Arabidopsis thaliana GN=FTSH8 PE=1 SV=1
Locus_25_Transcript_4/5_Confidence_0.692_Length_6338	sp|Q9LMI0|TPS7_ARATH	0	Probable alpha,alpha-trehalose-phosphate synthase [UDP-forming] 7 OS=Arabidopsis thaliana GN=TPS7 PE=1 SV=1
Locus_25_Transcript_5/5_Confidence_0.692_Length_6049	sp|Q9LMI0|TPS7_ARATH	0	Probable alpha,alpha-trehalose-phosphate synthase [UDP-forming] 7 OS=Arabidopsis thaliana GN=TPS7 PE=1 SV=1
Locus_26_Transcript_1/2_Confidence_1.000_Length_1564	tr|Q6Z244|Q6Z244_ORYSJ	1e-69	Os08g0480200 protein OS=Oryza sativa subsp. japonica GN=OSJNBb0092C08.2 PE=2 SV=1
Locus_26_Transcript_2/2_Confidence_0.800_Length_1436	tr|Q6Z244|Q6Z244_ORYSJ	7e-75	Os08g0480200 protein OS=Oryza sativa subsp. japonica GN=OSJNBb0092C08.2 PE=2 SV=1
Locus_27_Transcript_1/10_Confidence_0.619_Length_2732	sp|Q9SCY0|PGMP_ARATH	1e-172	Phosphoglucomutase, chloroplastic OS=Arabidopsis thaliana GN=PGMP PE=1 SV=2
Locus_27_Transcript_2/10_Confidence_0.619_Length_2728	sp|Q9SCY0|PGMP_ARATH	0	Phosphoglucomutase, chloroplastic OS=Arabidopsis thaliana GN=PGMP PE=1 SV=2
Locus_27_Transcript_3/10_Confidence_0.238_Length_1461	sp|Q9SCY0|PGMP_ARATH	7e-173	Phosphoglucomutase, chloroplastic OS=Arabidopsis thaliana GN=PGMP PE=1 SV=2
Locus_27_Transcript_4/10_Confidence_0.476_Length_1827	sp|Q9SCY0|PGMP_ARATH	0	Phosphoglucomutase, chloroplastic OS=Arabidopsis thaliana GN=PGMP PE=1 SV=2
Locus_27_Transcript_5/10_Confidence_0.571_Length_2723	sp|Q9SCY0|PGMP_ARATH	0	Phosphoglucomutase, chloroplastic OS=Arabidopsis thaliana GN=PGMP PE=1 SV=2
Locus_27_Transcript_6/10_Confidence_0.571_Length_2702	sp|Q9SCY0|PGMP_ARATH	0	Phosphoglucomutase, chloroplastic OS=Arabidopsis thaliana GN=PGMP PE=1 SV=2
Locus_27_Transcript_7/10_Confidence_0.571_Length_2729	sp|Q9SCY0|PGMP_ARATH	0	Phosphoglucomutase, chloroplastic OS=Arabidopsis thaliana GN=PGMP PE=1 SV=2
Locus_27_Transcript_8/10_Confidence_0.571_Length_2757	sp|Q9SCY0|PGMP_ARATH	0	Phosphoglucomutase, chloroplastic OS=Arabidopsis thaliana GN=PGMP PE=1 SV=2
Locus_27_Transcript_9/10_Confidence_0.619_Length_3377	sp|Q9SCY0|PGMP_ARATH	0	Phosphoglucomutase, chloroplastic OS=Arabidopsis thaliana GN=PGMP PE=1 SV=2
Locus_27_Transcript_10/10_Confidence_0.571_Length_2613	sp|Q9SCY0|PGMP_ARATH	0	Phosphoglucomutase, chloroplastic OS=Arabidopsis thaliana GN=PGMP PE=1 SV=2
Locus_28_Transcript_1/3_Confidence_0.333_Length_1518	tr|Q7XPR2|Q7XPR2_ORYSJ	4e-127	Aminomethyltransferase OS=Oryza sativa subsp. japonica GN=OSJNBa0053K19.11 PE=3 SV=2
Locus_28_Transcript_2/3_Confidence_0.500_Length_2167	tr|Q7XPR2|Q7XPR2_ORYSJ	6e-127	Aminomethyltransferase OS=Oryza sativa subsp. japonica GN=OSJNBa0053K19.11 PE=3 SV=2
Locus_28_Transcript_3/3_Confidence_0.667_Length_1738	tr|Q7XPR2|Q7XPR2_ORYSJ	5e-127	Aminomethyltransferase OS=Oryza sativa subsp. japonica GN=OSJNBa0053K19.11 PE=3 SV=2
Locus_29_Transcript_1/10_Confidence_0.179_Length_1127	sp|Q9LZ76|PHYK1_ARATH	1e-05	Phytol kinase 1, chloroplastic OS=Arabidopsis thaliana GN=VTE5 PE=1 SV=1
Locus_29_Transcript_2/10_Confidence_0.536_Length_2132	sp|Q9LZ76|PHYK1_ARATH	5e-71	Phytol kinase 1, chloroplastic OS=Arabidopsis thaliana GN=VTE5 PE=1 SV=1
Locus_29_Transcript_3/10_Confidence_0.643_Length_2143	sp|Q9LZ76|PHYK1_ARATH	2e-71	Phytol kinase 1, chloroplastic OS=Arabidopsis thaliana GN=VTE5 PE=1 SV=1
Locus_29_Transcript_4/10_Confidence_0.643_Length_2518	sp|Q9LZ76|PHYK1_ARATH	4e-32	Phytol kinase 1, chloroplastic OS=Arabidopsis thaliana GN=VTE5 PE=1 SV=1
Locus_29_Transcript_5/10_Confidence_0.643_Length_1841	sp|Q9LZ76|PHYK1_ARATH	2e-71	Phytol kinase 1, chloroplastic OS=Arabidopsis thaliana GN=VTE5 PE=1 SV=1
Locus_29_Transcript_6/10_Confidence_0.643_Length_2331	sp|Q9LZ76|PHYK1_ARATH	8e-50	Phytol kinase 1, chloroplastic OS=Arabidopsis thaliana GN=VTE5 PE=1 SV=1
Locus_29_Transcript_7/10_Confidence_0.643_Length_2343	sp|Q9LZ76|PHYK1_ARATH	2e-71	Phytol kinase 1, chloroplastic OS=Arabidopsis thaliana GN=VTE5 PE=1 SV=1
Locus_29_Transcript_8/10_Confidence_0.429_Length_1315	sp|Q9LZ76|PHYK1_ARATH	3e-84	Phytol kinase 1, chloroplastic OS=Arabidopsis thaliana GN=VTE5 PE=1 SV=1
Locus_29_Transcript_9/10_Confidence_0.607_Length_2237	sp|Q9LZ76|PHYK1_ARATH	1e-76	Phytol kinase 1, chloroplastic OS=Arabidopsis thaliana GN=VTE5 PE=1 SV=1
Locus_29_Transcript_10/10_Confidence_0.643_Length_2242	sp|Q9LZ76|PHYK1_ARATH	2e-71	Phytol kinase 1, chloroplastic OS=Arabidopsis thaliana GN=VTE5 PE=1 SV=1
Locus_30_Transcript_1/30_Confidence_1.000_Length_1377	tr|Q9FDY4|Q9FDY4_ORYSJ	5e-115	Ankyrin-repeat protein OS=Oryza sativa subsp. japonica GN=P0001B06.13 PE=2 SV=1
Locus_30_Transcript_2/30_Confidence_1.000_Length_658	tr|Q9FDY4|Q9FDY4_ORYSJ	1e-23	Ankyrin-repeat protein OS=Oryza sativa subsp. japonica GN=P0001B06.13 PE=2 SV=1
Locus_30_Transcript_3/30_Confidence_1.000_Length_702	tr|Q9FDY4|Q9FDY4_ORYSJ	1e-27	Ankyrin-repeat protein OS=Oryza sativa subsp. japonica GN=P0001B06.13 PE=2 SV=1
Locus_30_Transcript_4/30_Confidence_1.000_Length_1415	tr|Q9FDY4|Q9FDY4_ORYSJ	2e-116	Ankyrin-repeat protein OS=Oryza sativa subsp. japonica GN=P0001B06.13 PE=2 SV=1
Locus_30_Transcript_17/30_Confidence_1.000_Length_270	tr|Q9S7U7|Q9S7U7_ARATH	1e-10	Alpha/beta-hydrolase domain-containing protein OS=Arabidopsis thaliana GN=F28J7.1 PE=2 SV=1
Locus_30_Transcript_18/30_Confidence_1.000_Length_356	sp|Q9SRY3|RLF1_ARATH	7e-16	Protein RALF-like 1 OS=Arabidopsis thaliana GN=RALF1 PE=1 SV=1
Locus_30_Transcript_20/30_Confidence_1.000_Length_863	tr|Q2R432|Q2R432_ORYSJ	2e-49	Os11g0490900 protein OS=Oryza sativa subsp. japonica GN=Os11g0490900 PE=2 SV=1
Locus_30_Transcript_21/30_Confidence_0.011_Length_1862	sp|Q9LXS6|CISY2_ARATH	0	Citrate synthase 2, peroxisomal OS=Arabidopsis thaliana GN=CSY2 PE=2 SV=1
Locus_30_Transcript_22/30_Confidence_0.057_Length_2609	tr|Q8RY11|Q8RY11_ARATH	0	AT3g05350/T12H1_32 OS=Arabidopsis thaliana GN=AT3G05350 PE=2 SV=1
Locus_30_Transcript_23/30_Confidence_0.125_Length_6859	sp|Q93YQ1|RTOR1_ARATH	0	Regulatory-associated protein of TOR 1 OS=Arabidopsis thaliana GN=RAPTOR1 PE=1 SV=1
Locus_30_Transcript_24/30_Confidence_0.057_Length_2280	tr|Q8RY11|Q8RY11_ARATH	0	AT3g05350/T12H1_32 OS=Arabidopsis thaliana GN=AT3G05350 PE=2 SV=1
Locus_30_Transcript_25/30_Confidence_0.034_Length_4812	sp|P93755|C3H30_ARATH	0	Zinc finger CCCH domain-containing protein 30 OS=Arabidopsis thaliana GN=At2g41900 PE=1 SV=2
Locus_30_Transcript_26/30_Confidence_0.017_Length_1832	tr|Q6ZBV1|Q6ZBV1_ORYSJ	0.0005	Os08g0200300 protein OS=Oryza sativa subsp. japonica GN=P0556A11.19 PE=2 SV=1
Locus_30_Transcript_27/30_Confidence_0.057_Length_3880	sp|O22203|C98A3_ARATH	0	Cytochrome P450 98A3 OS=Arabidopsis thaliana GN=CYP98A3 PE=1 SV=1
Locus_30_Transcript_28/30_Confidence_0.091_Length_4500	tr|B9DGD1|B9DGD1_ARATH	0	Glutamine synthetase OS=Arabidopsis thaliana GN=AT5G35630 PE=2 SV=1
Locus_30_Transcript_29/30_Confidence_0.091_Length_5095	sp|Q66GI4|PRRP1_ARATH	0	Proteinaceous RNase P 1, chloroplastic/mitochondrial OS=Arabidopsis thaliana GN=PRORP1 PE=1 SV=1
Locus_30_Transcript_30/30_Confidence_0.119_Length_2032	tr|Q0WWI7|Q0WWI7_ARATH	4e-05	PSII-R protein OS=Arabidopsis thaliana GN=At1g79040 PE=2 SV=1
Locus_31_Transcript_4/13_Confidence_0.300_Length_1388	sp|O22893|GOLS1_ARATH	1e-81	Galactinol synthase 1 OS=Arabidopsis thaliana GN=GOLS1 PE=1 SV=1
Locus_31_Transcript_5/13_Confidence_0.100_Length_365	sp|O22693|GOLS4_ARATH	8e-12	Galactinol synthase 4 OS=Arabidopsis thaliana GN=GOLS4 PE=2 SV=1
Locus_31_Transcript_6/13_Confidence_0.350_Length_1135	tr|I0J3F3|I0J3F3_ARAHH	5e-106	Galactinol synthase 4 OS=Arabidopsis halleri subsp. halleri PE=4 SV=1
Locus_31_Transcript_7/13_Confidence_0.350_Length_2191	sp|O22693|GOLS4_ARATH	2e-98	Galactinol synthase 4 OS=Arabidopsis thaliana GN=GOLS4 PE=2 SV=1
Locus_31_Transcript_8/13_Confidence_0.200_Length_596	tr|I0J3F3|I0J3F3_ARAHH	6e-71	Galactinol synthase 4 OS=Arabidopsis halleri subsp. halleri PE=4 SV=1
Locus_31_Transcript_9/13_Confidence_0.300_Length_887	tr|I0J3F3|I0J3F3_ARAHH	1e-119	Galactinol synthase 4 OS=Arabidopsis halleri subsp. halleri PE=4 SV=1
Locus_31_Transcript_10/13_Confidence_0.350_Length_1403	sp|O22893|GOLS1_ARATH	6e-89	Galactinol synthase 1 OS=Arabidopsis thaliana GN=GOLS1 PE=1 SV=1
Locus_31_Transcript_11/13_Confidence_0.350_Length_1392	tr|I0J3F3|I0J3F3_ARAHH	4e-125	Galactinol synthase 4 OS=Arabidopsis halleri subsp. halleri PE=4 SV=1
Locus_31_Transcript_12/13_Confidence_0.300_Length_1273	sp|O22893|GOLS1_ARATH	3e-86	Galactinol synthase 1 OS=Arabidopsis thaliana GN=GOLS1 PE=1 SV=1
Locus_31_Transcript_13/13_Confidence_0.350_Length_1388	sp|O22893|GOLS1_ARATH	8e-96	Galactinol synthase 1 OS=Arabidopsis thaliana GN=GOLS1 PE=1 SV=1
Locus_32_Transcript_1/7_Confidence_0.500_Length_1890	sp|Q9FVQ1|NUCL1_ARATH	7e-83	Nucleolin 1 OS=Arabidopsis thaliana GN=NUCL1 PE=1 SV=1
Locus_32_Transcript_2/7_Confidence_0.500_Length_2361	sp|Q9FVQ1|NUCL1_ARATH	4e-83	Nucleolin 1 OS=Arabidopsis thaliana GN=NUCL1 PE=1 SV=1
Locus_32_Transcript_3/7_Confidence_0.357_Length_1509	sp|Q9FVQ1|NUCL1_ARATH	2e-39	Nucleolin 1 OS=Arabidopsis thaliana GN=NUCL1 PE=1 SV=1
Locus_32_Transcript_4/7_Confidence_0.571_Length_3045	sp|Q9FVQ1|NUCL1_ARATH	8e-39	Nucleolin 1 OS=Arabidopsis thaliana GN=NUCL1 PE=1 SV=1
Locus_32_Transcript_5/7_Confidence_0.500_Length_2312	sp|Q9FVQ1|NUCL1_ARATH	4e-83	Nucleolin 1 OS=Arabidopsis thaliana GN=NUCL1 PE=1 SV=1
Locus_32_Transcript_6/7_Confidence_0.429_Length_1967	sp|Q9FVQ1|NUCL1_ARATH	2e-99	Nucleolin 1 OS=Arabidopsis thaliana GN=NUCL1 PE=1 SV=1
Locus_32_Transcript_7/7_Confidence_0.500_Length_2373	sp|Q9FVQ1|NUCL1_ARATH	4e-83	Nucleolin 1 OS=Arabidopsis thaliana GN=NUCL1 PE=1 SV=1
Locus_33_Transcript_1/1_Confidence_1.000_Length_745	tr|Q6Z2M5|Q6Z2M5_ORYSJ	6e-41	Os02g0126700 protein OS=Oryza sativa subsp. japonica GN=P0482F12.18 PE=4 SV=1
Locus_34_Transcript_1/1_Confidence_1.000_Length_1530	sp|Q494Q1|U76E3_ARATH	2e-19	UDP-glycosyltransferase 76E3 OS=Arabidopsis thaliana GN=UGT76E3 PE=2 SV=1
Locus_35_Transcript_1/5_Confidence_0.600_Length_2100	sp|P25857|G3PB_ARATH	3e-170	Glyceraldehyde-3-phosphate dehydrogenase GAPB, chloroplastic OS=Arabidopsis thaliana GN=GAPB PE=1 SV=2
Locus_35_Transcript_2/5_Confidence_0.500_Length_1661	sp|P25857|G3PB_ARATH	1e-165	Glyceraldehyde-3-phosphate dehydrogenase GAPB, chloroplastic OS=Arabidopsis thaliana GN=GAPB PE=1 SV=2
Locus_35_Transcript_3/5_Confidence_0.600_Length_2093	sp|P25857|G3PB_ARATH	0	Glyceraldehyde-3-phosphate dehydrogenase GAPB, chloroplastic OS=Arabidopsis thaliana GN=GAPB PE=1 SV=2
Locus_35_Transcript_4/5_Confidence_0.600_Length_2252	sp|P25857|G3PB_ARATH	2e-165	Glyceraldehyde-3-phosphate dehydrogenase GAPB, chloroplastic OS=Arabidopsis thaliana GN=GAPB PE=1 SV=2
Locus_35_Transcript_5/5_Confidence_0.600_Length_2178	sp|P25857|G3PB_ARATH	3e-170	Glyceraldehyde-3-phosphate dehydrogenase GAPB, chloroplastic OS=Arabidopsis thaliana GN=GAPB PE=1 SV=2
Locus_36_Transcript_1/5_Confidence_0.417_Length_1939	sp|Q9S7E9|GGT2_ARATH	0	Glutamate--glyoxylate aminotransferase 2 OS=Arabidopsis thaliana GN=GGAT2 PE=1 SV=1
Locus_36_Transcript_2/5_Confidence_0.417_Length_2100	sp|Q9S7E9|GGT2_ARATH	0	Glutamate--glyoxylate aminotransferase 2 OS=Arabidopsis thaliana GN=GGAT2 PE=1 SV=1
Locus_36_Transcript_3/5_Confidence_0.667_Length_2434	sp|Q9S7E9|GGT2_ARATH	0	Glutamate--glyoxylate aminotransferase 2 OS=Arabidopsis thaliana GN=GGAT2 PE=1 SV=1
Locus_36_Transcript_4/5_Confidence_0.583_Length_2596	sp|Q9S7E9|GGT2_ARATH	0	Glutamate--glyoxylate aminotransferase 2 OS=Arabidopsis thaliana GN=GGAT2 PE=1 SV=1
Locus_36_Transcript_5/5_Confidence_0.667_Length_2359	sp|Q9S7E9|GGT2_ARATH	0	Glutamate--glyoxylate aminotransferase 2 OS=Arabidopsis thaliana GN=GGAT2 PE=1 SV=1
Locus_37_Transcript_1/10_Confidence_0.526_Length_2275	tr|Q0WLF6|Q0WLF6_ARATH	0	AT1G78900 protein OS=Arabidopsis thaliana GN=At1g78900 PE=2 SV=1
Locus_37_Transcript_2/10_Confidence_0.579_Length_2377	tr|B9DHY6|B9DHY6_ARATH	2e-98	AT1G78900 protein (Fragment) OS=Arabidopsis thaliana GN=AT1G78900 PE=2 SV=1
Locus_37_Transcript_3/10_Confidence_0.526_Length_2347	tr|Q0WLF6|Q0WLF6_ARATH	0	AT1G78900 protein OS=Arabidopsis thaliana GN=At1g78900 PE=2 SV=1
Locus_37_Transcript_4/10_Confidence_0.579_Length_2380	tr|B9DHY6|B9DHY6_ARATH	2e-98	AT1G78900 protein (Fragment) OS=Arabidopsis thaliana GN=AT1G78900 PE=2 SV=1
Locus_37_Transcript_5/10_Confidence_0.553_Length_2517	tr|Q0WLF6|Q0WLF6_ARATH	3e-152	AT1G78900 protein OS=Arabidopsis thaliana GN=At1g78900 PE=2 SV=1
Locus_37_Transcript_6/10_Confidence_0.184_Length_1164	tr|Q651T8|Q651T8_ORYSJ	9e-51	Os06g0662000 protein OS=Oryza sativa subsp. japonica GN=OSJNBa0051O02.43 PE=3 SV=1
Locus_37_Transcript_7/10_Confidence_0.079_Length_685	tr|Q651T8|Q651T8_ORYSJ	4e-51	Os06g0662000 protein OS=Oryza sativa subsp. japonica GN=OSJNBa0051O02.43 PE=3 SV=1
Locus_37_Transcript_8/10_Confidence_0.237_Length_1380	tr|Q651T8|Q651T8_ORYSJ	6e-79	Os06g0662000 protein OS=Oryza sativa subsp. japonica GN=OSJNBa0051O02.43 PE=3 SV=1
Locus_37_Transcript_9/10_Confidence_0.316_Length_2191	tr|Q0WLF6|Q0WLF6_ARATH	0	AT1G78900 protein OS=Arabidopsis thaliana GN=At1g78900 PE=2 SV=1
Locus_37_Transcript_10/10_Confidence_0.553_Length_2250	tr|Q0WLF6|Q0WLF6_ARATH	0	AT1G78900 protein OS=Arabidopsis thaliana GN=At1g78900 PE=2 SV=1
Locus_38_Transcript_1/2_Confidence_0.667_Length_1874	sp|Q66GR3|BH130_ARATH	2e-54	Transcription factor bHLH130 OS=Arabidopsis thaliana GN=BHLH130 PE=1 SV=1
Locus_38_Transcript_2/2_Confidence_0.667_Length_740	tr|Q6Z3R6|Q6Z3R6_ORYSJ	5e-20	Os08g0506700 protein OS=Oryza sativa subsp. japonica GN=OSJNBa0025J22.40 PE=2 SV=1
Locus_39_Transcript_1/7_Confidence_0.350_Length_1074	sp|Q9C5A9|ATPBO_ARATH	3e-46	ATP synthase subunit beta-3, mitochondrial OS=Arabidopsis thaliana GN=At5g08680 PE=2 SV=1
Locus_39_Transcript_2/7_Confidence_0.200_Length_563	tr|Q0DG48|Q0DG48_ORYSJ	6e-64	ATP synthase subunit beta OS=Oryza sativa subsp. japonica GN=Os05g0553000 PE=2 SV=1
Locus_39_Transcript_3/7_Confidence_0.550_Length_2202	tr|Q0DG48|Q0DG48_ORYSJ	0	ATP synthase subunit beta OS=Oryza sativa subsp. japonica GN=Os05g0553000 PE=2 SV=1
Locus_39_Transcript_4/7_Confidence_0.450_Length_1722	tr|Q0DG48|Q0DG48_ORYSJ	8e-62	ATP synthase subunit beta OS=Oryza sativa subsp. japonica GN=Os05g0553000 PE=2 SV=1
Locus_39_Transcript_5/7_Confidence_0.400_Length_1848	tr|Q0DG48|Q0DG48_ORYSJ	0	ATP synthase subunit beta OS=Oryza sativa subsp. japonica GN=Os05g0553000 PE=2 SV=1
Locus_39_Transcript_6/7_Confidence_0.550_Length_2202	tr|Q0DG48|Q0DG48_ORYSJ	0	ATP synthase subunit beta OS=Oryza sativa subsp. japonica GN=Os05g0553000 PE=2 SV=1
Locus_39_Transcript_7/7_Confidence_0.650_Length_1799	tr|Q0DG48|Q0DG48_ORYSJ	4e-155	ATP synthase subunit beta OS=Oryza sativa subsp. japonica GN=Os05g0553000 PE=2 SV=1
Locus_40_Transcript_1/4_Confidence_0.800_Length_2762	tr|Q0WUK0|Q0WUK0_ARATH	4e-179	Putative uncharacterized protein At3g13990 OS=Arabidopsis thaliana GN=AT3G13990 PE=2 SV=1
Locus_40_Transcript_2/4_Confidence_0.800_Length_2774	tr|Q0WUK0|Q0WUK0_ARATH	3e-177	Putative uncharacterized protein At3g13990 OS=Arabidopsis thaliana GN=AT3G13990 PE=2 SV=1
Locus_40_Transcript_3/4_Confidence_0.800_Length_2753	tr|Q0WUK0|Q0WUK0_ARATH	4e-178	Putative uncharacterized protein At3g13990 OS=Arabidopsis thaliana GN=AT3G13990 PE=2 SV=1
Locus_40_Transcript_4/4_Confidence_0.800_Length_2768	tr|Q0WUK0|Q0WUK0_ARATH	1e-177	Putative uncharacterized protein At3g13990 OS=Arabidopsis thaliana GN=AT3G13990 PE=2 SV=1
Locus_41_Transcript_1/9_Confidence_0.364_Length_1049	sp|Q94A52|RH2_ARATH	8e-138	DEAD-box ATP-dependent RNA helicase 2 OS=Arabidopsis thaliana GN=RH2 PE=2 SV=2
Locus_41_Transcript_2/9_Confidence_0.455_Length_1608	sp|Q94A52|RH2_ARATH	5e-179	DEAD-box ATP-dependent RNA helicase 2 OS=Arabidopsis thaliana GN=RH2 PE=2 SV=2
Locus_41_Transcript_3/9_Confidence_0.182_Length_713	tr|Q56ZB6|Q56ZB6_ARATH	1e-31	RNA helicase (Fragment) OS=Arabidopsis thaliana GN=At3g19760 PE=2 SV=1
Locus_41_Transcript_4/9_Confidence_0.500_Length_2031	sp|Q94A52|RH2_ARATH	1e-118	DEAD-box ATP-dependent RNA helicase 2 OS=Arabidopsis thaliana GN=RH2 PE=2 SV=2
Locus_41_Transcript_5/9_Confidence_0.136_Length_968	sp|Q94A52|RH2_ARATH	4e-119	DEAD-box ATP-dependent RNA helicase 2 OS=Arabidopsis thaliana GN=RH2 PE=2 SV=2
Locus_41_Transcript_6/9_Confidence_0.500_Length_1624	sp|Q94A52|RH2_ARATH	0	DEAD-box ATP-dependent RNA helicase 2 OS=Arabidopsis thaliana GN=RH2 PE=2 SV=2
Locus_41_Transcript_7/9_Confidence_0.545_Length_1599	sp|Q94A52|RH2_ARATH	0	DEAD-box ATP-dependent RNA helicase 2 OS=Arabidopsis thaliana GN=RH2 PE=2 SV=2
Locus_41_Transcript_8/9_Confidence_0.318_Length_1629	sp|Q94A52|RH2_ARATH	0	DEAD-box ATP-dependent RNA helicase 2 OS=Arabidopsis thaliana GN=RH2 PE=2 SV=2
Locus_41_Transcript_9/9_Confidence_0.545_Length_1624	sp|Q94A52|RH2_ARATH	0	DEAD-box ATP-dependent RNA helicase 2 OS=Arabidopsis thaliana GN=RH2 PE=2 SV=2
Locus_42_Transcript_1/7_Confidence_0.438_Length_1093	sp|Q9LHE7|FYPP3_ARATH	6e-165	Phytochrome-associated serine/threonine-protein phosphatase 3 OS=Arabidopsis thaliana GN=FYPP3 PE=1 SV=1
Locus_42_Transcript_2/7_Confidence_0.438_Length_1133	sp|Q9LHE7|FYPP3_ARATH	7e-165	Phytochrome-associated serine/threonine-protein phosphatase 3 OS=Arabidopsis thaliana GN=FYPP3 PE=1 SV=1
Locus_42_Transcript_3/7_Confidence_0.250_Length_440	sp|Q9LHE7|FYPP3_ARATH	8e-09	Phytochrome-associated serine/threonine-protein phosphatase 3 OS=Arabidopsis thaliana GN=FYPP3 PE=1 SV=1
Locus_42_Transcript_4/7_Confidence_0.500_Length_1435	sp|Q9LHE7|FYPP3_ARATH	6e-87	Phytochrome-associated serine/threonine-protein phosphatase 3 OS=Arabidopsis thaliana GN=FYPP3 PE=1 SV=1
Locus_42_Transcript_5/7_Confidence_0.500_Length_1371	sp|Q9LHE7|FYPP3_ARATH	2e-175	Phytochrome-associated serine/threonine-protein phosphatase 3 OS=Arabidopsis thaliana GN=FYPP3 PE=1 SV=1
Locus_42_Transcript_6/7_Confidence_0.438_Length_1573	sp|Q9LHE7|FYPP3_ARATH	1e-97	Phytochrome-associated serine/threonine-protein phosphatase 3 OS=Arabidopsis thaliana GN=FYPP3 PE=1 SV=1
Locus_42_Transcript_7/7_Confidence_0.438_Length_1238	sp|Q9LHE7|FYPP3_ARATH	3e-180	Phytochrome-associated serine/threonine-protein phosphatase 3 OS=Arabidopsis thaliana GN=FYPP3 PE=1 SV=1
Locus_43_Transcript_1/2_Confidence_1.000_Length_1526	sp|P27521|CA4_ARATH	9e-55	Chlorophyll a-b binding protein 4, chloroplastic OS=Arabidopsis thaliana GN=LHCA4 PE=1 SV=1
Locus_43_Transcript_2/2_Confidence_0.833_Length_1301	tr|Q9FPI3|Q9FPI3_ARATH	2e-45	AT3g47470 OS=Arabidopsis thaliana GN=AT3g47470/F1P2_20 PE=2 SV=1
Locus_44_Transcript_1/2_Confidence_0.667_Length_4175	sp|Q8VY06|PREP2_ARATH	0	Presequence protease 2, chloroplastic/mitochondrial OS=Arabidopsis thaliana GN=PREP2 PE=1 SV=1
Locus_44_Transcript_2/2_Confidence_1.000_Length_4709	sp|Q9LJL3|PREP1_ARATH	0	Presequence protease 1, chloroplastic/mitochondrial OS=Arabidopsis thaliana GN=PREP1 PE=1 SV=2
Locus_45_Transcript_1/7_Confidence_0.533_Length_1133	sp|Q94A08|RFS2_ARATH	1e-128	Probable galactinol--sucrose galactosyltransferase 2 OS=Arabidopsis thaliana GN=RFS2 PE=2 SV=2
Locus_45_Transcript_2/7_Confidence_0.467_Length_4687	sp|Q94A08|RFS2_ARATH	0	Probable galactinol--sucrose galactosyltransferase 2 OS=Arabidopsis thaliana GN=RFS2 PE=2 SV=2
Locus_45_Transcript_3/7_Confidence_0.467_Length_4645	sp|Q94A08|RFS2_ARATH	0	Probable galactinol--sucrose galactosyltransferase 2 OS=Arabidopsis thaliana GN=RFS2 PE=2 SV=2
Locus_45_Transcript_4/7_Confidence_0.200_Length_981	sp|Q94A08|RFS2_ARATH	6e-91	Probable galactinol--sucrose galactosyltransferase 2 OS=Arabidopsis thaliana GN=RFS2 PE=2 SV=2
Locus_45_Transcript_5/7_Confidence_0.600_Length_5330	sp|Q94A08|RFS2_ARATH	0	Probable galactinol--sucrose galactosyltransferase 2 OS=Arabidopsis thaliana GN=RFS2 PE=2 SV=2
Locus_45_Transcript_6/7_Confidence_0.467_Length_4810	sp|Q94A08|RFS2_ARATH	1e-130	Probable galactinol--sucrose galactosyltransferase 2 OS=Arabidopsis thaliana GN=RFS2 PE=2 SV=2
Locus_45_Transcript_7/7_Confidence_0.467_Length_4536	sp|Q94A08|RFS2_ARATH	0	Probable galactinol--sucrose galactosyltransferase 2 OS=Arabidopsis thaliana GN=RFS2 PE=2 SV=2
Locus_46_Transcript_1/2_Confidence_0.667_Length_1699	tr|F4J6F0|F4J6F0_ARATH	5e-138	Uncharacterized protein OS=Arabidopsis thaliana GN=AT3G17800 PE=2 SV=1
Locus_46_Transcript_2/2_Confidence_1.000_Length_1921	tr|Q0WNF6|Q0WNF6_ARATH	5e-108	Putative uncharacterized protein At3g17800 OS=Arabidopsis thaliana GN=At3g17800 PE=2 SV=1
Locus_47_Transcript_1/1_Confidence_1.000_Length_1712	tr|Q9M320|Q9M320_ARATH	1e-68	Lhca2 protein OS=Arabidopsis thaliana GN=F2A19.70 PE=3 SV=1
Locus_48_Transcript_6/15_Confidence_0.377_Length_1682	tr|F4J7I7|F4J7I7_ARATH	3e-112	Mitogen-activated protein kinase 9 OS=Arabidopsis thaliana GN=MPK9 PE=2 SV=1
Locus_48_Transcript_7/15_Confidence_0.429_Length_2082	tr|F4J7I7|F4J7I7_ARATH	6e-131	Mitogen-activated protein kinase 9 OS=Arabidopsis thaliana GN=MPK9 PE=2 SV=1
Locus_48_Transcript_8/15_Confidence_0.351_Length_2180	tr|F4J7I7|F4J7I7_ARATH	6e-68	Mitogen-activated protein kinase 9 OS=Arabidopsis thaliana GN=MPK9 PE=2 SV=1
Locus_48_Transcript_9/15_Confidence_0.403_Length_1757	tr|F4J7I7|F4J7I7_ARATH	3e-132	Mitogen-activated protein kinase 9 OS=Arabidopsis thaliana GN=MPK9 PE=2 SV=1
Locus_48_Transcript_10/15_Confidence_0.312_Length_2013	tr|F4J7I7|F4J7I7_ARATH	3e-99	Mitogen-activated protein kinase 9 OS=Arabidopsis thaliana GN=MPK9 PE=2 SV=1
Locus_48_Transcript_11/15_Confidence_0.364_Length_1703	tr|F4J7I7|F4J7I7_ARATH	5e-106	Mitogen-activated protein kinase 9 OS=Arabidopsis thaliana GN=MPK9 PE=2 SV=1
Locus_48_Transcript_12/15_Confidence_0.325_Length_2305	tr|F4J7I7|F4J7I7_ARATH	4e-99	Mitogen-activated protein kinase 9 OS=Arabidopsis thaliana GN=MPK9 PE=2 SV=1
Locus_48_Transcript_13/15_Confidence_0.416_Length_1984	tr|F4J7I7|F4J7I7_ARATH	8e-133	Mitogen-activated protein kinase 9 OS=Arabidopsis thaliana GN=MPK9 PE=2 SV=1
Locus_48_Transcript_14/15_Confidence_0.364_Length_1780	tr|F4J7I7|F4J7I7_ARATH	5e-131	Mitogen-activated protein kinase 9 OS=Arabidopsis thaliana GN=MPK9 PE=2 SV=1
Locus_48_Transcript_15/15_Confidence_0.416_Length_1757	tr|F4J7I7|F4J7I7_ARATH	5e-131	Mitogen-activated protein kinase 9 OS=Arabidopsis thaliana GN=MPK9 PE=2 SV=1
Locus_49_Transcript_2/6_Confidence_0.417_Length_1272	tr|Q9FMC7|Q9FMC7_ARATH	1e-59	Nuclear transport factor 2 (NTF2) family protein OS=Arabidopsis thaliana GN=AT5G04830 PE=2 SV=1
Locus_49_Transcript_3/6_Confidence_0.167_Length_1067	tr|Q9FMC7|Q9FMC7_ARATH	2e-59	Nuclear transport factor 2 (NTF2) family protein OS=Arabidopsis thaliana GN=AT5G04830 PE=2 SV=1
Locus_49_Transcript_4/6_Confidence_0.250_Length_1011	tr|Q9FMC7|Q9FMC7_ARATH	2e-59	Nuclear transport factor 2 (NTF2) family protein OS=Arabidopsis thaliana GN=AT5G04830 PE=2 SV=1
Locus_49_Transcript_6/6_Confidence_0.417_Length_1618	tr|Q9FMC7|Q9FMC7_ARATH	2e-59	Nuclear transport factor 2 (NTF2) family protein OS=Arabidopsis thaliana GN=AT5G04830 PE=2 SV=1
Locus_50_Transcript_1/3_Confidence_0.500_Length_1672	tr|Q10AA4|Q10AA4_ORYSJ	1e-81	OTU-like cysteine protease family protein, putative, expressed OS=Oryza sativa subsp. japonica GN=Os03g0859800 PE=2 SV=1
Locus_50_Transcript_2/3_Confidence_0.500_Length_905	tr|Q10AA4|Q10AA4_ORYSJ	1e-63	OTU-like cysteine protease family protein, putative, expressed OS=Oryza sativa subsp. japonica GN=Os03g0859800 PE=2 SV=1
Locus_50_Transcript_3/3_Confidence_0.667_Length_1679	tr|Q10AA4|Q10AA4_ORYSJ	2e-87	OTU-like cysteine protease family protein, putative, expressed OS=Oryza sativa subsp. japonica GN=Os03g0859800 PE=2 SV=1
Locus_51_Transcript_1/1_Confidence_1.000_Length_1734	sp|P54144|AMT11_ARATH	0	Ammonium transporter 1 member 1 OS=Arabidopsis thaliana GN=AMT1-1 PE=1 SV=1
Locus_52_Transcript_1/7_Confidence_0.529_Length_1888	sp|Q8GWR0|COX11_ARATH	2e-63	Cytochrome c oxidase assembly protein COX11, mitochondrial OS=Arabidopsis thaliana GN=COX11 PE=2 SV=1
Locus_52_Transcript_2/7_Confidence_0.529_Length_1744	sp|Q8GWR0|COX11_ARATH	2e-63	Cytochrome c oxidase assembly protein COX11, mitochondrial OS=Arabidopsis thaliana GN=COX11 PE=2 SV=1
Locus_52_Transcript_3/7_Confidence_0.118_Length_969	sp|Q8GWR0|COX11_ARATH	2e-30	Cytochrome c oxidase assembly protein COX11, mitochondrial OS=Arabidopsis thaliana GN=COX11 PE=2 SV=1
Locus_52_Transcript_4/7_Confidence_0.529_Length_1250	sp|Q8GWR0|COX11_ARATH	2e-84	Cytochrome c oxidase assembly protein COX11, mitochondrial OS=Arabidopsis thaliana GN=COX11 PE=2 SV=1
Locus_52_Transcript_5/7_Confidence_0.588_Length_2140	sp|Q8GWR0|COX11_ARATH	2e-63	Cytochrome c oxidase assembly protein COX11, mitochondrial OS=Arabidopsis thaliana GN=COX11 PE=2 SV=1
Locus_52_Transcript_6/7_Confidence_0.588_Length_1692	sp|Q8GWR0|COX11_ARATH	2e-63	Cytochrome c oxidase assembly protein COX11, mitochondrial OS=Arabidopsis thaliana GN=COX11 PE=2 SV=1
Locus_52_Transcript_7/7_Confidence_0.529_Length_1601	sp|Q8GWR0|COX11_ARATH	2e-63	Cytochrome c oxidase assembly protein COX11, mitochondrial OS=Arabidopsis thaliana GN=COX11 PE=2 SV=1
Locus_53_Transcript_1/2_Confidence_0.800_Length_3930	sp|O23087|ECA2_ARATH	0	Calcium-transporting ATPase 2, endoplasmic reticulum-type OS=Arabidopsis thaliana GN=ECA2 PE=2 SV=1
Locus_53_Transcript_2/2_Confidence_0.800_Length_3782	sp|O23087|ECA2_ARATH	0	Calcium-transporting ATPase 2, endoplasmic reticulum-type OS=Arabidopsis thaliana GN=ECA2 PE=2 SV=1
Locus_54_Transcript_1/2_Confidence_0.750_Length_1253	sp|Q8GYN9|MENB_ARATH	3e-129	1,4-Dihydroxy-2-naphthoyl-CoA synthase, peroxisomal OS=Arabidopsis thaliana GN=MENB PE=1 SV=2
Locus_54_Transcript_2/2_Confidence_0.750_Length_1146	sp|Q8GYN9|MENB_ARATH	3e-134	1,4-Dihydroxy-2-naphthoyl-CoA synthase, peroxisomal OS=Arabidopsis thaliana GN=MENB PE=1 SV=2
Locus_55_Transcript_1/1_Confidence_1.000_Length_1302	tr|Q8S8G6|Q8S8G6_ARATH	3e-83	Alpha/beta-hydrolase domain-containing protein OS=Arabidopsis thaliana GN=AT2G18245 PE=2 SV=1
Locus_56_Transcript_1/6_Confidence_0.706_Length_2117	sp|Q39134|AAP3_ARATH	0	Amino acid permease 3 OS=Arabidopsis thaliana GN=AAP3 PE=1 SV=2
Locus_56_Transcript_2/6_Confidence_0.706_Length_2124	sp|Q39134|AAP3_ARATH	0	Amino acid permease 3 OS=Arabidopsis thaliana GN=AAP3 PE=1 SV=2
Locus_56_Transcript_3/6_Confidence_0.706_Length_2130	sp|Q39134|AAP3_ARATH	0	Amino acid permease 3 OS=Arabidopsis thaliana GN=AAP3 PE=1 SV=2
Locus_56_Transcript_4/6_Confidence_0.706_Length_2126	tr|Q2QWV1|Q2QWV1_ORYSJ	1e-180	Amino acid transporter, putative, expressed OS=Oryza sativa subsp. japonica GN=LOC_Os12g08130 PE=2 SV=1
Locus_56_Transcript_5/6_Confidence_0.647_Length_1249	sp|Q38967|AAP2_ARATH	2e-107	Amino acid permease 2 OS=Arabidopsis thaliana GN=AAP2 PE=1 SV=1
Locus_56_Transcript_6/6_Confidence_0.706_Length_2037	sp|Q39134|AAP3_ARATH	0	Amino acid permease 3 OS=Arabidopsis thaliana GN=AAP3 PE=1 SV=2
Locus_57_Transcript_1/5_Confidence_0.667_Length_2792	sp|Q3KTM0|FRO7_ARATH	0	Ferric reduction oxidase 7, chloroplastic OS=Arabidopsis thaliana GN=FRO7 PE=2 SV=1
Locus_57_Transcript_2/5_Confidence_0.333_Length_883	sp|Q3KTM0|FRO7_ARATH	2e-34	Ferric reduction oxidase 7, chloroplastic OS=Arabidopsis thaliana GN=FRO7 PE=2 SV=1
Locus_57_Transcript_3/5_Confidence_0.667_Length_2883	sp|Q3KTM0|FRO7_ARATH	0	Ferric reduction oxidase 7, chloroplastic OS=Arabidopsis thaliana GN=FRO7 PE=2 SV=1
Locus_57_Transcript_4/5_Confidence_0.417_Length_1851	sp|Q3KTM0|FRO7_ARATH	5e-112	Ferric reduction oxidase 7, chloroplastic OS=Arabidopsis thaliana GN=FRO7 PE=2 SV=1
Locus_57_Transcript_5/5_Confidence_0.667_Length_2800	sp|Q3KTM0|FRO7_ARATH	0	Ferric reduction oxidase 7, chloroplastic OS=Arabidopsis thaliana GN=FRO7 PE=2 SV=1
Locus_58_Transcript_1/6_Confidence_0.562_Length_3346	tr|Q6H5U3|Q6H5U3_ORYSJ	8e-146	Os02g0639600 protein OS=Oryza sativa subsp. japonica GN=OSJNBa0014E22.44 PE=2 SV=1
Locus_58_Transcript_2/6_Confidence_0.500_Length_2826	tr|Q6H5U3|Q6H5U3_ORYSJ	4e-158	Os02g0639600 protein OS=Oryza sativa subsp. japonica GN=OSJNBa0014E22.44 PE=2 SV=1
Locus_58_Transcript_3/6_Confidence_0.312_Length_2265	tr|Q10S82|Q10S82_ORYSJ	6e-113	Catalase OS=Oryza sativa subsp. japonica GN=Os03g0131200 PE=2 SV=1
Locus_58_Transcript_4/6_Confidence_0.625_Length_4024	tr|Q6H5U3|Q6H5U3_ORYSJ	6e-136	Os02g0639600 protein OS=Oryza sativa subsp. japonica GN=OSJNBa0014E22.44 PE=2 SV=1
Locus_58_Transcript_5/6_Confidence_0.250_Length_1118	tr|Q940G2|Q940G2_ARATH	3e-29	Catalase OS=Arabidopsis thaliana GN=At4g35090/M4E13.140 PE=2 SV=1
Locus_58_Transcript_6/6_Confidence_0.562_Length_3157	tr|Q6H5U3|Q6H5U3_ORYSJ	4e-158	Os02g0639600 protein OS=Oryza sativa subsp. japonica GN=OSJNBa0014E22.44 PE=2 SV=1
Locus_59_Transcript_1/2_Confidence_0.875_Length_1238	tr|Q6ZJR7|Q6ZJR7_ORYSJ	2e-102	Os08g0155000 protein OS=Oryza sativa subsp. japonica GN=OJ1177_E11.4-1 PE=4 SV=1
Locus_59_Transcript_2/2_Confidence_0.875_Length_1171	tr|Q9S826|Q9S826_ARATH	3e-132	Putative U3 small nucleolar ribonucleoprotein OS=Arabidopsis thaliana GN=T12P18.20 PE=2 SV=1
Locus_60_Transcript_1/5_Confidence_0.722_Length_1057	tr|D9IFM5|D9IFM5_ONCHC	1e-32	MADS box transcription factor 11 OS=Oncidium hybrid cultivar GN=MADS11 PE=2 SV=1
Locus_60_Transcript_2/5_Confidence_0.611_Length_922	tr|D9IFM4|D9IFM4_ONCHC	2e-24	MADS box transcription factor 10 OS=Oncidium hybrid cultivar GN=MADS10 PE=2 SV=1
Locus_60_Transcript_3/5_Confidence_0.111_Length_725	tr|Q0JH52|Q0JH52_ORYSJ	4e-19	Os01g0883100 protein OS=Oryza sativa subsp. japonica GN=Os01g0883100 PE=2 SV=1
Locus_60_Transcript_4/5_Confidence_0.778_Length_1187	tr|D9IFM5|D9IFM5_ONCHC	5e-33	MADS box transcription factor 11 OS=Oncidium hybrid cultivar GN=MADS11 PE=2 SV=1
Locus_60_Transcript_5/5_Confidence_0.778_Length_1063	tr|D9IFM5|D9IFM5_ONCHC	2e-33	MADS box transcription factor 11 OS=Oncidium hybrid cultivar GN=MADS11 PE=2 SV=1
Locus_61_Transcript_1/1_Confidence_1.000_Length_1744	tr|Q494Q0|Q494Q0_ARATH	1e-145	At3g06170 OS=Arabidopsis thaliana GN=AT3G06170 PE=2 SV=1
Locus_62_Transcript_1/5_Confidence_0.545_Length_781	tr|Q541W1|Q541W1_ARATH	2e-39	Putative uncharacterized protein OS=Arabidopsis thaliana PE=4 SV=1
Locus_62_Transcript_2/5_Confidence_0.545_Length_752	tr|Q6Z8Q6|Q6Z8Q6_ORYSJ	3e-37	Os08g0444100 protein OS=Oryza sativa subsp. japonica GN=P0708B04.23 PE=4 SV=1
Locus_62_Transcript_3/5_Confidence_0.545_Length_746	tr|Q6Z8Q6|Q6Z8Q6_ORYSJ	3e-37	Os08g0444100 protein OS=Oryza sativa subsp. japonica GN=P0708B04.23 PE=4 SV=1
Locus_62_Transcript_4/5_Confidence_0.545_Length_813	tr|Q541W1|Q541W1_ARATH	8e-38	Putative uncharacterized protein OS=Arabidopsis thaliana PE=4 SV=1
Locus_62_Transcript_5/5_Confidence_0.455_Length_724	tr|Q541W1|Q541W1_ARATH	6e-43	Putative uncharacterized protein OS=Arabidopsis thaliana PE=4 SV=1
Locus_63_Transcript_1/1_Confidence_1.000_Length_1132	tr|Q9XIN6|Q9XIN6_ARATH	2e-41	At2g27290 OS=Arabidopsis thaliana GN=AT2G27290 PE=2 SV=1
Locus_64_Transcript_1/8_Confidence_0.217_Length_1377	sp|Q96328|SAC8_ARATH	2e-146	Phosphoinositide phosphatase SAC8 OS=Arabidopsis thaliana GN=SAC8 PE=2 SV=1
Locus_64_Transcript_2/8_Confidence_0.565_Length_2300	sp|Q96328|SAC8_ARATH	0	Phosphoinositide phosphatase SAC8 OS=Arabidopsis thaliana GN=SAC8 PE=2 SV=1
Locus_64_Transcript_3/8_Confidence_0.565_Length_2216	sp|Q96328|SAC8_ARATH	0	Phosphoinositide phosphatase SAC8 OS=Arabidopsis thaliana GN=SAC8 PE=2 SV=1
Locus_64_Transcript_4/8_Confidence_0.565_Length_2313	sp|Q96328|SAC8_ARATH	0	Phosphoinositide phosphatase SAC8 OS=Arabidopsis thaliana GN=SAC8 PE=2 SV=1
Locus_64_Transcript_5/8_Confidence_0.609_Length_3456	sp|Q96328|SAC8_ARATH	0	Phosphoinositide phosphatase SAC8 OS=Arabidopsis thaliana GN=SAC8 PE=2 SV=1
Locus_64_Transcript_6/8_Confidence_0.652_Length_3183	sp|Q96328|SAC8_ARATH	0	Phosphoinositide phosphatase SAC8 OS=Arabidopsis thaliana GN=SAC8 PE=2 SV=1
Locus_64_Transcript_7/8_Confidence_0.565_Length_2593	sp|Q96328|SAC8_ARATH	7e-156	Phosphoinositide phosphatase SAC8 OS=Arabidopsis thaliana GN=SAC8 PE=2 SV=1
Locus_64_Transcript_8/8_Confidence_0.565_Length_2208	sp|Q96328|SAC8_ARATH	0	Phosphoinositide phosphatase SAC8 OS=Arabidopsis thaliana GN=SAC8 PE=2 SV=1
Locus_65_Transcript_1/9_Confidence_0.500_Length_2666	tr|Q8H158|Q8H158_ARATH	0	Putative heat shock protein 81-2 (HSP81-2) OS=Arabidopsis thaliana GN=At5g56030 PE=2 SV=1
Locus_65_Transcript_2/9_Confidence_0.150_Length_619	tr|Q8H158|Q8H158_ARATH	9e-31	Putative heat shock protein 81-2 (HSP81-2) OS=Arabidopsis thaliana GN=At5g56030 PE=2 SV=1
Locus_65_Transcript_3/9_Confidence_0.500_Length_2620	tr|Q8H158|Q8H158_ARATH	0	Putative heat shock protein 81-2 (HSP81-2) OS=Arabidopsis thaliana GN=At5g56030 PE=2 SV=1
Locus_65_Transcript_4/9_Confidence_0.100_Length_831	tr|Q8H158|Q8H158_ARATH	4e-41	Putative heat shock protein 81-2 (HSP81-2) OS=Arabidopsis thaliana GN=At5g56030 PE=2 SV=1
Locus_65_Transcript_5/9_Confidence_0.500_Length_2622	tr|Q8H158|Q8H158_ARATH	0	Putative heat shock protein 81-2 (HSP81-2) OS=Arabidopsis thaliana GN=At5g56030 PE=2 SV=1
Locus_65_Transcript_6/9_Confidence_0.450_Length_2577	tr|Q8H158|Q8H158_ARATH	0	Putative heat shock protein 81-2 (HSP81-2) OS=Arabidopsis thaliana GN=At5g56030 PE=2 SV=1
Locus_65_Transcript_7/9_Confidence_0.450_Length_2533	tr|Q8H158|Q8H158_ARATH	0	Putative heat shock protein 81-2 (HSP81-2) OS=Arabidopsis thaliana GN=At5g56030 PE=2 SV=1
Locus_65_Transcript_8/9_Confidence_0.350_Length_2474	tr|Q8H158|Q8H158_ARATH	0	Putative heat shock protein 81-2 (HSP81-2) OS=Arabidopsis thaliana GN=At5g56030 PE=2 SV=1
Locus_65_Transcript_9/9_Confidence_0.450_Length_2533	tr|Q8H158|Q8H158_ARATH	0	Putative heat shock protein 81-2 (HSP81-2) OS=Arabidopsis thaliana GN=At5g56030 PE=2 SV=1
Locus_66_Transcript_1/2_Confidence_0.667_Length_1210	sp|Q9XF88|CB4B_ARATH	1e-76	Chlorophyll a-b binding protein CP29.2, chloroplastic OS=Arabidopsis thaliana GN=LHCB4.2 PE=1 SV=1
Locus_66_Transcript_2/2_Confidence_1.000_Length_1328	sp|Q9XF88|CB4B_ARATH	2e-63	Chlorophyll a-b binding protein CP29.2, chloroplastic OS=Arabidopsis thaliana GN=LHCB4.2 PE=1 SV=1
Locus_67_Transcript_1/1_Confidence_1.000_Length_1336	tr|O65376|O65376_ARATH	8e-51	At1g12030 OS=Arabidopsis thaliana GN=F12F1.10 PE=2 SV=1
Locus_68_Transcript_1/5_Confidence_0.357_Length_979	tr|Q9C9A1|Q9C9A1_ARATH	2e-90	At1g71070/F23N20_6 OS=Arabidopsis thaliana GN=F23N20.6 PE=2 SV=1
Locus_68_Transcript_2/5_Confidence_0.643_Length_2562	tr|Q9C9A1|Q9C9A1_ARATH	5e-101	At1g71070/F23N20_6 OS=Arabidopsis thaliana GN=F23N20.6 PE=2 SV=1
Locus_68_Transcript_3/5_Confidence_0.143_Length_965	tr|Q9C9A1|Q9C9A1_ARATH	1e-71	At1g71070/F23N20_6 OS=Arabidopsis thaliana GN=F23N20.6 PE=2 SV=1
Locus_68_Transcript_4/5_Confidence_0.571_Length_3414	tr|Q9C9A1|Q9C9A1_ARATH	6e-101	At1g71070/F23N20_6 OS=Arabidopsis thaliana GN=F23N20.6 PE=2 SV=1
Locus_68_Transcript_5/5_Confidence_0.571_Length_2012	tr|Q9C9A1|Q9C9A1_ARATH	1e-157	At1g71070/F23N20_6 OS=Arabidopsis thaliana GN=F23N20.6 PE=2 SV=1
Locus_69_Transcript_1/7_Confidence_0.133_Length_808	tr|F4JG57|F4JG57_ARATH	1e-73	Preprotein translocase subunit secA OS=Arabidopsis thaliana GN=AGY1 PE=2 SV=1
Locus_69_Transcript_2/7_Confidence_0.600_Length_3469	sp|Q9SYI0|SECA1_ARATH	0	Protein translocase subunit SECA1, chloroplastic OS=Arabidopsis thaliana GN=SECA1 PE=2 SV=2
Locus_69_Transcript_3/7_Confidence_0.600_Length_3548	sp|Q9SYI0|SECA1_ARATH	0	Protein translocase subunit SECA1, chloroplastic OS=Arabidopsis thaliana GN=SECA1 PE=2 SV=2
Locus_69_Transcript_4/7_Confidence_0.333_Length_2013	sp|Q9SYI0|SECA1_ARATH	0	Protein translocase subunit SECA1, chloroplastic OS=Arabidopsis thaliana GN=SECA1 PE=2 SV=2
Locus_69_Transcript_5/7_Confidence_0.600_Length_3599	sp|Q9SYI0|SECA1_ARATH	0	Protein translocase subunit SECA1, chloroplastic OS=Arabidopsis thaliana GN=SECA1 PE=2 SV=2
Locus_69_Transcript_6/7_Confidence_0.600_Length_3500	sp|Q9SYI0|SECA1_ARATH	0	Protein translocase subunit SECA1, chloroplastic OS=Arabidopsis thaliana GN=SECA1 PE=2 SV=2
Locus_69_Transcript_7/7_Confidence_0.600_Length_3465	sp|Q9SYI0|SECA1_ARATH	0	Protein translocase subunit SECA1, chloroplastic OS=Arabidopsis thaliana GN=SECA1 PE=2 SV=2
Locus_70_Transcript_1/5_Confidence_0.364_Length_1391	tr|Q9LRN0|Q9LRN0_ARATH	8e-173	AT3g24190/MUJ8_17 OS=Arabidopsis thaliana GN=AT3G24190 PE=2 SV=1
Locus_70_Transcript_2/5_Confidence_0.455_Length_2708	tr|Q9LRN0|Q9LRN0_ARATH	0	AT3g24190/MUJ8_17 OS=Arabidopsis thaliana GN=AT3G24190 PE=2 SV=1
Locus_70_Transcript_3/5_Confidence_0.636_Length_4425	tr|Q9LRN0|Q9LRN0_ARATH	1e-177	AT3g24190/MUJ8_17 OS=Arabidopsis thaliana GN=AT3G24190 PE=2 SV=1
Locus_70_Transcript_4/5_Confidence_0.636_Length_4649	tr|Q9LRN0|Q9LRN0_ARATH	0	AT3g24190/MUJ8_17 OS=Arabidopsis thaliana GN=AT3G24190 PE=2 SV=1
Locus_70_Transcript_5/5_Confidence_0.545_Length_4014	tr|Q9LRN0|Q9LRN0_ARATH	0	AT3g24190/MUJ8_17 OS=Arabidopsis thaliana GN=AT3G24190 PE=2 SV=1
Locus_71_Transcript_1/4_Confidence_0.500_Length_903	sp|Q8RWV0|TKTC1_ARATH	1e-125	Transketolase-1, chloroplastic OS=Arabidopsis thaliana GN=TKL-1 PE=1 SV=1
Locus_71_Transcript_2/4_Confidence_0.400_Length_2070	tr|Q7XWP9|Q7XWP9_ORYSJ	0	OSJNBa0072D08.7 protein OS=Oryza sativa subsp. japonica GN=OSJNBa0072D08.7 PE=2 SV=2
Locus_71_Transcript_3/4_Confidence_0.400_Length_2254	tr|Q7XWP9|Q7XWP9_ORYSJ	0	OSJNBa0072D08.7 protein OS=Oryza sativa subsp. japonica GN=OSJNBa0072D08.7 PE=2 SV=2
Locus_71_Transcript_4/4_Confidence_0.600_Length_2741	tr|Q7XWP9|Q7XWP9_ORYSJ	0	OSJNBa0072D08.7 protein OS=Oryza sativa subsp. japonica GN=OSJNBa0072D08.7 PE=2 SV=2
Locus_72_Transcript_1/7_Confidence_0.636_Length_2032	sp|Q570C0|TIR1_ARATH	2e-147	Protein TRANSPORT INHIBITOR RESPONSE 1 OS=Arabidopsis thaliana GN=TIR1 PE=1 SV=2
Locus_72_Transcript_2/7_Confidence_0.091_Length_205	sp|Q570C0|TIR1_ARATH	0.0004	Protein TRANSPORT INHIBITOR RESPONSE 1 OS=Arabidopsis thaliana GN=TIR1 PE=1 SV=2
Locus_72_Transcript_3/7_Confidence_0.591_Length_2284	sp|Q570C0|TIR1_ARATH	2e-147	Protein TRANSPORT INHIBITOR RESPONSE 1 OS=Arabidopsis thaliana GN=TIR1 PE=1 SV=2
Locus_72_Transcript_4/7_Confidence_0.636_Length_2464	sp|Q9ZR12|GRH1_ARATH	1e-125	GRR1-like protein 1 OS=Arabidopsis thaliana GN=GRH1 PE=1 SV=1
Locus_72_Transcript_5/7_Confidence_0.591_Length_3080	sp|Q570C0|TIR1_ARATH	3e-147	Protein TRANSPORT INHIBITOR RESPONSE 1 OS=Arabidopsis thaliana GN=TIR1 PE=1 SV=2
Locus_72_Transcript_6/7_Confidence_0.409_Length_1727	sp|Q570C0|TIR1_ARATH	3e-142	Protein TRANSPORT INHIBITOR RESPONSE 1 OS=Arabidopsis thaliana GN=TIR1 PE=1 SV=2
Locus_72_Transcript_7/7_Confidence_0.636_Length_2375	sp|Q570C0|TIR1_ARATH	2e-147	Protein TRANSPORT INHIBITOR RESPONSE 1 OS=Arabidopsis thaliana GN=TIR1 PE=1 SV=2
Locus_73_Transcript_1/4_Confidence_0.636_Length_5317	tr|F4J6V1|F4J6V1_ARATH	6e-157	Duplicated SANT DNA-binding domain-containing protein OS=Arabidopsis thaliana GN=AT3G52250 PE=4 SV=1
Locus_73_Transcript_2/4_Confidence_0.636_Length_5380	tr|F4J6V1|F4J6V1_ARATH	2e-156	Duplicated SANT DNA-binding domain-containing protein OS=Arabidopsis thaliana GN=AT3G52250 PE=4 SV=1
Locus_73_Transcript_3/4_Confidence_0.455_Length_5419	tr|F4J6V1|F4J6V1_ARATH	1e-161	Duplicated SANT DNA-binding domain-containing protein OS=Arabidopsis thaliana GN=AT3G52250 PE=4 SV=1
Locus_73_Transcript_4/4_Confidence_0.636_Length_5409	tr|F4J6V1|F4J6V1_ARATH	4e-164	Duplicated SANT DNA-binding domain-containing protein OS=Arabidopsis thaliana GN=AT3G52250 PE=4 SV=1
Locus_74_Transcript_1/4_Confidence_0.625_Length_1775	tr|Q9LRE9|Q9LRE9_ORYSJ	0	Cytosolic aldehyde dehydrogenase OS=Oryza sativa subsp. japonica GN=ALDH1a PE=2 SV=1
Locus_74_Transcript_2/4_Confidence_0.750_Length_1813	tr|Q9LRE9|Q9LRE9_ORYSJ	4e-163	Cytosolic aldehyde dehydrogenase OS=Oryza sativa subsp. japonica GN=ALDH1a PE=2 SV=1
Locus_74_Transcript_3/4_Confidence_0.250_Length_504	sp|Q56YU0|AL2C4_ARATH	3e-26	Aldehyde dehydrogenase family 2 member C4 OS=Arabidopsis thaliana GN=ALDH2C4 PE=1 SV=2
Locus_74_Transcript_4/4_Confidence_0.625_Length_1682	tr|Q9LRE9|Q9LRE9_ORYSJ	0	Cytosolic aldehyde dehydrogenase OS=Oryza sativa subsp. japonica GN=ALDH1a PE=2 SV=1
Locus_75_Transcript_1/5_Confidence_0.778_Length_2628	sp|Q56XP4|NHX2_ARATH	0	Sodium/hydrogen exchanger 2 OS=Arabidopsis thaliana GN=NHX2 PE=2 SV=2
Locus_75_Transcript_2/5_Confidence_0.778_Length_2664	sp|Q56XP4|NHX2_ARATH	1e-141	Sodium/hydrogen exchanger 2 OS=Arabidopsis thaliana GN=NHX2 PE=2 SV=2
Locus_75_Transcript_3/5_Confidence_0.667_Length_1754	sp|Q56XP4|NHX2_ARATH	4e-164	Sodium/hydrogen exchanger 2 OS=Arabidopsis thaliana GN=NHX2 PE=2 SV=2
Locus_75_Transcript_4/5_Confidence_0.778_Length_2432	sp|Q56XP4|NHX2_ARATH	0	Sodium/hydrogen exchanger 2 OS=Arabidopsis thaliana GN=NHX2 PE=2 SV=2
Locus_75_Transcript_5/5_Confidence_0.778_Length_2534	sp|Q56XP4|NHX2_ARATH	0	Sodium/hydrogen exchanger 2 OS=Arabidopsis thaliana GN=NHX2 PE=2 SV=2
Locus_76_Transcript_1/1_Confidence_1.000_Length_1705	tr|Q9C5Z3|Q9C5Z3_ARATH	0	Eukaryotic translation initiation factor 3 subunit E OS=Arabidopsis thaliana GN=TIF3E1 PE=2 SV=1
Locus_77_Transcript_1/2_Confidence_0.750_Length_947	tr|B3H5S3|B3H5S3_ARATH	2e-23	Phosphatidylinositol N-acetylglucosaminyltransferase, GPI19/PIG-P subunit OS=Arabidopsis thaliana GN=AT2G39445 PE=4 SV=2
Locus_77_Transcript_2/2_Confidence_0.750_Length_866	tr|B3H5S3|B3H5S3_ARATH	2e-26	Phosphatidylinositol N-acetylglucosaminyltransferase, GPI19/PIG-P subunit OS=Arabidopsis thaliana GN=AT2G39445 PE=4 SV=2
Locus_78_Transcript_1/7_Confidence_0.143_Length_888	sp|Q9C7W7|UGE4_ARATH	5e-60	UDP-glucose 4-epimerase 4 OS=Arabidopsis thaliana GN=UGE4 PE=1 SV=1
Locus_78_Transcript_2/7_Confidence_0.357_Length_1338	sp|Q9SN58|UGE5_ARATH	3e-139	UDP-glucose 4-epimerase 5 OS=Arabidopsis thaliana GN=UGE5 PE=1 SV=3
Locus_78_Transcript_3/7_Confidence_0.357_Length_1457	sp|Q9SN58|UGE5_ARATH	3e-139	UDP-glucose 4-epimerase 5 OS=Arabidopsis thaliana GN=UGE5 PE=1 SV=3
Locus_78_Transcript_4/7_Confidence_0.571_Length_1597	sp|Q9SN58|UGE5_ARATH	3e-139	UDP-glucose 4-epimerase 5 OS=Arabidopsis thaliana GN=UGE5 PE=1 SV=3
Locus_78_Transcript_5/7_Confidence_0.500_Length_1244	sp|Q9T0A7|UGE2_ARATH	2e-91	UDP-glucose 4-epimerase 2 OS=Arabidopsis thaliana GN=UGE2 PE=1 SV=1
Locus_78_Transcript_6/7_Confidence_0.143_Length_947	sp|Q9SN58|UGE5_ARATH	1e-67	UDP-glucose 4-epimerase 5 OS=Arabidopsis thaliana GN=UGE5 PE=1 SV=3
Locus_78_Transcript_7/7_Confidence_0.500_Length_1313	sp|Q9T0A7|UGE2_ARATH	1e-156	UDP-glucose 4-epimerase 2 OS=Arabidopsis thaliana GN=UGE2 PE=1 SV=1
Locus_79_Transcript_1/1_Confidence_1.000_Length_2377	tr|Q570M0|Q570M0_ARATH	4e-38	Putative uncharacterized protein At5g38700 OS=Arabidopsis thaliana GN=AT5G38700 PE=2 SV=1
Locus_80_Transcript_1/10_Confidence_0.644_Length_4843	sp|Q9SAC6|GWD1_ARATH	0	Alpha-glucan water dikinase 1, chloroplastic OS=Arabidopsis thaliana GN=GWD1 PE=1 SV=2
Locus_80_Transcript_2/10_Confidence_0.667_Length_4950	sp|Q9SAC6|GWD1_ARATH	0	Alpha-glucan water dikinase 1, chloroplastic OS=Arabidopsis thaliana GN=GWD1 PE=1 SV=2
Locus_80_Transcript_3/10_Confidence_0.667_Length_4931	sp|Q9SAC6|GWD1_ARATH	0	Alpha-glucan water dikinase 1, chloroplastic OS=Arabidopsis thaliana GN=GWD1 PE=1 SV=2
Locus_80_Transcript_4/10_Confidence_0.667_Length_5022	sp|Q9SAC6|GWD1_ARATH	0	Alpha-glucan water dikinase 1, chloroplastic OS=Arabidopsis thaliana GN=GWD1 PE=1 SV=2
Locus_80_Transcript_5/10_Confidence_0.667_Length_4851	sp|Q9SAC6|GWD1_ARATH	0	Alpha-glucan water dikinase 1, chloroplastic OS=Arabidopsis thaliana GN=GWD1 PE=1 SV=2
Locus_80_Transcript_6/10_Confidence_0.578_Length_4722	sp|Q9SAC6|GWD1_ARATH	0	Alpha-glucan water dikinase 1, chloroplastic OS=Arabidopsis thaliana GN=GWD1 PE=1 SV=2
Locus_80_Transcript_7/10_Confidence_0.222_Length_2052	tr|Q0WLI2|Q0WLI2_ARATH	3e-109	Putative uncharacterized protein At1g10760 (Fragment) OS=Arabidopsis thaliana GN=At1g10760 PE=2 SV=1
Locus_80_Transcript_8/10_Confidence_0.222_Length_1652	tr|Q0WLI2|Q0WLI2_ARATH	9e-121	Putative uncharacterized protein At1g10760 (Fragment) OS=Arabidopsis thaliana GN=At1g10760 PE=2 SV=1
Locus_80_Transcript_9/10_Confidence_0.222_Length_1749	sp|Q9SAC6|GWD1_ARATH	7e-126	Alpha-glucan water dikinase 1, chloroplastic OS=Arabidopsis thaliana GN=GWD1 PE=1 SV=2
Locus_80_Transcript_10/10_Confidence_0.667_Length_4860	sp|Q9SAC6|GWD1_ARATH	0	Alpha-glucan water dikinase 1, chloroplastic OS=Arabidopsis thaliana GN=GWD1 PE=1 SV=2
Locus_81_Transcript_1/2_Confidence_0.800_Length_1296	sp|Q41932|PSBQ2_ARATH	4e-48	Oxygen-evolving enhancer protein 3-2, chloroplastic OS=Arabidopsis thaliana GN=PSBQ2 PE=1 SV=2
Locus_81_Transcript_2/2_Confidence_0.800_Length_1223	sp|Q41932|PSBQ2_ARATH	4e-57	Oxygen-evolving enhancer protein 3-2, chloroplastic OS=Arabidopsis thaliana GN=PSBQ2 PE=1 SV=2
Locus_82_Transcript_1/7_Confidence_0.562_Length_3073	sp|Q9S7R4|PP125_ARATH	8e-169	Pentatricopeptide repeat-containing protein At1g74900, mitochondrial OS=Arabidopsis thaliana GN=OTP43 PE=2 SV=1
Locus_82_Transcript_2/7_Confidence_0.188_Length_1436	sp|Q8RWQ9|ALEUL_ARATH	3e-63	Thiol protease aleurain-like OS=Arabidopsis thaliana GN=At3g45310 PE=2 SV=1
Locus_82_Transcript_3/7_Confidence_0.375_Length_1811	tr|A8MQZ1|A8MQZ1_ARATH	9e-67	Thiol protease aleurain OS=Arabidopsis thaliana GN=ALP PE=3 SV=1
Locus_82_Transcript_4/7_Confidence_0.312_Length_1611	sp|Q8RWQ9|ALEUL_ARATH	3e-75	Thiol protease aleurain-like OS=Arabidopsis thaliana GN=At3g45310 PE=2 SV=1
Locus_82_Transcript_5/7_Confidence_0.375_Length_1690	sp|Q8RWQ9|ALEUL_ARATH	3e-75	Thiol protease aleurain-like OS=Arabidopsis thaliana GN=At3g45310 PE=2 SV=1
Locus_82_Transcript_6/7_Confidence_0.562_Length_3155	sp|Q9S7R4|PP125_ARATH	9e-169	Pentatricopeptide repeat-containing protein At1g74900, mitochondrial OS=Arabidopsis thaliana GN=OTP43 PE=2 SV=1
Locus_82_Transcript_7/7_Confidence_0.375_Length_1693	sp|Q8RWQ9|ALEUL_ARATH	3e-75	Thiol protease aleurain-like OS=Arabidopsis thaliana GN=At3g45310 PE=2 SV=1
Locus_83_Transcript_1/1_Confidence_1.000_Length_1882	sp|Q8VZ80|PLT5_ARATH	0	Polyol transporter 5 OS=Arabidopsis thaliana GN=PLT5 PE=1 SV=2
Locus_84_Transcript_1/1_Confidence_0.500_Length_2576	tr|Q9LYH2|Q9LYH2_ARATH	4e-122	AT5g12010/F14F18_180 OS=Arabidopsis thaliana GN=F14F18_180 PE=2 SV=1
Locus_85_Transcript_1/10_Confidence_0.120_Length_1900	tr|Q8H172|Q8H172_ARATH	3e-45	At2g39730/T5I7.3 OS=Arabidopsis thaliana PE=2 SV=1
Locus_85_Transcript_2/10_Confidence_0.120_Length_1900	tr|F4IVZ7|F4IVZ7_ARATH	1e-40	Ribulose bisphosphate carboxylase/oxygenase activase OS=Arabidopsis thaliana GN=RCA PE=2 SV=1
Locus_85_Transcript_3/10_Confidence_0.160_Length_1191	tr|O49695|O49695_ARATH	1e-29	Putative uncharacterized protein AT4g17960 OS=Arabidopsis thaliana GN=AT4g17960 PE=2 SV=1
Locus_85_Transcript_4/10_Confidence_0.160_Length_1191	tr|O49695|O49695_ARATH	1e-29	Putative uncharacterized protein AT4g17960 OS=Arabidopsis thaliana GN=AT4g17960 PE=2 SV=1
Locus_85_Transcript_5/10_Confidence_0.160_Length_5515	tr|F4JRF5|F4JRF5_ARATH	0	Homeodomain-like transcriptional regulator OS=Arabidopsis thaliana GN=AT4G12750 PE=3 SV=1
Locus_85_Transcript_6/10_Confidence_0.160_Length_5515	tr|F4JRF5|F4JRF5_ARATH	0	Homeodomain-like transcriptional regulator OS=Arabidopsis thaliana GN=AT4G12750 PE=3 SV=1
Locus_85_Transcript_7/10_Confidence_0.080_Length_1712	sp|P10896|RCA_ARATH	0	Ribulose bisphosphate carboxylase/oxygenase activase, chloroplastic OS=Arabidopsis thaliana GN=RCA PE=1 SV=2
Locus_85_Transcript_8/10_Confidence_0.080_Length_1712	sp|P10896|RCA_ARATH	0	Ribulose bisphosphate carboxylase/oxygenase activase, chloroplastic OS=Arabidopsis thaliana GN=RCA PE=1 SV=2
Locus_85_Transcript_9/10_Confidence_0.120_Length_1928	tr|F4IVZ7|F4IVZ7_ARATH	2e-40	Ribulose bisphosphate carboxylase/oxygenase activase OS=Arabidopsis thaliana GN=RCA PE=2 SV=1
Locus_85_Transcript_10/10_Confidence_0.120_Length_2122	tr|F4IVZ7|F4IVZ7_ARATH	5e-45	Ribulose bisphosphate carboxylase/oxygenase activase OS=Arabidopsis thaliana GN=RCA PE=2 SV=1
Locus_86_Transcript_1/10_Confidence_0.630_Length_1791	tr|Q8GWB2|Q8GWB2_ARATH	5e-86	AT1G28100 protein OS=Arabidopsis thaliana GN=At1g28100/F13K9_27 PE=2 SV=1
Locus_86_Transcript_2/10_Confidence_0.593_Length_2885	tr|Q8GWB2|Q8GWB2_ARATH	6e-90	AT1G28100 protein OS=Arabidopsis thaliana GN=At1g28100/F13K9_27 PE=2 SV=1
Locus_86_Transcript_3/10_Confidence_0.593_Length_1888	tr|F4HWG6|F4HWG6_ARATH	4e-81	Uncharacterized protein OS=Arabidopsis thaliana GN=AT1G28100 PE=2 SV=1
Locus_86_Transcript_4/10_Confidence_0.593_Length_1801	tr|Q8GWB2|Q8GWB2_ARATH	3e-63	AT1G28100 protein OS=Arabidopsis thaliana GN=At1g28100/F13K9_27 PE=2 SV=1
Locus_86_Transcript_5/10_Confidence_0.593_Length_1782	tr|Q8GWB2|Q8GWB2_ARATH	2e-86	AT1G28100 protein OS=Arabidopsis thaliana GN=At1g28100/F13K9_27 PE=2 SV=1
Locus_86_Transcript_6/10_Confidence_0.593_Length_1947	tr|Q8GWB2|Q8GWB2_ARATH	4e-54	AT1G28100 protein OS=Arabidopsis thaliana GN=At1g28100/F13K9_27 PE=2 SV=1
Locus_86_Transcript_7/10_Confidence_0.630_Length_2973	tr|Q8GWB2|Q8GWB2_ARATH	6e-90	AT1G28100 protein OS=Arabidopsis thaliana GN=At1g28100/F13K9_27 PE=2 SV=1
Locus_86_Transcript_8/10_Confidence_0.593_Length_2068	tr|Q8GWB2|Q8GWB2_ARATH	1e-43	AT1G28100 protein OS=Arabidopsis thaliana GN=At1g28100/F13K9_27 PE=2 SV=1
Locus_86_Transcript_9/10_Confidence_0.222_Length_1669	tr|F4HWG6|F4HWG6_ARATH	5e-13	Uncharacterized protein OS=Arabidopsis thaliana GN=AT1G28100 PE=2 SV=1
Locus_86_Transcript_10/10_Confidence_0.593_Length_1716	tr|Q8GWB2|Q8GWB2_ARATH	3e-90	AT1G28100 protein OS=Arabidopsis thaliana GN=At1g28100/F13K9_27 PE=2 SV=1
Locus_87_Transcript_1/2_Confidence_0.833_Length_1476	tr|A1Z3W7|A1Z3W7_ROSCH	7e-54	eIF5A OS=Rosa chinensis PE=1 SV=1
Locus_87_Transcript_2/2_Confidence_0.833_Length_1193	tr|A1Z3W7|A1Z3W7_ROSCH	4e-83	eIF5A OS=Rosa chinensis PE=1 SV=1
Locus_88_Transcript_1/7_Confidence_0.333_Length_1389	sp|Q05431|APX1_ARATH	7e-42	L-ascorbate peroxidase 1, cytosolic OS=Arabidopsis thaliana GN=APX1 PE=1 SV=2
Locus_88_Transcript_2/7_Confidence_0.556_Length_2207	sp|Q05431|APX1_ARATH	7e-73	L-ascorbate peroxidase 1, cytosolic OS=Arabidopsis thaliana GN=APX1 PE=1 SV=2
Locus_88_Transcript_3/7_Confidence_0.611_Length_2251	tr|A0MEV1|A0MEV1_ARATH	2e-65	Putative uncharacterized protein (Fragment) OS=Arabidopsis thaliana PE=2 SV=1
Locus_88_Transcript_4/7_Confidence_0.222_Length_652	sp|Q05431|APX1_ARATH	3e-37	L-ascorbate peroxidase 1, cytosolic OS=Arabidopsis thaliana GN=APX1 PE=1 SV=2
Locus_88_Transcript_5/7_Confidence_0.667_Length_3249	tr|A0MEV1|A0MEV1_ARATH	1e-51	Putative uncharacterized protein (Fragment) OS=Arabidopsis thaliana PE=2 SV=1
Locus_88_Transcript_6/7_Confidence_0.667_Length_2477	sp|Q05431|APX1_ARATH	2e-49	L-ascorbate peroxidase 1, cytosolic OS=Arabidopsis thaliana GN=APX1 PE=1 SV=2
Locus_88_Transcript_7/7_Confidence_0.611_Length_2157	tr|A0MEV1|A0MEV1_ARATH	6e-67	Putative uncharacterized protein (Fragment) OS=Arabidopsis thaliana PE=2 SV=1
Locus_89_Transcript_1/2_Confidence_1.000_Length_2131	tr|F4JKF3|F4JKF3_ARATH	2e-55	SUMO-conjugating enzyme UBC9 OS=Arabidopsis thaliana GN=UBC9 PE=2 SV=1
Locus_89_Transcript_2/2_Confidence_0.800_Length_948	sp|Q94F47|UBC28_ARATH	1e-82	Ubiquitin-conjugating enzyme E2 28 OS=Arabidopsis thaliana GN=UBC28 PE=2 SV=1
Locus_90_Transcript_1/10_Confidence_0.414_Length_1368	tr|Q9FZ47|Q9FZ47_ARATH	5e-60	ACT domain-containing protein OS=Arabidopsis thaliana GN=F6I1.12 PE=2 SV=1
Locus_90_Transcript_2/10_Confidence_0.552_Length_1397	tr|Q9FZ47|Q9FZ47_ARATH	1e-61	ACT domain-containing protein OS=Arabidopsis thaliana GN=F6I1.12 PE=2 SV=1
Locus_90_Transcript_3/10_Confidence_0.276_Length_1128	tr|F4I613|F4I613_ARATH	1e-21	Uridylyltransferase-related protein OS=Arabidopsis thaliana GN=AT1G16880 PE=2 SV=1
Locus_90_Transcript_4/10_Confidence_0.483_Length_1475	tr|Q9FZ47|Q9FZ47_ARATH	1e-60	ACT domain-containing protein OS=Arabidopsis thaliana GN=F6I1.12 PE=2 SV=1
Locus_90_Transcript_5/10_Confidence_0.241_Length_1499	tr|F4I613|F4I613_ARATH	5e-19	Uridylyltransferase-related protein OS=Arabidopsis thaliana GN=AT1G16880 PE=2 SV=1
Locus_90_Transcript_6/10_Confidence_0.241_Length_933	tr|F4I613|F4I613_ARATH	8e-19	Uridylyltransferase-related protein OS=Arabidopsis thaliana GN=AT1G16880 PE=2 SV=1
Locus_90_Transcript_7/10_Confidence_0.483_Length_1473	tr|Q9FZ47|Q9FZ47_ARATH	9e-70	ACT domain-containing protein OS=Arabidopsis thaliana GN=F6I1.12 PE=2 SV=1
Locus_90_Transcript_8/10_Confidence_0.483_Length_2106	tr|Q9FZ47|Q9FZ47_ARATH	2e-65	ACT domain-containing protein OS=Arabidopsis thaliana GN=F6I1.12 PE=2 SV=1
Locus_90_Transcript_9/10_Confidence_0.241_Length_826	tr|F4I613|F4I613_ARATH	2e-29	Uridylyltransferase-related protein OS=Arabidopsis thaliana GN=AT1G16880 PE=2 SV=1
Locus_90_Transcript_10/10_Confidence_0.483_Length_1372	tr|Q9FZ47|Q9FZ47_ARATH	9e-66	ACT domain-containing protein OS=Arabidopsis thaliana GN=F6I1.12 PE=2 SV=1
Locus_91_Transcript_1/10_Confidence_0.600_Length_4273	tr|Q8RWW4|Q8RWW4_ARATH	0	Putative kinesin OS=Arabidopsis thaliana GN=At4g39050 PE=2 SV=1
Locus_91_Transcript_2/10_Confidence_0.233_Length_2047	tr|Q8RWW4|Q8RWW4_ARATH	7e-102	Putative kinesin OS=Arabidopsis thaliana GN=At4g39050 PE=2 SV=1
Locus_91_Transcript_3/10_Confidence_0.500_Length_3868	tr|Q8RWW4|Q8RWW4_ARATH	0	Putative kinesin OS=Arabidopsis thaliana GN=At4g39050 PE=2 SV=1
Locus_91_Transcript_4/10_Confidence_0.500_Length_4275	tr|Q8RWW4|Q8RWW4_ARATH	0	Putative kinesin OS=Arabidopsis thaliana GN=At4g39050 PE=2 SV=1
Locus_91_Transcript_5/10_Confidence_0.433_Length_3957	tr|Q8RWW4|Q8RWW4_ARATH	0	Putative kinesin OS=Arabidopsis thaliana GN=At4g39050 PE=2 SV=1
Locus_91_Transcript_6/10_Confidence_0.567_Length_4113	tr|Q8RWW4|Q8RWW4_ARATH	0	Putative kinesin OS=Arabidopsis thaliana GN=At4g39050 PE=2 SV=1
Locus_91_Transcript_7/10_Confidence_0.567_Length_4116	tr|Q8RWW4|Q8RWW4_ARATH	0	Putative kinesin OS=Arabidopsis thaliana GN=At4g39050 PE=2 SV=1
Locus_91_Transcript_8/10_Confidence_0.500_Length_3986	tr|Q8RWW4|Q8RWW4_ARATH	0	Putative kinesin OS=Arabidopsis thaliana GN=At4g39050 PE=2 SV=1
Locus_91_Transcript_9/10_Confidence_0.467_Length_3917	tr|Q8W5R5|Q8W5R5_ARATH	0	Kinesin motor family protein OS=Arabidopsis thaliana GN=MKRP2 PE=2 SV=1
Locus_91_Transcript_10/10_Confidence_0.567_Length_4113	tr|Q8RWW4|Q8RWW4_ARATH	0	Putative kinesin OS=Arabidopsis thaliana GN=At4g39050 PE=2 SV=1
Locus_92_Transcript_1/10_Confidence_0.571_Length_3678	tr|Q943K1|Q943K1_ORYSJ	3e-58	Os01g0869800 protein OS=Oryza sativa subsp. japonica GN=P0039A07.6 PE=2 SV=1
Locus_92_Transcript_2/10_Confidence_0.571_Length_2618	tr|Q943K1|Q943K1_ORYSJ	2e-58	Os01g0869800 protein OS=Oryza sativa subsp. japonica GN=P0039A07.6 PE=2 SV=1
Locus_92_Transcript_3/10_Confidence_0.200_Length_2222	tr|Q56XH2|Q56XH2_ARATH	3e-17	Photosystem II chlorophyll-binding protein PsbS OS=Arabidopsis thaliana GN=At1g44575 PE=2 SV=1
Locus_92_Transcript_4/10_Confidence_0.286_Length_1374	tr|Q943K1|Q943K1_ORYSJ	1e-58	Os01g0869800 protein OS=Oryza sativa subsp. japonica GN=P0039A07.6 PE=2 SV=1
Locus_92_Transcript_5/10_Confidence_0.543_Length_2778	sp|Q9SUG3|ITPK2_ARATH	6e-76	Inositol-tetrakisphosphate 1-kinase 2 OS=Arabidopsis thaliana GN=ITPK2 PE=2 SV=2
Locus_92_Transcript_6/10_Confidence_0.600_Length_3833	tr|Q943K1|Q943K1_ORYSJ	3e-58	Os01g0869800 protein OS=Oryza sativa subsp. japonica GN=P0039A07.6 PE=2 SV=1
Locus_92_Transcript_7/10_Confidence_0.514_Length_2463	sp|Q9SUG3|ITPK2_ARATH	5e-76	Inositol-tetrakisphosphate 1-kinase 2 OS=Arabidopsis thaliana GN=ITPK2 PE=2 SV=2
Locus_92_Transcript_8/10_Confidence_0.371_Length_1851	tr|Q943K1|Q943K1_ORYSJ	2e-58	Os01g0869800 protein OS=Oryza sativa subsp. japonica GN=P0039A07.6 PE=2 SV=1
Locus_92_Transcript_9/10_Confidence_0.257_Length_2826	tr|Q943K1|Q943K1_ORYSJ	7e-32	Os01g0869800 protein OS=Oryza sativa subsp. japonica GN=P0039A07.6 PE=2 SV=1
Locus_92_Transcript_10/10_Confidence_0.371_Length_2949	tr|Q943K1|Q943K1_ORYSJ	3e-58	Os01g0869800 protein OS=Oryza sativa subsp. japonica GN=P0039A07.6 PE=2 SV=1
Locus_93_Transcript_1/3_Confidence_0.400_Length_1242	tr|Q6Z8F4|Q6Z8F4_ORYSJ	4e-100	Phosphoribulokinase OS=Oryza sativa subsp. japonica GN=P0459B01.11 PE=2 SV=1
Locus_93_Transcript_2/3_Confidence_0.600_Length_2011	tr|Q6Z8F4|Q6Z8F4_ORYSJ	2e-145	Phosphoribulokinase OS=Oryza sativa subsp. japonica GN=P0459B01.11 PE=2 SV=1
Locus_93_Transcript_3/3_Confidence_0.600_Length_2013	tr|Q6Z8F4|Q6Z8F4_ORYSJ	8e-100	Phosphoribulokinase OS=Oryza sativa subsp. japonica GN=P0459B01.11 PE=2 SV=1
Locus_94_Transcript_1/1_Confidence_1.000_Length_748	tr|Q7EYP9|Q7EYP9_ORYSJ	2e-76	Os07g0412400 protein OS=Oryza sativa subsp. japonica GN=P0710F09.137 PE=2 SV=1
Locus_95_Transcript_1/4_Confidence_0.500_Length_833	tr|Q8VYN8|Q8VYN8_ARATH	1e-16	Putative uncharacterized protein At4g25170 OS=Arabidopsis thaliana GN=AT4G25170 PE=2 SV=1
Locus_95_Transcript_2/4_Confidence_0.700_Length_912	tr|Q7XU30|Q7XU30_ORYSJ	2e-11	OSJNBb0034G17.10 protein OS=Oryza sativa subsp. japonica GN=OSJNBb0034G17.10 PE=2 SV=2
Locus_95_Transcript_3/4_Confidence_0.700_Length_1187	tr|F4JSI0|F4JSI0_ARATH	7e-16	Uncharacterized protein OS=Arabidopsis thaliana GN=AT4G25170 PE=2 SV=1
Locus_95_Transcript_4/4_Confidence_0.700_Length_842	tr|Q8VYN8|Q8VYN8_ARATH	3e-17	Putative uncharacterized protein At4g25170 OS=Arabidopsis thaliana GN=AT4G25170 PE=2 SV=1
Locus_96_Transcript_1/4_Confidence_0.375_Length_924	tr|Q9M898|Q9M898_ARATH	6e-60	AT3g02420/F16B3_5 OS=Arabidopsis thaliana GN=F16B3.5 PE=2 SV=1
Locus_96_Transcript_2/4_Confidence_0.250_Length_715	tr|Q9M898|Q9M898_ARATH	4e-42	AT3g02420/F16B3_5 OS=Arabidopsis thaliana GN=F16B3.5 PE=2 SV=1
Locus_96_Transcript_3/4_Confidence_0.375_Length_1246	tr|Q9M898|Q9M898_ARATH	1e-91	AT3g02420/F16B3_5 OS=Arabidopsis thaliana GN=F16B3.5 PE=2 SV=1
Locus_96_Transcript_4/4_Confidence_0.500_Length_1395	tr|Q9M898|Q9M898_ARATH	1e-140	AT3g02420/F16B3_5 OS=Arabidopsis thaliana GN=F16B3.5 PE=2 SV=1
Locus_97_Transcript_1/1_Confidence_1.000_Length_973	sp|Q9SIV3|GLK1_ARATH	5e-52	Transcription activator GLK1 OS=Arabidopsis thaliana GN=GLK1 PE=2 SV=2
Locus_98_Transcript_1/7_Confidence_0.556_Length_1806	tr|F4JVI3|F4JVI3_ARATH	1e-158	Mitochondrial transcription termination factor family protein OS=Arabidopsis thaliana GN=AT4G14605 PE=4 SV=1
Locus_98_Transcript_2/7_Confidence_0.667_Length_1713	tr|F4JVI3|F4JVI3_ARATH	9e-143	Mitochondrial transcription termination factor family protein OS=Arabidopsis thaliana GN=AT4G14605 PE=4 SV=1
Locus_98_Transcript_3/7_Confidence_0.611_Length_1795	tr|F4JVI3|F4JVI3_ARATH	7e-165	Mitochondrial transcription termination factor family protein OS=Arabidopsis thaliana GN=AT4G14605 PE=4 SV=1
Locus_98_Transcript_4/7_Confidence_0.667_Length_1911	tr|F4JVI3|F4JVI3_ARATH	2e-164	Mitochondrial transcription termination factor family protein OS=Arabidopsis thaliana GN=AT4G14605 PE=4 SV=1
Locus_98_Transcript_5/7_Confidence_0.444_Length_622	tr|F4JVI3|F4JVI3_ARATH	9e-26	Mitochondrial transcription termination factor family protein OS=Arabidopsis thaliana GN=AT4G14605 PE=4 SV=1
Locus_98_Transcript_6/7_Confidence_0.667_Length_2768	tr|F4JVI3|F4JVI3_ARATH	3e-164	Mitochondrial transcription termination factor family protein OS=Arabidopsis thaliana GN=AT4G14605 PE=4 SV=1
Locus_98_Transcript_7/7_Confidence_0.667_Length_1810	tr|F4JVI3|F4JVI3_ARATH	2e-164	Mitochondrial transcription termination factor family protein OS=Arabidopsis thaliana GN=AT4G14605 PE=4 SV=1
Locus_99_Transcript_1/2_Confidence_0.667_Length_1224	tr|Q9LET3|Q9LET3_ARATH	7e-16	At3g56740 OS=Arabidopsis thaliana GN=T8M16_70 PE=2 SV=1
Locus_99_Transcript_2/2_Confidence_0.667_Length_1217	tr|Q9LET3|Q9LET3_ARATH	4e-116	At3g56740 OS=Arabidopsis thaliana GN=T8M16_70 PE=2 SV=1
Locus_100_Transcript_1/6_Confidence_0.500_Length_1747	tr|Q8GTK8|Q8GTK8_ORYSJ	1e-132	Os07g0212200 protein OS=Oryza sativa subsp. japonica GN=OJ1664_D08.107 PE=4 SV=2
Locus_100_Transcript_2/6_Confidence_0.500_Length_1637	tr|Q8GTK8|Q8GTK8_ORYSJ	1e-132	Os07g0212200 protein OS=Oryza sativa subsp. japonica GN=OJ1664_D08.107 PE=4 SV=2
Locus_100_Transcript_3/6_Confidence_0.500_Length_1727	sp|Q9LYA9|CP41A_ARATH	1e-64	Chloroplast stem-loop binding protein of 41 kDa a, chloroplastic OS=Arabidopsis thaliana GN=CSP41A PE=1 SV=1
Locus_100_Transcript_4/6_Confidence_0.500_Length_1721	tr|Q8GTK8|Q8GTK8_ORYSJ	8e-129	Os07g0212200 protein OS=Oryza sativa subsp. japonica GN=OJ1664_D08.107 PE=4 SV=2
Locus_100_Transcript_5/6_Confidence_0.611_Length_2554	tr|Q8GTK8|Q8GTK8_ORYSJ	4e-106	Os07g0212200 protein OS=Oryza sativa subsp. japonica GN=OJ1664_D08.107 PE=4 SV=2
Locus_100_Transcript_6/6_Confidence_0.500_Length_1641	tr|Q8GTK8|Q8GTK8_ORYSJ	7e-134	Os07g0212200 protein OS=Oryza sativa subsp. japonica GN=OJ1664_D08.107 PE=4 SV=2
Locus_101_Transcript_1/10_Confidence_0.517_Length_2722	sp|Q8H0Y8|WRK41_ARATH	9e-50	Probable WRKY transcription factor 41 OS=Arabidopsis thaliana GN=WRKY41 PE=2 SV=2
Locus_101_Transcript_2/10_Confidence_0.483_Length_2463	sp|Q8H0Y8|WRK41_ARATH	8e-50	Probable WRKY transcription factor 41 OS=Arabidopsis thaliana GN=WRKY41 PE=2 SV=2
Locus_101_Transcript_3/10_Confidence_0.207_Length_1144	tr|Q8S9I8|Q8S9I8_ARATH	4e-44	At1g64350/F15H21_2 OS=Arabidopsis thaliana GN=AT1G64355 PE=2 SV=1
Locus_101_Transcript_4/10_Confidence_0.276_Length_990	tr|Q9C7V9|Q9C7V9_ARATH	6e-18	Putative uncharacterized protein F15H21.2 OS=Arabidopsis thaliana GN=F15H21.2 PE=2 SV=1
Locus_101_Transcript_5/10_Confidence_0.621_Length_2926	sp|Q8H0Y8|WRK41_ARATH	8e-50	Probable WRKY transcription factor 41 OS=Arabidopsis thaliana GN=WRKY41 PE=2 SV=2
Locus_101_Transcript_6/10_Confidence_0.483_Length_2619	tr|Q8S9I8|Q8S9I8_ARATH	1e-43	At1g64350/F15H21_2 OS=Arabidopsis thaliana GN=AT1G64355 PE=2 SV=1
Locus_101_Transcript_7/10_Confidence_0.069_Length_742	tr|Q9C7V9|Q9C7V9_ARATH	6e-19	Putative uncharacterized protein F15H21.2 OS=Arabidopsis thaliana GN=F15H21.2 PE=2 SV=1
Locus_101_Transcript_8/10_Confidence_0.586_Length_3349	sp|Q8H0Y8|WRK41_ARATH	4e-54	Probable WRKY transcription factor 41 OS=Arabidopsis thaliana GN=WRKY41 PE=2 SV=2
Locus_101_Transcript_9/10_Confidence_0.621_Length_3109	tr|Q8S9I8|Q8S9I8_ARATH	1e-43	At1g64350/F15H21_2 OS=Arabidopsis thaliana GN=AT1G64355 PE=2 SV=1
Locus_101_Transcript_10/10_Confidence_0.621_Length_2843	sp|Q8H0Y8|WRK41_ARATH	4e-54	Probable WRKY transcription factor 41 OS=Arabidopsis thaliana GN=WRKY41 PE=2 SV=2
Locus_102_Transcript_1/2_Confidence_0.750_Length_3014	sp|Q3ECH5|PP107_ARATH	4e-115	Pentatricopeptide repeat-containing protein At1g66345, mitochondrial OS=Arabidopsis thaliana GN=At1g66345 PE=1 SV=1
Locus_102_Transcript_2/2_Confidence_0.750_Length_1418	sp|Q9ZR03|UCRIA_ARATH	3e-36	Cytochrome b6-f complex iron-sulfur subunit, chloroplastic OS=Arabidopsis thaliana GN=petC PE=1 SV=1
Locus_103_Transcript_1/5_Confidence_0.462_Length_697	tr|Q8LAI8|Q8LAI8_ARATH	5e-43	Putative uncharacterized protein OS=Arabidopsis thaliana PE=2 SV=1
Locus_103_Transcript_2/5_Confidence_0.538_Length_1632	tr|O82167|O82167_ARATH	3e-124	At2g35260/T4C15.7 OS=Arabidopsis thaliana GN=AT2G35260 PE=2 SV=1
Locus_103_Transcript_3/5_Confidence_0.769_Length_2320	tr|O82167|O82167_ARATH	3e-95	At2g35260/T4C15.7 OS=Arabidopsis thaliana GN=AT2G35260 PE=2 SV=1
Locus_103_Transcript_4/5_Confidence_0.615_Length_2943	tr|Q2A959|Q2A959_BRAOL	9e-117	Putative uncharacterized protein OS=Brassica oleracea GN=40.t00061 PE=4 SV=1
Locus_103_Transcript_5/5_Confidence_0.538_Length_1542	tr|O82167|O82167_ARATH	7e-129	At2g35260/T4C15.7 OS=Arabidopsis thaliana GN=AT2G35260 PE=2 SV=1
Locus_104_Transcript_1/3_Confidence_0.286_Length_663	tr|Q67ZX8|Q67ZX8_ARATH	4e-15	40S ribosomal protein S19-like OS=Arabidopsis thaliana GN=At5g61170 PE=2 SV=1
Locus_104_Transcript_2/3_Confidence_0.286_Length_854	sp|Q9SGA6|RS191_ARATH	2e-05	40S ribosomal protein S19-1 OS=Arabidopsis thaliana GN=RPS19A PE=2 SV=1
Locus_104_Transcript_3/3_Confidence_0.714_Length_1100	sp|Q9SGA6|RS191_ARATH	3e-53	40S ribosomal protein S19-1 OS=Arabidopsis thaliana GN=RPS19A PE=2 SV=1
Locus_105_Transcript_1/6_Confidence_0.529_Length_524	sp|O81765|PLRX4_ARATH	5e-12	Pollen-specific leucine-rich repeat extensin-like protein 4 OS=Arabidopsis thaliana GN=PEX4 PE=2 SV=1
Locus_105_Transcript_2/6_Confidence_0.529_Length_521	sp|Q9T0I5|PRP4_ARATH	1e-12	Proline-rich protein 4 OS=Arabidopsis thaliana GN=PRP4 PE=2 SV=1
Locus_105_Transcript_3/6_Confidence_0.176_Length_200	sp|Q9T0I5|PRP4_ARATH	3e-10	Proline-rich protein 4 OS=Arabidopsis thaliana GN=PRP4 PE=2 SV=1
Locus_105_Transcript_4/6_Confidence_0.294_Length_266	sp|Q9T0I5|PRP4_ARATH	4e-13	Proline-rich protein 4 OS=Arabidopsis thaliana GN=PRP4 PE=2 SV=1
Locus_105_Transcript_5/6_Confidence_0.235_Length_1113	sp|Q9T0I5|PRP4_ARATH	7e-47	Proline-rich protein 4 OS=Arabidopsis thaliana GN=PRP4 PE=2 SV=1
Locus_105_Transcript_6/6_Confidence_0.529_Length_524	sp|Q9T0I5|PRP4_ARATH	1e-12	Proline-rich protein 4 OS=Arabidopsis thaliana GN=PRP4 PE=2 SV=1
Locus_106_Transcript_1/6_Confidence_0.308_Length_1362	tr|Q6I587|Q6I587_ORYSJ	1e-165	Os05g0585500 protein OS=Oryza sativa subsp. japonica GN=OSJNBa0009C07.9 PE=2 SV=1
Locus_106_Transcript_2/6_Confidence_0.385_Length_1899	tr|Q6I587|Q6I587_ORYSJ	4e-161	Os05g0585500 protein OS=Oryza sativa subsp. japonica GN=OSJNBa0009C07.9 PE=2 SV=1
Locus_106_Transcript_3/6_Confidence_0.462_Length_1552	tr|Q6I587|Q6I587_ORYSJ	4e-180	Os05g0585500 protein OS=Oryza sativa subsp. japonica GN=OSJNBa0009C07.9 PE=2 SV=1
Locus_106_Transcript_4/6_Confidence_0.231_Length_917	tr|Q6I587|Q6I587_ORYSJ	2e-147	Os05g0585500 protein OS=Oryza sativa subsp. japonica GN=OSJNBa0009C07.9 PE=2 SV=1
Locus_106_Transcript_5/6_Confidence_0.385_Length_1789	tr|Q6I587|Q6I587_ORYSJ	4e-161	Os05g0585500 protein OS=Oryza sativa subsp. japonica GN=OSJNBa0009C07.9 PE=2 SV=1
Locus_106_Transcript_6/6_Confidence_0.462_Length_1462	tr|Q6I587|Q6I587_ORYSJ	0	Os05g0585500 protein OS=Oryza sativa subsp. japonica GN=OSJNBa0009C07.9 PE=2 SV=1
Locus_107_Transcript_3/12_Confidence_0.213_Length_1601	tr|F4JPU9|F4JPU9_ARATH	1e-114	PGR5-like protein 1B OS=Arabidopsis thaliana GN=PGRL1B PE=2 SV=1
Locus_107_Transcript_4/12_Confidence_0.404_Length_1882	sp|Q8GYC7|PGL1B_ARATH	3e-109	PGR5-like protein 1B, chloroplastic OS=Arabidopsis thaliana GN=PGRL1B PE=1 SV=1
Locus_107_Transcript_5/12_Confidence_0.404_Length_2383	sp|Q8H112|PGL1A_ARATH	3e-59	PGR5-like protein 1A, chloroplastic OS=Arabidopsis thaliana GN=PGRL1A PE=1 SV=1
Locus_107_Transcript_6/12_Confidence_0.404_Length_2077	tr|F4JPU9|F4JPU9_ARATH	4e-114	PGR5-like protein 1B OS=Arabidopsis thaliana GN=PGRL1B PE=2 SV=1
Locus_107_Transcript_7/12_Confidence_0.362_Length_1383	tr|F4JPU9|F4JPU9_ARATH	5e-69	PGR5-like protein 1B OS=Arabidopsis thaliana GN=PGRL1B PE=2 SV=1
Locus_107_Transcript_9/12_Confidence_0.340_Length_1954	sp|Q8H112|PGL1A_ARATH	1e-105	PGR5-like protein 1A, chloroplastic OS=Arabidopsis thaliana GN=PGRL1A PE=1 SV=1
Locus_107_Transcript_10/12_Confidence_0.213_Length_1969	sp|Q8H112|PGL1A_ARATH	4e-104	PGR5-like protein 1A, chloroplastic OS=Arabidopsis thaliana GN=PGRL1A PE=1 SV=1
Locus_107_Transcript_11/12_Confidence_0.383_Length_2074	sp|Q8H112|PGL1A_ARATH	1e-98	PGR5-like protein 1A, chloroplastic OS=Arabidopsis thaliana GN=PGRL1A PE=1 SV=1
Locus_107_Transcript_12/12_Confidence_0.404_Length_1755	tr|F4JPU9|F4JPU9_ARATH	3e-114	PGR5-like protein 1B OS=Arabidopsis thaliana GN=PGRL1B PE=2 SV=1
Locus_108_Transcript_1/6_Confidence_0.667_Length_2499	tr|Q9FHX1|Q9FHX1_ARATH	2e-159	Regulator of chromosome condensation (RCC1) family with FYVE zinc finger domain OS=Arabidopsis thaliana GN=AT5G42140 PE=4 SV=1
Locus_108_Transcript_2/6_Confidence_0.133_Length_1746	tr|Q9FHX1|Q9FHX1_ARATH	1e-159	Regulator of chromosome condensation (RCC1) family with FYVE zinc finger domain OS=Arabidopsis thaliana GN=AT5G42140 PE=4 SV=1
Locus_108_Transcript_3/6_Confidence_0.600_Length_2877	tr|Q9FHX1|Q9FHX1_ARATH	2e-160	Regulator of chromosome condensation (RCC1) family with FYVE zinc finger domain OS=Arabidopsis thaliana GN=AT5G42140 PE=4 SV=1
Locus_108_Transcript_4/6_Confidence_0.467_Length_2071	tr|Q9FHX1|Q9FHX1_ARATH	5e-160	Regulator of chromosome condensation (RCC1) family with FYVE zinc finger domain OS=Arabidopsis thaliana GN=AT5G42140 PE=4 SV=1
Locus_108_Transcript_5/6_Confidence_0.533_Length_2981	tr|Q9FHX1|Q9FHX1_ARATH	2e-160	Regulator of chromosome condensation (RCC1) family with FYVE zinc finger domain OS=Arabidopsis thaliana GN=AT5G42140 PE=4 SV=1
Locus_108_Transcript_6/6_Confidence_0.600_Length_2907	tr|Q9FHX1|Q9FHX1_ARATH	2e-160	Regulator of chromosome condensation (RCC1) family with FYVE zinc finger domain OS=Arabidopsis thaliana GN=AT5G42140 PE=4 SV=1
Locus_109_Transcript_1/9_Confidence_0.058_Length_1090	tr|Q0DFW1|Q0DFW1_ORYSJ	6e-44	Aspartic proteinase oryzasin 1 OS=Oryza sativa subsp. japonica GN=Os05g0567100 PE=2 SV=1
Locus_109_Transcript_2/9_Confidence_0.096_Length_1083	tr|Q9LGZ3|Q9LGZ3_ORYSJ	7e-43	Os01g0290000 protein OS=Oryza sativa subsp. japonica GN=P0469E05.27 PE=2 SV=1
Locus_109_Transcript_3/9_Confidence_0.077_Length_2236	tr|Q0DFW1|Q0DFW1_ORYSJ	2e-87	Aspartic proteinase oryzasin 1 OS=Oryza sativa subsp. japonica GN=Os05g0567100 PE=2 SV=1
Locus_109_Transcript_4/9_Confidence_0.058_Length_1866	tr|Q0DFW1|Q0DFW1_ORYSJ	4e-89	Aspartic proteinase oryzasin 1 OS=Oryza sativa subsp. japonica GN=Os05g0567100 PE=2 SV=1
Locus_109_Transcript_5/9_Confidence_0.135_Length_3123	tr|Q0DFW1|Q0DFW1_ORYSJ	5e-91	Aspartic proteinase oryzasin 1 OS=Oryza sativa subsp. japonica GN=Os05g0567100 PE=2 SV=1
Locus_109_Transcript_6/9_Confidence_0.077_Length_1933	tr|Q39311|Q39311_BRANA	8e-92	Aspartic protease OS=Brassica napus PE=3 SV=1
Locus_109_Transcript_7/9_Confidence_0.077_Length_2619	tr|Q0DFW1|Q0DFW1_ORYSJ	2e-86	Aspartic proteinase oryzasin 1 OS=Oryza sativa subsp. japonica GN=Os05g0567100 PE=2 SV=1
Locus_109_Transcript_8/9_Confidence_0.173_Length_3748	tr|Q0DFW1|Q0DFW1_ORYSJ	1e-92	Aspartic proteinase oryzasin 1 OS=Oryza sativa subsp. japonica GN=Os05g0567100 PE=2 SV=1
Locus_109_Transcript_9/9_Confidence_0.135_Length_3123	tr|Q0DFW1|Q0DFW1_ORYSJ	2e-92	Aspartic proteinase oryzasin 1 OS=Oryza sativa subsp. japonica GN=Os05g0567100 PE=2 SV=1
Locus_110_Transcript_1/1_Confidence_1.000_Length_1345	tr|Q9LY04|Q9LY04_ARATH	6e-33	At3g56360 OS=Arabidopsis thaliana GN=T5P19_10 PE=2 SV=1
Locus_111_Transcript_1/2_Confidence_0.750_Length_989	tr|Q41908|Q41908_ARATH	3e-28	Photosystem II 7kD protein OS=Arabidopsis thaliana PE=2 SV=1
Locus_111_Transcript_2/2_Confidence_0.750_Length_790	tr|Q41908|Q41908_ARATH	1e-34	Photosystem II 7kD protein OS=Arabidopsis thaliana PE=2 SV=1
Locus_112_Transcript_1/3_Confidence_0.714_Length_3213	sp|Q9SD76|PHS2_ARATH	0	Alpha-glucan phosphorylase 2, cytosolic OS=Arabidopsis thaliana GN=PHS2 PE=2 SV=1
Locus_112_Transcript_2/3_Confidence_0.714_Length_3393	sp|Q9SD76|PHS2_ARATH	0	Alpha-glucan phosphorylase 2, cytosolic OS=Arabidopsis thaliana GN=PHS2 PE=2 SV=1
Locus_112_Transcript_3/3_Confidence_0.714_Length_3122	sp|Q9SD76|PHS2_ARATH	0	Alpha-glucan phosphorylase 2, cytosolic OS=Arabidopsis thaliana GN=PHS2 PE=2 SV=1
Locus_113_Transcript_1/1_Confidence_1.000_Length_1234	sp|Q9CAK8|ISPF_ARATH	2e-41	2-C-methyl-D-erythritol 2,4-cyclodiphosphate synthase, chloroplastic OS=Arabidopsis thaliana GN=ISPF PE=1 SV=1
Locus_114_Transcript_1/3_Confidence_0.571_Length_1898	sp|Q93WX6|NFS2_ARATH	0	Cysteine desulfurase 2, chloroplastic OS=Arabidopsis thaliana GN=NFS2 PE=1 SV=1
Locus_114_Transcript_2/3_Confidence_0.571_Length_1778	sp|Q93WX6|NFS2_ARATH	0	Cysteine desulfurase 2, chloroplastic OS=Arabidopsis thaliana GN=NFS2 PE=1 SV=1
Locus_114_Transcript_3/3_Confidence_0.571_Length_1794	sp|Q93WX6|NFS2_ARATH	0	Cysteine desulfurase 2, chloroplastic OS=Arabidopsis thaliana GN=NFS2 PE=1 SV=1
Locus_115_Transcript_1/5_Confidence_0.182_Length_1337	sp|Q9ZNZ7|GLTB1_ARATH	2e-134	Ferredoxin-dependent glutamate synthase 1, chloroplastic/mitochondrial OS=Arabidopsis thaliana GN=GLU1 PE=1 SV=3
Locus_115_Transcript_2/5_Confidence_0.455_Length_3248	sp|Q9ZNZ7|GLTB1_ARATH	0	Ferredoxin-dependent glutamate synthase 1, chloroplastic/mitochondrial OS=Arabidopsis thaliana GN=GLU1 PE=1 SV=3
Locus_115_Transcript_3/5_Confidence_0.273_Length_2125	sp|Q9ZNZ7|GLTB1_ARATH	0	Ferredoxin-dependent glutamate synthase 1, chloroplastic/mitochondrial OS=Arabidopsis thaliana GN=GLU1 PE=1 SV=3
Locus_115_Transcript_4/5_Confidence_0.182_Length_1257	tr|Q0WW25|Q0WW25_ARATH	1e-14	Ferredoxin-dependent glutamate synthase OS=Arabidopsis thaliana GN=At5g04140 PE=2 SV=1
Locus_115_Transcript_5/5_Confidence_0.545_Length_5669	sp|Q9ZNZ7|GLTB1_ARATH	0	Ferredoxin-dependent glutamate synthase 1, chloroplastic/mitochondrial OS=Arabidopsis thaliana GN=GLU1 PE=1 SV=3
Locus_116_Transcript_1/2_Confidence_0.571_Length_981	tr|F4J794|F4J794_ARATH	4e-32	DnaJ domain-containing protein OS=Arabidopsis thaliana GN=AT3G05345 PE=4 SV=1
Locus_116_Transcript_2/2_Confidence_0.714_Length_1121	tr|F4J794|F4J794_ARATH	7e-79	DnaJ domain-containing protein OS=Arabidopsis thaliana GN=AT3G05345 PE=4 SV=1
Locus_117_Transcript_1/2_Confidence_0.750_Length_2387	sp|O22832|STAD7_ARATH	0	Acyl-[acyl-carrier-protein] desaturase 7, chloroplastic OS=Arabidopsis thaliana GN=FAB2 PE=1 SV=1
Locus_117_Transcript_2/2_Confidence_0.500_Length_1903	sp|O22832|STAD7_ARATH	1e-136	Acyl-[acyl-carrier-protein] desaturase 7, chloroplastic OS=Arabidopsis thaliana GN=FAB2 PE=1 SV=1
Locus_118_Transcript_2/11_Confidence_0.233_Length_2058	tr|Q56X90|Q56X90_ARATH	1e-37	Carbonic anhydrase OS=Arabidopsis thaliana GN=At3g01500 PE=2 SV=1
Locus_118_Transcript_3/11_Confidence_0.400_Length_3431	tr|Q8W106|Q8W106_ARATH	1e-168	AT3g27930/K24A2_2 OS=Arabidopsis thaliana GN=AT3G27930 PE=2 SV=1
Locus_118_Transcript_4/11_Confidence_0.433_Length_4633	tr|Q8W106|Q8W106_ARATH	4e-94	AT3g27930/K24A2_2 OS=Arabidopsis thaliana GN=AT3G27930 PE=2 SV=1
Locus_118_Transcript_5/11_Confidence_0.367_Length_3281	tr|Q8W106|Q8W106_ARATH	1e-168	AT3g27930/K24A2_2 OS=Arabidopsis thaliana GN=AT3G27930 PE=2 SV=1
Locus_118_Transcript_6/11_Confidence_0.200_Length_2047	tr|C0Z272|C0Z272_ARATH	2e-31	Carbonic anhydrase OS=Arabidopsis thaliana GN=AT3G01500 PE=2 SV=1
Locus_118_Transcript_7/11_Confidence_0.167_Length_3133	tr|Q9LXU9|Q9LXU9_ARATH	8e-98	At5g12900 OS=Arabidopsis thaliana GN=T24H18_70 PE=1 SV=1
Locus_118_Transcript_8/11_Confidence_0.300_Length_2301	sp|P27140|CAHC_ARATH	5e-38	Carbonic anhydrase, chloroplastic OS=Arabidopsis thaliana GN=CA1 PE=1 SV=2
Locus_118_Transcript_9/11_Confidence_0.433_Length_4265	tr|Q8W106|Q8W106_ARATH	2e-168	AT3g27930/K24A2_2 OS=Arabidopsis thaliana GN=AT3G27930 PE=2 SV=1
Locus_118_Transcript_10/11_Confidence_0.333_Length_2619	sp|P27140|CAHC_ARATH	6e-38	Carbonic anhydrase, chloroplastic OS=Arabidopsis thaliana GN=CA1 PE=1 SV=2
Locus_118_Transcript_11/11_Confidence_0.433_Length_4005	tr|Q8W106|Q8W106_ARATH	1e-168	AT3g27930/K24A2_2 OS=Arabidopsis thaliana GN=AT3G27930 PE=2 SV=1
Locus_119_Transcript_1/1_Confidence_1.000_Length_1145	tr|Q9LS48|Q9LS48_ARATH	2e-85	AT3g18420/MYF24_13 OS=Arabidopsis thaliana GN=AT3G18420 PE=2 SV=1
Locus_120_Transcript_1/10_Confidence_0.405_Length_2478	tr|B9DF94|B9DF94_ARATH	0	AT3G45780 protein (Fragment) OS=Arabidopsis thaliana GN=AT3G45780 PE=2 SV=1
Locus_120_Transcript_2/10_Confidence_0.429_Length_2484	tr|B9DF94|B9DF94_ARATH	0	AT3G45780 protein (Fragment) OS=Arabidopsis thaliana GN=AT3G45780 PE=2 SV=1
Locus_120_Transcript_3/10_Confidence_0.357_Length_2566	sp|O48963|PHOT1_ARATH	0	Phototropin-1 OS=Arabidopsis thaliana GN=PHOT1 PE=1 SV=1
Locus_120_Transcript_4/10_Confidence_0.286_Length_2052	sp|P93025|PHOT2_ARATH	0	Phototropin-2 OS=Arabidopsis thaliana GN=PHOT2 PE=1 SV=2
Locus_120_Transcript_5/10_Confidence_0.286_Length_2083	sp|O48963|PHOT1_ARATH	0	Phototropin-1 OS=Arabidopsis thaliana GN=PHOT1 PE=1 SV=1
Locus_120_Transcript_6/10_Confidence_0.143_Length_1031	tr|B9DF94|B9DF94_ARATH	3e-109	AT3G45780 protein (Fragment) OS=Arabidopsis thaliana GN=AT3G45780 PE=2 SV=1
Locus_120_Transcript_7/10_Confidence_0.429_Length_3098	tr|B9DF94|B9DF94_ARATH	1e-123	AT3G45780 protein (Fragment) OS=Arabidopsis thaliana GN=AT3G45780 PE=2 SV=1
Locus_120_Transcript_8/10_Confidence_0.286_Length_2273	tr|B9DF94|B9DF94_ARATH	0	AT3G45780 protein (Fragment) OS=Arabidopsis thaliana GN=AT3G45780 PE=2 SV=1
Locus_120_Transcript_9/10_Confidence_0.357_Length_2478	tr|B9DF94|B9DF94_ARATH	0	AT3G45780 protein (Fragment) OS=Arabidopsis thaliana GN=AT3G45780 PE=2 SV=1
Locus_120_Transcript_10/10_Confidence_0.286_Length_1925	sp|O48963|PHOT1_ARATH	0	Phototropin-1 OS=Arabidopsis thaliana GN=PHOT1 PE=1 SV=1
Locus_121_Transcript_5/17_Confidence_1.000_Length_244	sp|P04778|CB1C_ARATH	2e-14	Chlorophyll a-b binding protein 1, chloroplastic OS=Arabidopsis thaliana GN=LHCB1.3 PE=1 SV=1
Locus_121_Transcript_8/17_Confidence_0.190_Length_885	sp|P04778|CB1C_ARATH	2e-46	Chlorophyll a-b binding protein 1, chloroplastic OS=Arabidopsis thaliana GN=LHCB1.3 PE=1 SV=1
Locus_121_Transcript_9/17_Confidence_0.262_Length_2477	tr|Q9C5R6|Q9C5R6_ARATH	2e-51	At2g34430 OS=Arabidopsis thaliana GN=At2g34430/T31E10.23 PE=2 SV=1
Locus_121_Transcript_10/17_Confidence_0.143_Length_1335	tr|Q0J2G2|Q0J2G2_ORYSJ	4e-99	Os09g0346500 protein OS=Oryza sativa subsp. japonica GN=Os09g0346500 PE=2 SV=1
Locus_121_Transcript_11/17_Confidence_0.190_Length_1856	sp|P04778|CB1C_ARATH	3e-73	Chlorophyll a-b binding protein 1, chloroplastic OS=Arabidopsis thaliana GN=LHCB1.3 PE=1 SV=1
Locus_121_Transcript_12/17_Confidence_0.310_Length_4848	sp|Q0WVX5|SSY4_ARATH	0	Probable starch synthase 4, chloroplastic/amyloplastic OS=Arabidopsis thaliana GN=SS4 PE=2 SV=1
Locus_121_Transcript_13/17_Confidence_0.095_Length_335	tr|Q9C5R6|Q9C5R6_ARATH	6e-25	At2g34430 OS=Arabidopsis thaliana GN=At2g34430/T31E10.23 PE=2 SV=1
Locus_121_Transcript_14/17_Confidence_0.202_Length_1218	sp|P04778|CB1C_ARATH	7e-40	Chlorophyll a-b binding protein 1, chloroplastic OS=Arabidopsis thaliana GN=LHCB1.3 PE=1 SV=1
Locus_121_Transcript_15/17_Confidence_0.238_Length_2111	tr|Q9C5R6|Q9C5R6_ARATH	8e-52	At2g34430 OS=Arabidopsis thaliana GN=At2g34430/T31E10.23 PE=2 SV=1
Locus_121_Transcript_16/17_Confidence_0.167_Length_2423	tr|Q9LY62|Q9LY62_ARATH	2e-104	Nucleotide-diphospho-sugar transferase-like protein OS=Arabidopsis thaliana GN=F27K19_10 PE=2 SV=1
Locus_121_Transcript_17/17_Confidence_0.262_Length_1503	tr|Q9C5R6|Q9C5R6_ARATH	2e-56	At2g34430 OS=Arabidopsis thaliana GN=At2g34430/T31E10.23 PE=2 SV=1
Locus_122_Transcript_1/3_Confidence_0.714_Length_1967	tr|Q8VXV8|Q8VXV8_ARATH	1e-168	AT3g20300/MQC12_5 OS=Arabidopsis thaliana GN=AT3G20300 PE=2 SV=1
Locus_122_Transcript_2/3_Confidence_0.714_Length_1969	tr|Q8VXV8|Q8VXV8_ARATH	8e-168	AT3g20300/MQC12_5 OS=Arabidopsis thaliana GN=AT3G20300 PE=2 SV=1
Locus_122_Transcript_3/3_Confidence_0.714_Length_1886	tr|Q8VXV8|Q8VXV8_ARATH	6e-173	AT3g20300/MQC12_5 OS=Arabidopsis thaliana GN=AT3G20300 PE=2 SV=1
Locus_123_Transcript_1/2_Confidence_0.600_Length_2308	sp|P50318|PGKH2_ARATH	6e-61	Phosphoglycerate kinase 2, chloroplastic OS=Arabidopsis thaliana GN=At1g56190 PE=2 SV=3
Locus_123_Transcript_2/2_Confidence_0.600_Length_1274	sp|P50318|PGKH2_ARATH	3e-61	Phosphoglycerate kinase 2, chloroplastic OS=Arabidopsis thaliana GN=At1g56190 PE=2 SV=3
Locus_124_Transcript_1/10_Confidence_0.559_Length_2099	sp|O64511|TLOV1_ARATH	9e-111	Protein TWIN LOV 1 OS=Arabidopsis thaliana GN=TLP1 PE=1 SV=2
Locus_124_Transcript_2/10_Confidence_0.500_Length_2150	sp|O64511|TLOV1_ARATH	1e-90	Protein TWIN LOV 1 OS=Arabidopsis thaliana GN=TLP1 PE=1 SV=2
Locus_124_Transcript_3/10_Confidence_0.382_Length_1706	sp|O64511|TLOV1_ARATH	6e-92	Protein TWIN LOV 1 OS=Arabidopsis thaliana GN=TLP1 PE=1 SV=2
Locus_124_Transcript_4/10_Confidence_0.559_Length_2254	sp|O64511|TLOV1_ARATH	4e-115	Protein TWIN LOV 1 OS=Arabidopsis thaliana GN=TLP1 PE=1 SV=2
Locus_124_Transcript_5/10_Confidence_0.588_Length_2240	sp|O64511|TLOV1_ARATH	1e-112	Protein TWIN LOV 1 OS=Arabidopsis thaliana GN=TLP1 PE=1 SV=2
Locus_124_Transcript_7/10_Confidence_0.559_Length_2471	sp|O64511|TLOV1_ARATH	2e-53	Protein TWIN LOV 1 OS=Arabidopsis thaliana GN=TLP1 PE=1 SV=2
Locus_124_Transcript_8/10_Confidence_0.294_Length_1433	sp|O64511|TLOV1_ARATH	2e-83	Protein TWIN LOV 1 OS=Arabidopsis thaliana GN=TLP1 PE=1 SV=2
Locus_124_Transcript_9/10_Confidence_0.088_Length_2231	tr|C0Z2M8|C0Z2M8_ARATH	4e-171	AT5G26030 protein OS=Arabidopsis thaliana GN=AT5G26030 PE=2 SV=1
Locus_124_Transcript_10/10_Confidence_0.588_Length_2170	sp|O64511|TLOV1_ARATH	1e-117	Protein TWIN LOV 1 OS=Arabidopsis thaliana GN=TLP1 PE=1 SV=2
Locus_125_Transcript_1/5_Confidence_0.500_Length_1621	sp|O82768|HIS2_ARATH	4e-95	Histidine biosynthesis bifunctional protein hisIE, chloroplastic OS=Arabidopsis thaliana GN=HISN2 PE=2 SV=1
Locus_125_Transcript_2/5_Confidence_0.500_Length_1536	sp|O82768|HIS2_ARATH	3e-97	Histidine biosynthesis bifunctional protein hisIE, chloroplastic OS=Arabidopsis thaliana GN=HISN2 PE=2 SV=1
Locus_125_Transcript_3/5_Confidence_0.333_Length_1593	sp|O82768|HIS2_ARATH	7e-92	Histidine biosynthesis bifunctional protein hisIE, chloroplastic OS=Arabidopsis thaliana GN=HISN2 PE=2 SV=1
Locus_125_Transcript_5/5_Confidence_0.500_Length_1526	sp|O82768|HIS2_ARATH	6e-100	Histidine biosynthesis bifunctional protein hisIE, chloroplastic OS=Arabidopsis thaliana GN=HISN2 PE=2 SV=1
Locus_126_Transcript_1/1_Confidence_1.000_Length_353	sp|Q8GYU0|RIC2_ARATH	6e-15	CRIB domain-containing protein RIC2 OS=Arabidopsis thaliana GN=RIC2 PE=1 SV=1
Locus_127_Transcript_1/6_Confidence_0.600_Length_1540	tr|Q2HPC2|Q2HPC2_SOLTU	6e-80	SGT1 OS=Solanum tuberosum PE=1 SV=1
Locus_127_Transcript_2/6_Confidence_0.133_Length_803	tr|Q2HPC2|Q2HPC2_SOLTU	1e-51	SGT1 OS=Solanum tuberosum PE=1 SV=1
Locus_127_Transcript_3/6_Confidence_0.600_Length_1482	tr|Q2HPC2|Q2HPC2_SOLTU	5e-145	SGT1 OS=Solanum tuberosum PE=1 SV=1
Locus_127_Transcript_4/6_Confidence_0.533_Length_928	tr|Q2HPC2|Q2HPC2_SOLTU	3e-90	SGT1 OS=Solanum tuberosum PE=1 SV=1
Locus_127_Transcript_5/6_Confidence_0.600_Length_1068	tr|Q2HPC2|Q2HPC2_SOLTU	4e-63	SGT1 OS=Solanum tuberosum PE=1 SV=1
Locus_127_Transcript_6/6_Confidence_0.600_Length_1380	tr|Q2HPC2|Q2HPC2_SOLTU	3e-150	SGT1 OS=Solanum tuberosum PE=1 SV=1
Locus_128_Transcript_1/2_Confidence_0.750_Length_2149	sp|Q39161|NIR_ARATH	0	Ferredoxin--nitrite reductase, chloroplastic OS=Arabidopsis thaliana GN=NIR1 PE=1 SV=1
Locus_128_Transcript_2/2_Confidence_0.750_Length_1654	sp|Q39161|NIR_ARATH	0	Ferredoxin--nitrite reductase, chloroplastic OS=Arabidopsis thaliana GN=NIR1 PE=1 SV=1
Locus_129_Transcript_1/2_Confidence_0.857_Length_1948	sp|Q9LD95|SIGF_ARATH	5e-140	RNA polymerase sigma factor sigF, chloroplastic OS=Arabidopsis thaliana GN=SIGF PE=1 SV=1
Locus_129_Transcript_2/2_Confidence_0.857_Length_1954	sp|Q9LD95|SIGF_ARATH	9e-142	RNA polymerase sigma factor sigF, chloroplastic OS=Arabidopsis thaliana GN=SIGF PE=1 SV=1
Locus_130_Transcript_1/4_Confidence_0.500_Length_624	tr|A8Y7S8|A8Y7S8_ARATH	7e-39	Z-box binding factor 3 OS=Arabidopsis thaliana GN=zbf3 PE=1 SV=1
Locus_130_Transcript_2/4_Confidence_0.333_Length_506	tr|A8Y7S8|A8Y7S8_ARATH	4e-39	Z-box binding factor 3 OS=Arabidopsis thaliana GN=zbf3 PE=1 SV=1
Locus_130_Transcript_3/4_Confidence_0.333_Length_651	tr|F4K8M3|F4K8M3_ARATH	1e-32	Calmodulin 1 OS=Arabidopsis thaliana GN=CAM1 PE=2 SV=1
Locus_130_Transcript_4/4_Confidence_0.500_Length_728	tr|A8Y7S8|A8Y7S8_ARATH	9e-39	Z-box binding factor 3 OS=Arabidopsis thaliana GN=zbf3 PE=1 SV=1
Locus_131_Transcript_1/2_Confidence_0.875_Length_2879	tr|Q9LNN0|Q9LNN0_ARATH	0	F8L10.9 protein OS=Arabidopsis thaliana GN=F8L10.9 PE=4 SV=1
Locus_131_Transcript_2/2_Confidence_0.875_Length_2703	tr|Q9LNN0|Q9LNN0_ARATH	0	F8L10.9 protein OS=Arabidopsis thaliana GN=F8L10.9 PE=4 SV=1
Locus_132_Transcript_1/1_Confidence_1.000_Length_715	tr|Q0JJZ7|Q0JJZ7_ORYSJ	2e-55	Os01g0706500 protein OS=Oryza sativa subsp. japonica GN=Os01g0706500 PE=4 SV=1
Locus_133_Transcript_1/4_Confidence_0.214_Length_295	tr|A8MQW1|A8MQW1_ARATH	0.0002	ECA1 gametogenesis related family protein OS=Arabidopsis thaliana GN=AT1G44191 PE=4 SV=1
Locus_133_Transcript_2/4_Confidence_0.643_Length_1739	tr|Q851P9|Q851P9_ORYSJ	3e-52	Histone-like protein OS=Oryza sativa subsp. japonica GN=OSJNBa0052F07.24 PE=2 SV=1
Locus_133_Transcript_3/4_Confidence_0.714_Length_2155	tr|Q851P9|Q851P9_ORYSJ	1e-63	Histone-like protein OS=Oryza sativa subsp. japonica GN=OSJNBa0052F07.24 PE=2 SV=1
Locus_133_Transcript_4/4_Confidence_0.643_Length_1651	tr|Q851P9|Q851P9_ORYSJ	8e-64	Histone-like protein OS=Oryza sativa subsp. japonica GN=OSJNBa0052F07.24 PE=2 SV=1
Locus_134_Transcript_1/1_Confidence_1.000_Length_1418	tr|F4JTV5|F4JTV5_ARATH	0	Adenosylhomocysteinase 1 OS=Arabidopsis thaliana GN=MEE58 PE=2 SV=1
Locus_135_Transcript_1/1_Confidence_1.000_Length_1714	sp|Q9S9U1|LRK71_ARATH	0	L-type lectin-domain containing receptor kinase VII.1 OS=Arabidopsis thaliana GN=LECRK71 PE=2 SV=1
Locus_136_Transcript_1/8_Confidence_0.560_Length_2105	tr|Q9ZSN8|Q9ZSN8_ARATH	9e-135	CTF2A (Fragment) OS=Arabidopsis thaliana PE=2 SV=1
Locus_136_Transcript_2/8_Confidence_0.520_Length_2229	tr|Q8LBA5|Q8LBA5_ARATH	1e-100	Putative monooxygenase OS=Arabidopsis thaliana PE=2 SV=1
Locus_136_Transcript_3/8_Confidence_0.600_Length_2237	tr|Q6ZHK4|Q6ZHK4_ORYSJ	7e-103	Os07g0491900 protein OS=Oryza sativa subsp. japonica GN=OJ1218_C12.23 PE=4 SV=1
Locus_136_Transcript_4/8_Confidence_0.640_Length_2277	tr|Q9ZSN8|Q9ZSN8_ARATH	1e-123	CTF2A (Fragment) OS=Arabidopsis thaliana PE=2 SV=1
Locus_136_Transcript_5/8_Confidence_0.600_Length_2215	tr|Q9ZSN8|Q9ZSN8_ARATH	5e-138	CTF2A (Fragment) OS=Arabidopsis thaliana PE=2 SV=1
Locus_136_Transcript_6/8_Confidence_0.520_Length_1552	tr|Q9ZSN8|Q9ZSN8_ARATH	1e-158	CTF2A (Fragment) OS=Arabidopsis thaliana PE=2 SV=1
Locus_136_Transcript_7/8_Confidence_0.600_Length_1766	tr|Q9ZSN8|Q9ZSN8_ARATH	1e-123	CTF2A (Fragment) OS=Arabidopsis thaliana PE=2 SV=1
Locus_136_Transcript_8/8_Confidence_0.600_Length_2266	tr|Q9ZSN8|Q9ZSN8_ARATH	1e-134	CTF2A (Fragment) OS=Arabidopsis thaliana PE=2 SV=1
Locus_137_Transcript_1/4_Confidence_0.769_Length_1595	tr|Q6YY34|Q6YY34_ORYSJ	2e-09	Os02g0584700 protein OS=Oryza sativa subsp. japonica GN=OSJNBb0056I22.9 PE=4 SV=1
Locus_137_Transcript_2/4_Confidence_0.615_Length_1617	tr|Q6YY33|Q6YY33_ORYSJ	6e-07	Os02g0584800 protein OS=Oryza sativa subsp. japonica GN=OSJNBb0056I22.11 PE=2 SV=1
Locus_137_Transcript_3/4_Confidence_0.769_Length_1599	tr|Q6YY33|Q6YY33_ORYSJ	1e-08	Os02g0584800 protein OS=Oryza sativa subsp. japonica GN=OSJNBb0056I22.11 PE=2 SV=1
Locus_137_Transcript_4/4_Confidence_0.615_Length_1520	tr|Q6YY33|Q6YY33_ORYSJ	4e-09	Os02g0584800 protein OS=Oryza sativa subsp. japonica GN=OSJNBb0056I22.11 PE=2 SV=1
Locus_138_Transcript_1/2_Confidence_0.750_Length_3699	tr|Q9M0I7|Q9M0I7_ARATH	0	At4g28200 OS=Arabidopsis thaliana GN=AT4g28200 PE=2 SV=1
Locus_138_Transcript_2/2_Confidence_0.750_Length_3593	tr|Q9M0I7|Q9M0I7_ARATH	0	At4g28200 OS=Arabidopsis thaliana GN=AT4g28200 PE=2 SV=1
Locus_139_Transcript_1/1_Confidence_1.000_Length_2420	tr|Q9M9F0|Q9M9F0_ARATH	9e-46	F3F9.15 OS=Arabidopsis thaliana GN=AT1G78310 PE=2 SV=1
Locus_140_Transcript_1/1_Confidence_1.000_Length_1640	tr|Q9FHX6|Q9FHX6_ARATH	0	Dbj|BAA84809.1 OS=Arabidopsis thaliana GN=At5g42090/MJC20.20 PE=2 SV=1
Locus_141_Transcript_1/2_Confidence_0.500_Length_3455	sp|Q9M0M5|SCL13_ARATH	3e-157	Scarecrow-like protein 13 OS=Arabidopsis thaliana GN=SCL13 PE=2 SV=2
Locus_141_Transcript_2/2_Confidence_0.750_Length_1914	sp|Q9M0M5|SCL13_ARATH	1e-11	Scarecrow-like protein 13 OS=Arabidopsis thaliana GN=SCL13 PE=2 SV=2
Locus_142_Transcript_1/1_Confidence_1.000_Length_1555	sp|Q8LGI3|ARC2A_ARATH	7e-123	Actin-related protein 2/3 complex subunit 2A OS=Arabidopsis thaliana GN=ARPC2A PE=1 SV=1
Locus_143_Transcript_1/4_Confidence_0.625_Length_1506	sp|Q8LAD2|SUCA2_ARATH	7e-165	Succinyl-CoA ligase [ADP-forming] subunit alpha-2, mitochondrial OS=Arabidopsis thaliana GN=At5g23250 PE=1 SV=2
Locus_143_Transcript_2/4_Confidence_0.750_Length_1878	sp|Q8LAD2|SUCA2_ARATH	4e-145	Succinyl-CoA ligase [ADP-forming] subunit alpha-2, mitochondrial OS=Arabidopsis thaliana GN=At5g23250 PE=1 SV=2
Locus_143_Transcript_3/4_Confidence_0.625_Length_1480	sp|Q8LAD2|SUCA2_ARATH	1e-163	Succinyl-CoA ligase [ADP-forming] subunit alpha-2, mitochondrial OS=Arabidopsis thaliana GN=At5g23250 PE=1 SV=2
Locus_143_Transcript_4/4_Confidence_0.625_Length_1506	sp|Q8LAD2|SUCA2_ARATH	7e-165	Succinyl-CoA ligase [ADP-forming] subunit alpha-2, mitochondrial OS=Arabidopsis thaliana GN=At5g23250 PE=1 SV=2
Locus_144_Transcript_1/3_Confidence_0.333_Length_524	tr|Q9SJY2|Q9SJY2_ARATH	4e-19	Putative uncharacterized protein At2g22530 OS=Arabidopsis thaliana GN=At2g22530 PE=4 SV=1
Locus_144_Transcript_2/3_Confidence_0.500_Length_883	tr|F4IJJ8|F4IJJ8_ARATH	5e-72	Alkaline-phosphatase-like family protein OS=Arabidopsis thaliana GN=AT2G22530 PE=4 SV=1
Locus_144_Transcript_3/3_Confidence_0.667_Length_1206	tr|F4IJJ8|F4IJJ8_ARATH	3e-99	Alkaline-phosphatase-like family protein OS=Arabidopsis thaliana GN=AT2G22530 PE=4 SV=1
Locus_145_Transcript_1/10_Confidence_0.250_Length_815	tr|Q6YYY1|Q6YYY1_ORYSJ	2e-52	Os08g0559900 protein OS=Oryza sativa subsp. japonica GN=P0604E01.3 PE=2 SV=1
Locus_145_Transcript_2/10_Confidence_0.429_Length_3310	tr|Q6YYY1|Q6YYY1_ORYSJ	8e-56	Os08g0559900 protein OS=Oryza sativa subsp. japonica GN=P0604E01.3 PE=2 SV=1
Locus_145_Transcript_3/10_Confidence_0.464_Length_2326	tr|Q6YYY1|Q6YYY1_ORYSJ	1e-71	Os08g0559900 protein OS=Oryza sativa subsp. japonica GN=P0604E01.3 PE=2 SV=1
Locus_145_Transcript_4/10_Confidence_0.393_Length_2405	tr|Q6YYY1|Q6YYY1_ORYSJ	1e-72	Os08g0559900 protein OS=Oryza sativa subsp. japonica GN=P0604E01.3 PE=2 SV=1
Locus_145_Transcript_5/10_Confidence_0.393_Length_2733	tr|Q6YYY1|Q6YYY1_ORYSJ	3e-44	Os08g0559900 protein OS=Oryza sativa subsp. japonica GN=P0604E01.3 PE=2 SV=1
Locus_145_Transcript_6/10_Confidence_0.250_Length_3854	tr|Q6YYY1|Q6YYY1_ORYSJ	1e-45	Os08g0559900 protein OS=Oryza sativa subsp. japonica GN=P0604E01.3 PE=2 SV=1
Locus_145_Transcript_7/10_Confidence_0.429_Length_5528	tr|Q6YYY1|Q6YYY1_ORYSJ	1e-55	Os08g0559900 protein OS=Oryza sativa subsp. japonica GN=P0604E01.3 PE=2 SV=1
Locus_145_Transcript_8/10_Confidence_0.250_Length_2120	tr|Q6YYY1|Q6YYY1_ORYSJ	2e-98	Os08g0559900 protein OS=Oryza sativa subsp. japonica GN=P0604E01.3 PE=2 SV=1
Locus_145_Transcript_9/10_Confidence_0.393_Length_3346	tr|Q6YYY1|Q6YYY1_ORYSJ	1e-79	Os08g0559900 protein OS=Oryza sativa subsp. japonica GN=P0604E01.3 PE=2 SV=1
Locus_145_Transcript_10/10_Confidence_0.393_Length_2340	tr|Q6YYY1|Q6YYY1_ORYSJ	2e-77	Os08g0559900 protein OS=Oryza sativa subsp. japonica GN=P0604E01.3 PE=2 SV=1
Locus_146_Transcript_1/9_Confidence_0.367_Length_1825	sp|Q9M591|CRD1_ARATH	7e-80	Magnesium-protoporphyrin IX monomethyl ester [oxidative] cyclase, chloroplastic OS=Arabidopsis thaliana GN=CRD1 PE=1 SV=2
Locus_146_Transcript_2/9_Confidence_0.267_Length_1459	tr|Q9SDJ2|Q9SDJ2_ORYSJ	9e-70	Magnesium-protoporphyrin IX monomethyl ester [oxidative] cyclase OS=Oryza sativa subsp. japonica GN=P0003H10.2 PE=2 SV=1
Locus_146_Transcript_3/9_Confidence_0.300_Length_2039	tr|Q9SDJ2|Q9SDJ2_ORYSJ	1e-129	Magnesium-protoporphyrin IX monomethyl ester [oxidative] cyclase OS=Oryza sativa subsp. japonica GN=P0003H10.2 PE=2 SV=1
Locus_146_Transcript_4/9_Confidence_0.333_Length_2666	sp|Q9M591|CRD1_ARATH	3e-76	Magnesium-protoporphyrin IX monomethyl ester [oxidative] cyclase, chloroplastic OS=Arabidopsis thaliana GN=CRD1 PE=1 SV=2
Locus_146_Transcript_5/9_Confidence_0.300_Length_2377	tr|Q9SDJ2|Q9SDJ2_ORYSJ	2e-69	Magnesium-protoporphyrin IX monomethyl ester [oxidative] cyclase OS=Oryza sativa subsp. japonica GN=P0003H10.2 PE=2 SV=1
Locus_146_Transcript_6/9_Confidence_0.200_Length_905	tr|Q9SDJ2|Q9SDJ2_ORYSJ	5e-70	Magnesium-protoporphyrin IX monomethyl ester [oxidative] cyclase OS=Oryza sativa subsp. japonica GN=P0003H10.2 PE=2 SV=1
Locus_146_Transcript_7/9_Confidence_0.167_Length_950	sp|Q9M591|CRD1_ARATH	3e-145	Magnesium-protoporphyrin IX monomethyl ester [oxidative] cyclase, chloroplastic OS=Arabidopsis thaliana GN=CRD1 PE=1 SV=2
Locus_146_Transcript_8/9_Confidence_0.367_Length_2463	tr|Q9SDJ2|Q9SDJ2_ORYSJ	7e-92	Magnesium-protoporphyrin IX monomethyl ester [oxidative] cyclase OS=Oryza sativa subsp. japonica GN=P0003H10.2 PE=2 SV=1
Locus_146_Transcript_9/9_Confidence_0.300_Length_1845	sp|Q9M591|CRD1_ARATH	2e-76	Magnesium-protoporphyrin IX monomethyl ester [oxidative] cyclase, chloroplastic OS=Arabidopsis thaliana GN=CRD1 PE=1 SV=2
Locus_147_Transcript_1/4_Confidence_0.727_Length_1399	sp|Q9SRX2|RL191_ARATH	4e-71	60S ribosomal protein L19-1 OS=Arabidopsis thaliana GN=RPL19A PE=2 SV=1
Locus_147_Transcript_2/4_Confidence_0.636_Length_1311	sp|Q9SRX2|RL191_ARATH	4e-71	60S ribosomal protein L19-1 OS=Arabidopsis thaliana GN=RPL19A PE=2 SV=1
Locus_147_Transcript_3/4_Confidence_0.182_Length_984	sp|Q9SRX2|RL191_ARATH	6e-47	60S ribosomal protein L19-1 OS=Arabidopsis thaliana GN=RPL19A PE=2 SV=1
Locus_147_Transcript_4/4_Confidence_0.636_Length_1316	sp|Q9SRX2|RL191_ARATH	3e-72	60S ribosomal protein L19-1 OS=Arabidopsis thaliana GN=RPL19A PE=2 SV=1
Locus_148_Transcript_3/11_Confidence_0.337_Length_7845	tr|Q84KB0|Q84KB0_CUCME	0	Pol protein OS=Cucumis melo subsp. melo PE=4 SV=1
Locus_148_Transcript_4/11_Confidence_0.416_Length_8123	tr|Q84KB0|Q84KB0_CUCME	0	Pol protein OS=Cucumis melo subsp. melo PE=4 SV=1
Locus_148_Transcript_5/11_Confidence_0.089_Length_454	tr|Q7XAA5|Q7XAA5_ORYSJ	0.0006	Os03g0758900 protein OS=Oryza sativa subsp. japonica GN=Os03g0758900 PE=2 SV=1
Locus_148_Transcript_6/11_Confidence_0.277_Length_5407	tr|Q84KB0|Q84KB0_CUCME	0	Pol protein OS=Cucumis melo subsp. melo PE=4 SV=1
Locus_148_Transcript_7/11_Confidence_0.436_Length_8077	tr|Q84KB0|Q84KB0_CUCME	0	Pol protein OS=Cucumis melo subsp. melo PE=4 SV=1
Locus_148_Transcript_8/11_Confidence_0.465_Length_8321	tr|Q84KB0|Q84KB0_CUCME	0	Pol protein OS=Cucumis melo subsp. melo PE=4 SV=1
Locus_148_Transcript_11/11_Confidence_0.455_Length_8151	tr|Q84KB0|Q84KB0_CUCME	0	Pol protein OS=Cucumis melo subsp. melo PE=4 SV=1
Locus_149_Transcript_1/1_Confidence_1.000_Length_2380	sp|Q9LHA8|MD37C_ARATH	0	Probable mediator of RNA polymerase II transcription subunit 37c OS=Arabidopsis thaliana GN=MED37C PE=1 SV=1
Locus_150_Transcript_1/5_Confidence_0.375_Length_1792	tr|Q10D68|Q10D68_ORYSJ	4e-101	Serine hydroxymethyltransferase OS=Oryza sativa subsp. japonica GN=Os03g0738400 PE=2 SV=1
Locus_150_Transcript_2/5_Confidence_0.375_Length_1789	tr|Q10D68|Q10D68_ORYSJ	4e-101	Serine hydroxymethyltransferase OS=Oryza sativa subsp. japonica GN=Os03g0738400 PE=2 SV=1
Locus_150_Transcript_3/5_Confidence_0.375_Length_1812	tr|Q10D68|Q10D68_ORYSJ	4e-101	Serine hydroxymethyltransferase OS=Oryza sativa subsp. japonica GN=Os03g0738400 PE=2 SV=1
Locus_150_Transcript_4/5_Confidence_0.500_Length_2274	tr|Q10D68|Q10D68_ORYSJ	3e-105	Serine hydroxymethyltransferase OS=Oryza sativa subsp. japonica GN=Os03g0738400 PE=2 SV=1
Locus_150_Transcript_5/5_Confidence_0.500_Length_2257	tr|Q10D68|Q10D68_ORYSJ	7e-117	Serine hydroxymethyltransferase OS=Oryza sativa subsp. japonica GN=Os03g0738400 PE=2 SV=1
Locus_151_Transcript_3/10_Confidence_0.125_Length_2100	tr|Q6YSQ6|Q6YSQ6_BRANA	4e-10	ORF108a OS=Brassica napus GN=orf108a PE=4 SV=1
Locus_151_Transcript_4/10_Confidence_0.250_Length_2358	tr|F4JEQ3|F4JEQ3_ARATH	3e-130	Polymerase gamma 1 OS=Arabidopsis thaliana GN=POLGAMMA1 PE=2 SV=1
Locus_151_Transcript_5/10_Confidence_0.333_Length_5927	tr|Q6YSQ6|Q6YSQ6_BRANA	9e-17	ORF108a OS=Brassica napus GN=orf108a PE=4 SV=1
Locus_151_Transcript_6/10_Confidence_0.167_Length_1997	tr|Q6YSQ6|Q6YSQ6_BRANA	1e-11	ORF108a OS=Brassica napus GN=orf108a PE=4 SV=1
Locus_151_Transcript_7/10_Confidence_0.500_Length_5939	tr|Q6YSQ6|Q6YSQ6_BRANA	9e-17	ORF108a OS=Brassica napus GN=orf108a PE=4 SV=1
Locus_151_Transcript_9/10_Confidence_0.125_Length_3687	tr|F4I6M1|F4I6M1_ARATH	0	Polymerase gamma 2 OS=Arabidopsis thaliana GN=POLGAMMA2 PE=2 SV=1
Locus_151_Transcript_10/10_Confidence_0.375_Length_6176	tr|Q6YSQ6|Q6YSQ6_BRANA	9e-17	ORF108a OS=Brassica napus GN=orf108a PE=4 SV=1
Locus_152_Transcript_1/3_Confidence_0.600_Length_3708	sp|Q9LSY8|U71B2_ARATH	2e-103	UDP-glycosyltransferase 71B2 OS=Arabidopsis thaliana GN=UGT71B2 PE=1 SV=1
Locus_152_Transcript_2/3_Confidence_0.600_Length_4047	sp|Q9LSY8|U71B2_ARATH	2e-103	UDP-glycosyltransferase 71B2 OS=Arabidopsis thaliana GN=UGT71B2 PE=1 SV=1
Locus_152_Transcript_3/3_Confidence_0.600_Length_3810	sp|Q9LSY8|U71B2_ARATH	2e-103	UDP-glycosyltransferase 71B2 OS=Arabidopsis thaliana GN=UGT71B2 PE=1 SV=1
Locus_153_Transcript_1/3_Confidence_0.571_Length_2380	sp|Q9FX97|FUT12_ARATH	0	Putative fucosyltransferase-like protein OS=Arabidopsis thaliana GN=FUT12 PE=2 SV=1
Locus_153_Transcript_2/3_Confidence_0.429_Length_1613	sp|Q9LJK1|FUT11_ARATH	2e-85	Glycoprotein 3-alpha-L-fucosyltransferase A OS=Arabidopsis thaliana GN=FUT11 PE=2 SV=1
Locus_153_Transcript_3/3_Confidence_0.571_Length_2376	sp|Q9FX97|FUT12_ARATH	0	Putative fucosyltransferase-like protein OS=Arabidopsis thaliana GN=FUT12 PE=2 SV=1
Locus_154_Transcript_1/5_Confidence_0.667_Length_1240	tr|Q94F46|Q94F46_ARATH	5e-83	AT4g27310/M4I22_120 OS=Arabidopsis thaliana GN=AT1G13990 PE=2 SV=1
Locus_154_Transcript_2/5_Confidence_0.667_Length_1318	tr|Q94F46|Q94F46_ARATH	6e-80	AT4g27310/M4I22_120 OS=Arabidopsis thaliana GN=AT1G13990 PE=2 SV=1
Locus_154_Transcript_3/5_Confidence_0.583_Length_1294	tr|Q94F46|Q94F46_ARATH	7e-81	AT4g27310/M4I22_120 OS=Arabidopsis thaliana GN=AT1G13990 PE=2 SV=1
Locus_154_Transcript_4/5_Confidence_0.583_Length_2694	tr|Q94F46|Q94F46_ARATH	4e-48	AT4g27310/M4I22_120 OS=Arabidopsis thaliana GN=AT1G13990 PE=2 SV=1
Locus_154_Transcript_5/5_Confidence_0.583_Length_1222	tr|Q94F46|Q94F46_ARATH	6e-85	AT4g27310/M4I22_120 OS=Arabidopsis thaliana GN=AT1G13990 PE=2 SV=1
Locus_155_Transcript_7/16_Confidence_0.308_Length_2991	tr|Q2HIR8|Q2HIR8_ARATH	6e-101	At1g01720 OS=Arabidopsis thaliana PE=2 SV=1
Locus_155_Transcript_8/16_Confidence_0.179_Length_1873	sp|B3H4F1|SP1L1_ARATH	6e-13	Protein SPIRAL1-like 1 OS=Arabidopsis thaliana GN=SP1L1 PE=2 SV=1
Locus_155_Transcript_9/16_Confidence_0.256_Length_2135	tr|Q2HIR8|Q2HIR8_ARATH	4e-101	At1g01720 OS=Arabidopsis thaliana PE=2 SV=1
Locus_155_Transcript_10/16_Confidence_0.026_Length_428	tr|Q0WWV8|Q0WWV8_ARATH	0.0004	60S ribosomal protein L39 OS=Arabidopsis thaliana GN=At2g25210 PE=2 SV=1
Locus_155_Transcript_11/16_Confidence_0.256_Length_2350	tr|Q2HIR8|Q2HIR8_ARATH	4e-101	At1g01720 OS=Arabidopsis thaliana PE=2 SV=1
Locus_155_Transcript_12/16_Confidence_0.308_Length_3521	tr|Q0WWG7|Q0WWG7_ARATH	2e-77	Putative uncharacterized protein At1g01720 OS=Arabidopsis thaliana GN=At1g01720 PE=2 SV=1
Locus_155_Transcript_13/16_Confidence_0.051_Length_757	tr|Q0WWV8|Q0WWV8_ARATH	3e-11	60S ribosomal protein L39 OS=Arabidopsis thaliana GN=At2g25210 PE=2 SV=1
Locus_155_Transcript_14/16_Confidence_0.090_Length_1393	sp|Q944G9|ALFC2_ARATH	5e-27	Probable fructose-bisphosphate aldolase 2, chloroplastic OS=Arabidopsis thaliana GN=FBA2 PE=1 SV=2
Locus_155_Transcript_15/16_Confidence_0.256_Length_2444	tr|Q2HIR8|Q2HIR8_ARATH	5e-101	At1g01720 OS=Arabidopsis thaliana PE=2 SV=1
Locus_155_Transcript_16/16_Confidence_0.308_Length_3279	tr|Q2HIR8|Q2HIR8_ARATH	6e-101	At1g01720 OS=Arabidopsis thaliana PE=2 SV=1
Locus_156_Transcript_1/10_Confidence_0.500_Length_3033	sp|Q9FN03|UVR8_ARATH	5e-128	Ultraviolet-B receptor UVR8 OS=Arabidopsis thaliana GN=UVR8 PE=1 SV=1
Locus_156_Transcript_2/10_Confidence_0.562_Length_4443	tr|Q7XRB6|Q7XRB6_ORYSJ	3e-97	OSJNBa0006B20.1 protein OS=Oryza sativa subsp. japonica GN=OSJNBa0006B20.1 PE=2 SV=1
Locus_156_Transcript_3/10_Confidence_0.469_Length_3721	sp|Q9FN03|UVR8_ARATH	6e-121	Ultraviolet-B receptor UVR8 OS=Arabidopsis thaliana GN=UVR8 PE=1 SV=1
Locus_156_Transcript_4/10_Confidence_0.562_Length_3204	sp|Q9FN03|UVR8_ARATH	6e-128	Ultraviolet-B receptor UVR8 OS=Arabidopsis thaliana GN=UVR8 PE=1 SV=1
Locus_156_Transcript_5/10_Confidence_0.562_Length_4471	sp|Q9FN03|UVR8_ARATH	8e-128	Ultraviolet-B receptor UVR8 OS=Arabidopsis thaliana GN=UVR8 PE=1 SV=1
Locus_156_Transcript_6/10_Confidence_0.562_Length_4422	sp|Q9FN03|UVR8_ARATH	8e-128	Ultraviolet-B receptor UVR8 OS=Arabidopsis thaliana GN=UVR8 PE=1 SV=1
Locus_156_Transcript_7/10_Confidence_0.500_Length_3086	sp|Q9FN03|UVR8_ARATH	6e-128	Ultraviolet-B receptor UVR8 OS=Arabidopsis thaliana GN=UVR8 PE=1 SV=1
Locus_156_Transcript_8/10_Confidence_0.406_Length_3660	sp|Q9FN03|UVR8_ARATH	2e-85	Ultraviolet-B receptor UVR8 OS=Arabidopsis thaliana GN=UVR8 PE=1 SV=1
Locus_156_Transcript_9/10_Confidence_0.531_Length_4300	sp|Q9FN03|UVR8_ARATH	2e-135	Ultraviolet-B receptor UVR8 OS=Arabidopsis thaliana GN=UVR8 PE=1 SV=1
Locus_156_Transcript_10/10_Confidence_0.531_Length_4348	sp|Q9FN03|UVR8_ARATH	8e-128	Ultraviolet-B receptor UVR8 OS=Arabidopsis thaliana GN=UVR8 PE=1 SV=1
Locus_157_Transcript_1/1_Confidence_1.000_Length_1748	sp|Q9SCQ7|AN32_ARATH	2e-133	Acidic leucine-rich nuclear phosphoprotein 32-related protein OS=Arabidopsis thaliana GN=At3g50690 PE=2 SV=1
Locus_158_Transcript_1/1_Confidence_1.000_Length_1217	sp|P93014|RR5_ARATH	6e-113	30S ribosomal protein S5, chloroplastic OS=Arabidopsis thaliana GN=rps5 PE=1 SV=1
Locus_159_Transcript_1/1_Confidence_1.000_Length_1120	tr|Q8LGJ1|Q8LGJ1_ARATH	1e-08	Putative uncharacterized protein OS=Arabidopsis thaliana PE=2 SV=1
Locus_160_Transcript_1/5_Confidence_0.222_Length_564	sp|Q6NMB6|UTR5B_ARATH	2e-23	UDP-galactose/UDP-glucose transporter 5B OS=Arabidopsis thaliana GN=At5g59740 PE=2 SV=1
Locus_160_Transcript_2/5_Confidence_0.556_Length_1910	sp|Q6NMB6|UTR5B_ARATH	2e-68	UDP-galactose/UDP-glucose transporter 5B OS=Arabidopsis thaliana GN=At5g59740 PE=2 SV=1
Locus_160_Transcript_3/5_Confidence_0.444_Length_1325	sp|Q6NMB6|UTR5B_ARATH	8e-147	UDP-galactose/UDP-glucose transporter 5B OS=Arabidopsis thaliana GN=At5g59740 PE=2 SV=1
Locus_160_Transcript_4/5_Confidence_0.556_Length_1443	sp|Q6NMB6|UTR5B_ARATH	4e-146	UDP-galactose/UDP-glucose transporter 5B OS=Arabidopsis thaliana GN=At5g59740 PE=2 SV=1
Locus_160_Transcript_5/5_Confidence_0.556_Length_1478	sp|Q6NMB6|UTR5B_ARATH	4e-147	UDP-galactose/UDP-glucose transporter 5B OS=Arabidopsis thaliana GN=At5g59740 PE=2 SV=1
Locus_161_Transcript_1/10_Confidence_0.656_Length_3323	tr|F4JNE1|F4JNE1_ARATH	3e-147	Uncharacterized protein OS=Arabidopsis thaliana GN=AT4G17100 PE=2 SV=1
Locus_161_Transcript_2/10_Confidence_0.594_Length_2892	tr|F4JNE1|F4JNE1_ARATH	2e-147	Uncharacterized protein OS=Arabidopsis thaliana GN=AT4G17100 PE=2 SV=1
Locus_161_Transcript_3/10_Confidence_0.594_Length_2821	tr|F4JNE1|F4JNE1_ARATH	2e-147	Uncharacterized protein OS=Arabidopsis thaliana GN=AT4G17100 PE=2 SV=1
Locus_161_Transcript_4/10_Confidence_0.188_Length_861	tr|Q9ZVJ5|Q9ZVJ5_ARATH	9e-75	At2g38740/T6A23.6 OS=Arabidopsis thaliana GN=AT2G38740 PE=2 SV=2
Locus_161_Transcript_5/10_Confidence_0.500_Length_2720	tr|Q8RWB6|Q8RWB6_ARATH	9e-149	Putative serine protease-like protein OS=Arabidopsis thaliana GN=AT4G17100 PE=2 SV=1
Locus_161_Transcript_6/10_Confidence_0.656_Length_3530	tr|Q9ZVJ5|Q9ZVJ5_ARATH	2e-95	At2g38740/T6A23.6 OS=Arabidopsis thaliana GN=AT2G38740 PE=2 SV=2
Locus_161_Transcript_7/10_Confidence_0.562_Length_3455	tr|F4JNE1|F4JNE1_ARATH	9e-138	Uncharacterized protein OS=Arabidopsis thaliana GN=AT4G17100 PE=2 SV=1
Locus_161_Transcript_8/10_Confidence_0.656_Length_4631	tr|F4JNE1|F4JNE1_ARATH	4e-147	Uncharacterized protein OS=Arabidopsis thaliana GN=AT4G17100 PE=2 SV=1
Locus_161_Transcript_9/10_Confidence_0.656_Length_4572	tr|F4JNE1|F4JNE1_ARATH	6e-107	Uncharacterized protein OS=Arabidopsis thaliana GN=AT4G17100 PE=2 SV=1
Locus_161_Transcript_10/10_Confidence_0.656_Length_3245	tr|F4JNE1|F4JNE1_ARATH	3e-147	Uncharacterized protein OS=Arabidopsis thaliana GN=AT4G17100 PE=2 SV=1
Locus_162_Transcript_1/1_Confidence_1.000_Length_2245	tr|Q8H612|Q8H612_ORYSJ	3e-145	Os06g0179500 protein OS=Oryza sativa subsp. japonica GN=OSJNBa0035I03.17 PE=4 SV=1
Locus_163_Transcript_1/1_Confidence_1.000_Length_801	tr|Q9SZL0|Q9SZL0_ARATH	4e-24	Putative uncharacterized protein AT4g38100 OS=Arabidopsis thaliana GN=F20D10.220 PE=2 SV=1
Locus_164_Transcript_1/10_Confidence_0.509_Length_3221	sp|Q9LZ06|GSTL3_ARATH	2e-77	Glutathione S-transferase L3 OS=Arabidopsis thaliana GN=GSTL3 PE=2 SV=1
Locus_164_Transcript_2/10_Confidence_0.544_Length_3159	sp|Q9LZ06|GSTL3_ARATH	6e-75	Glutathione S-transferase L3 OS=Arabidopsis thaliana GN=GSTL3 PE=2 SV=1
Locus_164_Transcript_3/10_Confidence_0.526_Length_3722	sp|Q9LZ06|GSTL3_ARATH	3e-81	Glutathione S-transferase L3 OS=Arabidopsis thaliana GN=GSTL3 PE=2 SV=1
Locus_164_Transcript_4/10_Confidence_0.526_Length_3163	sp|Q9LZ06|GSTL3_ARATH	2e-81	Glutathione S-transferase L3 OS=Arabidopsis thaliana GN=GSTL3 PE=2 SV=1
Locus_164_Transcript_5/10_Confidence_0.123_Length_1701	sp|Q9LZ06|GSTL3_ARATH	1e-08	Glutathione S-transferase L3 OS=Arabidopsis thaliana GN=GSTL3 PE=2 SV=1
Locus_164_Transcript_6/10_Confidence_0.158_Length_711	sp|Q6NLB0|GSTL1_ARATH	8e-27	Glutathione S-transferase L1 OS=Arabidopsis thaliana GN=GSTL1 PE=2 SV=1
Locus_164_Transcript_7/10_Confidence_0.491_Length_3218	sp|Q9LZ06|GSTL3_ARATH	2e-81	Glutathione S-transferase L3 OS=Arabidopsis thaliana GN=GSTL3 PE=2 SV=1
Locus_164_Transcript_8/10_Confidence_0.509_Length_3258	sp|Q9LZ06|GSTL3_ARATH	2e-81	Glutathione S-transferase L3 OS=Arabidopsis thaliana GN=GSTL3 PE=2 SV=1
Locus_164_Transcript_9/10_Confidence_0.509_Length_3901	sp|Q9LZ06|GSTL3_ARATH	3e-81	Glutathione S-transferase L3 OS=Arabidopsis thaliana GN=GSTL3 PE=2 SV=1
Locus_164_Transcript_10/10_Confidence_0.509_Length_3149	sp|Q9LZ06|GSTL3_ARATH	2e-81	Glutathione S-transferase L3 OS=Arabidopsis thaliana GN=GSTL3 PE=2 SV=1
Locus_165_Transcript_1/2_Confidence_0.750_Length_1935	sp|Q9SEU6|TRXM4_ARATH	4e-28	Thioredoxin M4, chloroplastic OS=Arabidopsis thaliana GN=At3g15360 PE=2 SV=2
Locus_165_Transcript_2/2_Confidence_0.750_Length_980	sp|Q9SEU6|TRXM4_ARATH	2e-50	Thioredoxin M4, chloroplastic OS=Arabidopsis thaliana GN=At3g15360 PE=2 SV=2
Locus_166_Transcript_1/3_Confidence_0.500_Length_1034	tr|O65502|O65502_ARATH	2e-64	AT4g35250/F23E12_190 OS=Arabidopsis thaliana GN=F23E12.190 PE=2 SV=1
Locus_166_Transcript_2/3_Confidence_0.750_Length_1709	tr|Q6Z3F9|Q6Z3F9_ORYSJ	3e-120	Os08g0553800 protein OS=Oryza sativa subsp. japonica GN=OSJNBb0011H15.39-1 PE=2 SV=1
Locus_166_Transcript_3/3_Confidence_0.500_Length_1564	tr|O65502|O65502_ARATH	0	AT4g35250/F23E12_190 OS=Arabidopsis thaliana GN=F23E12.190 PE=2 SV=1
Locus_167_Transcript_1/2_Confidence_0.800_Length_2070	tr|Q9C9Z2|Q9C9Z2_ARATH	3e-99	Putative uncharacterized protein At3g08640 OS=Arabidopsis thaliana GN=F17O14.11 PE=2 SV=1
Locus_167_Transcript_2/2_Confidence_0.800_Length_1571	tr|Q9C9Z2|Q9C9Z2_ARATH	2e-99	Putative uncharacterized protein At3g08640 OS=Arabidopsis thaliana GN=F17O14.11 PE=2 SV=1
Locus_168_Transcript_1/3_Confidence_0.750_Length_1501	sp|P27521|CA4_ARATH	3e-69	Chlorophyll a-b binding protein 4, chloroplastic OS=Arabidopsis thaliana GN=LHCA4 PE=1 SV=1
Locus_168_Transcript_2/3_Confidence_0.750_Length_1428	sp|P27521|CA4_ARATH	1e-73	Chlorophyll a-b binding protein 4, chloroplastic OS=Arabidopsis thaliana GN=LHCA4 PE=1 SV=1
Locus_168_Transcript_3/3_Confidence_0.500_Length_1418	sp|P27521|CA4_ARATH	1e-79	Chlorophyll a-b binding protein 4, chloroplastic OS=Arabidopsis thaliana GN=LHCA4 PE=1 SV=1
Locus_169_Transcript_6/15_Confidence_0.500_Length_2472	tr|Q9C5A5|Q9C5A5_ARATH	0	At5g08720 OS=Arabidopsis thaliana GN=At5g08720/T2K12_70 PE=1 SV=1
Locus_169_Transcript_7/15_Confidence_0.450_Length_2244	tr|Q9C5A5|Q9C5A5_ARATH	0	At5g08720 OS=Arabidopsis thaliana GN=At5g08720/T2K12_70 PE=1 SV=1
Locus_169_Transcript_8/15_Confidence_0.467_Length_2439	tr|Q10AX3|Q10AX3_ORYSJ	0	Os03g0837900 protein OS=Oryza sativa subsp. japonica GN=Os03g0837900 PE=4 SV=1
Locus_169_Transcript_9/15_Confidence_0.383_Length_1889	tr|Q9C5A5|Q9C5A5_ARATH	8e-116	At5g08720 OS=Arabidopsis thaliana GN=At5g08720/T2K12_70 PE=1 SV=1
Locus_169_Transcript_10/15_Confidence_0.367_Length_1795	tr|Q9C5A5|Q9C5A5_ARATH	0	At5g08720 OS=Arabidopsis thaliana GN=At5g08720/T2K12_70 PE=1 SV=1
Locus_169_Transcript_11/15_Confidence_0.517_Length_2739	tr|Q9C5A5|Q9C5A5_ARATH	0	At5g08720 OS=Arabidopsis thaliana GN=At5g08720/T2K12_70 PE=1 SV=1
Locus_169_Transcript_12/15_Confidence_0.383_Length_1340	tr|Q10AX3|Q10AX3_ORYSJ	3e-105	Os03g0837900 protein OS=Oryza sativa subsp. japonica GN=Os03g0837900 PE=4 SV=1
Locus_169_Transcript_13/15_Confidence_0.467_Length_2358	tr|Q9C5A5|Q9C5A5_ARATH	0	At5g08720 OS=Arabidopsis thaliana GN=At5g08720/T2K12_70 PE=1 SV=1
Locus_169_Transcript_14/15_Confidence_0.450_Length_2314	tr|Q9C5A5|Q9C5A5_ARATH	1e-175	At5g08720 OS=Arabidopsis thaliana GN=At5g08720/T2K12_70 PE=1 SV=1
Locus_169_Transcript_15/15_Confidence_0.500_Length_2510	tr|Q9C5A5|Q9C5A5_ARATH	0	At5g08720 OS=Arabidopsis thaliana GN=At5g08720/T2K12_70 PE=1 SV=1
Locus_170_Transcript_1/1_Confidence_1.000_Length_1308	tr|Q9LVE9|Q9LVE9_ARATH	5e-11	At3g21570 OS=Arabidopsis thaliana GN=AT3G21570 PE=2 SV=1
Locus_171_Transcript_1/10_Confidence_0.667_Length_2100	sp|Q9FRL3|ERDL6_ARATH	0	Sugar transporter ERD6-like 6 OS=Arabidopsis thaliana GN=At1g75220 PE=2 SV=1
Locus_171_Transcript_2/10_Confidence_0.667_Length_2119	sp|Q93YP9|ERDL4_ARATH	0	Sugar transporter ERD6-like 4 OS=Arabidopsis thaliana GN=At1g19450 PE=2 SV=1
Locus_171_Transcript_3/10_Confidence_0.648_Length_2090	sp|Q9FRL3|ERDL6_ARATH	0	Sugar transporter ERD6-like 6 OS=Arabidopsis thaliana GN=At1g75220 PE=2 SV=1
Locus_171_Transcript_4/10_Confidence_0.685_Length_2089	sp|Q9FRL3|ERDL6_ARATH	0	Sugar transporter ERD6-like 6 OS=Arabidopsis thaliana GN=At1g75220 PE=2 SV=1
Locus_171_Transcript_5/10_Confidence_0.370_Length_1214	sp|Q93YP9|ERDL4_ARATH	1e-92	Sugar transporter ERD6-like 4 OS=Arabidopsis thaliana GN=At1g19450 PE=2 SV=1
Locus_171_Transcript_6/10_Confidence_0.685_Length_2310	sp|Q93YP9|ERDL4_ARATH	7e-117	Sugar transporter ERD6-like 4 OS=Arabidopsis thaliana GN=At1g19450 PE=2 SV=1
Locus_171_Transcript_7/10_Confidence_0.667_Length_2859	sp|Q93YP9|ERDL4_ARATH	0	Sugar transporter ERD6-like 4 OS=Arabidopsis thaliana GN=At1g19450 PE=2 SV=1
Locus_171_Transcript_8/10_Confidence_0.593_Length_2710	sp|Q9FRL3|ERDL6_ARATH	8e-149	Sugar transporter ERD6-like 6 OS=Arabidopsis thaliana GN=At1g75220 PE=2 SV=1
Locus_171_Transcript_9/10_Confidence_0.704_Length_2596	sp|Q9FRL3|ERDL6_ARATH	0	Sugar transporter ERD6-like 6 OS=Arabidopsis thaliana GN=At1g75220 PE=2 SV=1
Locus_171_Transcript_10/10_Confidence_0.667_Length_2010	sp|Q9FRL3|ERDL6_ARATH	0	Sugar transporter ERD6-like 6 OS=Arabidopsis thaliana GN=At1g75220 PE=2 SV=1
Locus_172_Transcript_1/8_Confidence_0.304_Length_1691	sp|P46309|GSH1_ARATH	3e-98	Glutamate--cysteine ligase, chloroplastic OS=Arabidopsis thaliana GN=GSH1 PE=1 SV=2
Locus_172_Transcript_2/8_Confidence_0.522_Length_2105	sp|P46309|GSH1_ARATH	0	Glutamate--cysteine ligase, chloroplastic OS=Arabidopsis thaliana GN=GSH1 PE=1 SV=2
Locus_172_Transcript_3/8_Confidence_0.652_Length_3569	sp|O23736|GSH1_BRAJU	2e-133	Glutamate--cysteine ligase, chloroplastic OS=Brassica juncea GN=GSH1 PE=1 SV=1
Locus_172_Transcript_4/8_Confidence_0.522_Length_2171	sp|P46309|GSH1_ARATH	0	Glutamate--cysteine ligase, chloroplastic OS=Arabidopsis thaliana GN=GSH1 PE=1 SV=2
Locus_172_Transcript_5/8_Confidence_0.609_Length_3190	sp|P46309|GSH1_ARATH	0	Glutamate--cysteine ligase, chloroplastic OS=Arabidopsis thaliana GN=GSH1 PE=1 SV=2
Locus_172_Transcript_6/8_Confidence_0.522_Length_2375	sp|P46309|GSH1_ARATH	0	Glutamate--cysteine ligase, chloroplastic OS=Arabidopsis thaliana GN=GSH1 PE=1 SV=2
Locus_172_Transcript_7/8_Confidence_0.609_Length_3458	sp|O23736|GSH1_BRAJU	2e-133	Glutamate--cysteine ligase, chloroplastic OS=Brassica juncea GN=GSH1 PE=1 SV=1
Locus_172_Transcript_8/8_Confidence_0.522_Length_2083	sp|P46309|GSH1_ARATH	0	Glutamate--cysteine ligase, chloroplastic OS=Arabidopsis thaliana GN=GSH1 PE=1 SV=2
Locus_173_Transcript_1/1_Confidence_1.000_Length_2330	sp|O23264|SEBP1_ARATH	0	Selenium-binding protein 1 OS=Arabidopsis thaliana GN=SBP1 PE=1 SV=1
Locus_174_Transcript_1/10_Confidence_0.385_Length_2181	sp|Q42605|UGE1_ARATH	6e-155	Bifunctional UDP-glucose 4-epimerase and UDP-xylose 4-epimerase 1 OS=Arabidopsis thaliana GN=UGE1 PE=1 SV=2
Locus_174_Transcript_2/10_Confidence_0.654_Length_5562	sp|Q9LS25|PP420_ARATH	0	Pentatricopeptide repeat-containing protein At5g46580, chloroplastic OS=Arabidopsis thaliana GN=At5g46580 PE=2 SV=1
Locus_174_Transcript_3/10_Confidence_0.577_Length_5329	sp|Q9LS25|PP420_ARATH	0	Pentatricopeptide repeat-containing protein At5g46580, chloroplastic OS=Arabidopsis thaliana GN=At5g46580 PE=2 SV=1
Locus_174_Transcript_4/10_Confidence_0.654_Length_5367	sp|Q9LS25|PP420_ARATH	0	Pentatricopeptide repeat-containing protein At5g46580, chloroplastic OS=Arabidopsis thaliana GN=At5g46580 PE=2 SV=1
Locus_174_Transcript_5/10_Confidence_0.077_Length_668	sp|Q42605|UGE1_ARATH	4e-19	Bifunctional UDP-glucose 4-epimerase and UDP-xylose 4-epimerase 1 OS=Arabidopsis thaliana GN=UGE1 PE=1 SV=2
Locus_174_Transcript_6/10_Confidence_0.462_Length_4415	sp|Q9LS25|PP420_ARATH	0	Pentatricopeptide repeat-containing protein At5g46580, chloroplastic OS=Arabidopsis thaliana GN=At5g46580 PE=2 SV=1
Locus_174_Transcript_7/10_Confidence_0.538_Length_4952	sp|Q9LS25|PP420_ARATH	0	Pentatricopeptide repeat-containing protein At5g46580, chloroplastic OS=Arabidopsis thaliana GN=At5g46580 PE=2 SV=1
Locus_174_Transcript_8/10_Confidence_0.462_Length_4408	sp|Q9LS25|PP420_ARATH	0	Pentatricopeptide repeat-containing protein At5g46580, chloroplastic OS=Arabidopsis thaliana GN=At5g46580 PE=2 SV=1
Locus_174_Transcript_9/10_Confidence_0.231_Length_1544	sp|Q42605|UGE1_ARATH	4e-171	Bifunctional UDP-glucose 4-epimerase and UDP-xylose 4-epimerase 1 OS=Arabidopsis thaliana GN=UGE1 PE=1 SV=2
Locus_174_Transcript_10/10_Confidence_0.654_Length_5694	sp|Q9LS25|PP420_ARATH	0	Pentatricopeptide repeat-containing protein At5g46580, chloroplastic OS=Arabidopsis thaliana GN=At5g46580 PE=2 SV=1
Locus_175_Transcript_1/8_Confidence_0.316_Length_1093	tr|A8MRL0|A8MRL0_ARATH	1e-71	Histone H3 OS=Arabidopsis thaliana GN=AT4G40030 PE=4 SV=1
Locus_175_Transcript_2/8_Confidence_0.421_Length_1102	tr|A8MRL0|A8MRL0_ARATH	1e-71	Histone H3 OS=Arabidopsis thaliana GN=AT4G40030 PE=4 SV=1
Locus_175_Transcript_3/8_Confidence_0.421_Length_1097	tr|A8MRL0|A8MRL0_ARATH	1e-71	Histone H3 OS=Arabidopsis thaliana GN=AT4G40030 PE=4 SV=1
Locus_175_Transcript_4/8_Confidence_0.211_Length_1133	tr|A8MRL0|A8MRL0_ARATH	3e-71	Histone H3 OS=Arabidopsis thaliana GN=AT4G40030 PE=4 SV=1
Locus_175_Transcript_5/8_Confidence_0.263_Length_657	tr|A8MRL0|A8MRL0_ARATH	5e-47	Histone H3 OS=Arabidopsis thaliana GN=AT4G40030 PE=4 SV=1
Locus_175_Transcript_6/8_Confidence_0.263_Length_1668	tr|A8MRL0|A8MRL0_ARATH	1e-69	Histone H3 OS=Arabidopsis thaliana GN=AT4G40030 PE=4 SV=1
Locus_175_Transcript_7/8_Confidence_0.263_Length_2334	sp|Q9FGQ6|EB1C_ARATH	4e-107	Microtubule-associated protein RP/EB family member 1C OS=Arabidopsis thaliana GN=EB1C PE=1 SV=1
Locus_175_Transcript_8/8_Confidence_0.316_Length_1139	tr|A8MRL0|A8MRL0_ARATH	1e-71	Histone H3 OS=Arabidopsis thaliana GN=AT4G40030 PE=4 SV=1
Locus_176_Transcript_1/10_Confidence_0.567_Length_3857	sp|Q8LPL6|AP2A1_ARATH	0	AP-2 complex subunit alpha-1 OS=Arabidopsis thaliana GN=ALPHA-ADR PE=1 SV=1
Locus_176_Transcript_2/10_Confidence_0.533_Length_3646	sp|Q8LPL6|AP2A1_ARATH	0	AP-2 complex subunit alpha-1 OS=Arabidopsis thaliana GN=ALPHA-ADR PE=1 SV=1
Locus_176_Transcript_3/10_Confidence_0.533_Length_3646	sp|Q8LPL6|AP2A1_ARATH	0	AP-2 complex subunit alpha-1 OS=Arabidopsis thaliana GN=ALPHA-ADR PE=1 SV=1
Locus_176_Transcript_4/10_Confidence_0.533_Length_3646	sp|Q8LPL6|AP2A1_ARATH	0	AP-2 complex subunit alpha-1 OS=Arabidopsis thaliana GN=ALPHA-ADR PE=1 SV=1
Locus_176_Transcript_5/10_Confidence_0.567_Length_3700	sp|Q8LPL6|AP2A1_ARATH	0	AP-2 complex subunit alpha-1 OS=Arabidopsis thaliana GN=ALPHA-ADR PE=1 SV=1
Locus_176_Transcript_6/10_Confidence_0.533_Length_3646	sp|Q8LPL6|AP2A1_ARATH	0	AP-2 complex subunit alpha-1 OS=Arabidopsis thaliana GN=ALPHA-ADR PE=1 SV=1
Locus_176_Transcript_7/10_Confidence_0.533_Length_3646	sp|Q8LPL6|AP2A1_ARATH	0	AP-2 complex subunit alpha-1 OS=Arabidopsis thaliana GN=ALPHA-ADR PE=1 SV=1
Locus_176_Transcript_8/10_Confidence_0.067_Length_656	sp|Q8LPL6|AP2A1_ARATH	8e-11	AP-2 complex subunit alpha-1 OS=Arabidopsis thaliana GN=ALPHA-ADR PE=1 SV=1
Locus_176_Transcript_9/10_Confidence_0.533_Length_3646	sp|Q8LPL6|AP2A1_ARATH	0	AP-2 complex subunit alpha-1 OS=Arabidopsis thaliana GN=ALPHA-ADR PE=1 SV=1
Locus_176_Transcript_10/10_Confidence_0.533_Length_3646	sp|Q8LPL6|AP2A1_ARATH	0	AP-2 complex subunit alpha-1 OS=Arabidopsis thaliana GN=ALPHA-ADR PE=1 SV=1
Locus_177_Transcript_1/1_Confidence_1.000_Length_935	tr|Q5N7G7|Q5N7G7_ORYSJ	3e-27	Os01g0862600 protein OS=Oryza sativa subsp. japonica GN=P0423B08.12 PE=2 SV=1
Locus_178_Transcript_1/5_Confidence_0.200_Length_559	tr|Q8W422|Q8W422_ORYSJ	8e-09	26S protease regulatory subunit 4, putative, expressed OS=Oryza sativa subsp. japonica GN=OsRPT2b PE=2 SV=1
Locus_178_Transcript_3/5_Confidence_0.400_Length_1836	sp|Q9SZD4|PRS4A_ARATH	0	26S proteasome regulatory subunit 4 homolog A OS=Arabidopsis thaliana GN=RPT2A PE=1 SV=1
Locus_178_Transcript_4/5_Confidence_0.400_Length_1974	sp|Q9SZD4|PRS4A_ARATH	0	26S proteasome regulatory subunit 4 homolog A OS=Arabidopsis thaliana GN=RPT2A PE=1 SV=1
Locus_178_Transcript_5/5_Confidence_0.400_Length_1791	sp|Q9SZD4|PRS4A_ARATH	0	26S proteasome regulatory subunit 4 homolog A OS=Arabidopsis thaliana GN=RPT2A PE=1 SV=1
Locus_179_Transcript_1/4_Confidence_0.545_Length_1444	tr|O82388|O82388_ARATH	3e-75	At2g29670/T27A16.23 OS=Arabidopsis thaliana GN=AT2G29670 PE=2 SV=2
Locus_179_Transcript_2/4_Confidence_0.636_Length_2225	tr|O82388|O82388_ARATH	9e-144	At2g29670/T27A16.23 OS=Arabidopsis thaliana GN=AT2G29670 PE=2 SV=2
Locus_179_Transcript_3/4_Confidence_0.636_Length_3462	tr|O82388|O82388_ARATH	3e-104	At2g29670/T27A16.23 OS=Arabidopsis thaliana GN=AT2G29670 PE=2 SV=2
Locus_179_Transcript_4/4_Confidence_0.636_Length_2219	tr|O82388|O82388_ARATH	9e-144	At2g29670/T27A16.23 OS=Arabidopsis thaliana GN=AT2G29670 PE=2 SV=2
Locus_180_Transcript_1/9_Confidence_0.333_Length_1180	tr|Q94LR9|Q94LR9_ORYSJ	5e-81	3-ketoacyl-CoA thiolase 2, peroxisomal, putative, expressed OS=Oryza sativa subsp. japonica GN=OSJNBb0011A08.2 PE=2 SV=1
Locus_180_Transcript_2/9_Confidence_0.583_Length_2219	tr|F0WG16|F0WG16_9STRA	6e-92	3ketoacylCoA thiolase A putative OS=Albugo laibachii Nc14 GN=AlNc14C87G5548 PE=3 SV=1
Locus_180_Transcript_3/9_Confidence_0.542_Length_2160	sp|Q56WD9|THIK2_ARATH	3e-175	3-ketoacyl-CoA thiolase 2, peroxisomal OS=Arabidopsis thaliana GN=PED1 PE=1 SV=2
Locus_180_Transcript_4/9_Confidence_0.542_Length_2206	sp|Q56WD9|THIK2_ARATH	6e-175	3-ketoacyl-CoA thiolase 2, peroxisomal OS=Arabidopsis thaliana GN=PED1 PE=1 SV=2
Locus_180_Transcript_5/9_Confidence_0.167_Length_1501	tr|Q84P96|Q84P96_ORYSJ	8e-26	3-ketoacyl-CoA thiolase-like protein OS=Oryza sativa subsp. japonica GN=OJ1136_C12.17 PE=2 SV=1
Locus_180_Transcript_6/9_Confidence_0.542_Length_2909	tr|Q84P96|Q84P96_ORYSJ	2e-152	3-ketoacyl-CoA thiolase-like protein OS=Oryza sativa subsp. japonica GN=OJ1136_C12.17 PE=2 SV=1
Locus_180_Transcript_7/9_Confidence_0.458_Length_2140	tr|Q94LR9|Q94LR9_ORYSJ	1e-80	3-ketoacyl-CoA thiolase 2, peroxisomal, putative, expressed OS=Oryza sativa subsp. japonica GN=OSJNBb0011A08.2 PE=2 SV=1
Locus_180_Transcript_8/9_Confidence_0.292_Length_1032	tr|Q84P96|Q84P96_ORYSJ	2e-56	3-ketoacyl-CoA thiolase-like protein OS=Oryza sativa subsp. japonica GN=OJ1136_C12.17 PE=2 SV=1
Locus_180_Transcript_9/9_Confidence_0.542_Length_2088	sp|Q56WD9|THIK2_ARATH	3e-179	3-ketoacyl-CoA thiolase 2, peroxisomal OS=Arabidopsis thaliana GN=PED1 PE=1 SV=2
Locus_181_Transcript_1/4_Confidence_0.158_Length_746	tr|Q9LYH2|Q9LYH2_ARATH	5e-20	AT5g12010/F14F18_180 OS=Arabidopsis thaliana GN=F14F18_180 PE=2 SV=1
Locus_181_Transcript_2/4_Confidence_0.211_Length_756	tr|Q9LYH2|Q9LYH2_ARATH	2e-21	AT5g12010/F14F18_180 OS=Arabidopsis thaliana GN=F14F18_180 PE=2 SV=1
Locus_181_Transcript_4/4_Confidence_0.789_Length_2688	tr|Q9LYH2|Q9LYH2_ARATH	8e-67	AT5g12010/F14F18_180 OS=Arabidopsis thaliana GN=F14F18_180 PE=2 SV=1
Locus_182_Transcript_1/7_Confidence_0.296_Length_1616	tr|C0Z3F3|C0Z3F3_ARATH	4e-135	AT4G13940 protein OS=Arabidopsis thaliana GN=AT4G13940 PE=2 SV=1
Locus_182_Transcript_2/7_Confidence_0.519_Length_2035	sp|O23255|SAHH1_ARATH	0	Adenosylhomocysteinase 1 OS=Arabidopsis thaliana GN=SAHH1 PE=1 SV=1
Locus_182_Transcript_3/7_Confidence_0.333_Length_1061	tr|Q5D6C4|Q5D6C4_ARATH	2e-123	S-adenosyl-L-homocysteine hydrolase 1 mutant OS=Arabidopsis thaliana GN=HOG1 PE=2 SV=1
Locus_182_Transcript_4/7_Confidence_0.407_Length_1817	sp|O23255|SAHH1_ARATH	0	Adenosylhomocysteinase 1 OS=Arabidopsis thaliana GN=SAHH1 PE=1 SV=1
Locus_182_Transcript_5/7_Confidence_0.519_Length_1780	sp|O23255|SAHH1_ARATH	0	Adenosylhomocysteinase 1 OS=Arabidopsis thaliana GN=SAHH1 PE=1 SV=1
Locus_182_Transcript_6/7_Confidence_0.519_Length_2031	sp|O23255|SAHH1_ARATH	0	Adenosylhomocysteinase 1 OS=Arabidopsis thaliana GN=SAHH1 PE=1 SV=1
Locus_182_Transcript_7/7_Confidence_0.593_Length_1779	sp|O23255|SAHH1_ARATH	0	Adenosylhomocysteinase 1 OS=Arabidopsis thaliana GN=SAHH1 PE=1 SV=1
Locus_183_Transcript_1/7_Confidence_0.650_Length_3015	tr|Q949N0|Q949N0_ARATH	1e-63	NAC domain containing protein 53 OS=Arabidopsis thaliana GN=NAC053 PE=2 SV=1
Locus_183_Transcript_2/7_Confidence_0.500_Length_1981	tr|Q949N0|Q949N0_ARATH	3e-67	NAC domain containing protein 53 OS=Arabidopsis thaliana GN=NAC053 PE=2 SV=1
Locus_183_Transcript_3/7_Confidence_0.200_Length_1270	tr|Q9SQY1|Q9SQY1_ARATH	1e-17	NAC, putative OS=Arabidopsis thaliana GN=F13M14.22 PE=2 SV=1
Locus_183_Transcript_4/7_Confidence_0.650_Length_2672	tr|Q949N0|Q949N0_ARATH	7e-47	NAC domain containing protein 53 OS=Arabidopsis thaliana GN=NAC053 PE=2 SV=1
Locus_183_Transcript_5/7_Confidence_0.650_Length_3502	sp|Q84K00|NAC78_ARATH	3e-36	NAC domain-containing protein 78 OS=Arabidopsis thaliana GN=NAC078 PE=2 SV=2
Locus_183_Transcript_6/7_Confidence_0.650_Length_3252	tr|Q949N0|Q949N0_ARATH	9e-47	NAC domain containing protein 53 OS=Arabidopsis thaliana GN=NAC053 PE=2 SV=1
Locus_183_Transcript_7/7_Confidence_0.650_Length_2933	sp|Q84K00|NAC78_ARATH	3e-67	NAC domain-containing protein 78 OS=Arabidopsis thaliana GN=NAC078 PE=2 SV=2
Locus_184_Transcript_1/5_Confidence_0.125_Length_1016	tr|Q0WW95|Q0WW95_ARATH	2e-25	Cysteine synthase OS=Arabidopsis thaliana GN=At2g43750 PE=2 SV=1
Locus_184_Transcript_2/5_Confidence_0.688_Length_1762	tr|Q5JNB0|Q5JNB0_ORYSJ	8e-158	Cysteine synthase OS=Oryza sativa subsp. japonica GN=P0020E09.29 PE=2 SV=1
Locus_184_Transcript_3/5_Confidence_0.750_Length_1880	tr|Q5JNB0|Q5JNB0_ORYSJ	1e-161	Cysteine synthase OS=Oryza sativa subsp. japonica GN=P0020E09.29 PE=2 SV=1
Locus_184_Transcript_4/5_Confidence_0.375_Length_1337	tr|Q5JNB0|Q5JNB0_ORYSJ	1e-32	Cysteine synthase OS=Oryza sativa subsp. japonica GN=P0020E09.29 PE=2 SV=1
Locus_184_Transcript_5/5_Confidence_0.688_Length_1792	tr|Q5JNB0|Q5JNB0_ORYSJ	1e-166	Cysteine synthase OS=Oryza sativa subsp. japonica GN=P0020E09.29 PE=2 SV=1
Locus_185_Transcript_1/1_Confidence_1.000_Length_795	sp|Q3E902|RS212_ARATH	9e-35	40S ribosomal protein S21-2 OS=Arabidopsis thaliana GN=RPS21C PE=2 SV=2
Locus_186_Transcript_1/6_Confidence_0.143_Length_532	tr|F4IUU9|F4IUU9_ARATH	4e-33	Acyl-CoA N-acyltransferases-containing protein OS=Arabidopsis thaliana GN=AT2G39000 PE=2 SV=1
Locus_186_Transcript_2/6_Confidence_0.500_Length_1369	tr|F4IUU9|F4IUU9_ARATH	1e-92	Acyl-CoA N-acyltransferases-containing protein OS=Arabidopsis thaliana GN=AT2G39000 PE=2 SV=1
Locus_186_Transcript_3/6_Confidence_0.500_Length_1438	tr|Q9ZV08|Q9ZV08_ARATH	1e-89	Acyl-CoA N-acyltransferases-containing protein OS=Arabidopsis thaliana GN=AT2G39000 PE=2 SV=1
Locus_186_Transcript_4/6_Confidence_0.571_Length_1649	tr|Q9ZV08|Q9ZV08_ARATH	9e-55	Acyl-CoA N-acyltransferases-containing protein OS=Arabidopsis thaliana GN=AT2G39000 PE=2 SV=1
Locus_186_Transcript_5/6_Confidence_0.500_Length_2001	tr|F4IUU9|F4IUU9_ARATH	2e-92	Acyl-CoA N-acyltransferases-containing protein OS=Arabidopsis thaliana GN=AT2G39000 PE=2 SV=1
Locus_186_Transcript_6/6_Confidence_0.429_Length_1355	tr|Q9ZV08|Q9ZV08_ARATH	5e-95	Acyl-CoA N-acyltransferases-containing protein OS=Arabidopsis thaliana GN=AT2G39000 PE=2 SV=1
Locus_187_Transcript_1/4_Confidence_0.625_Length_3386	sp|Q8RY67|WAKLO_ARATH	0	Wall-associated receptor kinase-like 14 OS=Arabidopsis thaliana GN=WAKL14 PE=2 SV=2
Locus_187_Transcript_2/4_Confidence_0.500_Length_2599	sp|Q8RY67|WAKLO_ARATH	4e-170	Wall-associated receptor kinase-like 14 OS=Arabidopsis thaliana GN=WAKL14 PE=2 SV=2
Locus_187_Transcript_3/4_Confidence_0.625_Length_3016	sp|Q8RY67|WAKLO_ARATH	2e-172	Wall-associated receptor kinase-like 14 OS=Arabidopsis thaliana GN=WAKL14 PE=2 SV=2
Locus_187_Transcript_4/4_Confidence_0.625_Length_3392	sp|Q8RY67|WAKLO_ARATH	0	Wall-associated receptor kinase-like 14 OS=Arabidopsis thaliana GN=WAKL14 PE=2 SV=2
Locus_188_Transcript_1/1_Confidence_1.000_Length_2467	sp|Q94BT6|ADO1_ARATH	0	Adagio protein 1 OS=Arabidopsis thaliana GN=ADO1 PE=1 SV=2
Locus_189_Transcript_2/11_Confidence_0.275_Length_2770	sp|Q8LFG1|AMY2_ARATH	6e-136	Probable alpha-amylase 2 OS=Arabidopsis thaliana GN=AMY2 PE=2 SV=1
Locus_189_Transcript_3/11_Confidence_0.255_Length_3019	sp|Q8LFG1|AMY2_ARATH	0	Probable alpha-amylase 2 OS=Arabidopsis thaliana GN=AMY2 PE=2 SV=1
Locus_189_Transcript_4/11_Confidence_0.373_Length_2423	sp|Q8LFG1|AMY2_ARATH	0	Probable alpha-amylase 2 OS=Arabidopsis thaliana GN=AMY2 PE=2 SV=1
Locus_189_Transcript_5/11_Confidence_0.255_Length_2527	sp|Q8LFG1|AMY2_ARATH	2e-77	Probable alpha-amylase 2 OS=Arabidopsis thaliana GN=AMY2 PE=2 SV=1
Locus_189_Transcript_6/11_Confidence_0.235_Length_1199	sp|Q8LFG1|AMY2_ARATH	1e-142	Probable alpha-amylase 2 OS=Arabidopsis thaliana GN=AMY2 PE=2 SV=1
Locus_189_Transcript_7/11_Confidence_0.255_Length_3059	sp|Q8LFG1|AMY2_ARATH	7e-136	Probable alpha-amylase 2 OS=Arabidopsis thaliana GN=AMY2 PE=2 SV=1
Locus_189_Transcript_8/11_Confidence_0.059_Length_530	sp|Q8LFG1|AMY2_ARATH	5e-58	Probable alpha-amylase 2 OS=Arabidopsis thaliana GN=AMY2 PE=2 SV=1
Locus_189_Transcript_9/11_Confidence_0.275_Length_2166	sp|Q8LFG1|AMY2_ARATH	5e-136	Probable alpha-amylase 2 OS=Arabidopsis thaliana GN=AMY2 PE=2 SV=1
Locus_189_Transcript_10/11_Confidence_0.275_Length_2423	sp|Q8LFG1|AMY2_ARATH	0	Probable alpha-amylase 2 OS=Arabidopsis thaliana GN=AMY2 PE=2 SV=1
Locus_189_Transcript_11/11_Confidence_0.275_Length_1835	sp|Q8LFG1|AMY2_ARATH	4e-136	Probable alpha-amylase 2 OS=Arabidopsis thaliana GN=AMY2 PE=2 SV=1
Locus_190_Transcript_1/4_Confidence_0.667_Length_1664	sp|Q8LBI1|RL51_ARATH	1e-133	60S ribosomal protein L5-1 OS=Arabidopsis thaliana GN=ATL5 PE=2 SV=2
Locus_190_Transcript_2/4_Confidence_0.667_Length_1774	sp|P49227|RL52_ARATH	4e-97	60S ribosomal protein L5-2 OS=Arabidopsis thaliana GN=RPL5B PE=2 SV=3
Locus_190_Transcript_4/4_Confidence_0.667_Length_1652	sp|Q8LBI1|RL51_ARATH	1e-133	60S ribosomal protein L5-1 OS=Arabidopsis thaliana GN=ATL5 PE=2 SV=2
Locus_191_Transcript_1/4_Confidence_0.778_Length_1446	sp|Q8LB10|CLPR4_ARATH	1e-77	ATP-dependent Clp protease proteolytic subunit-related protein 4, chloroplastic OS=Arabidopsis thaliana GN=CLPR4 PE=1 SV=1
Locus_191_Transcript_2/4_Confidence_0.667_Length_1401	sp|Q8LB10|CLPR4_ARATH	2e-90	ATP-dependent Clp protease proteolytic subunit-related protein 4, chloroplastic OS=Arabidopsis thaliana GN=CLPR4 PE=1 SV=1
Locus_191_Transcript_3/4_Confidence_0.556_Length_1079	sp|Q8LB10|CLPR4_ARATH	2e-54	ATP-dependent Clp protease proteolytic subunit-related protein 4, chloroplastic OS=Arabidopsis thaliana GN=CLPR4 PE=1 SV=1
Locus_191_Transcript_4/4_Confidence_0.667_Length_1200	sp|Q8LB10|CLPR4_ARATH	1e-121	ATP-dependent Clp protease proteolytic subunit-related protein 4, chloroplastic OS=Arabidopsis thaliana GN=CLPR4 PE=1 SV=1
Locus_192_Transcript_1/2_Confidence_0.833_Length_1683	sp|Q9LQL0|GCSH3_ARATH	4e-57	Glycine cleavage system H protein 3, mitochondrial OS=Arabidopsis thaliana GN=GDH3 PE=1 SV=1
Locus_192_Transcript_2/2_Confidence_0.833_Length_2866	sp|Q9LQL0|GCSH3_ARATH	8e-57	Glycine cleavage system H protein 3, mitochondrial OS=Arabidopsis thaliana GN=GDH3 PE=1 SV=1
Locus_193_Transcript_1/2_Confidence_0.667_Length_1033	tr|Q681W6|Q681W6_ARATH	1e-74	Putative ribosomal protein S9 OS=Arabidopsis thaliana GN=At1g74980 PE=2 SV=1
Locus_193_Transcript_2/2_Confidence_0.667_Length_1372	tr|Q681W6|Q681W6_ARATH	1e-74	Putative ribosomal protein S9 OS=Arabidopsis thaliana GN=At1g74980 PE=2 SV=1
Locus_194_Transcript_1/3_Confidence_0.500_Length_1148	tr|Q7X7H3|Q7X7H3_ORYSJ	1e-100	OSJNBa0076N16.12 protein OS=Oryza sativa subsp. japonica GN=OSJNBa0084K20.14 PE=2 SV=2
Locus_194_Transcript_2/3_Confidence_0.750_Length_1683	tr|Q7X7H3|Q7X7H3_ORYSJ	5e-130	OSJNBa0076N16.12 protein OS=Oryza sativa subsp. japonica GN=OSJNBa0084K20.14 PE=2 SV=2
Locus_194_Transcript_3/3_Confidence_0.500_Length_1554	tr|Q7X7H3|Q7X7H3_ORYSJ	6e-136	OSJNBa0076N16.12 protein OS=Oryza sativa subsp. japonica GN=OSJNBa0084K20.14 PE=2 SV=2
Locus_195_Transcript_1/4_Confidence_0.625_Length_1775	tr|Q940S9|Q940S9_ARATH	0	AT3g57890/T10K17_100 OS=Arabidopsis thaliana GN=AT3G57890 PE=2 SV=1
Locus_195_Transcript_2/4_Confidence_0.812_Length_2259	tr|Q940S9|Q940S9_ARATH	0	AT3g57890/T10K17_100 OS=Arabidopsis thaliana GN=AT3G57890 PE=2 SV=1
Locus_195_Transcript_3/4_Confidence_0.812_Length_2545	tr|Q940S9|Q940S9_ARATH	2e-177	AT3g57890/T10K17_100 OS=Arabidopsis thaliana GN=AT3G57890 PE=2 SV=1
Locus_195_Transcript_4/4_Confidence_0.812_Length_2150	tr|Q940S9|Q940S9_ARATH	0	AT3g57890/T10K17_100 OS=Arabidopsis thaliana GN=AT3G57890 PE=2 SV=1
Locus_196_Transcript_1/5_Confidence_0.417_Length_996	tr|Q65XG1|Q65XG1_ORYSJ	7e-86	Peptidyl-prolyl cis-trans isomerase OS=Oryza sativa subsp. japonica GN=OJ1362_D02.6 PE=2 SV=1
Locus_196_Transcript_2/5_Confidence_0.583_Length_1127	tr|Q65XG1|Q65XG1_ORYSJ	1e-79	Peptidyl-prolyl cis-trans isomerase OS=Oryza sativa subsp. japonica GN=OJ1362_D02.6 PE=2 SV=1
Locus_196_Transcript_3/5_Confidence_0.500_Length_884	tr|Q65XG1|Q65XG1_ORYSJ	2e-61	Peptidyl-prolyl cis-trans isomerase OS=Oryza sativa subsp. japonica GN=OJ1362_D02.6 PE=2 SV=1
Locus_196_Transcript_4/5_Confidence_0.667_Length_1825	tr|Q65XG1|Q65XG1_ORYSJ	1e-85	Peptidyl-prolyl cis-trans isomerase OS=Oryza sativa subsp. japonica GN=OJ1362_D02.6 PE=2 SV=1
Locus_196_Transcript_5/5_Confidence_0.583_Length_1001	tr|Q65XG1|Q65XG1_ORYSJ	7e-86	Peptidyl-prolyl cis-trans isomerase OS=Oryza sativa subsp. japonica GN=OJ1362_D02.6 PE=2 SV=1
Locus_197_Transcript_1/1_Confidence_1.000_Length_1022	sp|Q67YI6|ATL65_ARATH	9e-75	RING-H2 finger protein ATL65 OS=Arabidopsis thaliana GN=ATL65 PE=2 SV=2
Locus_198_Transcript_1/1_Confidence_1.000_Length_743	tr|O64865|O64865_ARATH	3e-43	At2g44300 OS=Arabidopsis thaliana GN=AtXYP10 PE=2 SV=1
Locus_199_Transcript_1/8_Confidence_0.538_Length_1641	tr|Q84MC1|Q84MC1_ARATH	7e-62	At4g31290 OS=Arabidopsis thaliana GN=AT4G31290 PE=2 SV=1
Locus_199_Transcript_2/8_Confidence_0.577_Length_1812	tr|Q84MC1|Q84MC1_ARATH	3e-58	At4g31290 OS=Arabidopsis thaliana GN=AT4G31290 PE=2 SV=1
Locus_199_Transcript_3/8_Confidence_0.577_Length_1691	tr|Q84MC1|Q84MC1_ARATH	6e-56	At4g31290 OS=Arabidopsis thaliana GN=AT4G31290 PE=2 SV=1
Locus_199_Transcript_4/8_Confidence_0.500_Length_909	tr|Q8GY54|Q8GY54_ARATH	9e-51	At5g26220 OS=Arabidopsis thaliana GN=At5g26220/T19G15_70 PE=2 SV=1
Locus_199_Transcript_5/8_Confidence_0.231_Length_431	tr|Q8LAB4|Q8LAB4_ARATH	1e-07	Putative uncharacterized protein OS=Arabidopsis thaliana PE=2 SV=1
Locus_199_Transcript_6/8_Confidence_0.538_Length_1762	tr|Q84MC1|Q84MC1_ARATH	3e-54	At4g31290 OS=Arabidopsis thaliana GN=AT4G31290 PE=2 SV=1
Locus_199_Transcript_7/8_Confidence_0.577_Length_1802	tr|Q84MC1|Q84MC1_ARATH	2e-54	At4g31290 OS=Arabidopsis thaliana GN=AT4G31290 PE=2 SV=1
Locus_199_Transcript_8/8_Confidence_0.538_Length_1552	tr|Q84MC1|Q84MC1_ARATH	6e-67	At4g31290 OS=Arabidopsis thaliana GN=AT4G31290 PE=2 SV=1
Locus_200_Transcript_1/2_Confidence_0.750_Length_1299	tr|Q9C9E9|Q9C9E9_ARATH	4e-24	At1g72510 OS=Arabidopsis thaliana GN=T10D10.2 PE=2 SV=1
Locus_200_Transcript_2/2_Confidence_0.750_Length_905	tr|Q9C9E9|Q9C9E9_ARATH	1e-39	At1g72510 OS=Arabidopsis thaliana GN=T10D10.2 PE=2 SV=1
Locus_201_Transcript_1/7_Confidence_0.158_Length_744	tr|Q547D7|Q547D7_ARATH	5e-20	Phosphorybosyl anthranilate transferase 1 OS=Arabidopsis thaliana PE=2 SV=1
Locus_201_Transcript_2/7_Confidence_0.632_Length_2246	tr|Q547D7|Q547D7_ARATH	4e-98	Phosphorybosyl anthranilate transferase 1 OS=Arabidopsis thaliana PE=2 SV=1
Locus_201_Transcript_3/7_Confidence_0.684_Length_2386	tr|Q547D7|Q547D7_ARATH	1e-102	Phosphorybosyl anthranilate transferase 1 OS=Arabidopsis thaliana PE=2 SV=1
Locus_201_Transcript_4/7_Confidence_0.737_Length_2369	tr|Q547D7|Q547D7_ARATH	1e-102	Phosphorybosyl anthranilate transferase 1 OS=Arabidopsis thaliana PE=2 SV=1
Locus_201_Transcript_5/7_Confidence_0.684_Length_2507	tr|Q547D7|Q547D7_ARATH	1e-102	Phosphorybosyl anthranilate transferase 1 OS=Arabidopsis thaliana PE=2 SV=1
Locus_201_Transcript_6/7_Confidence_0.684_Length_2451	tr|Q547D7|Q547D7_ARATH	3e-88	Phosphorybosyl anthranilate transferase 1 OS=Arabidopsis thaliana PE=2 SV=1
Locus_201_Transcript_7/7_Confidence_0.684_Length_2242	tr|Q547D7|Q547D7_ARATH	1e-102	Phosphorybosyl anthranilate transferase 1 OS=Arabidopsis thaliana PE=2 SV=1
Locus_202_Transcript_1/1_Confidence_1.000_Length_8040	tr|Q9SCN0|Q9SCN0_ARATH	0	At3g57420 OS=Arabidopsis thaliana GN=T8H10.20 PE=2 SV=1
Locus_203_Transcript_1/2_Confidence_0.667_Length_2810	sp|P35510|PAL1_ARATH	0	Phenylalanine ammonia-lyase 1 OS=Arabidopsis thaliana GN=PAL1 PE=1 SV=3
Locus_203_Transcript_2/2_Confidence_0.833_Length_2488	tr|A1XD61|A1XD61_BRANA	0	Phenylalanine ammonia-lyase OS=Brassica napus GN=PAL1-1 PE=2 SV=1
Locus_204_Transcript_2/6_Confidence_0.333_Length_1229	tr|O22433|O22433_ARATH	2e-15	Metallothionein 3 OS=Arabidopsis thaliana GN=MT3 PE=4 SV=1
Locus_204_Transcript_3/6_Confidence_0.400_Length_2487	tr|Q69Q87|Q69Q87_ORYSJ	8e-18	Copper chaperone COX17-1-like protein OS=Oryza sativa subsp. japonica GN=P0668D04.31 PE=4 SV=1
Locus_204_Transcript_4/6_Confidence_0.600_Length_3212	tr|O22433|O22433_ARATH	3e-15	Metallothionein 3 OS=Arabidopsis thaliana GN=MT3 PE=4 SV=1
Locus_204_Transcript_5/6_Confidence_0.267_Length_677	tr|O22433|O22433_ARATH	3e-08	Metallothionein 3 OS=Arabidopsis thaliana GN=MT3 PE=4 SV=1
Locus_204_Transcript_6/6_Confidence_0.533_Length_1357	tr|O22433|O22433_ARATH	2e-15	Metallothionein 3 OS=Arabidopsis thaliana GN=MT3 PE=4 SV=1
Locus_205_Transcript_1/2_Confidence_0.750_Length_2509	tr|Q9XFE4|Q9XFE4_ORYSJ	4e-161	FK506-binding protein OS=Oryza sativa subsp. japonica GN=OSJNBa0091C07.4 PE=2 SV=2
Locus_205_Transcript_2/2_Confidence_0.750_Length_2272	tr|Q9XFE4|Q9XFE4_ORYSJ	4e-161	FK506-binding protein OS=Oryza sativa subsp. japonica GN=OSJNBa0091C07.4 PE=2 SV=2
Locus_206_Transcript_1/4_Confidence_0.222_Length_1203	tr|Q93YT5|Q93YT5_ARATH	2e-51	Putative uncharacterized protein At2g35155 OS=Arabidopsis thaliana GN=At2g35155 PE=2 SV=1
Locus_206_Transcript_2/4_Confidence_0.667_Length_3149	tr|Q93YT5|Q93YT5_ARATH	5e-121	Putative uncharacterized protein At2g35155 OS=Arabidopsis thaliana GN=At2g35155 PE=2 SV=1
Locus_206_Transcript_3/4_Confidence_0.667_Length_3187	tr|Q8S8Q2|Q8S8Q2_ARATH	0	Expressed protein OS=Arabidopsis thaliana GN=AT2G35155 PE=2 SV=1
Locus_206_Transcript_4/4_Confidence_0.667_Length_2528	tr|Q6Z9X3|Q6Z9X3_ORYSJ	0	Os08g0407200 protein OS=Oryza sativa subsp. japonica GN=P0453D01.16-1 PE=2 SV=1
Locus_207_Transcript_1/6_Confidence_0.667_Length_3187	tr|A1E9B0|A1E9B0_9CARY	0	Vacuolar H+-pyrophosphatase OS=Kalidium foliatum PE=2 SV=1
Locus_207_Transcript_2/6_Confidence_0.333_Length_1726	tr|A1E9B0|A1E9B0_9CARY	7e-173	Vacuolar H+-pyrophosphatase OS=Kalidium foliatum PE=2 SV=1
Locus_207_Transcript_3/6_Confidence_0.222_Length_2655	tr|A1E9B0|A1E9B0_9CARY	2e-54	Vacuolar H+-pyrophosphatase OS=Kalidium foliatum PE=2 SV=1
Locus_207_Transcript_4/6_Confidence_0.667_Length_2980	tr|A1E9B0|A1E9B0_9CARY	0	Vacuolar H+-pyrophosphatase OS=Kalidium foliatum PE=2 SV=1
Locus_207_Transcript_5/6_Confidence_0.667_Length_3618	tr|A1E9B0|A1E9B0_9CARY	0	Vacuolar H+-pyrophosphatase OS=Kalidium foliatum PE=2 SV=1
Locus_207_Transcript_6/6_Confidence_0.667_Length_2891	tr|A1E9B0|A1E9B0_9CARY	0	Vacuolar H+-pyrophosphatase OS=Kalidium foliatum PE=2 SV=1
Locus_208_Transcript_1/1_Confidence_1.000_Length_1348	sp|Q9SGS4|CDSP_ARATH	2e-91	Thioredoxin-like protein CDSP32, chloroplastic OS=Arabidopsis thaliana GN=CDSP32 PE=1 SV=1
Locus_209_Transcript_1/1_Confidence_1.000_Length_2167	tr|Q9ZUX1|Q9ZUX1_ARATH	1e-139	At2g27690 OS=Arabidopsis thaliana GN=At2g27690/F15K20.21 PE=2 SV=1
Locus_210_Transcript_1/4_Confidence_0.636_Length_4541	sp|Q9ASS4|Y5838_ARATH	0	Probably inactive leucine-rich repeat receptor-like protein kinase At5g48380 OS=Arabidopsis thaliana GN=At5g48380 PE=1 SV=1
Locus_210_Transcript_2/4_Confidence_0.727_Length_4323	sp|Q9ASS4|Y5838_ARATH	0	Probably inactive leucine-rich repeat receptor-like protein kinase At5g48380 OS=Arabidopsis thaliana GN=At5g48380 PE=1 SV=1
Locus_210_Transcript_3/4_Confidence_0.636_Length_4206	sp|Q9ASS4|Y5838_ARATH	0	Probably inactive leucine-rich repeat receptor-like protein kinase At5g48380 OS=Arabidopsis thaliana GN=At5g48380 PE=1 SV=1
Locus_210_Transcript_4/4_Confidence_0.727_Length_4545	sp|Q9ASS4|Y5838_ARATH	0	Probably inactive leucine-rich repeat receptor-like protein kinase At5g48380 OS=Arabidopsis thaliana GN=At5g48380 PE=1 SV=1
Locus_211_Transcript_2/2_Confidence_0.750_Length_1148	sp|P94072|GL33_ARATH	2e-69	Germin-like protein subfamily 3 member 3 OS=Arabidopsis thaliana GN=GER3 PE=1 SV=1
Locus_212_Transcript_1/3_Confidence_0.778_Length_2654	tr|Q0WNF6|Q0WNF6_ARATH	3e-132	Putative uncharacterized protein At3g17800 OS=Arabidopsis thaliana GN=At3g17800 PE=2 SV=1
Locus_212_Transcript_2/3_Confidence_0.889_Length_3177	tr|Q0WNF6|Q0WNF6_ARATH	4e-104	Putative uncharacterized protein At3g17800 OS=Arabidopsis thaliana GN=At3g17800 PE=2 SV=1
Locus_212_Transcript_3/3_Confidence_0.778_Length_2976	tr|Q0WNF6|Q0WNF6_ARATH	4e-132	Putative uncharacterized protein At3g17800 OS=Arabidopsis thaliana GN=At3g17800 PE=2 SV=1
Locus_213_Transcript_1/1_Confidence_1.000_Length_1082	tr|Q0WRE5|Q0WRE5_ARATH	6e-88	Ribosomal protein L17-like protein OS=Arabidopsis thaliana GN=At1g67430 PE=2 SV=1
Locus_214_Transcript_1/3_Confidence_0.500_Length_1602	sp|Q94B35|ISPH_ARATH	0	4-hydroxy-3-methylbut-2-enyl diphosphate reductase, chloroplastic OS=Arabidopsis thaliana GN=ISPH PE=2 SV=1
Locus_214_Transcript_2/3_Confidence_0.500_Length_1687	sp|Q94B35|ISPH_ARATH	0	4-hydroxy-3-methylbut-2-enyl diphosphate reductase, chloroplastic OS=Arabidopsis thaliana GN=ISPH PE=2 SV=1
Locus_214_Transcript_3/3_Confidence_0.500_Length_1868	sp|Q94B35|ISPH_ARATH	0	4-hydroxy-3-methylbut-2-enyl diphosphate reductase, chloroplastic OS=Arabidopsis thaliana GN=ISPH PE=2 SV=1
Locus_215_Transcript_1/23_Confidence_1.000_Length_305	tr|Q7X6N6|Q7X6N6_ORYSJ	4e-23	Os07g0601100 protein OS=Oryza sativa subsp. japonica GN=OJ2013_G04.105 PE=4 SV=1
Locus_215_Transcript_6/23_Confidence_1.000_Length_1260	tr|Q9LI98|Q9LI98_ARATH	1e-18	Genomic DNA, chromosome 3, P1 clone: MUO10 OS=Arabidopsis thaliana GN=At3g29450 PE=4 SV=1
Locus_215_Transcript_7/23_Confidence_1.000_Length_274	tr|Q53M47|Q53M47_ORYSJ	4e-13	HAT family dimerisation domain containing protein OS=Oryza sativa subsp. japonica GN=Os11g0247800 PE=4 SV=1
Locus_215_Transcript_8/23_Confidence_1.000_Length_291	tr|Q53M47|Q53M47_ORYSJ	2e-10	HAT family dimerisation domain containing protein OS=Oryza sativa subsp. japonica GN=Os11g0247800 PE=4 SV=1
Locus_215_Transcript_11/23_Confidence_1.000_Length_1282	tr|Q67UQ2|Q67UQ2_ORYSJ	1e-08	Os06g0651100 protein OS=Oryza sativa subsp. japonica GN=P0453H04.36 PE=2 SV=1
Locus_215_Transcript_14/23_Confidence_0.305_Length_1784	tr|Q7X6N6|Q7X6N6_ORYSJ	6e-47	Os07g0601100 protein OS=Oryza sativa subsp. japonica GN=OJ2013_G04.105 PE=4 SV=1
Locus_215_Transcript_15/23_Confidence_0.337_Length_3778	tr|Q67UQ2|Q67UQ2_ORYSJ	2e-35	Os06g0651100 protein OS=Oryza sativa subsp. japonica GN=P0453H04.36 PE=2 SV=1
Locus_215_Transcript_16/23_Confidence_0.305_Length_2620	tr|Q67UQ2|Q67UQ2_ORYSJ	1e-35	Os06g0651100 protein OS=Oryza sativa subsp. japonica GN=P0453H04.36 PE=2 SV=1
Locus_215_Transcript_17/23_Confidence_0.137_Length_1997	tr|Q7X7U5|Q7X7U5_ORYSJ	2e-27	Os07g0601000 protein OS=Oryza sativa subsp. japonica GN=OJ2013_G04.104 PE=4 SV=1
Locus_215_Transcript_18/23_Confidence_0.263_Length_2237	tr|Q7XIG2|Q7XIG2_ORYSJ	2e-15	Os07g0602000 protein OS=Oryza sativa subsp. japonica GN=OJ2013_G04.121 PE=2 SV=1
Locus_215_Transcript_19/23_Confidence_0.253_Length_1596	tr|Q7XIG2|Q7XIG2_ORYSJ	4e-67	Os07g0602000 protein OS=Oryza sativa subsp. japonica GN=OJ2013_G04.121 PE=2 SV=1
Locus_215_Transcript_20/23_Confidence_0.126_Length_1725	tr|Q67UQ2|Q67UQ2_ORYSJ	2e-47	Os06g0651100 protein OS=Oryza sativa subsp. japonica GN=P0453H04.36 PE=2 SV=1
Locus_215_Transcript_21/23_Confidence_0.316_Length_3507	tr|Q67UQ2|Q67UQ2_ORYSJ	2e-35	Os06g0651100 protein OS=Oryza sativa subsp. japonica GN=P0453H04.36 PE=2 SV=1
Locus_215_Transcript_22/23_Confidence_0.263_Length_1946	tr|Q67UQ2|Q67UQ2_ORYSJ	9e-36	Os06g0651100 protein OS=Oryza sativa subsp. japonica GN=P0453H04.36 PE=2 SV=1
Locus_215_Transcript_23/23_Confidence_0.295_Length_2079	tr|Q67UQ2|Q67UQ2_ORYSJ	9e-36	Os06g0651100 protein OS=Oryza sativa subsp. japonica GN=P0453H04.36 PE=2 SV=1
Locus_216_Transcript_1/4_Confidence_0.429_Length_4139	tr|O82762|O82762_ARATH	2e-92	F17H15.1/F17H15.1 OS=Arabidopsis thaliana GN=AT2G25970 PE=2 SV=1
Locus_216_Transcript_2/4_Confidence_0.571_Length_4391	tr|O82762|O82762_ARATH	2e-92	F17H15.1/F17H15.1 OS=Arabidopsis thaliana GN=AT2G25970 PE=2 SV=1
Locus_216_Transcript_3/4_Confidence_0.643_Length_4204	tr|O82762|O82762_ARATH	2e-92	F17H15.1/F17H15.1 OS=Arabidopsis thaliana GN=AT2G25970 PE=2 SV=1
Locus_216_Transcript_4/4_Confidence_0.500_Length_2261	tr|O82762|O82762_ARATH	4e-155	F17H15.1/F17H15.1 OS=Arabidopsis thaliana GN=AT2G25970 PE=2 SV=1
Locus_217_Transcript_1/13_Confidence_1.000_Length_324	tr|F4J277|F4J277_ARATH	4e-41	DNA helicase INO80 complex-like 1 OS=Arabidopsis thaliana GN=INO80 PE=2 SV=1
Locus_217_Transcript_2/13_Confidence_1.000_Length_258	tr|F4J277|F4J277_ARATH	1e-22	DNA helicase INO80 complex-like 1 OS=Arabidopsis thaliana GN=INO80 PE=2 SV=1
Locus_217_Transcript_4/13_Confidence_0.574_Length_9255	sp|Q8RXS6|INO80_ARATH	0	DNA helicase INO80 OS=Arabidopsis thaliana GN=INO80 PE=2 SV=2
Locus_217_Transcript_5/13_Confidence_0.556_Length_9361	sp|Q8RXS6|INO80_ARATH	0	DNA helicase INO80 OS=Arabidopsis thaliana GN=INO80 PE=2 SV=2
Locus_217_Transcript_6/13_Confidence_0.537_Length_9048	sp|Q8RXS6|INO80_ARATH	0	DNA helicase INO80 OS=Arabidopsis thaliana GN=INO80 PE=2 SV=2
Locus_217_Transcript_7/13_Confidence_0.537_Length_8764	sp|Q8RXS6|INO80_ARATH	0	DNA helicase INO80 OS=Arabidopsis thaliana GN=INO80 PE=2 SV=2
Locus_217_Transcript_8/13_Confidence_0.556_Length_8770	sp|Q8RXS6|INO80_ARATH	0	DNA helicase INO80 OS=Arabidopsis thaliana GN=INO80 PE=2 SV=2
Locus_217_Transcript_9/13_Confidence_0.500_Length_9085	sp|Q8RXS6|INO80_ARATH	0	DNA helicase INO80 OS=Arabidopsis thaliana GN=INO80 PE=2 SV=2
Locus_217_Transcript_10/13_Confidence_0.315_Length_5132	sp|Q8RXS6|INO80_ARATH	0	DNA helicase INO80 OS=Arabidopsis thaliana GN=INO80 PE=2 SV=2
Locus_217_Transcript_11/13_Confidence_0.556_Length_8863	sp|Q8RXS6|INO80_ARATH	0	DNA helicase INO80 OS=Arabidopsis thaliana GN=INO80 PE=2 SV=2
Locus_217_Transcript_12/13_Confidence_0.037_Length_2476	tr|Q0IQ91|Q0IQ91_ORYSJ	3e-10	Os12g0136900 protein OS=Oryza sativa subsp. japonica GN=Os12g0136900 PE=3 SV=1
Locus_217_Transcript_13/13_Confidence_0.556_Length_8776	sp|Q8RXS6|INO80_ARATH	0	DNA helicase INO80 OS=Arabidopsis thaliana GN=INO80 PE=2 SV=2
Locus_218_Transcript_1/1_Confidence_1.000_Length_1867	sp|Q9M158|STR4_ARATH	2e-110	Rhodanese-like domain-containing protein 4, chloroplastic OS=Arabidopsis thaliana GN=STR4 PE=1 SV=2
Locus_219_Transcript_1/8_Confidence_0.700_Length_2132	sp|Q0WUA3|MENA_ARATH	2e-106	1,4-dihydroxy-2-naphthoate polyprenyltransferase, chloroplastic OS=Arabidopsis thaliana GN=ABC4 PE=1 SV=2
Locus_219_Transcript_2/8_Confidence_0.650_Length_2100	sp|Q0WUA3|MENA_ARATH	2e-107	1,4-dihydroxy-2-naphthoate polyprenyltransferase, chloroplastic OS=Arabidopsis thaliana GN=ABC4 PE=1 SV=2
Locus_219_Transcript_3/8_Confidence_0.650_Length_2151	tr|Q10QN3|Q10QN3_ORYSJ	6e-75	1,4-dihydroxy-2-naphthoate phytyltransferase family protein, expressed OS=Oryza sativa subsp. japonica GN=Os03g0190100 PE=2 SV=1
Locus_219_Transcript_4/8_Confidence_0.650_Length_2192	tr|Q10QN3|Q10QN3_ORYSJ	1e-62	1,4-dihydroxy-2-naphthoate phytyltransferase family protein, expressed OS=Oryza sativa subsp. japonica GN=Os03g0190100 PE=2 SV=1
Locus_219_Transcript_5/8_Confidence_0.100_Length_1147	sp|Q0WUA3|MENA_ARATH	7e-05	1,4-dihydroxy-2-naphthoate polyprenyltransferase, chloroplastic OS=Arabidopsis thaliana GN=ABC4 PE=1 SV=2
Locus_219_Transcript_6/8_Confidence_0.650_Length_2280	tr|Q10QN3|Q10QN3_ORYSJ	1e-87	1,4-dihydroxy-2-naphthoate phytyltransferase family protein, expressed OS=Oryza sativa subsp. japonica GN=Os03g0190100 PE=2 SV=1
Locus_219_Transcript_7/8_Confidence_0.350_Length_914	sp|Q0WUA3|MENA_ARATH	1e-61	1,4-dihydroxy-2-naphthoate polyprenyltransferase, chloroplastic OS=Arabidopsis thaliana GN=ABC4 PE=1 SV=2
Locus_219_Transcript_8/8_Confidence_0.650_Length_2024	sp|Q0WUA3|MENA_ARATH	1e-110	1,4-dihydroxy-2-naphthoate polyprenyltransferase, chloroplastic OS=Arabidopsis thaliana GN=ABC4 PE=1 SV=2
Locus_220_Transcript_1/10_Confidence_0.438_Length_3442	tr|Q0WV87|Q0WV87_ARATH	0	Putative villin 2 protein OS=Arabidopsis thaliana GN=At2g41740 PE=2 SV=1
Locus_220_Transcript_2/10_Confidence_0.406_Length_3617	tr|Q0WV87|Q0WV87_ARATH	0	Putative villin 2 protein OS=Arabidopsis thaliana GN=At2g41740 PE=2 SV=1
Locus_220_Transcript_3/10_Confidence_0.438_Length_3567	sp|O81645|VILI3_ARATH	0	Villin-3 OS=Arabidopsis thaliana GN=VLN3 PE=1 SV=2
Locus_220_Transcript_4/10_Confidence_0.219_Length_1523	tr|Q0WV87|Q0WV87_ARATH	7e-49	Putative villin 2 protein OS=Arabidopsis thaliana GN=At2g41740 PE=2 SV=1
Locus_220_Transcript_5/10_Confidence_0.438_Length_4085	sp|O81645|VILI3_ARATH	0	Villin-3 OS=Arabidopsis thaliana GN=VLN3 PE=1 SV=2
Locus_220_Transcript_6/10_Confidence_0.438_Length_3711	tr|Q0WV87|Q0WV87_ARATH	0	Putative villin 2 protein OS=Arabidopsis thaliana GN=At2g41740 PE=2 SV=1
Locus_220_Transcript_7/10_Confidence_0.438_Length_3448	tr|Q0WV87|Q0WV87_ARATH	0	Putative villin 2 protein OS=Arabidopsis thaliana GN=At2g41740 PE=2 SV=1
Locus_220_Transcript_8/10_Confidence_0.438_Length_3448	tr|Q0WV87|Q0WV87_ARATH	0	Putative villin 2 protein OS=Arabidopsis thaliana GN=At2g41740 PE=2 SV=1
Locus_220_Transcript_9/10_Confidence_0.406_Length_3524	tr|Q0WV87|Q0WV87_ARATH	0	Putative villin 2 protein OS=Arabidopsis thaliana GN=At2g41740 PE=2 SV=1
Locus_220_Transcript_10/10_Confidence_0.438_Length_3448	tr|Q0WV87|Q0WV87_ARATH	0	Putative villin 2 protein OS=Arabidopsis thaliana GN=At2g41740 PE=2 SV=1
Locus_221_Transcript_2/12_Confidence_1.000_Length_240	tr|F4K3Z6|F4K3Z6_ARATH	0.0008	E3 ubiquitin-protein ligase KEG OS=Arabidopsis thaliana GN=KEG PE=2 SV=1
Locus_221_Transcript_3/12_Confidence_0.656_Length_5391	sp|Q9FY48|KEG_ARATH	0	E3 ubiquitin-protein ligase KEG OS=Arabidopsis thaliana GN=KEG PE=1 SV=2
Locus_221_Transcript_4/12_Confidence_0.656_Length_5391	sp|Q9FY48|KEG_ARATH	0	E3 ubiquitin-protein ligase KEG OS=Arabidopsis thaliana GN=KEG PE=1 SV=2
Locus_221_Transcript_5/12_Confidence_0.656_Length_5391	sp|Q9FY48|KEG_ARATH	0	E3 ubiquitin-protein ligase KEG OS=Arabidopsis thaliana GN=KEG PE=1 SV=2
Locus_221_Transcript_6/12_Confidence_0.656_Length_5391	sp|Q9FY48|KEG_ARATH	0	E3 ubiquitin-protein ligase KEG OS=Arabidopsis thaliana GN=KEG PE=1 SV=2
Locus_221_Transcript_7/12_Confidence_0.656_Length_5391	sp|Q9FY48|KEG_ARATH	0	E3 ubiquitin-protein ligase KEG OS=Arabidopsis thaliana GN=KEG PE=1 SV=2
Locus_221_Transcript_8/12_Confidence_0.656_Length_5373	sp|Q9FY48|KEG_ARATH	0	E3 ubiquitin-protein ligase KEG OS=Arabidopsis thaliana GN=KEG PE=1 SV=2
Locus_221_Transcript_9/12_Confidence_0.594_Length_5391	sp|Q9FY48|KEG_ARATH	0	E3 ubiquitin-protein ligase KEG OS=Arabidopsis thaliana GN=KEG PE=1 SV=2
Locus_221_Transcript_10/12_Confidence_0.656_Length_5391	sp|Q9FY48|KEG_ARATH	0	E3 ubiquitin-protein ligase KEG OS=Arabidopsis thaliana GN=KEG PE=1 SV=2
Locus_221_Transcript_11/12_Confidence_0.656_Length_5463	sp|Q9FY48|KEG_ARATH	0	E3 ubiquitin-protein ligase KEG OS=Arabidopsis thaliana GN=KEG PE=1 SV=2
Locus_221_Transcript_12/12_Confidence_0.656_Length_5391	sp|Q9FY48|KEG_ARATH	0	E3 ubiquitin-protein ligase KEG OS=Arabidopsis thaliana GN=KEG PE=1 SV=2
Locus_222_Transcript_1/4_Confidence_0.765_Length_1344	tr|Q65X89|Q65X89_ORYSJ	4e-68	Os05g0526400 protein OS=Oryza sativa subsp. japonica GN=OJ1593_C11.13 PE=2 SV=1
Locus_222_Transcript_2/4_Confidence_0.235_Length_1516	tr|Q65X89|Q65X89_ORYSJ	5e-25	Os05g0526400 protein OS=Oryza sativa subsp. japonica GN=OJ1593_C11.13 PE=2 SV=1
Locus_222_Transcript_3/4_Confidence_0.824_Length_1760	tr|Q65X89|Q65X89_ORYSJ	9e-45	Os05g0526400 protein OS=Oryza sativa subsp. japonica GN=OJ1593_C11.13 PE=2 SV=1
Locus_222_Transcript_4/4_Confidence_0.765_Length_1268	sp|Q9SUT9|RTNLB_ARATH	2e-92	Reticulon-like protein B2 OS=Arabidopsis thaliana GN=RTNLB2 PE=1 SV=1
Locus_223_Transcript_1/3_Confidence_0.500_Length_2563	tr|Q6YYV1|Q6YYV1_ORYSJ	0	Os09g0115400 protein OS=Oryza sativa subsp. japonica GN=OJ1310_F05.15 PE=2 SV=1
Locus_223_Transcript_2/3_Confidence_0.333_Length_2414	tr|Q6YYV1|Q6YYV1_ORYSJ	0	Os09g0115400 protein OS=Oryza sativa subsp. japonica GN=OJ1310_F05.15 PE=2 SV=1
Locus_223_Transcript_3/3_Confidence_0.667_Length_2562	tr|Q6YYV1|Q6YYV1_ORYSJ	0	Os09g0115400 protein OS=Oryza sativa subsp. japonica GN=OJ1310_F05.15 PE=2 SV=1
Locus_224_Transcript_1/1_Confidence_1.000_Length_3463	tr|Q0WQL0|Q0WQL0_ARATH	7e-109	Fringe-related protein OS=Arabidopsis thaliana GN=AT4G00300 PE=2 SV=1
Locus_226_Transcript_1/6_Confidence_0.400_Length_3077	tr|C0SVF5|C0SVF5_ARATH	0	Putative uncharacterized protein At3g60030 (Fragment) OS=Arabidopsis thaliana GN=At3g60030 PE=2 SV=1
Locus_226_Transcript_2/6_Confidence_0.667_Length_5664	sp|Q9SMX9|SPL1_ARATH	0	Squamosa promoter-binding-like protein 1 OS=Arabidopsis thaliana GN=SPL1 PE=1 SV=2
Locus_226_Transcript_3/6_Confidence_0.667_Length_5756	tr|C0SVF5|C0SVF5_ARATH	0	Putative uncharacterized protein At3g60030 (Fragment) OS=Arabidopsis thaliana GN=At3g60030 PE=2 SV=1
Locus_226_Transcript_4/6_Confidence_0.600_Length_5764	sp|Q9SMX9|SPL1_ARATH	0	Squamosa promoter-binding-like protein 1 OS=Arabidopsis thaliana GN=SPL1 PE=1 SV=2
Locus_226_Transcript_5/6_Confidence_0.400_Length_3085	tr|C0SVF5|C0SVF5_ARATH	0	Putative uncharacterized protein At3g60030 (Fragment) OS=Arabidopsis thaliana GN=At3g60030 PE=2 SV=1
Locus_226_Transcript_6/6_Confidence_0.600_Length_5641	sp|Q9SMX9|SPL1_ARATH	0	Squamosa promoter-binding-like protein 1 OS=Arabidopsis thaliana GN=SPL1 PE=1 SV=2
Locus_227_Transcript_1/5_Confidence_0.571_Length_2774	sp|Q9FFY9|TRP4_ARATH	6e-119	Telomere repeat-binding protein 4 OS=Arabidopsis thaliana GN=TRP4 PE=1 SV=1
Locus_227_Transcript_2/5_Confidence_0.571_Length_2611	sp|Q9FFY9|TRP4_ARATH	3e-114	Telomere repeat-binding protein 4 OS=Arabidopsis thaliana GN=TRP4 PE=1 SV=1
Locus_227_Transcript_3/5_Confidence_0.571_Length_2770	sp|Q9C7B1|TRP3_ARATH	2e-72	Telomere repeat-binding protein 3 OS=Arabidopsis thaliana GN=TRP3 PE=1 SV=1
Locus_227_Transcript_4/5_Confidence_0.714_Length_3284	sp|Q9FFY9|TRP4_ARATH	7e-119	Telomere repeat-binding protein 4 OS=Arabidopsis thaliana GN=TRP4 PE=1 SV=1
Locus_227_Transcript_5/5_Confidence_0.571_Length_2538	sp|Q9FFY9|TRP4_ARATH	5e-119	Telomere repeat-binding protein 4 OS=Arabidopsis thaliana GN=TRP4 PE=1 SV=1
Locus_228_Transcript_2/4_Confidence_0.824_Length_6516	sp|Q6WWW4|UPL3_ARATH	0	E3 ubiquitin-protein ligase UPL3 OS=Arabidopsis thaliana GN=UPL3 PE=2 SV=1
Locus_228_Transcript_3/4_Confidence_0.176_Length_1387	sp|Q6WWW4|UPL3_ARATH	5e-69	E3 ubiquitin-protein ligase UPL3 OS=Arabidopsis thaliana GN=UPL3 PE=2 SV=1
Locus_228_Transcript_4/4_Confidence_0.824_Length_6403	sp|Q6WWW4|UPL3_ARATH	0	E3 ubiquitin-protein ligase UPL3 OS=Arabidopsis thaliana GN=UPL3 PE=2 SV=1
Locus_229_Transcript_1/6_Confidence_0.700_Length_3079	sp|Q9LIA8|UGDH2_ARATH	0	UDP-glucose 6-dehydrogenase 2 OS=Arabidopsis thaliana GN=UGD2 PE=1 SV=1
Locus_229_Transcript_2/6_Confidence_0.600_Length_1850	sp|Q9LIA8|UGDH2_ARATH	0	UDP-glucose 6-dehydrogenase 2 OS=Arabidopsis thaliana GN=UGD2 PE=1 SV=1
Locus_229_Transcript_3/6_Confidence_0.600_Length_2037	sp|Q9LIA8|UGDH2_ARATH	0	UDP-glucose 6-dehydrogenase 2 OS=Arabidopsis thaliana GN=UGD2 PE=1 SV=1
Locus_229_Transcript_4/6_Confidence_0.600_Length_1841	sp|Q9LIA8|UGDH2_ARATH	0	UDP-glucose 6-dehydrogenase 2 OS=Arabidopsis thaliana GN=UGD2 PE=1 SV=1
Locus_229_Transcript_5/6_Confidence_0.250_Length_678	sp|Q9LIA8|UGDH2_ARATH	2e-83	UDP-glucose 6-dehydrogenase 2 OS=Arabidopsis thaliana GN=UGD2 PE=1 SV=1
Locus_229_Transcript_6/6_Confidence_0.700_Length_2175	sp|Q9LIA8|UGDH2_ARATH	0	UDP-glucose 6-dehydrogenase 2 OS=Arabidopsis thaliana GN=UGD2 PE=1 SV=1
Locus_230_Transcript_1/4_Confidence_0.545_Length_1256	tr|Q9C7G6|Q9C7G6_ARATH	4e-54	Acyl-CoA N-acyltransferases-like protein OS=Arabidopsis thaliana GN=F28P5.8 PE=2 SV=1
Locus_230_Transcript_2/4_Confidence_0.727_Length_1359	tr|Q0D7C8|Q0D7C8_ORYSJ	3e-56	Os07g0264800 protein OS=Oryza sativa subsp. japonica GN=Os07g0264800 PE=2 SV=1
Locus_230_Transcript_3/4_Confidence_0.727_Length_1336	tr|Q0D7C8|Q0D7C8_ORYSJ	7e-57	Os07g0264800 protein OS=Oryza sativa subsp. japonica GN=Os07g0264800 PE=2 SV=1
Locus_230_Transcript_4/4_Confidence_0.727_Length_1263	tr|Q0D7C8|Q0D7C8_ORYSJ	3e-61	Os07g0264800 protein OS=Oryza sativa subsp. japonica GN=Os07g0264800 PE=2 SV=1
Locus_231_Transcript_2/8_Confidence_0.720_Length_2395	tr|Q2QWM9|Q2QWM9_ORYSJ	3e-85	Os12g0190000 protein OS=Oryza sativa subsp. japonica GN=LOC_Os12g08810 PE=4 SV=1
Locus_231_Transcript_3/8_Confidence_0.280_Length_927	sp|Q9FLP9|GGAP2_ARATH	3e-18	GDP-L-galactose phosphorylase 2 OS=Arabidopsis thaliana GN=VTC5 PE=1 SV=1
Locus_231_Transcript_4/8_Confidence_0.440_Length_1649	tr|Q2QWM9|Q2QWM9_ORYSJ	2e-71	Os12g0190000 protein OS=Oryza sativa subsp. japonica GN=LOC_Os12g08810 PE=4 SV=1
Locus_231_Transcript_6/8_Confidence_0.680_Length_2449	sp|Q9FLP9|GGAP2_ARATH	2e-90	GDP-L-galactose phosphorylase 2 OS=Arabidopsis thaliana GN=VTC5 PE=1 SV=1
Locus_231_Transcript_8/8_Confidence_0.680_Length_2281	tr|Q2QWM9|Q2QWM9_ORYSJ	3e-71	Os12g0190000 protein OS=Oryza sativa subsp. japonica GN=LOC_Os12g08810 PE=4 SV=1
Locus_232_Transcript_1/1_Confidence_1.000_Length_1420	tr|Q058P5|Q058P5_ARATH	6e-134	At2g47590 OS=Arabidopsis thaliana PE=2 SV=1
Locus_233_Transcript_1/4_Confidence_0.500_Length_1199	tr|Q9FNH1|Q9FNH1_ARATH	5e-100	Gb|AAF32477.1 OS=Arabidopsis thaliana PE=2 SV=1
Locus_233_Transcript_2/4_Confidence_0.600_Length_1404	tr|Q93V51|Q93V51_ARATH	6e-116	AT5g06370/MHF15_11 OS=Arabidopsis thaliana GN=AT5G06370 PE=2 SV=1
Locus_233_Transcript_3/4_Confidence_0.600_Length_2035	tr|Q93V51|Q93V51_ARATH	5e-101	AT5g06370/MHF15_11 OS=Arabidopsis thaliana GN=AT5G06370 PE=2 SV=1
Locus_233_Transcript_4/4_Confidence_0.500_Length_1273	tr|Q93V51|Q93V51_ARATH	2e-119	AT5g06370/MHF15_11 OS=Arabidopsis thaliana GN=AT5G06370 PE=2 SV=1
Locus_234_Transcript_1/10_Confidence_0.452_Length_2959	tr|C0SV51|C0SV51_ARATH	6e-63	Calmodulin-binding protein (Fragment) OS=Arabidopsis thaliana GN=AT2G18750 PE=2 SV=1
Locus_234_Transcript_2/10_Confidence_0.645_Length_3180	tr|C0SV51|C0SV51_ARATH	1e-73	Calmodulin-binding protein (Fragment) OS=Arabidopsis thaliana GN=AT2G18750 PE=2 SV=1
Locus_234_Transcript_3/10_Confidence_0.516_Length_2999	tr|C0SV51|C0SV51_ARATH	2e-64	Calmodulin-binding protein (Fragment) OS=Arabidopsis thaliana GN=AT2G18750 PE=2 SV=1
Locus_234_Transcript_4/10_Confidence_0.581_Length_3183	tr|C0SV51|C0SV51_ARATH	8e-70	Calmodulin-binding protein (Fragment) OS=Arabidopsis thaliana GN=AT2G18750 PE=2 SV=1
Locus_234_Transcript_5/10_Confidence_0.581_Length_3769	tr|C0SV51|C0SV51_ARATH	3e-69	Calmodulin-binding protein (Fragment) OS=Arabidopsis thaliana GN=AT2G18750 PE=2 SV=1
Locus_234_Transcript_6/10_Confidence_0.581_Length_3220	tr|C0SV51|C0SV51_ARATH	2e-67	Calmodulin-binding protein (Fragment) OS=Arabidopsis thaliana GN=AT2G18750 PE=2 SV=1
Locus_234_Transcript_7/10_Confidence_0.484_Length_2965	tr|Q9ZV44|Q9ZV44_ARATH	2e-35	Putative calmodulin-binding protein OS=Arabidopsis thaliana GN=At2g18750 PE=4 SV=2
Locus_234_Transcript_9/10_Confidence_0.581_Length_3189	tr|C0SV51|C0SV51_ARATH	1e-69	Calmodulin-binding protein (Fragment) OS=Arabidopsis thaliana GN=AT2G18750 PE=2 SV=1
Locus_234_Transcript_10/10_Confidence_0.581_Length_3085	tr|C0SV51|C0SV51_ARATH	6e-74	Calmodulin-binding protein (Fragment) OS=Arabidopsis thaliana GN=AT2G18750 PE=2 SV=1
Locus_235_Transcript_1/5_Confidence_0.214_Length_854	tr|O82389|O82389_ARATH	1e-26	At2g29660 OS=Arabidopsis thaliana GN=AT2G29660 PE=2 SV=1
Locus_235_Transcript_2/5_Confidence_0.214_Length_318	sp|P23322|PSBO_SOLLC	2e-17	Oxygen-evolving enhancer protein 1, chloroplastic OS=Solanum lycopersicum GN=PSBO PE=2 SV=2
Locus_235_Transcript_3/5_Confidence_0.500_Length_816	sp|P23322|PSBO_SOLLC	8e-17	Oxygen-evolving enhancer protein 1, chloroplastic OS=Solanum lycopersicum GN=PSBO PE=2 SV=2
Locus_235_Transcript_4/5_Confidence_0.357_Length_1763	sp|P23322|PSBO_SOLLC	2e-87	Oxygen-evolving enhancer protein 1, chloroplastic OS=Solanum lycopersicum GN=PSBO PE=2 SV=2
Locus_235_Transcript_5/5_Confidence_0.429_Length_1372	sp|P23322|PSBO_SOLLC	2e-100	Oxygen-evolving enhancer protein 1, chloroplastic OS=Solanum lycopersicum GN=PSBO PE=2 SV=2
Locus_236_Transcript_1/5_Confidence_0.727_Length_2131	sp|Q9LIK9|APS1_ARATH	2e-175	ATP sulfurylase 1, chloroplastic OS=Arabidopsis thaliana GN=APS1 PE=1 SV=1
Locus_236_Transcript_2/5_Confidence_0.636_Length_2096	sp|Q9LIK9|APS1_ARATH	0	ATP sulfurylase 1, chloroplastic OS=Arabidopsis thaliana GN=APS1 PE=1 SV=1
Locus_236_Transcript_3/5_Confidence_0.636_Length_1890	sp|O23324|APS3_ARATH	9e-160	ATP-sulfurylase 3, chloroplastic OS=Arabidopsis thaliana GN=APS3 PE=1 SV=1
Locus_236_Transcript_4/5_Confidence_0.727_Length_2524	sp|O23324|APS3_ARATH	1e-163	ATP-sulfurylase 3, chloroplastic OS=Arabidopsis thaliana GN=APS3 PE=1 SV=1
Locus_236_Transcript_5/5_Confidence_0.636_Length_2016	sp|Q9LIK9|APS1_ARATH	0	ATP sulfurylase 1, chloroplastic OS=Arabidopsis thaliana GN=APS1 PE=1 SV=1
Locus_237_Transcript_1/9_Confidence_0.565_Length_2059	tr|Q9FLU3|Q9FLU3_ARATH	4e-19	At5g24610 OS=Arabidopsis thaliana GN=AT5G24610 PE=2 SV=1
Locus_237_Transcript_5/9_Confidence_0.609_Length_2268	tr|Q9FLU3|Q9FLU3_ARATH	1e-56	At5g24610 OS=Arabidopsis thaliana GN=AT5G24610 PE=2 SV=1
Locus_237_Transcript_7/9_Confidence_0.652_Length_3372	tr|Q9FLU3|Q9FLU3_ARATH	2e-56	At5g24610 OS=Arabidopsis thaliana GN=AT5G24610 PE=2 SV=1
Locus_237_Transcript_8/9_Confidence_0.609_Length_2577	tr|Q9FLU3|Q9FLU3_ARATH	2e-56	At5g24610 OS=Arabidopsis thaliana GN=AT5G24610 PE=2 SV=1
Locus_237_Transcript_9/9_Confidence_0.609_Length_2280	tr|Q9FLU3|Q9FLU3_ARATH	1e-56	At5g24610 OS=Arabidopsis thaliana GN=AT5G24610 PE=2 SV=1
Locus_238_Transcript_1/1_Confidence_1.000_Length_1406	sp|Q9XEE6|C3H29_ARATH	6e-93	Zinc finger CCCH domain-containing protein 29 OS=Arabidopsis thaliana GN=At2g40140 PE=2 SV=1
Locus_239_Transcript_1/2_Confidence_0.667_Length_1581	sp|O80763|NRX1_ARATH	4e-76	Probable nucleoredoxin 1 OS=Arabidopsis thaliana GN=At1g60420 PE=1 SV=1
Locus_240_Transcript_1/1_Confidence_1.000_Length_885	sp|P82280|RAV2_ARATH	2e-53	AP2/ERF and B3 domain-containing transcription repressor RAV2 OS=Arabidopsis thaliana GN=RAV2 PE=2 SV=1
Locus_241_Transcript_1/5_Confidence_0.769_Length_1252	tr|Q69NF7|Q69NF7_ORYSJ	3e-53	Os09g0530000 protein OS=Oryza sativa subsp. japonica GN=OJ1531_B07.22 PE=2 SV=1
Locus_241_Transcript_2/5_Confidence_0.692_Length_1119	tr|Q69NF7|Q69NF7_ORYSJ	2e-76	Os09g0530000 protein OS=Oryza sativa subsp. japonica GN=OJ1531_B07.22 PE=2 SV=1
Locus_241_Transcript_3/5_Confidence_0.769_Length_1419	tr|Q69NF7|Q69NF7_ORYSJ	3e-53	Os09g0530000 protein OS=Oryza sativa subsp. japonica GN=OJ1531_B07.22 PE=2 SV=1
Locus_241_Transcript_4/5_Confidence_0.692_Length_1472	tr|Q69NF7|Q69NF7_ORYSJ	3e-37	Os09g0530000 protein OS=Oryza sativa subsp. japonica GN=OJ1531_B07.22 PE=2 SV=1
Locus_241_Transcript_5/5_Confidence_0.692_Length_1132	tr|Q69NF7|Q69NF7_ORYSJ	2e-53	Os09g0530000 protein OS=Oryza sativa subsp. japonica GN=OJ1531_B07.22 PE=2 SV=1
Locus_242_Transcript_1/7_Confidence_0.714_Length_1130	tr|Q10FT1|Q10FT1_ORYSJ	3e-99	Os03g0657000 protein OS=Oryza sativa subsp. japonica GN=Os03g0657000 PE=2 SV=1
Locus_242_Transcript_2/7_Confidence_0.476_Length_695	tr|Q10FT1|Q10FT1_ORYSJ	1e-64	Os03g0657000 protein OS=Oryza sativa subsp. japonica GN=Os03g0657000 PE=2 SV=1
Locus_242_Transcript_3/7_Confidence_0.714_Length_1343	tr|Q10FT1|Q10FT1_ORYSJ	2e-104	Os03g0657000 protein OS=Oryza sativa subsp. japonica GN=Os03g0657000 PE=2 SV=1
Locus_242_Transcript_4/7_Confidence_0.619_Length_1329	tr|Q10FT1|Q10FT1_ORYSJ	8e-54	Os03g0657000 protein OS=Oryza sativa subsp. japonica GN=Os03g0657000 PE=2 SV=1
Locus_242_Transcript_5/7_Confidence_0.286_Length_1057	tr|Q53YT7|Q53YT7_ARATH	5e-36	Putative uncharacterized protein At1g55520 (Fragment) OS=Arabidopsis thaliana GN=TBP2 PE=2 SV=1
Locus_242_Transcript_6/7_Confidence_0.714_Length_2623	tr|Q10FT1|Q10FT1_ORYSJ	4e-104	Os03g0657000 protein OS=Oryza sativa subsp. japonica GN=Os03g0657000 PE=2 SV=1
Locus_242_Transcript_7/7_Confidence_0.714_Length_1081	tr|Q10FT1|Q10FT1_ORYSJ	1e-104	Os03g0657000 protein OS=Oryza sativa subsp. japonica GN=Os03g0657000 PE=2 SV=1
Locus_243_Transcript_1/3_Confidence_0.333_Length_226	sp|Q9SL05|PGR5_ARATH	6e-07	Protein PROTON GRADIENT REGULATION 5, chloroplastic OS=Arabidopsis thaliana GN=PGR5 PE=1 SV=1
Locus_243_Transcript_2/3_Confidence_0.667_Length_1075	sp|Q9SL05|PGR5_ARATH	8e-28	Protein PROTON GRADIENT REGULATION 5, chloroplastic OS=Arabidopsis thaliana GN=PGR5 PE=1 SV=1
Locus_243_Transcript_3/3_Confidence_0.667_Length_1007	sp|Q9SL05|PGR5_ARATH	7e-28	Protein PROTON GRADIENT REGULATION 5, chloroplastic OS=Arabidopsis thaliana GN=PGR5 PE=1 SV=1
Locus_244_Transcript_1/5_Confidence_0.500_Length_1035	tr|Q9FG89|Q9FG89_ARATH	2e-35	NAD(P)H dehydrogenase 18 OS=Arabidopsis thaliana GN=NDH18 PE=2 SV=1
Locus_244_Transcript_2/5_Confidence_0.786_Length_1925	tr|Q8LE15|Q8LE15_ARATH	4e-24	Putative uncharacterized protein OS=Arabidopsis thaliana PE=2 SV=1
Locus_244_Transcript_3/5_Confidence_0.643_Length_1163	tr|Q9FG89|Q9FG89_ARATH	7e-42	NAD(P)H dehydrogenase 18 OS=Arabidopsis thaliana GN=NDH18 PE=2 SV=1
Locus_244_Transcript_4/5_Confidence_0.571_Length_2436	tr|Q8LE15|Q8LE15_ARATH	8e-29	Putative uncharacterized protein OS=Arabidopsis thaliana PE=2 SV=1
Locus_244_Transcript_5/5_Confidence_0.714_Length_1096	tr|Q9FG89|Q9FG89_ARATH	3e-46	NAD(P)H dehydrogenase 18 OS=Arabidopsis thaliana GN=NDH18 PE=2 SV=1
Locus_245_Transcript_1/4_Confidence_0.222_Length_718	tr|O81834|O81834_ARATH	3e-32	B-box type zinc finger-containing protein OS=Arabidopsis thaliana GN=AT4g27310 PE=4 SV=1
Locus_245_Transcript_2/4_Confidence_0.444_Length_1287	tr|O81834|O81834_ARATH	3e-30	B-box type zinc finger-containing protein OS=Arabidopsis thaliana GN=AT4g27310 PE=4 SV=1
Locus_245_Transcript_3/4_Confidence_0.667_Length_1695	tr|O81834|O81834_ARATH	9e-31	B-box type zinc finger-containing protein OS=Arabidopsis thaliana GN=AT4g27310 PE=4 SV=1
Locus_245_Transcript_4/4_Confidence_0.667_Length_1294	tr|Q9LSQ8|Q9LSQ8_ARATH	1e-31	Putative uncharacterized protein OS=Arabidopsis thaliana PE=4 SV=1
Locus_246_Transcript_1/3_Confidence_0.333_Length_2006	tr|Q9FKS5|Q9FKS5_ARATH	3e-35	Cytochrome c1 OS=Arabidopsis thaliana GN=AT5G40810 PE=1 SV=1
Locus_246_Transcript_2/3_Confidence_0.778_Length_2181	tr|Q9FKS5|Q9FKS5_ARATH	3e-39	Cytochrome c1 OS=Arabidopsis thaliana GN=AT5G40810 PE=1 SV=1
Locus_246_Transcript_3/3_Confidence_0.778_Length_1932	tr|Q9FKS5|Q9FKS5_ARATH	2e-39	Cytochrome c1 OS=Arabidopsis thaliana GN=AT5G40810 PE=1 SV=1
Locus_247_Transcript_1/6_Confidence_0.200_Length_870	tr|B3H6L4|B3H6L4_ARATH	5e-66	Ubiquitin system component Cue protein OS=Arabidopsis thaliana GN=AT1G27752 PE=4 SV=1
Locus_247_Transcript_2/6_Confidence_0.400_Length_1329	tr|B3H6L4|B3H6L4_ARATH	7e-63	Ubiquitin system component Cue protein OS=Arabidopsis thaliana GN=AT1G27752 PE=4 SV=1
Locus_247_Transcript_3/6_Confidence_0.400_Length_1414	tr|B3H6L4|B3H6L4_ARATH	3e-91	Ubiquitin system component Cue protein OS=Arabidopsis thaliana GN=AT1G27752 PE=4 SV=1
Locus_247_Transcript_4/6_Confidence_0.467_Length_2094	tr|B3H6L4|B3H6L4_ARATH	2e-102	Ubiquitin system component Cue protein OS=Arabidopsis thaliana GN=AT1G27752 PE=4 SV=1
Locus_247_Transcript_5/6_Confidence_0.133_Length_2335	tr|Q9SFY4|Q9SFY4_ARATH	1e-133	T22C5.20 OS=Arabidopsis thaliana PE=4 SV=1
Locus_247_Transcript_6/6_Confidence_0.533_Length_3011	tr|B3H6L4|B3H6L4_ARATH	0	Ubiquitin system component Cue protein OS=Arabidopsis thaliana GN=AT1G27752 PE=4 SV=1
Locus_248_Transcript_3/12_Confidence_0.556_Length_3190	sp|O23647|GLGB1_ARATH	0	1,4-alpha-glucan-branching enzyme 2-1, chloroplastic/amyloplastic OS=Arabidopsis thaliana GN=SBE2.1 PE=1 SV=1
Locus_248_Transcript_4/12_Confidence_0.472_Length_3229	sp|O23647|GLGB1_ARATH	0	1,4-alpha-glucan-branching enzyme 2-1, chloroplastic/amyloplastic OS=Arabidopsis thaliana GN=SBE2.1 PE=1 SV=1
Locus_248_Transcript_5/12_Confidence_0.611_Length_3563	sp|Q9LZS3|GLGB2_ARATH	0	1,4-alpha-glucan-branching enzyme 2-2, chloroplastic/amyloplastic OS=Arabidopsis thaliana GN=SBE2.2 PE=1 SV=1
Locus_248_Transcript_6/12_Confidence_0.611_Length_3767	sp|Q9LZS3|GLGB2_ARATH	0	1,4-alpha-glucan-branching enzyme 2-2, chloroplastic/amyloplastic OS=Arabidopsis thaliana GN=SBE2.2 PE=1 SV=1
Locus_248_Transcript_7/12_Confidence_0.611_Length_3761	sp|O23647|GLGB1_ARATH	0	1,4-alpha-glucan-branching enzyme 2-1, chloroplastic/amyloplastic OS=Arabidopsis thaliana GN=SBE2.1 PE=1 SV=1
Locus_248_Transcript_8/12_Confidence_0.611_Length_4382	sp|Q9LZS3|GLGB2_ARATH	0	1,4-alpha-glucan-branching enzyme 2-2, chloroplastic/amyloplastic OS=Arabidopsis thaliana GN=SBE2.2 PE=1 SV=1
Locus_248_Transcript_9/12_Confidence_0.611_Length_3939	sp|Q9LZS3|GLGB2_ARATH	0	1,4-alpha-glucan-branching enzyme 2-2, chloroplastic/amyloplastic OS=Arabidopsis thaliana GN=SBE2.2 PE=1 SV=1
Locus_248_Transcript_10/12_Confidence_0.306_Length_1693	sp|Q9LZS3|GLGB2_ARATH	9e-146	1,4-alpha-glucan-branching enzyme 2-2, chloroplastic/amyloplastic OS=Arabidopsis thaliana GN=SBE2.2 PE=1 SV=1
Locus_248_Transcript_11/12_Confidence_0.611_Length_4119	sp|O23647|GLGB1_ARATH	0	1,4-alpha-glucan-branching enzyme 2-1, chloroplastic/amyloplastic OS=Arabidopsis thaliana GN=SBE2.1 PE=1 SV=1
Locus_248_Transcript_12/12_Confidence_0.611_Length_3220	sp|O23647|GLGB1_ARATH	0	1,4-alpha-glucan-branching enzyme 2-1, chloroplastic/amyloplastic OS=Arabidopsis thaliana GN=SBE2.1 PE=1 SV=1
Locus_249_Transcript_1/10_Confidence_0.353_Length_866	sp|F4I7I0|ALAT1_ARATH	2e-85	Alanine aminotransferase 1, mitochondrial OS=Arabidopsis thaliana GN=ALAAT1 PE=1 SV=1
Locus_249_Transcript_2/10_Confidence_0.647_Length_2184	sp|Q9LDV4|ALAT2_ARATH	0	Alanine aminotransferase 2, mitochondrial OS=Arabidopsis thaliana GN=ALAAT2 PE=2 SV=1
Locus_249_Transcript_3/10_Confidence_0.618_Length_2174	sp|F4I7I0|ALAT1_ARATH	0	Alanine aminotransferase 1, mitochondrial OS=Arabidopsis thaliana GN=ALAAT1 PE=1 SV=1
Locus_249_Transcript_4/10_Confidence_0.529_Length_2128	sp|Q9LDV4|ALAT2_ARATH	0	Alanine aminotransferase 2, mitochondrial OS=Arabidopsis thaliana GN=ALAAT2 PE=2 SV=1
Locus_249_Transcript_5/10_Confidence_0.618_Length_2204	sp|Q9LDV4|ALAT2_ARATH	0	Alanine aminotransferase 2, mitochondrial OS=Arabidopsis thaliana GN=ALAAT2 PE=2 SV=1
Locus_249_Transcript_6/10_Confidence_0.618_Length_2180	sp|Q9LDV4|ALAT2_ARATH	0	Alanine aminotransferase 2, mitochondrial OS=Arabidopsis thaliana GN=ALAAT2 PE=2 SV=1
Locus_249_Transcript_7/10_Confidence_0.618_Length_2025	sp|Q9LDV4|ALAT2_ARATH	0	Alanine aminotransferase 2, mitochondrial OS=Arabidopsis thaliana GN=ALAAT2 PE=2 SV=1
Locus_249_Transcript_8/10_Confidence_0.147_Length_1128	sp|Q9LDV4|ALAT2_ARATH	4e-93	Alanine aminotransferase 2, mitochondrial OS=Arabidopsis thaliana GN=ALAAT2 PE=2 SV=1
Locus_249_Transcript_9/10_Confidence_0.147_Length_1266	sp|Q9LDV4|ALAT2_ARATH	1e-35	Alanine aminotransferase 2, mitochondrial OS=Arabidopsis thaliana GN=ALAAT2 PE=2 SV=1
Locus_249_Transcript_10/10_Confidence_0.618_Length_2086	sp|Q9LDV4|ALAT2_ARATH	0	Alanine aminotransferase 2, mitochondrial OS=Arabidopsis thaliana GN=ALAAT2 PE=2 SV=1
Locus_250_Transcript_1/5_Confidence_0.500_Length_1837	tr|Q9LUD3|Q9LUD3_ARATH	4e-147	Cytochrome P450 OS=Arabidopsis thaliana GN=At3g14610/MIE1.11 PE=2 SV=1
Locus_250_Transcript_2/5_Confidence_0.643_Length_2395	tr|Q9LUD3|Q9LUD3_ARATH	1e-151	Cytochrome P450 OS=Arabidopsis thaliana GN=At3g14610/MIE1.11 PE=2 SV=1
Locus_250_Transcript_3/5_Confidence_0.429_Length_1686	tr|Q9LUD3|Q9LUD3_ARATH	1e-102	Cytochrome P450 OS=Arabidopsis thaliana GN=At3g14610/MIE1.11 PE=2 SV=1
Locus_250_Transcript_4/5_Confidence_0.571_Length_2697	tr|Q9LUD3|Q9LUD3_ARATH	6e-112	Cytochrome P450 OS=Arabidopsis thaliana GN=At3g14610/MIE1.11 PE=2 SV=1
Locus_250_Transcript_5/5_Confidence_0.500_Length_2357	tr|Q9LUD3|Q9LUD3_ARATH	6e-157	Cytochrome P450 OS=Arabidopsis thaliana GN=At3g14610/MIE1.11 PE=2 SV=1
Locus_251_Transcript_1/3_Confidence_0.400_Length_679	tr|Q9T090|Q9T090_ARATH	1e-77	26S proteasome regulatory particle chain RPT6-like protein OS=Arabidopsis thaliana GN=AT4g27680 PE=2 SV=1
Locus_251_Transcript_2/3_Confidence_0.400_Length_1491	tr|Q9T090|Q9T090_ARATH	2e-14	26S proteasome regulatory particle chain RPT6-like protein OS=Arabidopsis thaliana GN=AT4g27680 PE=2 SV=1
Locus_251_Transcript_3/3_Confidence_0.600_Length_1433	tr|Q9T090|Q9T090_ARATH	6e-171	26S proteasome regulatory particle chain RPT6-like protein OS=Arabidopsis thaliana GN=AT4g27680 PE=2 SV=1
Locus_252_Transcript_1/2_Confidence_0.500_Length_791	tr|Q94AB4|Q94AB4_ARATH	4e-53	AT3g13340/MDC11_13 OS=Arabidopsis thaliana GN=AT3G13340 PE=2 SV=1
Locus_252_Transcript_2/2_Confidence_0.750_Length_1645	tr|Q9C5N4|Q9C5N4_ARATH	1e-169	Putative uncharacterized protein At1g55680 OS=Arabidopsis thaliana GN=AT1G55680 PE=2 SV=1
Locus_253_Transcript_1/4_Confidence_0.357_Length_3579	sp|Q39203|SD22_ARATH	0	G-type lectin S-receptor-like serine/threonine-protein kinase SD2-2 OS=Arabidopsis thaliana GN=SD22 PE=1 SV=1
Locus_253_Transcript_2/4_Confidence_0.571_Length_5119	sp|Q39203|SD22_ARATH	0	G-type lectin S-receptor-like serine/threonine-protein kinase SD2-2 OS=Arabidopsis thaliana GN=SD22 PE=1 SV=1
Locus_253_Transcript_3/4_Confidence_0.429_Length_3787	sp|Q39203|SD22_ARATH	0	G-type lectin S-receptor-like serine/threonine-protein kinase SD2-2 OS=Arabidopsis thaliana GN=SD22 PE=1 SV=1
Locus_253_Transcript_4/4_Confidence_0.500_Length_4666	sp|Q39203|SD22_ARATH	0	G-type lectin S-receptor-like serine/threonine-protein kinase SD2-2 OS=Arabidopsis thaliana GN=SD22 PE=1 SV=1
Locus_254_Transcript_1/6_Confidence_0.500_Length_2868	sp|Q9SCV9|BGAL3_ARATH	0	Beta-galactosidase 3 OS=Arabidopsis thaliana GN=BGAL3 PE=1 SV=1
Locus_254_Transcript_2/6_Confidence_0.357_Length_2784	sp|Q9SCV9|BGAL3_ARATH	0	Beta-galactosidase 3 OS=Arabidopsis thaliana GN=BGAL3 PE=1 SV=1
Locus_254_Transcript_3/6_Confidence_0.500_Length_3277	sp|Q9SCV9|BGAL3_ARATH	0	Beta-galactosidase 3 OS=Arabidopsis thaliana GN=BGAL3 PE=1 SV=1
Locus_254_Transcript_4/6_Confidence_0.357_Length_2581	sp|Q9SCV9|BGAL3_ARATH	0	Beta-galactosidase 3 OS=Arabidopsis thaliana GN=BGAL3 PE=1 SV=1
Locus_254_Transcript_5/6_Confidence_0.500_Length_2781	sp|Q9SCV9|BGAL3_ARATH	0	Beta-galactosidase 3 OS=Arabidopsis thaliana GN=BGAL3 PE=1 SV=1
Locus_254_Transcript_6/6_Confidence_0.357_Length_2694	sp|Q9SCV9|BGAL3_ARATH	0	Beta-galactosidase 3 OS=Arabidopsis thaliana GN=BGAL3 PE=1 SV=1
Locus_255_Transcript_1/2_Confidence_0.750_Length_1635	sp|Q9LM02|SMT1_ARATH	3e-158	Cycloartenol-C-24-methyltransferase OS=Arabidopsis thaliana GN=SMT1 PE=2 SV=1
Locus_255_Transcript_2/2_Confidence_0.750_Length_1527	sp|Q9LM02|SMT1_ARATH	8e-164	Cycloartenol-C-24-methyltransferase OS=Arabidopsis thaliana GN=SMT1 PE=2 SV=1
Locus_256_Transcript_1/5_Confidence_0.538_Length_1148	sp|Q8H0X0|SAP2_ARATH	7e-47	Zinc finger A20 and AN1 domain-containing stress-associated protein 2 OS=Arabidopsis thaliana GN=SAP2 PE=2 SV=2
Locus_256_Transcript_3/5_Confidence_0.615_Length_2557	sp|Q8H0X0|SAP2_ARATH	2e-46	Zinc finger A20 and AN1 domain-containing stress-associated protein 2 OS=Arabidopsis thaliana GN=SAP2 PE=2 SV=2
Locus_256_Transcript_4/5_Confidence_0.462_Length_979	sp|Q8H0X0|SAP2_ARATH	6e-47	Zinc finger A20 and AN1 domain-containing stress-associated protein 2 OS=Arabidopsis thaliana GN=SAP2 PE=2 SV=2
Locus_256_Transcript_5/5_Confidence_0.692_Length_2359	sp|Q8H0X0|SAP2_ARATH	2e-46	Zinc finger A20 and AN1 domain-containing stress-associated protein 2 OS=Arabidopsis thaliana GN=SAP2 PE=2 SV=2
Locus_257_Transcript_1/6_Confidence_0.133_Length_573	sp|Q96288|STO_ARATH	4e-10	Salt tolerance protein OS=Arabidopsis thaliana GN=STO PE=1 SV=1
Locus_257_Transcript_2/6_Confidence_0.400_Length_2130	sp|Q96288|STO_ARATH	2e-37	Salt tolerance protein OS=Arabidopsis thaliana GN=STO PE=1 SV=1
Locus_257_Transcript_3/6_Confidence_0.400_Length_2390	sp|Q9SID1|STH_ARATH	3e-40	Salt tolerance-like protein OS=Arabidopsis thaliana GN=STH PE=1 SV=2
Locus_257_Transcript_4/6_Confidence_0.467_Length_2448	sp|Q9SID1|STH_ARATH	1e-57	Salt tolerance-like protein OS=Arabidopsis thaliana GN=STH PE=1 SV=2
Locus_257_Transcript_5/6_Confidence_0.400_Length_1339	sp|Q9SID1|STH_ARATH	4e-71	Salt tolerance-like protein OS=Arabidopsis thaliana GN=STH PE=1 SV=2
Locus_257_Transcript_6/6_Confidence_0.400_Length_1404	sp|Q9SID1|STH_ARATH	5e-74	Salt tolerance-like protein OS=Arabidopsis thaliana GN=STH PE=1 SV=2
Locus_258_Transcript_1/1_Confidence_1.000_Length_2895	tr|Q2QNH0|Q2QNH0_ORYSJ	0	Boron transporter 1, putative, expressed OS=Oryza sativa subsp. japonica GN=LOC_Os12g37840 PE=2 SV=1
Locus_259_Transcript_1/1_Confidence_1.000_Length_1361	tr|F4JCQ8|F4JCQ8_ARATH	3e-50	Uncharacterized protein OS=Arabidopsis thaliana GN=AT3G47850 PE=2 SV=1
Locus_260_Transcript_1/4_Confidence_0.222_Length_850	tr|Q9FMC5|Q9FMC5_ARATH	2e-44	Charged multivesicular body protein 5 OS=Arabidopsis thaliana GN=VPS60.2 PE=2 SV=1
Locus_260_Transcript_2/4_Confidence_0.556_Length_1259	tr|Q9LPN5|Q9LPN5_ARATH	4e-107	At3g10640 OS=Arabidopsis thaliana GN=F18K10.26 PE=2 SV=1
Locus_260_Transcript_3/4_Confidence_0.778_Length_1817	tr|Q9LPN5|Q9LPN5_ARATH	2e-100	At3g10640 OS=Arabidopsis thaliana GN=F18K10.26 PE=2 SV=1
Locus_260_Transcript_4/4_Confidence_0.667_Length_1171	tr|Q9LPN5|Q9LPN5_ARATH	1e-112	At3g10640 OS=Arabidopsis thaliana GN=F18K10.26 PE=2 SV=1
Locus_261_Transcript_1/3_Confidence_0.571_Length_1654	sp|Q9SHE8|PSAF_ARATH	3e-86	Photosystem I reaction center subunit III, chloroplastic OS=Arabidopsis thaliana GN=PSAF PE=1 SV=1
Locus_261_Transcript_2/3_Confidence_0.714_Length_1751	sp|Q9SHE8|PSAF_ARATH	3e-86	Photosystem I reaction center subunit III, chloroplastic OS=Arabidopsis thaliana GN=PSAF PE=1 SV=1
Locus_261_Transcript_3/3_Confidence_0.571_Length_1660	sp|Q9SHE8|PSAF_ARATH	3e-86	Photosystem I reaction center subunit III, chloroplastic OS=Arabidopsis thaliana GN=PSAF PE=1 SV=1
Locus_262_Transcript_1/6_Confidence_0.500_Length_1503	tr|Q0DJB7|Q0DJB7_ORYSJ	8e-159	Os05g0304400 protein OS=Oryza sativa subsp. japonica GN=Os05g0304400 PE=2 SV=1
Locus_262_Transcript_2/6_Confidence_0.286_Length_1825	tr|Q0DJB7|Q0DJB7_ORYSJ	7e-109	Os05g0304400 protein OS=Oryza sativa subsp. japonica GN=Os05g0304400 PE=2 SV=1
Locus_262_Transcript_3/6_Confidence_0.500_Length_1411	tr|Q0DJB7|Q0DJB7_ORYSJ	0	Os05g0304400 protein OS=Oryza sativa subsp. japonica GN=Os05g0304400 PE=2 SV=1
Locus_262_Transcript_4/6_Confidence_0.143_Length_875	tr|O24653|O24653_ARATH	2e-87	AtGDI2 OS=Arabidopsis thaliana GN=F24G16.190 PE=2 SV=1
Locus_262_Transcript_5/6_Confidence_0.500_Length_2103	tr|Q688K0|Q688K0_ORYSJ	2e-161	Os05g0418000 protein OS=Oryza sativa subsp. japonica GN=P0579A05.9 PE=4 SV=1
Locus_262_Transcript_6/6_Confidence_0.429_Length_1661	tr|Q0DJB7|Q0DJB7_ORYSJ	0	Os05g0304400 protein OS=Oryza sativa subsp. japonica GN=Os05g0304400 PE=2 SV=1
Locus_263_Transcript_1/9_Confidence_0.560_Length_2149	sp|P48623|FAD3E_ARATH	3e-149	Omega-3 fatty acid desaturase, endoplasmic reticulum OS=Arabidopsis thaliana GN=FAD3 PE=2 SV=1
Locus_263_Transcript_2/9_Confidence_0.520_Length_2077	sp|P48623|FAD3E_ARATH	7e-154	Omega-3 fatty acid desaturase, endoplasmic reticulum OS=Arabidopsis thaliana GN=FAD3 PE=2 SV=1
Locus_263_Transcript_3/9_Confidence_0.320_Length_921	tr|Q8W4M9|Q8W4M9_ARATH	9e-66	Temperature-sensitive omega-3 fatty acid desaturase, chloroplast OS=Arabidopsis thaliana GN=At5g05580/MOP10.12 PE=2 SV=1
Locus_263_Transcript_4/9_Confidence_0.520_Length_2060	sp|P48623|FAD3E_ARATH	5e-154	Omega-3 fatty acid desaturase, endoplasmic reticulum OS=Arabidopsis thaliana GN=FAD3 PE=2 SV=1
Locus_263_Transcript_5/9_Confidence_0.520_Length_2075	sp|P48623|FAD3E_ARATH	1e-153	Omega-3 fatty acid desaturase, endoplasmic reticulum OS=Arabidopsis thaliana GN=FAD3 PE=2 SV=1
Locus_263_Transcript_6/9_Confidence_0.560_Length_2063	sp|P48622|FAD3D_ARATH	0	Temperature-sensitive omega-3 fatty acid desaturase, chloroplastic OS=Arabidopsis thaliana GN=FAD8 PE=2 SV=1
Locus_263_Transcript_7/9_Confidence_0.480_Length_2059	sp|P48622|FAD3D_ARATH	2e-128	Temperature-sensitive omega-3 fatty acid desaturase, chloroplastic OS=Arabidopsis thaliana GN=FAD8 PE=2 SV=1
Locus_263_Transcript_8/9_Confidence_0.520_Length_2057	sp|P48623|FAD3E_ARATH	1e-153	Omega-3 fatty acid desaturase, endoplasmic reticulum OS=Arabidopsis thaliana GN=FAD3 PE=2 SV=1
Locus_263_Transcript_9/9_Confidence_0.520_Length_1981	sp|P48623|FAD3E_ARATH	7e-159	Omega-3 fatty acid desaturase, endoplasmic reticulum OS=Arabidopsis thaliana GN=FAD3 PE=2 SV=1
Locus_264_Transcript_1/5_Confidence_0.462_Length_1643	sp|Q38862|INO2_ARATH	0	Inositol-3-phosphate synthase isozyme 2 OS=Arabidopsis thaliana GN=At2g22240 PE=2 SV=2
Locus_264_Transcript_2/5_Confidence_0.692_Length_2129	sp|Q38862|INO2_ARATH	0	Inositol-3-phosphate synthase isozyme 2 OS=Arabidopsis thaliana GN=At2g22240 PE=2 SV=2
Locus_264_Transcript_3/5_Confidence_0.615_Length_2116	sp|Q9LX12|INO3_ARATH	0	Probable inositol 3-phosphate synthase isozyme 3 OS=Arabidopsis thaliana GN=At5g10170 PE=2 SV=1
Locus_264_Transcript_4/5_Confidence_0.692_Length_2116	sp|Q38862|INO2_ARATH	0	Inositol-3-phosphate synthase isozyme 2 OS=Arabidopsis thaliana GN=At2g22240 PE=2 SV=2
Locus_264_Transcript_5/5_Confidence_0.538_Length_1988	sp|Q38862|INO2_ARATH	0	Inositol-3-phosphate synthase isozyme 2 OS=Arabidopsis thaliana GN=At2g22240 PE=2 SV=2
Locus_265_Transcript_1/7_Confidence_0.353_Length_2278	tr|O04198|O04198_ARATH	9e-118	At2g39950 OS=Arabidopsis thaliana GN=AT2G39950 PE=2 SV=1
Locus_265_Transcript_2/7_Confidence_0.471_Length_2219	tr|O04198|O04198_ARATH	5e-114	At2g39950 OS=Arabidopsis thaliana GN=AT2G39950 PE=2 SV=1
Locus_265_Transcript_3/7_Confidence_0.588_Length_2361	tr|O04198|O04198_ARATH	1e-124	At2g39950 OS=Arabidopsis thaliana GN=AT2G39950 PE=2 SV=1
Locus_265_Transcript_4/7_Confidence_0.118_Length_1053	tr|O04198|O04198_ARATH	2e-32	At2g39950 OS=Arabidopsis thaliana GN=AT2G39950 PE=2 SV=1
Locus_265_Transcript_5/7_Confidence_0.294_Length_2415	tr|F4IG26|F4IG26_ARATH	8e-84	Uncharacterized protein OS=Arabidopsis thaliana GN=AT2G39950 PE=2 SV=1
Locus_265_Transcript_6/7_Confidence_0.118_Length_1639	tr|O04198|O04198_ARATH	1e-32	At2g39950 OS=Arabidopsis thaliana GN=AT2G39950 PE=2 SV=1
Locus_265_Transcript_7/7_Confidence_0.471_Length_2313	tr|O04198|O04198_ARATH	9e-128	At2g39950 OS=Arabidopsis thaliana GN=AT2G39950 PE=2 SV=1
Locus_266_Transcript_1/1_Confidence_1.000_Length_2303	sp|O82380|PP175_ARATH	0	Pentatricopeptide repeat-containing protein At2g29760, chloroplastic OS=Arabidopsis thaliana GN=PCMP-H33 PE=2 SV=1
Locus_267_Transcript_1/1_Confidence_1.000_Length_2534	sp|P17562|METK2_ARATH	0	S-adenosylmethionine synthase 2 OS=Arabidopsis thaliana GN=SAM2 PE=1 SV=1
Locus_268_Transcript_1/1_Confidence_1.000_Length_1846	sp|Q949Z1|PGLR4_ARATH	0	Polygalacturonase At1g48100 OS=Arabidopsis thaliana GN=At1g48100 PE=2 SV=1
Locus_269_Transcript_1/2_Confidence_0.857_Length_1549	tr|Q9LS97|Q9LS97_ARATH	2e-131	AT3G18790 protein OS=Arabidopsis thaliana GN=At3g18790/MVE11_17 PE=2 SV=1
Locus_269_Transcript_2/2_Confidence_0.857_Length_1424	tr|Q9LS97|Q9LS97_ARATH	2e-131	AT3G18790 protein OS=Arabidopsis thaliana GN=At3g18790/MVE11_17 PE=2 SV=1
Locus_270_Transcript_1/1_Confidence_1.000_Length_2228	tr|I1VCA1|I1VCA1_ARATH	2e-164	DUF23/GT0 (Fragment) OS=Arabidopsis thaliana GN=At1g27200.1 PE=2 SV=1
Locus_271_Transcript_1/10_Confidence_0.583_Length_4054	sp|O48947|CESA2_ARATH	0	Cellulose synthase A catalytic subunit 2 [UDP-forming] OS=Arabidopsis thaliana GN=CESA2 PE=1 SV=1
Locus_271_Transcript_2/10_Confidence_0.611_Length_4236	sp|O48947|CESA2_ARATH	0	Cellulose synthase A catalytic subunit 2 [UDP-forming] OS=Arabidopsis thaliana GN=CESA2 PE=1 SV=1
Locus_271_Transcript_3/10_Confidence_0.611_Length_4590	sp|O48947|CESA2_ARATH	0	Cellulose synthase A catalytic subunit 2 [UDP-forming] OS=Arabidopsis thaliana GN=CESA2 PE=1 SV=1
Locus_271_Transcript_4/10_Confidence_0.611_Length_4131	sp|O48947|CESA2_ARATH	0	Cellulose synthase A catalytic subunit 2 [UDP-forming] OS=Arabidopsis thaliana GN=CESA2 PE=1 SV=1
Locus_271_Transcript_5/10_Confidence_0.611_Length_4131	sp|O48947|CESA2_ARATH	0	Cellulose synthase A catalytic subunit 2 [UDP-forming] OS=Arabidopsis thaliana GN=CESA2 PE=1 SV=1
Locus_271_Transcript_6/10_Confidence_0.528_Length_4131	sp|O48947|CESA2_ARATH	0	Cellulose synthase A catalytic subunit 2 [UDP-forming] OS=Arabidopsis thaliana GN=CESA2 PE=1 SV=1
Locus_271_Transcript_7/10_Confidence_0.611_Length_4113	sp|O48947|CESA2_ARATH	0	Cellulose synthase A catalytic subunit 2 [UDP-forming] OS=Arabidopsis thaliana GN=CESA2 PE=1 SV=1
Locus_271_Transcript_8/10_Confidence_0.556_Length_4202	sp|O48947|CESA2_ARATH	0	Cellulose synthase A catalytic subunit 2 [UDP-forming] OS=Arabidopsis thaliana GN=CESA2 PE=1 SV=1
Locus_271_Transcript_9/10_Confidence_0.528_Length_4131	sp|O48947|CESA2_ARATH	0	Cellulose synthase A catalytic subunit 2 [UDP-forming] OS=Arabidopsis thaliana GN=CESA2 PE=1 SV=1
Locus_271_Transcript_10/10_Confidence_0.611_Length_4131	sp|O48947|CESA2_ARATH	0	Cellulose synthase A catalytic subunit 2 [UDP-forming] OS=Arabidopsis thaliana GN=CESA2 PE=1 SV=1
Locus_272_Transcript_1/2_Confidence_0.750_Length_5126	sp|P98204|ALA1_ARATH	0	Phospholipid-transporting ATPase 1 OS=Arabidopsis thaliana GN=ALA1 PE=1 SV=1
Locus_272_Transcript_2/2_Confidence_0.750_Length_5113	sp|P98204|ALA1_ARATH	0	Phospholipid-transporting ATPase 1 OS=Arabidopsis thaliana GN=ALA1 PE=1 SV=1
Locus_273_Transcript_1/3_Confidence_0.667_Length_2277	tr|A5X8Y8|A5X8Y8_ARATH	0	Low-phosphate root 1 OS=Arabidopsis thaliana GN=LPR1 PE=2 SV=1
Locus_273_Transcript_2/3_Confidence_0.667_Length_2339	tr|A5X8Y8|A5X8Y8_ARATH	0	Low-phosphate root 1 OS=Arabidopsis thaliana GN=LPR1 PE=2 SV=1
Locus_273_Transcript_3/3_Confidence_0.500_Length_2273	tr|A5X8Y8|A5X8Y8_ARATH	0	Low-phosphate root 1 OS=Arabidopsis thaliana GN=LPR1 PE=2 SV=1
Locus_274_Transcript_1/7_Confidence_0.571_Length_1317	tr|O65655|O65655_ARATH	3e-39	Putative uncharacterized protein AT4g39680 OS=Arabidopsis thaliana GN=AT4g39680 PE=4 SV=1
Locus_274_Transcript_2/7_Confidence_0.429_Length_2324	tr|O65655|O65655_ARATH	4e-101	Putative uncharacterized protein AT4g39680 OS=Arabidopsis thaliana GN=AT4g39680 PE=4 SV=1
Locus_274_Transcript_3/7_Confidence_0.429_Length_2143	tr|O65655|O65655_ARATH	5e-76	Putative uncharacterized protein AT4g39680 OS=Arabidopsis thaliana GN=AT4g39680 PE=4 SV=1
Locus_274_Transcript_4/7_Confidence_0.524_Length_2605	tr|O65655|O65655_ARATH	8e-88	Putative uncharacterized protein AT4g39680 OS=Arabidopsis thaliana GN=AT4g39680 PE=4 SV=1
Locus_274_Transcript_5/7_Confidence_0.571_Length_2802	tr|O65655|O65655_ARATH	3e-120	Putative uncharacterized protein AT4g39680 OS=Arabidopsis thaliana GN=AT4g39680 PE=4 SV=1
Locus_274_Transcript_6/7_Confidence_0.619_Length_2905	tr|O65655|O65655_ARATH	3e-120	Putative uncharacterized protein AT4g39680 OS=Arabidopsis thaliana GN=AT4g39680 PE=4 SV=1
Locus_274_Transcript_7/7_Confidence_0.571_Length_2729	tr|O65655|O65655_ARATH	3e-120	Putative uncharacterized protein AT4g39680 OS=Arabidopsis thaliana GN=AT4g39680 PE=4 SV=1
Locus_275_Transcript_1/1_Confidence_1.000_Length_1225	tr|D3YBH7|D3YBH7_CAJCA	4e-05	Metallothionein type 1 OS=Cajanus cajan PE=4 SV=1
Locus_277_Transcript_1/9_Confidence_0.533_Length_1652	tr|F0W4N9|F0W4N9_9STRA	0	Polyubiquitin putative OS=Albugo laibachii Nc14 GN=AlNc14C18G1860 PE=4 SV=1
Locus_277_Transcript_2/9_Confidence_0.167_Length_1601	tr|F0W4N9|F0W4N9_9STRA	0	Polyubiquitin putative OS=Albugo laibachii Nc14 GN=AlNc14C18G1860 PE=4 SV=1
Locus_277_Transcript_3/9_Confidence_0.467_Length_2373	tr|F0W4N9|F0W4N9_9STRA	0	Polyubiquitin putative OS=Albugo laibachii Nc14 GN=AlNc14C18G1860 PE=4 SV=1
Locus_277_Transcript_4/9_Confidence_0.333_Length_869	tr|Q9AYQ8|Q9AYQ8_EUSER	6e-30	Ubiquitin (Fragment) OS=Eustoma exaltatum subsp. russellianum GN=EgUbi PE=2 SV=1
Locus_277_Transcript_5/9_Confidence_0.100_Length_463	tr|Q9AYQ8|Q9AYQ8_EUSER	2e-21	Ubiquitin (Fragment) OS=Eustoma exaltatum subsp. russellianum GN=EgUbi PE=2 SV=1
Locus_277_Transcript_6/9_Confidence_0.467_Length_1627	tr|F0W4N9|F0W4N9_9STRA	0	Polyubiquitin putative OS=Albugo laibachii Nc14 GN=AlNc14C18G1860 PE=4 SV=1
Locus_277_Transcript_7/9_Confidence_0.467_Length_1901	tr|F0W4N9|F0W4N9_9STRA	0	Polyubiquitin putative OS=Albugo laibachii Nc14 GN=AlNc14C18G1860 PE=4 SV=1
Locus_277_Transcript_8/9_Confidence_0.233_Length_1129	tr|Q0WRN6|Q0WRN6_ARATH	5e-65	Polyubiquitin 4 UBQ4 OS=Arabidopsis thaliana GN=At5g20620 PE=2 SV=1
Locus_277_Transcript_9/9_Confidence_0.533_Length_1668	tr|F0W4N9|F0W4N9_9STRA	0	Polyubiquitin putative OS=Albugo laibachii Nc14 GN=AlNc14C18G1860 PE=4 SV=1
Locus_278_Transcript_1/3_Confidence_0.333_Length_662	tr|Q2QQV2|Q2QQV2_ORYSJ	3e-09	Os12g0482700 protein OS=Oryza sativa subsp. japonica GN=LOC_Os12g29760 PE=2 SV=1
Locus_278_Transcript_2/3_Confidence_0.667_Length_1676	sp|O81884|GALDH_ARATH	3e-118	L-galactose dehydrogenase OS=Arabidopsis thaliana GN=LGALDH PE=1 SV=1
Locus_278_Transcript_3/3_Confidence_0.667_Length_1426	sp|O81884|GALDH_ARATH	2e-144	L-galactose dehydrogenase OS=Arabidopsis thaliana GN=LGALDH PE=1 SV=1
Locus_279_Transcript_1/1_Confidence_1.000_Length_1628	sp|Q9ZU52|ALFC3_ARATH	0	Probable fructose-bisphosphate aldolase 3, chloroplastic OS=Arabidopsis thaliana GN=FBA3 PE=1 SV=1
Locus_280_Transcript_1/5_Confidence_0.545_Length_1913	sp|Q9S7E9|GGT2_ARATH	0	Glutamate--glyoxylate aminotransferase 2 OS=Arabidopsis thaliana GN=GGAT2 PE=1 SV=1
Locus_280_Transcript_2/5_Confidence_0.273_Length_1039	sp|Q9S7E9|GGT2_ARATH	3e-113	Glutamate--glyoxylate aminotransferase 2 OS=Arabidopsis thaliana GN=GGAT2 PE=1 SV=1
Locus_280_Transcript_3/5_Confidence_0.545_Length_1818	sp|Q9S7E9|GGT2_ARATH	0	Glutamate--glyoxylate aminotransferase 2 OS=Arabidopsis thaliana GN=GGAT2 PE=1 SV=1
Locus_280_Transcript_4/5_Confidence_0.636_Length_2672	sp|Q9S7E9|GGT2_ARATH	0	Glutamate--glyoxylate aminotransferase 2 OS=Arabidopsis thaliana GN=GGAT2 PE=1 SV=1
Locus_280_Transcript_5/5_Confidence_0.545_Length_1930	sp|Q9S7E9|GGT2_ARATH	0	Glutamate--glyoxylate aminotransferase 2 OS=Arabidopsis thaliana GN=GGAT2 PE=1 SV=1
Locus_281_Transcript_1/9_Confidence_0.368_Length_2605	tr|F4HQT1|F4HQT1_ARATH	4e-97	Glyceraldehyde 3-phosphate dehydrogenase OS=Arabidopsis thaliana GN=GAPC2 PE=2 SV=1
Locus_281_Transcript_2/9_Confidence_0.105_Length_322	tr|Q41949|Q41949_ARATH	5e-14	Glyceraldehyde 3-phosphate dehydrogenase (Fragment) OS=Arabidopsis thaliana PE=2 SV=1
Locus_281_Transcript_3/9_Confidence_0.263_Length_924	tr|C0Z2I0|C0Z2I0_ARATH	9e-61	AT1G13440 protein (Fragment) OS=Arabidopsis thaliana GN=AT1G13440 PE=2 SV=1
Locus_281_Transcript_4/9_Confidence_0.316_Length_1653	tr|F4HQT1|F4HQT1_ARATH	2e-97	Glyceraldehyde 3-phosphate dehydrogenase OS=Arabidopsis thaliana GN=GAPC2 PE=2 SV=1
Locus_281_Transcript_5/9_Confidence_0.211_Length_591	tr|C0Z2I0|C0Z2I0_ARATH	6e-82	AT1G13440 protein (Fragment) OS=Arabidopsis thaliana GN=AT1G13440 PE=2 SV=1
Locus_281_Transcript_6/9_Confidence_0.263_Length_831	tr|C0Z2I0|C0Z2I0_ARATH	7e-76	AT1G13440 protein (Fragment) OS=Arabidopsis thaliana GN=AT1G13440 PE=2 SV=1
Locus_281_Transcript_7/9_Confidence_0.368_Length_2717	tr|F4HQT1|F4HQT1_ARATH	4e-97	Glyceraldehyde 3-phosphate dehydrogenase OS=Arabidopsis thaliana GN=GAPC2 PE=2 SV=1
Locus_281_Transcript_8/9_Confidence_0.211_Length_1285	sp|P25858|G3PC1_ARATH	9e-86	Glyceraldehyde-3-phosphate dehydrogenase GAPC1, cytosolic OS=Arabidopsis thaliana GN=GAPC1 PE=1 SV=2
Locus_281_Transcript_9/9_Confidence_0.263_Length_883	tr|C0Z2I0|C0Z2I0_ARATH	8e-61	AT1G13440 protein (Fragment) OS=Arabidopsis thaliana GN=AT1G13440 PE=2 SV=1
Locus_282_Transcript_1/1_Confidence_1.000_Length_1508	tr|Q7XPT4|Q7XPT4_ORYSJ	3e-146	OSJNBa0083N12.6 protein OS=Oryza sativa subsp. japonica GN=OSJNBa0083N12.6 PE=2 SV=2
Locus_283_Transcript_1/3_Confidence_0.400_Length_1844	sp|Q9MAK9|PS10B_ARATH	0	26S protease regulatory subunit S10B homolog B OS=Arabidopsis thaliana GN=RPT4B PE=1 SV=1
Locus_283_Transcript_2/3_Confidence_0.600_Length_2352	sp|Q9MAK9|PS10B_ARATH	0	26S protease regulatory subunit S10B homolog B OS=Arabidopsis thaliana GN=RPT4B PE=1 SV=1
Locus_283_Transcript_3/3_Confidence_0.600_Length_1645	sp|Q9MAK9|PS10B_ARATH	0	26S protease regulatory subunit S10B homolog B OS=Arabidopsis thaliana GN=RPT4B PE=1 SV=1
Locus_284_Transcript_7/10_Confidence_0.151_Length_1467	tr|Q6YSK7|Q6YSK7_BRANA	7e-05	Putative uncharacterized protein orf124 OS=Brassica napus GN=orf124 PE=4 SV=1
Locus_284_Transcript_8/10_Confidence_0.151_Length_1941	tr|Q6YSK7|Q6YSK7_BRANA	9e-05	Putative uncharacterized protein orf124 OS=Brassica napus GN=orf124 PE=4 SV=1
Locus_285_Transcript_1/5_Confidence_0.444_Length_1425	sp|Q84MB3|ACCH1_ARATH	7e-50	1-aminocyclopropane-1-carboxylate oxidase homolog 1 OS=Arabidopsis thaliana GN=At1g06620 PE=2 SV=1
Locus_285_Transcript_2/5_Confidence_0.556_Length_2068	sp|Q8H1S4|ACCH3_ARATH	5e-120	1-aminocyclopropane-1-carboxylate oxidase homolog 3 OS=Arabidopsis thaliana GN=At1g06650 PE=2 SV=1
Locus_285_Transcript_3/5_Confidence_0.667_Length_3287	sp|Q8H1S4|ACCH3_ARATH	2e-63	1-aminocyclopropane-1-carboxylate oxidase homolog 3 OS=Arabidopsis thaliana GN=At1g06650 PE=2 SV=1
Locus_285_Transcript_4/5_Confidence_0.556_Length_2616	sp|Q84MB3|ACCH1_ARATH	3e-91	1-aminocyclopropane-1-carboxylate oxidase homolog 1 OS=Arabidopsis thaliana GN=At1g06620 PE=2 SV=1
Locus_285_Transcript_5/5_Confidence_0.556_Length_1747	sp|Q8H1S4|ACCH3_ARATH	4e-120	1-aminocyclopropane-1-carboxylate oxidase homolog 3 OS=Arabidopsis thaliana GN=At1g06650 PE=2 SV=1
Locus_286_Transcript_1/7_Confidence_0.462_Length_1990	sp|P29976|AROF_ARATH	1e-87	Phospho-2-dehydro-3-deoxyheptonate aldolase 1, chloroplastic OS=Arabidopsis thaliana GN=DHS1 PE=2 SV=2
Locus_286_Transcript_2/7_Confidence_0.538_Length_1336	tr|Q6YTT3|Q6YTT3_ORYSJ	6e-118	Os08g0484500 protein OS=Oryza sativa subsp. japonica GN=P0419H09.15 PE=2 SV=1
Locus_286_Transcript_3/7_Confidence_0.154_Length_1396	sp|P29976|AROF_ARATH	9e-88	Phospho-2-dehydro-3-deoxyheptonate aldolase 1, chloroplastic OS=Arabidopsis thaliana GN=DHS1 PE=2 SV=2
Locus_286_Transcript_4/7_Confidence_0.462_Length_1572	sp|P29976|AROF_ARATH	3e-67	Phospho-2-dehydro-3-deoxyheptonate aldolase 1, chloroplastic OS=Arabidopsis thaliana GN=DHS1 PE=2 SV=2
Locus_286_Transcript_5/7_Confidence_0.462_Length_1848	tr|Q0D4J5|Q0D4J5_ORYSJ	3e-128	Os07g0622200 protein OS=Oryza sativa subsp. japonica GN=Os07g0622200 PE=2 SV=1
Locus_286_Transcript_6/7_Confidence_0.462_Length_1171	sp|P29976|AROF_ARATH	1e-78	Phospho-2-dehydro-3-deoxyheptonate aldolase 1, chloroplastic OS=Arabidopsis thaliana GN=DHS1 PE=2 SV=2
Locus_286_Transcript_7/7_Confidence_0.462_Length_989	sp|P29976|AROF_ARATH	6e-114	Phospho-2-dehydro-3-deoxyheptonate aldolase 1, chloroplastic OS=Arabidopsis thaliana GN=DHS1 PE=2 SV=2
Locus_287_Transcript_1/2_Confidence_0.778_Length_562	tr|F4K005|F4K005_ARATH	3e-55	ORMDL domain-containing protein OS=Arabidopsis thaliana GN=AT5G42000 PE=2 SV=1
Locus_287_Transcript_2/2_Confidence_0.889_Length_960	tr|Q9FHY3|Q9FHY3_ARATH	7e-80	At5g42000 OS=Arabidopsis thaliana GN=AT5G42000 PE=2 SV=1
Locus_288_Transcript_1/3_Confidence_0.500_Length_358	tr|F0W4N9|F0W4N9_9STRA	2e-56	Polyubiquitin putative OS=Albugo laibachii Nc14 GN=AlNc14C18G1860 PE=4 SV=1
Locus_288_Transcript_2/3_Confidence_0.583_Length_1282	tr|Q0WRN6|Q0WRN6_ARATH	2e-73	Polyubiquitin 4 UBQ4 OS=Arabidopsis thaliana GN=At5g20620 PE=2 SV=1
Locus_288_Transcript_3/3_Confidence_0.583_Length_1138	tr|F0W4N9|F0W4N9_9STRA	8e-81	Polyubiquitin putative OS=Albugo laibachii Nc14 GN=AlNc14C18G1860 PE=4 SV=1
Locus_289_Transcript_1/4_Confidence_0.571_Length_1479	tr|Q336P0|Q336P0_ORYSJ	4e-81	NAD dependent epimerase/dehydratase family protein, expressed OS=Oryza sativa subsp. japonica GN=Os10g0576900 PE=2 SV=1
Locus_289_Transcript_2/4_Confidence_0.714_Length_1610	tr|Q336P0|Q336P0_ORYSJ	5e-80	NAD dependent epimerase/dehydratase family protein, expressed OS=Oryza sativa subsp. japonica GN=Os10g0576900 PE=2 SV=1
Locus_289_Transcript_3/4_Confidence_0.286_Length_1217	tr|Q336P0|Q336P0_ORYSJ	1e-31	NAD dependent epimerase/dehydratase family protein, expressed OS=Oryza sativa subsp. japonica GN=Os10g0576900 PE=2 SV=1
Locus_289_Transcript_4/4_Confidence_0.571_Length_1491	tr|Q336P0|Q336P0_ORYSJ	6e-85	NAD dependent epimerase/dehydratase family protein, expressed OS=Oryza sativa subsp. japonica GN=Os10g0576900 PE=2 SV=1
Locus_290_Transcript_1/3_Confidence_0.750_Length_2754	tr|Q8L9K6|Q8L9K6_ARATH	1e-15	Putative uncharacterized protein OS=Arabidopsis thaliana PE=2 SV=1
Locus_290_Transcript_2/3_Confidence_0.625_Length_1309	tr|Q8L9K6|Q8L9K6_ARATH	9e-23	Putative uncharacterized protein OS=Arabidopsis thaliana PE=2 SV=1
Locus_290_Transcript_3/3_Confidence_0.750_Length_2663	tr|Q8L9K6|Q8L9K6_ARATH	1e-17	Putative uncharacterized protein OS=Arabidopsis thaliana PE=2 SV=1
Locus_291_Transcript_1/10_Confidence_0.571_Length_6963	tr|A6YTC9|A6YTC9_CUCME	3e-124	Mitochondrial FAD carrier OS=Cucumis melo subsp. melo PE=3 SV=1
Locus_291_Transcript_2/10_Confidence_0.543_Length_7648	tr|A6YTC9|A6YTC9_CUCME	9e-117	Mitochondrial FAD carrier OS=Cucumis melo subsp. melo PE=3 SV=1
Locus_291_Transcript_3/10_Confidence_0.543_Length_7654	tr|A6YTC9|A6YTC9_CUCME	2e-118	Mitochondrial FAD carrier OS=Cucumis melo subsp. melo PE=3 SV=1
Locus_291_Transcript_4/10_Confidence_0.543_Length_6930	tr|A6YTC9|A6YTC9_CUCME	3e-124	Mitochondrial FAD carrier OS=Cucumis melo subsp. melo PE=3 SV=1
Locus_291_Transcript_5/10_Confidence_0.571_Length_7669	tr|A6YTC9|A6YTC9_CUCME	3e-119	Mitochondrial FAD carrier OS=Cucumis melo subsp. melo PE=3 SV=1
Locus_291_Transcript_6/10_Confidence_0.429_Length_2862	tr|A6YTC9|A6YTC9_CUCME	1e-124	Mitochondrial FAD carrier OS=Cucumis melo subsp. melo PE=3 SV=1
Locus_291_Transcript_7/10_Confidence_0.457_Length_4194	tr|A6YTC9|A6YTC9_CUCME	2e-124	Mitochondrial FAD carrier OS=Cucumis melo subsp. melo PE=3 SV=1
Locus_291_Transcript_8/10_Confidence_0.571_Length_7494	tr|A6YTC9|A6YTC9_CUCME	3e-124	Mitochondrial FAD carrier OS=Cucumis melo subsp. melo PE=3 SV=1
Locus_291_Transcript_9/10_Confidence_0.571_Length_7944	tr|A6YTC9|A6YTC9_CUCME	4e-68	Mitochondrial FAD carrier OS=Cucumis melo subsp. melo PE=3 SV=1
Locus_291_Transcript_10/10_Confidence_0.571_Length_7661	tr|A6YTC9|A6YTC9_CUCME	3e-124	Mitochondrial FAD carrier OS=Cucumis melo subsp. melo PE=3 SV=1
Locus_292_Transcript_1/8_Confidence_0.333_Length_1619	sp|Q9FKW6|FNRL1_ARATH	1e-98	Ferredoxin--NADP reductase, leaf isozyme 1, chloroplastic OS=Arabidopsis thaliana GN=LFNR1 PE=1 SV=1
Locus_292_Transcript_2/8_Confidence_0.167_Length_1336	sp|Q9FKW6|FNRL1_ARATH	3e-85	Ferredoxin--NADP reductase, leaf isozyme 1, chloroplastic OS=Arabidopsis thaliana GN=LFNR1 PE=1 SV=1
Locus_292_Transcript_3/8_Confidence_0.167_Length_1277	sp|Q9FKW6|FNRL1_ARATH	3e-85	Ferredoxin--NADP reductase, leaf isozyme 1, chloroplastic OS=Arabidopsis thaliana GN=LFNR1 PE=1 SV=1
Locus_292_Transcript_4/8_Confidence_0.333_Length_2013	sp|Q9FKW6|FNRL1_ARATH	2e-98	Ferredoxin--NADP reductase, leaf isozyme 1, chloroplastic OS=Arabidopsis thaliana GN=LFNR1 PE=1 SV=1
Locus_292_Transcript_5/8_Confidence_0.333_Length_1902	sp|Q9FKW6|FNRL1_ARATH	1e-98	Ferredoxin--NADP reductase, leaf isozyme 1, chloroplastic OS=Arabidopsis thaliana GN=LFNR1 PE=1 SV=1
Locus_292_Transcript_6/8_Confidence_0.250_Length_2172	sp|Q9FKW6|FNRL1_ARATH	8e-86	Ferredoxin--NADP reductase, leaf isozyme 1, chloroplastic OS=Arabidopsis thaliana GN=LFNR1 PE=1 SV=1
Locus_292_Transcript_7/8_Confidence_0.333_Length_1491	sp|Q9FKW6|FNRL1_ARATH	1e-98	Ferredoxin--NADP reductase, leaf isozyme 1, chloroplastic OS=Arabidopsis thaliana GN=LFNR1 PE=1 SV=1
Locus_292_Transcript_8/8_Confidence_0.333_Length_1514	sp|Q9FKW6|FNRL1_ARATH	1e-98	Ferredoxin--NADP reductase, leaf isozyme 1, chloroplastic OS=Arabidopsis thaliana GN=LFNR1 PE=1 SV=1
Locus_293_Transcript_1/3_Confidence_0.667_Length_878	tr|Q8RXU6|Q8RXU6_ARATH	1e-72	Putative uncharacterized protein At4g07410 OS=Arabidopsis thaliana GN=AT4G07410 PE=2 SV=1
Locus_293_Transcript_2/3_Confidence_0.667_Length_3198	tr|Q8RXU6|Q8RXU6_ARATH	0	Putative uncharacterized protein At4g07410 OS=Arabidopsis thaliana GN=AT4G07410 PE=2 SV=1
Locus_293_Transcript_3/3_Confidence_0.667_Length_2776	tr|Q8RXU6|Q8RXU6_ARATH	0	Putative uncharacterized protein At4g07410 OS=Arabidopsis thaliana GN=AT4G07410 PE=2 SV=1
Locus_294_Transcript_1/4_Confidence_0.714_Length_1944	sp|Q9XF43|KCS6_ARATH	0	3-ketoacyl-CoA synthase 6 OS=Arabidopsis thaliana GN=CUT1 PE=1 SV=1
Locus_294_Transcript_2/4_Confidence_0.286_Length_407	tr|Q8LAZ1|Q8LAZ1_ARATH	2e-10	3-ketoacyl-CoA synthase OS=Arabidopsis thaliana PE=2 SV=1
Locus_294_Transcript_3/4_Confidence_0.286_Length_1502	sp|Q9XF43|KCS6_ARATH	0	3-ketoacyl-CoA synthase 6 OS=Arabidopsis thaliana GN=CUT1 PE=1 SV=1
Locus_294_Transcript_4/4_Confidence_0.571_Length_1609	sp|Q9XF43|KCS6_ARATH	0	3-ketoacyl-CoA synthase 6 OS=Arabidopsis thaliana GN=CUT1 PE=1 SV=1
Locus_295_Transcript_1/7_Confidence_0.600_Length_2293	tr|Q39050|Q39050_ARATH	0	AT4g14340/dl3210c OS=Arabidopsis thaliana GN=CKI1 PE=2 SV=1
Locus_295_Transcript_2/7_Confidence_0.550_Length_2706	tr|Q9LW62|Q9LW62_ARATH	5e-177	AT3g23340/MLM24_21 OS=Arabidopsis thaliana GN=CKL10 PE=2 SV=1
Locus_295_Transcript_3/7_Confidence_0.600_Length_2539	tr|Q6K988|Q6K988_ORYSJ	6e-126	Os02g0810400 protein OS=Oryza sativa subsp. japonica GN=OJ1116_E04.4 PE=4 SV=1
Locus_295_Transcript_4/7_Confidence_0.250_Length_1414	tr|Q6K988|Q6K988_ORYSJ	5e-120	Os02g0810400 protein OS=Oryza sativa subsp. japonica GN=OJ1116_E04.4 PE=4 SV=1
Locus_295_Transcript_5/7_Confidence_0.600_Length_2305	tr|Q39050|Q39050_ARATH	0	AT4g14340/dl3210c OS=Arabidopsis thaliana GN=CKI1 PE=2 SV=1
Locus_295_Transcript_6/7_Confidence_0.450_Length_2220	tr|Q39050|Q39050_ARATH	0	AT4g14340/dl3210c OS=Arabidopsis thaliana GN=CKI1 PE=2 SV=1
Locus_295_Transcript_7/7_Confidence_0.500_Length_2322	tr|Q39050|Q39050_ARATH	0	AT4g14340/dl3210c OS=Arabidopsis thaliana GN=CKI1 PE=2 SV=1
Locus_296_Transcript_1/10_Confidence_0.568_Length_1951	sp|Q9SH93|IPCS2_ARATH	5e-131	Phosphatidylinositol:ceramide inositolphosphotransferase 2 OS=Arabidopsis thaliana GN=IPCS2 PE=2 SV=1
Locus_296_Transcript_2/10_Confidence_0.432_Length_1142	sp|Q9M325|IPCS1_ARATH	2e-77	Phosphatidylinositol:ceramide inositolphosphotransferase 1 OS=Arabidopsis thaliana GN=IPCS1 PE=2 SV=1
Locus_296_Transcript_3/10_Confidence_0.568_Length_1921	sp|Q9SH93|IPCS2_ARATH	8e-116	Phosphatidylinositol:ceramide inositolphosphotransferase 2 OS=Arabidopsis thaliana GN=IPCS2 PE=2 SV=1
Locus_296_Transcript_4/10_Confidence_0.568_Length_1900	sp|Q9SH93|IPCS2_ARATH	9e-130	Phosphatidylinositol:ceramide inositolphosphotransferase 2 OS=Arabidopsis thaliana GN=IPCS2 PE=2 SV=1
Locus_296_Transcript_5/10_Confidence_0.568_Length_1945	sp|Q9M325|IPCS1_ARATH	3e-126	Phosphatidylinositol:ceramide inositolphosphotransferase 1 OS=Arabidopsis thaliana GN=IPCS1 PE=2 SV=1
Locus_296_Transcript_6/10_Confidence_0.595_Length_2058	sp|Q9M325|IPCS1_ARATH	3e-100	Phosphatidylinositol:ceramide inositolphosphotransferase 1 OS=Arabidopsis thaliana GN=IPCS1 PE=2 SV=1
Locus_296_Transcript_7/10_Confidence_0.459_Length_1324	sp|Q9SH93|IPCS2_ARATH	3e-92	Phosphatidylinositol:ceramide inositolphosphotransferase 2 OS=Arabidopsis thaliana GN=IPCS2 PE=2 SV=1
Locus_296_Transcript_8/10_Confidence_0.216_Length_1559	sp|Q9M325|IPCS1_ARATH	1e-27	Phosphatidylinositol:ceramide inositolphosphotransferase 1 OS=Arabidopsis thaliana GN=IPCS1 PE=2 SV=1
Locus_296_Transcript_9/10_Confidence_0.568_Length_1976	sp|Q9SH93|IPCS2_ARATH	8e-116	Phosphatidylinositol:ceramide inositolphosphotransferase 2 OS=Arabidopsis thaliana GN=IPCS2 PE=2 SV=1
Locus_296_Transcript_10/10_Confidence_0.568_Length_1818	sp|Q9SH93|IPCS2_ARATH	5e-135	Phosphatidylinositol:ceramide inositolphosphotransferase 2 OS=Arabidopsis thaliana GN=IPCS2 PE=2 SV=1
Locus_297_Transcript_2/3_Confidence_0.667_Length_2437	sp|P42804|HEM11_ARATH	6e-148	Glutamyl-tRNA reductase 1, chloroplastic OS=Arabidopsis thaliana GN=HEMA1 PE=1 SV=2
Locus_297_Transcript_3/3_Confidence_0.667_Length_2133	sp|P42804|HEM11_ARATH	0	Glutamyl-tRNA reductase 1, chloroplastic OS=Arabidopsis thaliana GN=HEMA1 PE=1 SV=2
Locus_298_Transcript_1/2_Confidence_0.750_Length_2026	tr|Q9LVY7|Q9LVY7_ARATH	1e-174	Cytochrome P450, family 716, subfamily A, polypeptide 1 OS=Arabidopsis thaliana GN=CYP716A1 PE=3 SV=1
Locus_298_Transcript_2/2_Confidence_0.750_Length_1225	tr|Q9LVY7|Q9LVY7_ARATH	1e-98	Cytochrome P450, family 716, subfamily A, polypeptide 1 OS=Arabidopsis thaliana GN=CYP716A1 PE=3 SV=1
Locus_299_Transcript_2/3_Confidence_0.800_Length_2962	tr|Q0D5P2|Q0D5P2_ORYSJ	3e-164	Os07g0545800 protein OS=Oryza sativa subsp. japonica GN=Os07g0545800 PE=4 SV=1
Locus_299_Transcript_3/3_Confidence_0.600_Length_2253	tr|Q0D5P2|Q0D5P2_ORYSJ	2e-164	Os07g0545800 protein OS=Oryza sativa subsp. japonica GN=Os07g0545800 PE=4 SV=1
Locus_300_Transcript_2/7_Confidence_0.682_Length_2446	sp|Q944K2|OST48_ARATH	2e-172	Dolichyl-diphosphooligosaccharide--protein glycosyltransferase 48 kDa subunit OS=Arabidopsis thaliana GN=OST48 PE=2 SV=1
Locus_300_Transcript_3/7_Confidence_0.636_Length_1983	sp|Q944K2|OST48_ARATH	4e-160	Dolichyl-diphosphooligosaccharide--protein glycosyltransferase 48 kDa subunit OS=Arabidopsis thaliana GN=OST48 PE=2 SV=1
Locus_300_Transcript_4/7_Confidence_0.591_Length_1739	sp|Q944K2|OST48_ARATH	0	Dolichyl-diphosphooligosaccharide--protein glycosyltransferase 48 kDa subunit OS=Arabidopsis thaliana GN=OST48 PE=2 SV=1
Locus_300_Transcript_6/7_Confidence_0.636_Length_2151	sp|Q944K2|OST48_ARATH	1e-172	Dolichyl-diphosphooligosaccharide--protein glycosyltransferase 48 kDa subunit OS=Arabidopsis thaliana GN=OST48 PE=2 SV=1
Locus_300_Transcript_7/7_Confidence_0.636_Length_1870	sp|Q944K2|OST48_ARATH	0	Dolichyl-diphosphooligosaccharide--protein glycosyltransferase 48 kDa subunit OS=Arabidopsis thaliana GN=OST48 PE=2 SV=1
Locus_301_Transcript_1/4_Confidence_0.625_Length_1911	tr|Q9LW14|Q9LW14_ARATH	9e-91	At3g15650 OS=Arabidopsis thaliana GN=AT3G15650 PE=2 SV=1
Locus_301_Transcript_2/4_Confidence_0.625_Length_1209	tr|Q9LW14|Q9LW14_ARATH	5e-113	At3g15650 OS=Arabidopsis thaliana GN=AT3G15650 PE=2 SV=1
Locus_301_Transcript_3/4_Confidence_0.375_Length_1577	tr|Q9LW14|Q9LW14_ARATH	8e-114	At3g15650 OS=Arabidopsis thaliana GN=AT3G15650 PE=2 SV=1
Locus_301_Transcript_4/4_Confidence_0.625_Length_1620	tr|Q9LW14|Q9LW14_ARATH	5e-114	At3g15650 OS=Arabidopsis thaliana GN=AT3G15650 PE=2 SV=1
Locus_302_Transcript_1/8_Confidence_0.276_Length_2091	sp|Q9LIR6|BAM1_ARATH	0	Beta-amylase 1, chloroplastic OS=Arabidopsis thaliana GN=BAM1 PE=1 SV=1
Locus_302_Transcript_2/8_Confidence_0.345_Length_2343	sp|Q9LIR6|BAM1_ARATH	0	Beta-amylase 1, chloroplastic OS=Arabidopsis thaliana GN=BAM1 PE=1 SV=1
Locus_302_Transcript_3/8_Confidence_0.241_Length_1194	sp|Q9LIR6|BAM1_ARATH	2e-94	Beta-amylase 1, chloroplastic OS=Arabidopsis thaliana GN=BAM1 PE=1 SV=1
Locus_302_Transcript_4/8_Confidence_0.483_Length_3746	sp|Q9LIR6|BAM1_ARATH	0	Beta-amylase 1, chloroplastic OS=Arabidopsis thaliana GN=BAM1 PE=1 SV=1
Locus_302_Transcript_5/8_Confidence_0.345_Length_2835	sp|Q9LIR6|BAM1_ARATH	5e-146	Beta-amylase 1, chloroplastic OS=Arabidopsis thaliana GN=BAM1 PE=1 SV=1
Locus_302_Transcript_6/8_Confidence_0.276_Length_2809	sp|Q9LIR6|BAM1_ARATH	6e-119	Beta-amylase 1, chloroplastic OS=Arabidopsis thaliana GN=BAM1 PE=1 SV=1
Locus_302_Transcript_7/8_Confidence_0.345_Length_2248	sp|Q9LIR6|BAM1_ARATH	0	Beta-amylase 1, chloroplastic OS=Arabidopsis thaliana GN=BAM1 PE=1 SV=1
Locus_302_Transcript_8/8_Confidence_0.310_Length_2105	sp|Q9LIR6|BAM1_ARATH	0	Beta-amylase 1, chloroplastic OS=Arabidopsis thaliana GN=BAM1 PE=1 SV=1
Locus_303_Transcript_1/13_Confidence_1.000_Length_389	tr|Q651Z9|Q651Z9_ORYSJ	1e-10	Os09g0527900 protein OS=Oryza sativa subsp. japonica GN=OJ1439_F07.29 PE=2 SV=1
Locus_303_Transcript_4/13_Confidence_0.254_Length_1318	sp|Q9ZU52|ALFC3_ARATH	3e-81	Probable fructose-bisphosphate aldolase 3, chloroplastic OS=Arabidopsis thaliana GN=FBA3 PE=1 SV=1
Locus_303_Transcript_5/13_Confidence_0.254_Length_1341	tr|F4JUJ5|F4JUJ5_ARATH	2e-98	Fructose-bisphosphate aldolase OS=Arabidopsis thaliana GN=FBA2 PE=2 SV=1
Locus_303_Transcript_6/13_Confidence_0.051_Length_1920	sp|Q944G9|ALFC2_ARATH	3e-64	Probable fructose-bisphosphate aldolase 2, chloroplastic OS=Arabidopsis thaliana GN=FBA2 PE=1 SV=2
Locus_303_Transcript_7/13_Confidence_0.441_Length_3498	sp|Q9ZU52|ALFC3_ARATH	1e-80	Probable fructose-bisphosphate aldolase 3, chloroplastic OS=Arabidopsis thaliana GN=FBA3 PE=1 SV=1
Locus_303_Transcript_8/13_Confidence_0.237_Length_910	sp|Q9ZU52|ALFC3_ARATH	2e-81	Probable fructose-bisphosphate aldolase 3, chloroplastic OS=Arabidopsis thaliana GN=FBA3 PE=1 SV=1
Locus_303_Transcript_9/13_Confidence_0.220_Length_2086	tr|Q0IWK4|Q0IWK4_ORYSJ	3e-95	Os10g0503300 protein OS=Oryza sativa subsp. japonica GN=Os10g0503300 PE=2 SV=1
Locus_303_Transcript_10/13_Confidence_0.271_Length_1357	sp|Q9ZU52|ALFC3_ARATH	5e-82	Probable fructose-bisphosphate aldolase 3, chloroplastic OS=Arabidopsis thaliana GN=FBA3 PE=1 SV=1
Locus_303_Transcript_11/13_Confidence_0.068_Length_1502	sp|Q944G9|ALFC2_ARATH	4e-81	Probable fructose-bisphosphate aldolase 2, chloroplastic OS=Arabidopsis thaliana GN=FBA2 PE=1 SV=2
Locus_303_Transcript_12/13_Confidence_0.203_Length_2447	tr|Q651Z9|Q651Z9_ORYSJ	2e-70	Os09g0527900 protein OS=Oryza sativa subsp. japonica GN=OJ1439_F07.29 PE=2 SV=1
Locus_303_Transcript_13/13_Confidence_0.254_Length_1279	sp|Q9ZU52|ALFC3_ARATH	3e-81	Probable fructose-bisphosphate aldolase 3, chloroplastic OS=Arabidopsis thaliana GN=FBA3 PE=1 SV=1
Locus_304_Transcript_1/5_Confidence_0.600_Length_1399	tr|Q9LSA9|Q9LSA9_ARATH	3e-120	Genomic DNA, chromosome 3, P1 clone: MVE11 OS=Arabidopsis thaliana GN=AT3G18680 PE=2 SV=1
Locus_304_Transcript_2/5_Confidence_0.200_Length_790	tr|Q9LSA9|Q9LSA9_ARATH	1e-72	Genomic DNA, chromosome 3, P1 clone: MVE11 OS=Arabidopsis thaliana GN=AT3G18680 PE=2 SV=1
Locus_304_Transcript_3/5_Confidence_0.500_Length_1849	tr|Q9LSA9|Q9LSA9_ARATH	4e-97	Genomic DNA, chromosome 3, P1 clone: MVE11 OS=Arabidopsis thaliana GN=AT3G18680 PE=2 SV=1
Locus_304_Transcript_4/5_Confidence_0.500_Length_1638	tr|Q9LSA9|Q9LSA9_ARATH	1e-79	Genomic DNA, chromosome 3, P1 clone: MVE11 OS=Arabidopsis thaliana GN=AT3G18680 PE=2 SV=1
Locus_304_Transcript_5/5_Confidence_0.500_Length_1395	tr|Q9LSA9|Q9LSA9_ARATH	3e-125	Genomic DNA, chromosome 3, P1 clone: MVE11 OS=Arabidopsis thaliana GN=AT3G18680 PE=2 SV=1
Locus_305_Transcript_1/10_Confidence_0.281_Length_2370	sp|Q07356|PDS_ARATH	0	15-cis-phytoene desaturase, chloroplastic/chromoplastic OS=Arabidopsis thaliana GN=PDS PE=1 SV=1
Locus_305_Transcript_2/10_Confidence_0.281_Length_2504	tr|Q93ZB4|Q93ZB4_ARATH	0	AT4g14210/dl3145c OS=Arabidopsis thaliana PE=2 SV=1
Locus_305_Transcript_3/10_Confidence_0.125_Length_1390	tr|F4JUN0|F4JUN0_ARATH	2e-50	Phytoene dehydrogenase OS=Arabidopsis thaliana GN=PDS3 PE=2 SV=1
Locus_305_Transcript_4/10_Confidence_0.281_Length_1659	tr|F4JUN0|F4JUN0_ARATH	1e-84	Phytoene dehydrogenase OS=Arabidopsis thaliana GN=PDS3 PE=2 SV=1
Locus_305_Transcript_5/10_Confidence_0.469_Length_2323	sp|Q07356|PDS_ARATH	0	15-cis-phytoene desaturase, chloroplastic/chromoplastic OS=Arabidopsis thaliana GN=PDS PE=1 SV=1
Locus_305_Transcript_6/10_Confidence_0.250_Length_2201	sp|Q07356|PDS_ARATH	0	15-cis-phytoene desaturase, chloroplastic/chromoplastic OS=Arabidopsis thaliana GN=PDS PE=1 SV=1
Locus_305_Transcript_7/10_Confidence_0.188_Length_1820	sp|Q07356|PDS_ARATH	0	15-cis-phytoene desaturase, chloroplastic/chromoplastic OS=Arabidopsis thaliana GN=PDS PE=1 SV=1
Locus_305_Transcript_8/10_Confidence_0.281_Length_2543	tr|Q93ZB4|Q93ZB4_ARATH	0	AT4g14210/dl3145c OS=Arabidopsis thaliana PE=2 SV=1
Locus_305_Transcript_9/10_Confidence_0.438_Length_2251	sp|Q07356|PDS_ARATH	0	15-cis-phytoene desaturase, chloroplastic/chromoplastic OS=Arabidopsis thaliana GN=PDS PE=1 SV=1
Locus_305_Transcript_10/10_Confidence_0.281_Length_2297	sp|Q07356|PDS_ARATH	0	15-cis-phytoene desaturase, chloroplastic/chromoplastic OS=Arabidopsis thaliana GN=PDS PE=1 SV=1
Locus_306_Transcript_1/1_Confidence_1.000_Length_1049	sp|P42699|PLAS2_ARATH	4e-60	Plastocyanin major isoform, chloroplastic OS=Arabidopsis thaliana GN=DRT112 PE=1 SV=2
Locus_307_Transcript_1/7_Confidence_0.562_Length_2951	tr|F0W4W4|F0W4W4_9STRA	0	Protein heat shock protein Hsp70 putative OS=Albugo laibachii Nc14 GN=AlNc14C19G1935 PE=3 SV=1
Locus_307_Transcript_2/7_Confidence_0.312_Length_870	sp|Q9S9Z8|14311_ARATH	1e-23	14-3-3-like protein GF14 omicron OS=Arabidopsis thaliana GN=GRF11 PE=2 SV=2
Locus_307_Transcript_3/7_Confidence_0.500_Length_3483	tr|F0W4W4|F0W4W4_9STRA	0	Protein heat shock protein Hsp70 putative OS=Albugo laibachii Nc14 GN=AlNc14C19G1935 PE=3 SV=1
Locus_307_Transcript_4/7_Confidence_0.500_Length_3344	tr|F0W4W4|F0W4W4_9STRA	0	Protein heat shock protein Hsp70 putative OS=Albugo laibachii Nc14 GN=AlNc14C19G1935 PE=3 SV=1
Locus_307_Transcript_5/7_Confidence_0.438_Length_3387	tr|F0W4W4|F0W4W4_9STRA	0	Protein heat shock protein Hsp70 putative OS=Albugo laibachii Nc14 GN=AlNc14C19G1935 PE=3 SV=1
Locus_307_Transcript_6/7_Confidence_0.562_Length_4396	tr|F0W4W4|F0W4W4_9STRA	0	Protein heat shock protein Hsp70 putative OS=Albugo laibachii Nc14 GN=AlNc14C19G1935 PE=3 SV=1
Locus_307_Transcript_7/7_Confidence_0.500_Length_3366	tr|F0W4W4|F0W4W4_9STRA	0	Protein heat shock protein Hsp70 putative OS=Albugo laibachii Nc14 GN=AlNc14C19G1935 PE=3 SV=1
Locus_308_Transcript_1/3_Confidence_0.600_Length_904	sp|Q41932|PSBQ2_ARATH	3e-49	Oxygen-evolving enhancer protein 3-2, chloroplastic OS=Arabidopsis thaliana GN=PSBQ2 PE=1 SV=2
Locus_308_Transcript_2/3_Confidence_0.600_Length_1798	sp|Q41932|PSBQ2_ARATH	8e-49	Oxygen-evolving enhancer protein 3-2, chloroplastic OS=Arabidopsis thaliana GN=PSBQ2 PE=1 SV=2
Locus_308_Transcript_3/3_Confidence_0.600_Length_996	sp|Q41932|PSBQ2_ARATH	5e-71	Oxygen-evolving enhancer protein 3-2, chloroplastic OS=Arabidopsis thaliana GN=PSBQ2 PE=1 SV=2
Locus_309_Transcript_1/10_Confidence_0.321_Length_3302	tr|Q8VYC5|Q8VYC5_ARATH	0	Ketose-bisphosphate aldolase class-II-like protein OS=Arabidopsis thaliana GN=AT1G18270 PE=2 SV=1
Locus_309_Transcript_2/10_Confidence_0.547_Length_5004	tr|B3H739|B3H739_ARATH	0	Ketose-bisphosphate aldolase class-II-like protein OS=Arabidopsis thaliana GN=AT1G18270 PE=4 SV=1
Locus_309_Transcript_3/10_Confidence_0.585_Length_5206	tr|Q8VYC5|Q8VYC5_ARATH	0	Ketose-bisphosphate aldolase class-II-like protein OS=Arabidopsis thaliana GN=AT1G18270 PE=2 SV=1
Locus_309_Transcript_4/10_Confidence_0.566_Length_4941	tr|Q8VYC5|Q8VYC5_ARATH	0	Ketose-bisphosphate aldolase class-II-like protein OS=Arabidopsis thaliana GN=AT1G18270 PE=2 SV=1
Locus_309_Transcript_5/10_Confidence_0.491_Length_4162	tr|B3H739|B3H739_ARATH	0	Ketose-bisphosphate aldolase class-II-like protein OS=Arabidopsis thaliana GN=AT1G18270 PE=4 SV=1
Locus_309_Transcript_6/10_Confidence_0.585_Length_5377	tr|B3H739|B3H739_ARATH	0	Ketose-bisphosphate aldolase class-II-like protein OS=Arabidopsis thaliana GN=AT1G18270 PE=4 SV=1
Locus_309_Transcript_7/10_Confidence_0.547_Length_5193	tr|Q8VYC5|Q8VYC5_ARATH	0	Ketose-bisphosphate aldolase class-II-like protein OS=Arabidopsis thaliana GN=AT1G18270 PE=2 SV=1
Locus_309_Transcript_8/10_Confidence_0.245_Length_1867	tr|Q652S1|Q652S1_ORYSJ	2e-94	Os06g0258900 protein OS=Oryza sativa subsp. japonica GN=P0603C10.39-1 PE=2 SV=1
Locus_309_Transcript_9/10_Confidence_0.283_Length_2865	tr|Q8VYC5|Q8VYC5_ARATH	0	Ketose-bisphosphate aldolase class-II-like protein OS=Arabidopsis thaliana GN=AT1G18270 PE=2 SV=1
Locus_309_Transcript_10/10_Confidence_0.547_Length_4924	tr|Q8VYC5|Q8VYC5_ARATH	0	Ketose-bisphosphate aldolase class-II-like protein OS=Arabidopsis thaliana GN=AT1G18270 PE=2 SV=1
Locus_310_Transcript_1/7_Confidence_0.619_Length_2410	sp|F4IB81|LYK3_ARATH	0	LysM domain receptor-like kinase 3 OS=Arabidopsis thaliana GN=LYK3 PE=2 SV=1
Locus_310_Transcript_2/7_Confidence_0.714_Length_2331	sp|F4IB81|LYK3_ARATH	0	LysM domain receptor-like kinase 3 OS=Arabidopsis thaliana GN=LYK3 PE=2 SV=1
Locus_310_Transcript_3/7_Confidence_0.714_Length_2431	sp|F4IB81|LYK3_ARATH	0	LysM domain receptor-like kinase 3 OS=Arabidopsis thaliana GN=LYK3 PE=2 SV=1
Locus_310_Transcript_4/7_Confidence_0.714_Length_2451	sp|F4IB81|LYK3_ARATH	0	LysM domain receptor-like kinase 3 OS=Arabidopsis thaliana GN=LYK3 PE=2 SV=1
Locus_310_Transcript_5/7_Confidence_0.714_Length_2481	sp|F4IB81|LYK3_ARATH	0	LysM domain receptor-like kinase 3 OS=Arabidopsis thaliana GN=LYK3 PE=2 SV=1
Locus_310_Transcript_6/7_Confidence_0.714_Length_2517	sp|F4IB81|LYK3_ARATH	0	LysM domain receptor-like kinase 3 OS=Arabidopsis thaliana GN=LYK3 PE=2 SV=1
Locus_310_Transcript_7/7_Confidence_0.714_Length_2414	sp|F4IB81|LYK3_ARATH	0	LysM domain receptor-like kinase 3 OS=Arabidopsis thaliana GN=LYK3 PE=2 SV=1
Locus_311_Transcript_1/8_Confidence_0.524_Length_1759	sp|Q93V85|WTR16_ARATH	8e-119	WAT1-related protein At3g02690, chloroplastic OS=Arabidopsis thaliana GN=At3g02690 PE=1 SV=1
Locus_311_Transcript_2/8_Confidence_0.619_Length_1892	sp|Q93V85|WTR16_ARATH	2e-131	WAT1-related protein At3g02690, chloroplastic OS=Arabidopsis thaliana GN=At3g02690 PE=1 SV=1
Locus_311_Transcript_3/8_Confidence_0.667_Length_1976	sp|Q93V85|WTR16_ARATH	4e-128	WAT1-related protein At3g02690, chloroplastic OS=Arabidopsis thaliana GN=At3g02690 PE=1 SV=1
Locus_311_Transcript_4/8_Confidence_0.667_Length_2282	sp|Q93V85|WTR16_ARATH	2e-87	WAT1-related protein At3g02690, chloroplastic OS=Arabidopsis thaliana GN=At3g02690 PE=1 SV=1
Locus_311_Transcript_5/8_Confidence_0.619_Length_1856	sp|Q93V85|WTR16_ARATH	9e-133	WAT1-related protein At3g02690, chloroplastic OS=Arabidopsis thaliana GN=At3g02690 PE=1 SV=1
Locus_311_Transcript_6/8_Confidence_0.619_Length_1901	sp|Q93V85|WTR16_ARATH	5e-131	WAT1-related protein At3g02690, chloroplastic OS=Arabidopsis thaliana GN=At3g02690 PE=1 SV=1
Locus_311_Transcript_7/8_Confidence_0.619_Length_2472	sp|Q93V85|WTR16_ARATH	2e-85	WAT1-related protein At3g02690, chloroplastic OS=Arabidopsis thaliana GN=At3g02690 PE=1 SV=1
Locus_311_Transcript_8/8_Confidence_0.619_Length_1820	sp|Q93V85|WTR16_ARATH	2e-135	WAT1-related protein At3g02690, chloroplastic OS=Arabidopsis thaliana GN=At3g02690 PE=1 SV=1
Locus_312_Transcript_1/2_Confidence_0.750_Length_1087	tr|A8MR51|A8MR51_ARATH	7e-63	Acyl-CoA N-acyltransferase domain-containing protein OS=Arabidopsis thaliana GN=AT2G04845 PE=4 SV=1
Locus_312_Transcript_2/2_Confidence_0.750_Length_1017	tr|Q8LD75|Q8LD75_ARATH	9e-73	Putative uncharacterized protein OS=Arabidopsis thaliana PE=2 SV=1
Locus_313_Transcript_1/1_Confidence_1.000_Length_2534	tr|F4IU12|F4IU12_ARATH	0	C3HC4-type RING finger-containing protein OS=Arabidopsis thaliana GN=AT2G38970 PE=2 SV=1
Locus_314_Transcript_1/2_Confidence_0.750_Length_3969	tr|Q0WVF8|Q0WVF8_ARATH	0	Armadillo/beta-catenin-like repeats-containing protein OS=Arabidopsis thaliana GN=AT5G48120 PE=2 SV=1
Locus_314_Transcript_2/2_Confidence_0.750_Length_3951	tr|Q0WVF8|Q0WVF8_ARATH	0	Armadillo/beta-catenin-like repeats-containing protein OS=Arabidopsis thaliana GN=AT5G48120 PE=2 SV=1
Locus_315_Transcript_1/10_Confidence_0.586_Length_2383	sp|Q94F00|IMPL1_ARATH	2e-141	Phosphatase IMPL1, chloroplastic OS=Arabidopsis thaliana GN=IMPL1 PE=1 SV=2
Locus_315_Transcript_2/10_Confidence_0.379_Length_1789	tr|Q5ZEM1|Q5ZEM1_ORYSJ	1e-48	Os01g0158400 protein OS=Oryza sativa subsp. japonica GN=P0041E11.2 PE=2 SV=1
Locus_315_Transcript_3/10_Confidence_0.138_Length_796	sp|Q94F00|IMPL1_ARATH	2e-08	Phosphatase IMPL1, chloroplastic OS=Arabidopsis thaliana GN=IMPL1 PE=1 SV=2
Locus_315_Transcript_4/10_Confidence_0.586_Length_2681	sp|Q94F00|IMPL1_ARATH	2e-133	Phosphatase IMPL1, chloroplastic OS=Arabidopsis thaliana GN=IMPL1 PE=1 SV=2
Locus_315_Transcript_5/10_Confidence_0.586_Length_2753	sp|Q94F00|IMPL1_ARATH	5e-77	Phosphatase IMPL1, chloroplastic OS=Arabidopsis thaliana GN=IMPL1 PE=1 SV=2
Locus_315_Transcript_6/10_Confidence_0.414_Length_1972	tr|Q7F808|Q7F808_ORYSJ	8e-37	Similar to Arabidopsis thaliana hypothetical protein T16H5.200 OS=Oryza sativa subsp. japonica GN=OsJ_00454 PE=2 SV=1
Locus_315_Transcript_7/10_Confidence_0.552_Length_2052	sp|Q94F00|IMPL1_ARATH	1e-148	Phosphatase IMPL1, chloroplastic OS=Arabidopsis thaliana GN=IMPL1 PE=1 SV=2
Locus_315_Transcript_8/10_Confidence_0.310_Length_1737	tr|Q7F808|Q7F808_ORYSJ	6e-52	Similar to Arabidopsis thaliana hypothetical protein T16H5.200 OS=Oryza sativa subsp. japonica GN=OsJ_00454 PE=2 SV=1
Locus_315_Transcript_9/10_Confidence_0.172_Length_1238	tr|Q7F808|Q7F808_ORYSJ	5e-37	Similar to Arabidopsis thaliana hypothetical protein T16H5.200 OS=Oryza sativa subsp. japonica GN=OsJ_00454 PE=2 SV=1
Locus_315_Transcript_10/10_Confidence_0.586_Length_2388	sp|Q94F00|IMPL1_ARATH	2e-148	Phosphatase IMPL1, chloroplastic OS=Arabidopsis thaliana GN=IMPL1 PE=1 SV=2
Locus_316_Transcript_1/5_Confidence_0.545_Length_1610	sp|Q8GZ38|UNE10_ARATH	3e-94	Transcription factor UNE10 OS=Arabidopsis thaliana GN=UNE10 PE=2 SV=1
Locus_316_Transcript_2/5_Confidence_0.636_Length_1780	sp|Q8GZ38|UNE10_ARATH	5e-57	Transcription factor UNE10 OS=Arabidopsis thaliana GN=UNE10 PE=2 SV=1
Locus_316_Transcript_3/5_Confidence_0.545_Length_1696	sp|Q8GZ38|UNE10_ARATH	1e-88	Transcription factor UNE10 OS=Arabidopsis thaliana GN=UNE10 PE=2 SV=1
Locus_316_Transcript_4/5_Confidence_0.182_Length_1167	sp|Q8GZ38|UNE10_ARATH	8e-55	Transcription factor UNE10 OS=Arabidopsis thaliana GN=UNE10 PE=2 SV=1
Locus_316_Transcript_5/5_Confidence_0.545_Length_1616	sp|Q8GZ38|UNE10_ARATH	5e-93	Transcription factor UNE10 OS=Arabidopsis thaliana GN=UNE10 PE=2 SV=1
Locus_317_Transcript_1/2_Confidence_0.667_Length_1487	tr|Q84W28|Q84W28_ARATH	4e-24	Putative uncharacterized protein At2g32910 OS=Arabidopsis thaliana GN=At2g32910 PE=2 SV=1
Locus_317_Transcript_2/2_Confidence_0.667_Length_2440	tr|Q84W28|Q84W28_ARATH	1e-41	Putative uncharacterized protein At2g32910 OS=Arabidopsis thaliana GN=At2g32910 PE=2 SV=1
Locus_318_Transcript_1/5_Confidence_0.733_Length_2088	sp|Q9LXJ0|FTZ22_ARATH	0	Cell division protein FtsZ homolog 2-2, chloroplastic OS=Arabidopsis thaliana GN=FTSZ2-2 PE=1 SV=1
Locus_318_Transcript_2/5_Confidence_0.733_Length_2168	sp|O82533|FTZ21_ARATH	0	Cell division protein FtsZ homolog 2-1, chloroplastic OS=Arabidopsis thaliana GN=FTSZ2-1 PE=1 SV=2
Locus_318_Transcript_3/5_Confidence_0.800_Length_2616	sp|O82533|FTZ21_ARATH	9e-169	Cell division protein FtsZ homolog 2-1, chloroplastic OS=Arabidopsis thaliana GN=FTSZ2-1 PE=1 SV=2
Locus_318_Transcript_4/5_Confidence_0.733_Length_2164	sp|Q9LXJ0|FTZ22_ARATH	0	Cell division protein FtsZ homolog 2-2, chloroplastic OS=Arabidopsis thaliana GN=FTSZ2-2 PE=1 SV=1
Locus_318_Transcript_5/5_Confidence_0.733_Length_2092	sp|Q9LXJ0|FTZ22_ARATH	0	Cell division protein FtsZ homolog 2-2, chloroplastic OS=Arabidopsis thaliana GN=FTSZ2-2 PE=1 SV=1
Locus_319_Transcript_1/1_Confidence_1.000_Length_1969	tr|Q058Q9|Q058Q9_ARATH	1e-159	At1g32500 OS=Arabidopsis thaliana PE=2 SV=1
Locus_320_Transcript_1/6_Confidence_0.400_Length_1059	tr|F4IUA0|F4IUA0_ARATH	4e-24	Uncharacterized protein OS=Arabidopsis thaliana GN=AT2G04039 PE=2 SV=1
Locus_320_Transcript_2/6_Confidence_0.600_Length_1187	tr|F4IUA0|F4IUA0_ARATH	3e-46	Uncharacterized protein OS=Arabidopsis thaliana GN=AT2G04039 PE=2 SV=1
Locus_320_Transcript_3/6_Confidence_0.600_Length_1232	tr|F4IUA0|F4IUA0_ARATH	3e-39	Uncharacterized protein OS=Arabidopsis thaliana GN=AT2G04039 PE=2 SV=1
Locus_320_Transcript_4/6_Confidence_0.500_Length_1173	tr|Q93Z84|Q93Z84_ARATH	3e-41	At2g04039/At2g04039 OS=Arabidopsis thaliana GN=AT2G04039 PE=2 SV=1
Locus_320_Transcript_5/6_Confidence_0.300_Length_920	tr|F4IUA0|F4IUA0_ARATH	3e-24	Uncharacterized protein OS=Arabidopsis thaliana GN=AT2G04039 PE=2 SV=1
Locus_320_Transcript_6/6_Confidence_0.500_Length_1085	tr|F4IUA0|F4IUA0_ARATH	3e-46	Uncharacterized protein OS=Arabidopsis thaliana GN=AT2G04039 PE=2 SV=1
Locus_321_Transcript_1/2_Confidence_0.857_Length_3061	tr|Q8VZT4|Q8VZT4_ARATH	6e-144	Kinase-related protein OS=Arabidopsis thaliana GN=At1g29350 PE=2 SV=1
Locus_321_Transcript_2/2_Confidence_0.857_Length_3139	tr|F4I1G1|F4I1G1_ARATH	2e-146	Uncharacterized protein OS=Arabidopsis thaliana GN=AT1G29350 PE=4 SV=1
Locus_322_Transcript_1/1_Confidence_1.000_Length_1098	tr|Q2QSR5|Q2QSR5_ORYSJ	2e-67	Os12g0420400 protein OS=Oryza sativa subsp. japonica GN=LOC_Os12g23200 PE=2 SV=1
Locus_323_Transcript_1/5_Confidence_0.692_Length_2173	tr|F4JSC9|F4JSC9_ARATH	4e-37	GDSL esterase/lipase OS=Arabidopsis thaliana GN=AT4G18970 PE=2 SV=1
Locus_323_Transcript_2/5_Confidence_0.692_Length_1611	tr|F4JSC9|F4JSC9_ARATH	8e-64	GDSL esterase/lipase OS=Arabidopsis thaliana GN=AT4G18970 PE=2 SV=1
Locus_323_Transcript_3/5_Confidence_0.692_Length_2162	tr|F4JSC9|F4JSC9_ARATH	3e-33	GDSL esterase/lipase OS=Arabidopsis thaliana GN=AT4G18970 PE=2 SV=1
Locus_323_Transcript_4/5_Confidence_0.615_Length_1944	sp|Q9C7N5|GDL14_ARATH	3e-24	GDSL esterase/lipase At1g29660 OS=Arabidopsis thaliana GN=At1g29660 PE=2 SV=1
Locus_323_Transcript_5/5_Confidence_0.692_Length_2258	tr|F4JSC9|F4JSC9_ARATH	3e-33	GDSL esterase/lipase OS=Arabidopsis thaliana GN=AT4G18970 PE=2 SV=1
Locus_324_Transcript_1/8_Confidence_0.118_Length_760	tr|Q0WLE7|Q0WLE7_ARATH	1e-23	Putative uncharacterized protein At1g43170 OS=Arabidopsis thaliana GN=At1g43170 PE=2 SV=1
Locus_324_Transcript_2/8_Confidence_0.412_Length_1997	tr|Q0IPU6|Q0IPU6_ORYSJ	3e-132	Os12g0167900 protein OS=Oryza sativa subsp. japonica GN=RPL3A PE=2 SV=1
Locus_324_Transcript_3/8_Confidence_0.412_Length_2017	tr|Q0IPU6|Q0IPU6_ORYSJ	3e-132	Os12g0167900 protein OS=Oryza sativa subsp. japonica GN=RPL3A PE=2 SV=1
Locus_324_Transcript_4/8_Confidence_0.353_Length_1520	tr|Q0IPU6|Q0IPU6_ORYSJ	2e-132	Os12g0167900 protein OS=Oryza sativa subsp. japonica GN=RPL3A PE=2 SV=1
Locus_324_Transcript_5/8_Confidence_0.353_Length_1567	tr|Q0WLE7|Q0WLE7_ARATH	6e-162	Putative uncharacterized protein At1g43170 OS=Arabidopsis thaliana GN=At1g43170 PE=2 SV=1
Locus_324_Transcript_6/8_Confidence_0.353_Length_1679	tr|Q0IPU6|Q0IPU6_ORYSJ	2e-132	Os12g0167900 protein OS=Oryza sativa subsp. japonica GN=RPL3A PE=2 SV=1
Locus_324_Transcript_7/8_Confidence_0.471_Length_1682	tr|Q0IPU6|Q0IPU6_ORYSJ	2e-132	Os12g0167900 protein OS=Oryza sativa subsp. japonica GN=RPL3A PE=2 SV=1
Locus_324_Transcript_8/8_Confidence_0.412_Length_1589	tr|Q0IPU6|Q0IPU6_ORYSJ	2e-132	Os12g0167900 protein OS=Oryza sativa subsp. japonica GN=RPL3A PE=2 SV=1
Locus_325_Transcript_1/3_Confidence_0.286_Length_734	tr|Q8LDF6|Q8LDF6_ARATH	3e-48	Putative mitochondrial dicarboxylate carrier protein OS=Arabidopsis thaliana PE=2 SV=1
Locus_325_Transcript_2/3_Confidence_0.429_Length_443	tr|Q8LDF6|Q8LDF6_ARATH	1e-12	Putative mitochondrial dicarboxylate carrier protein OS=Arabidopsis thaliana PE=2 SV=1
Locus_325_Transcript_3/3_Confidence_0.571_Length_1599	tr|Q8LDF6|Q8LDF6_ARATH	1e-132	Putative mitochondrial dicarboxylate carrier protein OS=Arabidopsis thaliana PE=2 SV=1
Locus_326_Transcript_1/1_Confidence_1.000_Length_879	tr|Q9FMQ8|Q9FMQ8_ARATH	6e-27	Pollen Ole e 1 allergen and extensin family protein OS=Arabidopsis thaliana GN=AT5G22430 PE=2 SV=1
Locus_327_Transcript_1/1_Confidence_1.000_Length_1514	tr|Q0DJC9|Q0DJC9_ORYSJ	3e-133	Os05g0299500 protein OS=Oryza sativa subsp. japonica GN=Os05g0299500 PE=2 SV=2
Locus_328_Transcript_1/9_Confidence_0.467_Length_2770	tr|Q6EP35|Q6EP35_ORYSJ	3e-97	Os02g0580900 protein OS=Oryza sativa subsp. japonica GN=B1267B06.37-1 PE=2 SV=1
Locus_328_Transcript_2/9_Confidence_0.467_Length_4244	sp|Q9LVE0|PTR33_ARATH	3e-104	Nitrate transporter 1.3 OS=Arabidopsis thaliana GN=NRT1.3 PE=1 SV=1
Locus_328_Transcript_3/9_Confidence_0.267_Length_1202	tr|Q6EP35|Q6EP35_ORYSJ	1e-97	Os02g0580900 protein OS=Oryza sativa subsp. japonica GN=B1267B06.37-1 PE=2 SV=1
Locus_328_Transcript_4/9_Confidence_0.233_Length_1201	tr|Q6EP35|Q6EP35_ORYSJ	1e-97	Os02g0580900 protein OS=Oryza sativa subsp. japonica GN=B1267B06.37-1 PE=2 SV=1
Locus_328_Transcript_5/9_Confidence_0.467_Length_4238	sp|Q9LVE0|PTR33_ARATH	3e-104	Nitrate transporter 1.3 OS=Arabidopsis thaliana GN=NRT1.3 PE=1 SV=1
Locus_328_Transcript_6/9_Confidence_0.300_Length_3020	sp|Q9LVE0|PTR33_ARATH	2e-104	Nitrate transporter 1.3 OS=Arabidopsis thaliana GN=NRT1.3 PE=1 SV=1
Locus_328_Transcript_7/9_Confidence_0.500_Length_2987	tr|Q6EP35|Q6EP35_ORYSJ	1e-116	Os02g0580900 protein OS=Oryza sativa subsp. japonica GN=B1267B06.37-1 PE=2 SV=1
Locus_328_Transcript_8/9_Confidence_0.267_Length_3432	sp|Q9LVE0|PTR33_ARATH	0	Nitrate transporter 1.3 OS=Arabidopsis thaliana GN=NRT1.3 PE=1 SV=1
Locus_328_Transcript_9/9_Confidence_0.533_Length_4241	sp|Q9LVE0|PTR33_ARATH	3e-104	Nitrate transporter 1.3 OS=Arabidopsis thaliana GN=NRT1.3 PE=1 SV=1
Locus_329_Transcript_1/8_Confidence_0.583_Length_4749	tr|Q7XKE8|Q7XKE8_ORYSJ	3e-117	OSJNBb0017I01.6 protein OS=Oryza sativa subsp. japonica GN=OSJNBb0017I01.6 PE=2 SV=2
Locus_329_Transcript_2/8_Confidence_0.667_Length_4179	tr|Q7XKE8|Q7XKE8_ORYSJ	3e-117	OSJNBb0017I01.6 protein OS=Oryza sativa subsp. japonica GN=OSJNBb0017I01.6 PE=2 SV=2
Locus_329_Transcript_3/8_Confidence_0.583_Length_4361	tr|Q7XKE8|Q7XKE8_ORYSJ	3e-117	OSJNBb0017I01.6 protein OS=Oryza sativa subsp. japonica GN=OSJNBb0017I01.6 PE=2 SV=2
Locus_329_Transcript_4/8_Confidence_0.667_Length_5051	tr|Q9SR98|Q9SR98_ARATH	6e-88	Putative uncharacterized protein T16O11.3 OS=Arabidopsis thaliana GN=T16O11.3 PE=2 SV=1
Locus_329_Transcript_5/8_Confidence_0.750_Length_5396	tr|Q7XKE8|Q7XKE8_ORYSJ	1e-101	OSJNBb0017I01.6 protein OS=Oryza sativa subsp. japonica GN=OSJNBb0017I01.6 PE=2 SV=2
Locus_329_Transcript_6/8_Confidence_0.708_Length_4985	tr|Q7XKE8|Q7XKE8_ORYSJ	3e-117	OSJNBb0017I01.6 protein OS=Oryza sativa subsp. japonica GN=OSJNBb0017I01.6 PE=2 SV=2
Locus_329_Transcript_7/8_Confidence_0.167_Length_1476	tr|C0Z280|C0Z280_ARATH	3e-28	AT1G30380 protein OS=Arabidopsis thaliana GN=AT1G30380 PE=2 SV=1
Locus_329_Transcript_8/8_Confidence_0.667_Length_4848	tr|Q7XKE8|Q7XKE8_ORYSJ	3e-117	OSJNBb0017I01.6 protein OS=Oryza sativa subsp. japonica GN=OSJNBb0017I01.6 PE=2 SV=2
Locus_330_Transcript_1/6_Confidence_0.438_Length_3467	tr|Q9LXX7|Q9LXX7_ARATH	2e-177	Cytochrome P450, family 94, subfamily D, polypeptide 2 OS=Arabidopsis thaliana GN=T5P19_280 PE=3 SV=1
Locus_330_Transcript_2/6_Confidence_0.562_Length_3617	tr|Q9LXX7|Q9LXX7_ARATH	2e-177	Cytochrome P450, family 94, subfamily D, polypeptide 2 OS=Arabidopsis thaliana GN=T5P19_280 PE=3 SV=1
Locus_330_Transcript_3/6_Confidence_0.562_Length_3853	tr|Q9LXX7|Q9LXX7_ARATH	2e-177	Cytochrome P450, family 94, subfamily D, polypeptide 2 OS=Arabidopsis thaliana GN=T5P19_280 PE=3 SV=1
Locus_330_Transcript_4/6_Confidence_0.500_Length_4016	tr|Q9LXX7|Q9LXX7_ARATH	2e-177	Cytochrome P450, family 94, subfamily D, polypeptide 2 OS=Arabidopsis thaliana GN=T5P19_280 PE=3 SV=1
Locus_330_Transcript_5/6_Confidence_0.562_Length_4489	tr|Q9LXX7|Q9LXX7_ARATH	3e-177	Cytochrome P450, family 94, subfamily D, polypeptide 2 OS=Arabidopsis thaliana GN=T5P19_280 PE=3 SV=1
Locus_330_Transcript_6/6_Confidence_0.500_Length_3685	sp|Q9SX20|PTR18_ARATH	0	Probable nitrite transporter At1g68570 OS=Arabidopsis thaliana GN=At1g68570 PE=2 SV=1
Locus_331_Transcript_1/6_Confidence_0.611_Length_2444	tr|O81047|O81047_ARATH	0	Putative DNA-binding protein OS=Arabidopsis thaliana GN=AT2G03270 PE=2 SV=2
Locus_331_Transcript_2/6_Confidence_0.667_Length_2389	tr|O81047|O81047_ARATH	0	Putative DNA-binding protein OS=Arabidopsis thaliana GN=AT2G03270 PE=2 SV=2
Locus_331_Transcript_3/6_Confidence_0.722_Length_2389	tr|O81047|O81047_ARATH	0	Putative DNA-binding protein OS=Arabidopsis thaliana GN=AT2G03270 PE=2 SV=2
Locus_331_Transcript_4/6_Confidence_0.722_Length_2472	tr|O81047|O81047_ARATH	0	Putative DNA-binding protein OS=Arabidopsis thaliana GN=AT2G03270 PE=2 SV=2
Locus_331_Transcript_5/6_Confidence_0.722_Length_2527	tr|Q6F2U8|Q6F2U8_ORYSJ	0	DNA helicase family protein, expressed OS=Oryza sativa subsp. japonica GN=OSJNBa0010D22.27 PE=2 SV=1
Locus_331_Transcript_6/6_Confidence_0.722_Length_2393	tr|O81047|O81047_ARATH	0	Putative DNA-binding protein OS=Arabidopsis thaliana GN=AT2G03270 PE=2 SV=2
Locus_332_Transcript_1/10_Confidence_0.520_Length_2162	tr|Q9SEH9|Q9SEH9_ARATH	2e-178	Trehalase (Fragment) OS=Arabidopsis thaliana PE=2 SV=1
Locus_332_Transcript_2/10_Confidence_0.160_Length_1381	sp|Q9SU50|TRE1_ARATH	5e-112	Trehalase OS=Arabidopsis thaliana GN=TRE1 PE=2 SV=1
Locus_332_Transcript_3/10_Confidence_0.520_Length_2118	sp|Q9SU50|TRE1_ARATH	1e-180	Trehalase OS=Arabidopsis thaliana GN=TRE1 PE=2 SV=1
Locus_332_Transcript_4/10_Confidence_0.560_Length_2145	sp|Q9SU50|TRE1_ARATH	0	Trehalase OS=Arabidopsis thaliana GN=TRE1 PE=2 SV=1
Locus_332_Transcript_5/10_Confidence_0.160_Length_1490	sp|Q9SU50|TRE1_ARATH	5e-112	Trehalase OS=Arabidopsis thaliana GN=TRE1 PE=2 SV=1
Locus_332_Transcript_6/10_Confidence_0.560_Length_2269	sp|Q9SU50|TRE1_ARATH	0	Trehalase OS=Arabidopsis thaliana GN=TRE1 PE=2 SV=1
Locus_332_Transcript_7/10_Confidence_0.520_Length_2186	sp|Q9SU50|TRE1_ARATH	1e-147	Trehalase OS=Arabidopsis thaliana GN=TRE1 PE=2 SV=1
Locus_332_Transcript_8/10_Confidence_0.360_Length_1644	sp|Q9SU50|TRE1_ARATH	1e-136	Trehalase OS=Arabidopsis thaliana GN=TRE1 PE=2 SV=1
Locus_332_Transcript_9/10_Confidence_0.560_Length_3121	sp|Q9SU50|TRE1_ARATH	9e-137	Trehalase OS=Arabidopsis thaliana GN=TRE1 PE=2 SV=1
Locus_332_Transcript_10/10_Confidence_0.520_Length_2053	sp|Q9SU50|TRE1_ARATH	0	Trehalase OS=Arabidopsis thaliana GN=TRE1 PE=2 SV=1
Locus_333_Transcript_1/1_Confidence_1.000_Length_664	tr|Q6NR90|Q6NR90_ARATH	3e-53	Histone H4 OS=Arabidopsis thaliana GN=At5g59970 PE=2 SV=1
Locus_334_Transcript_1/7_Confidence_0.667_Length_1688	tr|Q5Z7T5|Q5Z7T5_ORYSJ	7e-157	Os06g0714000 protein OS=Oryza sativa subsp. japonica GN=OJ1136_F03.16 PE=4 SV=1
Locus_334_Transcript_2/7_Confidence_0.467_Length_1604	tr|Q5Z7T5|Q5Z7T5_ORYSJ	1e-141	Os06g0714000 protein OS=Oryza sativa subsp. japonica GN=OJ1136_F03.16 PE=4 SV=1
Locus_334_Transcript_3/7_Confidence_0.400_Length_593	tr|Q5Z7T5|Q5Z7T5_ORYSJ	2e-18	Os06g0714000 protein OS=Oryza sativa subsp. japonica GN=OJ1136_F03.16 PE=4 SV=1
Locus_334_Transcript_4/7_Confidence_0.600_Length_1715	tr|Q5Z7T5|Q5Z7T5_ORYSJ	6e-145	Os06g0714000 protein OS=Oryza sativa subsp. japonica GN=OJ1136_F03.16 PE=4 SV=1
Locus_334_Transcript_5/7_Confidence_0.200_Length_760	sp|Q9SD33|U183_ARATH	2e-48	UPF0183 protein At3g51130 OS=Arabidopsis thaliana GN=At3g51130 PE=2 SV=2
Locus_334_Transcript_6/7_Confidence_0.200_Length_734	sp|Q9SD33|U183_ARATH	3e-65	UPF0183 protein At3g51130 OS=Arabidopsis thaliana GN=At3g51130 PE=2 SV=2
Locus_334_Transcript_7/7_Confidence_0.600_Length_1646	tr|Q5Z7T5|Q5Z7T5_ORYSJ	6e-149	Os06g0714000 protein OS=Oryza sativa subsp. japonica GN=OJ1136_F03.16 PE=4 SV=1
Locus_335_Transcript_1/10_Confidence_0.256_Length_1608	tr|B3H560|B3H560_ARATH	1e-81	Malate dehydrogenase OS=Arabidopsis thaliana GN=PMDH2 PE=3 SV=1
Locus_335_Transcript_2/10_Confidence_0.051_Length_1431	sp|P93732|PIP_ARATH	4e-159	Proline iminopeptidase OS=Arabidopsis thaliana GN=PIP PE=2 SV=3
Locus_335_Transcript_3/10_Confidence_0.256_Length_3242	sp|P93732|PIP_ARATH	1e-158	Proline iminopeptidase OS=Arabidopsis thaliana GN=PIP PE=2 SV=3
Locus_335_Transcript_4/10_Confidence_0.154_Length_1970	tr|Q84JN2|Q84JN2_ARATH	2e-151	Putative uncharacterized protein At5g64510 OS=Arabidopsis thaliana GN=AT5G64510 PE=2 SV=1
Locus_335_Transcript_5/10_Confidence_0.256_Length_1577	tr|Q0WUS4|Q0WUS4_ARATH	7e-86	Malate dehydrogenase OS=Arabidopsis thaliana GN=At2g22780 PE=2 SV=1
Locus_335_Transcript_6/10_Confidence_0.103_Length_610	tr|B3H560|B3H560_ARATH	9e-91	Malate dehydrogenase OS=Arabidopsis thaliana GN=PMDH2 PE=3 SV=1
Locus_335_Transcript_7/10_Confidence_0.282_Length_1747	sp|Q9ZP05|MDHG1_ARATH	1e-55	Malate dehydrogenase, glyoxysomal OS=Arabidopsis thaliana GN=At5g09660 PE=2 SV=1
Locus_335_Transcript_8/10_Confidence_0.154_Length_659	tr|Q93ZA7|Q93ZA7_ARATH	3e-22	Malate dehydrogenase OS=Arabidopsis thaliana PE=2 SV=1
Locus_335_Transcript_9/10_Confidence_0.256_Length_3117	sp|P93732|PIP_ARATH	1e-158	Proline iminopeptidase OS=Arabidopsis thaliana GN=PIP PE=2 SV=3
Locus_335_Transcript_10/10_Confidence_0.231_Length_1525	tr|Q0WUS4|Q0WUS4_ARATH	7e-86	Malate dehydrogenase OS=Arabidopsis thaliana GN=At2g22780 PE=2 SV=1
Locus_336_Transcript_1/10_Confidence_0.340_Length_1922	tr|Q8S8H8|Q8S8H8_ARATH	1e-91	At2g15695 OS=Arabidopsis thaliana GN=AT2G15695 PE=2 SV=1
Locus_336_Transcript_2/10_Confidence_0.340_Length_1922	tr|Q8S8H8|Q8S8H8_ARATH	1e-91	At2g15695 OS=Arabidopsis thaliana GN=AT2G15695 PE=2 SV=1
Locus_336_Transcript_3/10_Confidence_0.260_Length_1604	tr|Q8S8H8|Q8S8H8_ARATH	1e-98	At2g15695 OS=Arabidopsis thaliana GN=AT2G15695 PE=2 SV=1
Locus_336_Transcript_4/10_Confidence_0.260_Length_1604	tr|Q8S8H8|Q8S8H8_ARATH	1e-98	At2g15695 OS=Arabidopsis thaliana GN=AT2G15695 PE=2 SV=1
Locus_336_Transcript_5/10_Confidence_0.320_Length_1866	tr|Q8S8H8|Q8S8H8_ARATH	2e-80	At2g15695 OS=Arabidopsis thaliana GN=AT2G15695 PE=2 SV=1
Locus_336_Transcript_6/10_Confidence_0.320_Length_1866	tr|Q8S8H8|Q8S8H8_ARATH	9e-83	At2g15695 OS=Arabidopsis thaliana GN=AT2G15695 PE=2 SV=1
Locus_336_Transcript_7/10_Confidence_0.300_Length_1204	tr|Q8S8H8|Q8S8H8_ARATH	1e-64	At2g15695 OS=Arabidopsis thaliana GN=AT2G15695 PE=2 SV=1
Locus_336_Transcript_8/10_Confidence_0.300_Length_1204	tr|Q8S8H8|Q8S8H8_ARATH	1e-64	At2g15695 OS=Arabidopsis thaliana GN=AT2G15695 PE=2 SV=1
Locus_336_Transcript_9/10_Confidence_0.340_Length_1685	tr|Q8S8H8|Q8S8H8_ARATH	3e-112	At2g15695 OS=Arabidopsis thaliana GN=AT2G15695 PE=2 SV=1
Locus_336_Transcript_10/10_Confidence_0.340_Length_1685	tr|Q8S8H8|Q8S8H8_ARATH	3e-112	At2g15695 OS=Arabidopsis thaliana GN=AT2G15695 PE=2 SV=1
Locus_337_Transcript_1/2_Confidence_0.800_Length_954	sp|Q84VW5|MED32_ARATH	4e-50	Mediator of RNA polymerase II transcription subunit 32 OS=Arabidopsis thaliana GN=MED32 PE=1 SV=1
Locus_337_Transcript_2/2_Confidence_0.800_Length_869	sp|Q84VW5|MED32_ARATH	4e-50	Mediator of RNA polymerase II transcription subunit 32 OS=Arabidopsis thaliana GN=MED32 PE=1 SV=1
Locus_338_Transcript_1/10_Confidence_0.450_Length_1428	tr|Q6H450|Q6H450_ORYSJ	2e-113	Annexin OS=Oryza sativa subsp. japonica GN=B1339H09.19 PE=2 SV=1
Locus_338_Transcript_2/10_Confidence_0.375_Length_1230	tr|Q6H450|Q6H450_ORYSJ	1e-109	Annexin OS=Oryza sativa subsp. japonica GN=B1339H09.19 PE=2 SV=1
Locus_338_Transcript_3/10_Confidence_0.425_Length_1251	tr|Q6H450|Q6H450_ORYSJ	3e-112	Annexin OS=Oryza sativa subsp. japonica GN=B1339H09.19 PE=2 SV=1
Locus_338_Transcript_4/10_Confidence_0.475_Length_1348	tr|Q6H450|Q6H450_ORYSJ	3e-103	Annexin OS=Oryza sativa subsp. japonica GN=B1339H09.19 PE=2 SV=1
Locus_338_Transcript_5/10_Confidence_0.425_Length_1351	tr|Q6H450|Q6H450_ORYSJ	2e-112	Annexin OS=Oryza sativa subsp. japonica GN=B1339H09.19 PE=2 SV=1
Locus_338_Transcript_6/10_Confidence_0.050_Length_1294	tr|Q7Y233|Q7Y233_ARATH	1e-29	At3g51940 OS=Arabidopsis thaliana GN=AT3G51940 PE=2 SV=1
Locus_338_Transcript_7/10_Confidence_0.400_Length_978	tr|Q6H450|Q6H450_ORYSJ	5e-96	Annexin OS=Oryza sativa subsp. japonica GN=B1339H09.19 PE=2 SV=1
Locus_338_Transcript_8/10_Confidence_0.375_Length_1531	tr|Q6H450|Q6H450_ORYSJ	4e-40	Annexin OS=Oryza sativa subsp. japonica GN=B1339H09.19 PE=2 SV=1
Locus_338_Transcript_9/10_Confidence_0.350_Length_1413	tr|Q6H450|Q6H450_ORYSJ	6e-51	Annexin OS=Oryza sativa subsp. japonica GN=B1339H09.19 PE=2 SV=1
Locus_338_Transcript_10/10_Confidence_0.425_Length_1282	tr|Q6H450|Q6H450_ORYSJ	4e-122	Annexin OS=Oryza sativa subsp. japonica GN=B1339H09.19 PE=2 SV=1
Locus_339_Transcript_1/4_Confidence_0.429_Length_874	sp|P42551|S1FA1_ARATH	1e-20	DNA-binding protein S1FA1 OS=Arabidopsis thaliana GN=S1FA1 PE=2 SV=2
Locus_339_Transcript_2/4_Confidence_0.571_Length_899	sp|Q93VI0|S1FA3_ARATH	1e-22	DNA-binding protein S1FA3 OS=Arabidopsis thaliana GN=S1FA3 PE=3 SV=1
Locus_339_Transcript_4/4_Confidence_0.571_Length_1088	sp|Q93VI0|S1FA3_ARATH	2e-22	DNA-binding protein S1FA3 OS=Arabidopsis thaliana GN=S1FA3 PE=3 SV=1
Locus_340_Transcript_1/7_Confidence_0.318_Length_2393	tr|B9DHR0|B9DHR0_ARATH	0	AT2G30950 protein OS=Arabidopsis thaliana GN=AT2G30950 PE=2 SV=1
Locus_340_Transcript_2/7_Confidence_0.364_Length_2457	sp|Q8W585|FTSH8_ARATH	0	ATP-dependent zinc metalloprotease FTSH 8, chloroplastic OS=Arabidopsis thaliana GN=FTSH8 PE=1 SV=1
Locus_340_Transcript_3/7_Confidence_0.182_Length_1796	tr|B9DHR0|B9DHR0_ARATH	0	AT2G30950 protein OS=Arabidopsis thaliana GN=AT2G30950 PE=2 SV=1
Locus_340_Transcript_4/7_Confidence_0.136_Length_1881	tr|B9DHR0|B9DHR0_ARATH	0	AT2G30950 protein OS=Arabidopsis thaliana GN=AT2G30950 PE=2 SV=1
Locus_340_Transcript_5/7_Confidence_0.182_Length_2203	tr|B9DHR0|B9DHR0_ARATH	0	AT2G30950 protein OS=Arabidopsis thaliana GN=AT2G30950 PE=2 SV=1
Locus_340_Transcript_6/7_Confidence_0.591_Length_6339	sp|Q9LMI0|TPS7_ARATH	0	Probable alpha,alpha-trehalose-phosphate synthase [UDP-forming] 7 OS=Arabidopsis thaliana GN=TPS7 PE=1 SV=1
Locus_340_Transcript_7/7_Confidence_0.591_Length_6264	sp|Q9LMI0|TPS7_ARATH	0	Probable alpha,alpha-trehalose-phosphate synthase [UDP-forming] 7 OS=Arabidopsis thaliana GN=TPS7 PE=1 SV=1
Locus_341_Transcript_1/7_Confidence_0.737_Length_1489	sp|Q9M1X0|RRFC_ARATH	2e-58	Ribosome-recycling factor, chloroplastic OS=Arabidopsis thaliana GN=RRF PE=2 SV=2
Locus_341_Transcript_2/7_Confidence_0.632_Length_1437	sp|Q9M1X0|RRFC_ARATH	3e-83	Ribosome-recycling factor, chloroplastic OS=Arabidopsis thaliana GN=RRF PE=2 SV=2
Locus_341_Transcript_3/7_Confidence_0.632_Length_1592	sp|Q9M1X0|RRFC_ARATH	7e-86	Ribosome-recycling factor, chloroplastic OS=Arabidopsis thaliana GN=RRF PE=2 SV=2
Locus_341_Transcript_4/7_Confidence_0.579_Length_1055	sp|Q9M1X0|RRFC_ARATH	2e-83	Ribosome-recycling factor, chloroplastic OS=Arabidopsis thaliana GN=RRF PE=2 SV=2
Locus_341_Transcript_5/7_Confidence_0.526_Length_1102	sp|Q9M1X0|RRFC_ARATH	9e-85	Ribosome-recycling factor, chloroplastic OS=Arabidopsis thaliana GN=RRF PE=2 SV=2
Locus_341_Transcript_6/7_Confidence_0.684_Length_1726	sp|Q9M1X0|RRFC_ARATH	5e-82	Ribosome-recycling factor, chloroplastic OS=Arabidopsis thaliana GN=RRF PE=2 SV=2
Locus_341_Transcript_7/7_Confidence_0.632_Length_1325	sp|Q9M1X0|RRFC_ARATH	1e-88	Ribosome-recycling factor, chloroplastic OS=Arabidopsis thaliana GN=RRF PE=2 SV=2
Locus_343_Transcript_1/5_Confidence_0.545_Length_925	sp|Q9MAQ0|SSG1_ARATH	3e-72	Probable granule-bound starch synthase 1, chloroplastic/amyloplastic OS=Arabidopsis thaliana GN=WAXY PE=2 SV=1
Locus_343_Transcript_2/5_Confidence_0.273_Length_1747	sp|Q9MAQ0|SSG1_ARATH	4e-147	Probable granule-bound starch synthase 1, chloroplastic/amyloplastic OS=Arabidopsis thaliana GN=WAXY PE=2 SV=1
Locus_343_Transcript_3/5_Confidence_0.273_Length_1743	sp|Q9MAQ0|SSG1_ARATH	5e-147	Probable granule-bound starch synthase 1, chloroplastic/amyloplastic OS=Arabidopsis thaliana GN=WAXY PE=2 SV=1
Locus_343_Transcript_4/5_Confidence_0.455_Length_978	sp|Q9MAQ0|SSG1_ARATH	2e-68	Probable granule-bound starch synthase 1, chloroplastic/amyloplastic OS=Arabidopsis thaliana GN=WAXY PE=2 SV=1
Locus_343_Transcript_5/5_Confidence_0.545_Length_2481	sp|Q9MAQ0|SSG1_ARATH	0	Probable granule-bound starch synthase 1, chloroplastic/amyloplastic OS=Arabidopsis thaliana GN=WAXY PE=2 SV=1
Locus_344_Transcript_1/5_Confidence_0.583_Length_2922	sp|P55826|PPOC_ARATH	0	Protoporphyrinogen oxidase 1, chloroplastic OS=Arabidopsis thaliana GN=PPOX1 PE=1 SV=1
Locus_344_Transcript_2/5_Confidence_0.500_Length_3076	sp|P55826|PPOC_ARATH	0	Protoporphyrinogen oxidase 1, chloroplastic OS=Arabidopsis thaliana GN=PPOX1 PE=1 SV=1
Locus_344_Transcript_3/5_Confidence_0.667_Length_3000	sp|P55826|PPOC_ARATH	0	Protoporphyrinogen oxidase 1, chloroplastic OS=Arabidopsis thaliana GN=PPOX1 PE=1 SV=1
Locus_344_Transcript_4/5_Confidence_0.333_Length_1848	tr|Q9FZ25|Q9FZ25_ARATH	8e-111	At1g02360 OS=Arabidopsis thaliana GN=T6A9.5 PE=2 SV=1
Locus_344_Transcript_5/5_Confidence_0.500_Length_2916	sp|P55826|PPOC_ARATH	0	Protoporphyrinogen oxidase 1, chloroplastic OS=Arabidopsis thaliana GN=PPOX1 PE=1 SV=1
Locus_345_Transcript_1/10_Confidence_0.400_Length_1800	tr|Q2A9R5|Q2A9R5_BRAOL	7e-107	Hydrolase, NUDIX family protein OS=Brassica oleracea GN=25.t00056 PE=3 SV=1
Locus_345_Transcript_2/10_Confidence_0.400_Length_1893	tr|Q2A9R5|Q2A9R5_BRAOL	7e-101	Hydrolase, NUDIX family protein OS=Brassica oleracea GN=25.t00056 PE=3 SV=1
Locus_345_Transcript_3/10_Confidence_0.080_Length_833	tr|Q2A9R5|Q2A9R5_BRAOL	1e-19	Hydrolase, NUDIX family protein OS=Brassica oleracea GN=25.t00056 PE=3 SV=1
Locus_345_Transcript_4/10_Confidence_0.320_Length_1454	tr|Q2A9R5|Q2A9R5_BRAOL	5e-107	Hydrolase, NUDIX family protein OS=Brassica oleracea GN=25.t00056 PE=3 SV=1
Locus_345_Transcript_5/10_Confidence_0.480_Length_2915	tr|Q2A9R5|Q2A9R5_BRAOL	1e-107	Hydrolase, NUDIX family protein OS=Brassica oleracea GN=25.t00056 PE=3 SV=1
Locus_345_Transcript_6/10_Confidence_0.240_Length_1661	tr|Q2A9R5|Q2A9R5_BRAOL	6e-46	Hydrolase, NUDIX family protein OS=Brassica oleracea GN=25.t00056 PE=3 SV=1
Locus_345_Transcript_7/10_Confidence_0.440_Length_2335	tr|Q2A9R5|Q2A9R5_BRAOL	2e-62	Hydrolase, NUDIX family protein OS=Brassica oleracea GN=25.t00056 PE=3 SV=1
Locus_345_Transcript_8/10_Confidence_0.480_Length_1998	tr|Q2A9R5|Q2A9R5_BRAOL	9e-104	Hydrolase, NUDIX family protein OS=Brassica oleracea GN=25.t00056 PE=3 SV=1
Locus_345_Transcript_9/10_Confidence_0.520_Length_2997	tr|Q2A9R5|Q2A9R5_BRAOL	5e-108	Hydrolase, NUDIX family protein OS=Brassica oleracea GN=25.t00056 PE=3 SV=1
Locus_345_Transcript_10/10_Confidence_0.440_Length_1912	tr|Q2A9R5|Q2A9R5_BRAOL	8e-109	Hydrolase, NUDIX family protein OS=Brassica oleracea GN=25.t00056 PE=3 SV=1
Locus_346_Transcript_1/1_Confidence_1.000_Length_1201	tr|Q9FWT4|Q9FWT4_ARATH	1e-112	ATP-dependent protease La domain-containing protein OS=Arabidopsis thaliana GN=F1B16.1 PE=2 SV=1
Locus_347_Transcript_1/6_Confidence_0.600_Length_2254	sp|Q84W89|RH37_ARATH	0	DEAD-box ATP-dependent RNA helicase 37 OS=Arabidopsis thaliana GN=RH37 PE=2 SV=2
Locus_347_Transcript_2/6_Confidence_0.533_Length_1724	sp|Q84W89|RH37_ARATH	0	DEAD-box ATP-dependent RNA helicase 37 OS=Arabidopsis thaliana GN=RH37 PE=2 SV=2
Locus_347_Transcript_3/6_Confidence_0.467_Length_1895	sp|Q9M2F9|RH52_ARATH	0	DEAD-box ATP-dependent RNA helicase 52 OS=Arabidopsis thaliana GN=RH52 PE=2 SV=1
Locus_347_Transcript_4/6_Confidence_0.600_Length_1935	sp|Q84W89|RH37_ARATH	0	DEAD-box ATP-dependent RNA helicase 37 OS=Arabidopsis thaliana GN=RH37 PE=2 SV=2
Locus_347_Transcript_5/6_Confidence_0.533_Length_2097	sp|Q84W89|RH37_ARATH	0	DEAD-box ATP-dependent RNA helicase 37 OS=Arabidopsis thaliana GN=RH37 PE=2 SV=2
Locus_347_Transcript_6/6_Confidence_0.600_Length_1935	sp|Q84W89|RH37_ARATH	0	DEAD-box ATP-dependent RNA helicase 37 OS=Arabidopsis thaliana GN=RH37 PE=2 SV=2
Locus_349_Transcript_1/10_Confidence_0.594_Length_3712	sp|Q8GXX7|C3H33_ARATH	1e-147	Zinc finger CCCH domain-containing protein 33 OS=Arabidopsis thaliana GN=ZFN1 PE=1 SV=1
Locus_349_Transcript_2/10_Confidence_0.531_Length_3254	sp|Q8GXX7|C3H33_ARATH	1e-147	Zinc finger CCCH domain-containing protein 33 OS=Arabidopsis thaliana GN=ZFN1 PE=1 SV=1
Locus_349_Transcript_3/10_Confidence_0.469_Length_3144	sp|Q8GXX7|C3H33_ARATH	1e-147	Zinc finger CCCH domain-containing protein 33 OS=Arabidopsis thaliana GN=ZFN1 PE=1 SV=1
Locus_349_Transcript_4/10_Confidence_0.469_Length_3216	sp|Q8GXX7|C3H33_ARATH	1e-147	Zinc finger CCCH domain-containing protein 33 OS=Arabidopsis thaliana GN=ZFN1 PE=1 SV=1
Locus_349_Transcript_5/10_Confidence_0.344_Length_2917	sp|Q8L7N8|C3H57_ARATH	5e-52	Zinc finger CCCH domain-containing protein 57 OS=Arabidopsis thaliana GN=ZFN3 PE=2 SV=2
Locus_349_Transcript_6/10_Confidence_0.562_Length_3664	sp|Q8GXX7|C3H33_ARATH	4e-86	Zinc finger CCCH domain-containing protein 33 OS=Arabidopsis thaliana GN=ZFN1 PE=1 SV=1
Locus_349_Transcript_7/10_Confidence_0.562_Length_3633	sp|Q8GXX7|C3H33_ARATH	2e-88	Zinc finger CCCH domain-containing protein 33 OS=Arabidopsis thaliana GN=ZFN1 PE=1 SV=1
Locus_349_Transcript_10/10_Confidence_0.531_Length_3384	sp|Q8GXX7|C3H33_ARATH	1e-147	Zinc finger CCCH domain-containing protein 33 OS=Arabidopsis thaliana GN=ZFN1 PE=1 SV=1
Locus_350_Transcript_1/1_Confidence_1.000_Length_884	sp|Q9SEU6|TRXM4_ARATH	2e-46	Thioredoxin M4, chloroplastic OS=Arabidopsis thaliana GN=At3g15360 PE=2 SV=2
Locus_351_Transcript_1/10_Confidence_0.267_Length_1287	tr|B3H5Y8|B3H5Y8_ARATH	4e-91	Glycine dehydrogenase [decarboxylating] 2 OS=Arabidopsis thaliana GN=GLDP1 PE=4 SV=1
Locus_351_Transcript_5/10_Confidence_0.067_Length_582	sp|Q680K8|Y1576_ARATH	2e-15	BTB/POZ domain-containing protein At1g55760 OS=Arabidopsis thaliana GN=At1g55760 PE=2 SV=1
Locus_351_Transcript_7/10_Confidence_0.300_Length_4520	tr|B3H5Y8|B3H5Y8_ARATH	0	Glycine dehydrogenase [decarboxylating] 2 OS=Arabidopsis thaliana GN=GLDP1 PE=4 SV=1
Locus_351_Transcript_8/10_Confidence_0.100_Length_1402	sp|Q680K8|Y1576_ARATH	3e-140	BTB/POZ domain-containing protein At1g55760 OS=Arabidopsis thaliana GN=At1g55760 PE=2 SV=1
Locus_351_Transcript_9/10_Confidence_0.200_Length_3695	tr|B3H5Y8|B3H5Y8_ARATH	0	Glycine dehydrogenase [decarboxylating] 2 OS=Arabidopsis thaliana GN=GLDP1 PE=4 SV=1
Locus_351_Transcript_10/10_Confidence_0.267_Length_3900	tr|B3H5Y8|B3H5Y8_ARATH	0	Glycine dehydrogenase [decarboxylating] 2 OS=Arabidopsis thaliana GN=GLDP1 PE=4 SV=1
Locus_352_Transcript_1/2_Confidence_0.400_Length_1008	tr|Q0D3W6|Q0D3W6_ORYSJ	1e-48	Os07g0662500 protein OS=Oryza sativa subsp. japonica GN=Os07g0662500 PE=2 SV=1
Locus_352_Transcript_2/2_Confidence_1.000_Length_1176	sp|Q9SCX3|EF1B2_ARATH	2e-88	Elongation factor 1-beta 2 OS=Arabidopsis thaliana GN=At5g19510 PE=1 SV=1
Locus_353_Transcript_2/10_Confidence_0.310_Length_1086	sp|P41377|IF4A2_ARATH	9e-75	Eukaryotic initiation factor 4A-2 OS=Arabidopsis thaliana GN=TIF4A-2 PE=2 SV=1
Locus_353_Transcript_3/10_Confidence_0.414_Length_1643	sp|P41376|IF4A1_ARATH	2e-176	Eukaryotic initiation factor 4A-1 OS=Arabidopsis thaliana GN=TIF4A-1 PE=1 SV=1
Locus_353_Transcript_4/10_Confidence_0.207_Length_551	tr|C0Z2Q9|C0Z2Q9_ARATH	2e-44	AT3G13920 protein OS=Arabidopsis thaliana GN=AT3G13920 PE=2 SV=1
Locus_353_Transcript_5/10_Confidence_0.310_Length_873	sp|P41377|IF4A2_ARATH	5e-94	Eukaryotic initiation factor 4A-2 OS=Arabidopsis thaliana GN=TIF4A-2 PE=2 SV=1
Locus_353_Transcript_6/10_Confidence_0.379_Length_1701	sp|P41376|IF4A1_ARATH	2e-176	Eukaryotic initiation factor 4A-1 OS=Arabidopsis thaliana GN=TIF4A-1 PE=1 SV=1
Locus_353_Transcript_7/10_Confidence_0.241_Length_880	sp|P41377|IF4A2_ARATH	2e-74	Eukaryotic initiation factor 4A-2 OS=Arabidopsis thaliana GN=TIF4A-2 PE=2 SV=1
Locus_353_Transcript_8/10_Confidence_0.379_Length_1716	sp|P41376|IF4A1_ARATH	3e-176	Eukaryotic initiation factor 4A-1 OS=Arabidopsis thaliana GN=TIF4A-1 PE=1 SV=1
Locus_353_Transcript_9/10_Confidence_0.345_Length_1718	tr|F4JEL5|F4JEL5_ARATH	4e-168	Translational initiation factor 4A-1 OS=Arabidopsis thaliana GN=EIF4A1 PE=2 SV=1
Locus_353_Transcript_10/10_Confidence_0.414_Length_1748	sp|P41376|IF4A1_ARATH	2e-176	Eukaryotic initiation factor 4A-1 OS=Arabidopsis thaliana GN=TIF4A-1 PE=1 SV=1
Locus_354_Transcript_1/2_Confidence_0.833_Length_1888	tr|I1VCA9|I1VCA9_ARATH	0	UDP-D-glucuronate 4-epimerase 1 (Fragment) OS=Arabidopsis thaliana GN=GAE1 PE=2 SV=1
Locus_354_Transcript_2/2_Confidence_0.833_Length_1890	tr|I1VCA9|I1VCA9_ARATH	0	UDP-D-glucuronate 4-epimerase 1 (Fragment) OS=Arabidopsis thaliana GN=GAE1 PE=2 SV=1
Locus_355_Transcript_1/4_Confidence_0.375_Length_1643	sp|Q9FKW6|FNRL1_ARATH	2e-115	Ferredoxin--NADP reductase, leaf isozyme 1, chloroplastic OS=Arabidopsis thaliana GN=LFNR1 PE=1 SV=1
Locus_355_Transcript_2/4_Confidence_0.250_Length_1472	sp|Q9FKW6|FNRL1_ARATH	1e-115	Ferredoxin--NADP reductase, leaf isozyme 1, chloroplastic OS=Arabidopsis thaliana GN=LFNR1 PE=1 SV=1
Locus_355_Transcript_3/4_Confidence_0.625_Length_1656	sp|Q9FKW6|FNRL1_ARATH	2e-122	Ferredoxin--NADP reductase, leaf isozyme 1, chloroplastic OS=Arabidopsis thaliana GN=LFNR1 PE=1 SV=1
Locus_355_Transcript_4/4_Confidence_0.625_Length_1542	sp|Q9FKW6|FNRL1_ARATH	6e-118	Ferredoxin--NADP reductase, leaf isozyme 1, chloroplastic OS=Arabidopsis thaliana GN=LFNR1 PE=1 SV=1
Locus_356_Transcript_1/3_Confidence_0.667_Length_1570	tr|Q67IZ1|Q67IZ1_ORYSJ	2e-119	Os09g0462400 protein OS=Oryza sativa subsp. japonica GN=OSJNBa0054F02.48 PE=2 SV=1
Locus_356_Transcript_2/3_Confidence_0.667_Length_1315	tr|Q67IZ1|Q67IZ1_ORYSJ	2e-85	Os09g0462400 protein OS=Oryza sativa subsp. japonica GN=OSJNBa0054F02.48 PE=2 SV=1
Locus_356_Transcript_3/3_Confidence_0.667_Length_1574	tr|Q67IZ1|Q67IZ1_ORYSJ	5e-125	Os09g0462400 protein OS=Oryza sativa subsp. japonica GN=OSJNBa0054F02.48 PE=2 SV=1
Locus_357_Transcript_1/2_Confidence_0.800_Length_2882	sp|Q9SZ11|GLPQ2_ARATH	0	Probable glycerophosphoryl diester phosphodiesterase 2 OS=Arabidopsis thaliana GN=GPDL2 PE=1 SV=3
Locus_357_Transcript_2/2_Confidence_0.800_Length_3036	sp|Q9SZ11|GLPQ2_ARATH	0	Probable glycerophosphoryl diester phosphodiesterase 2 OS=Arabidopsis thaliana GN=GPDL2 PE=1 SV=3
Locus_358_Transcript_1/6_Confidence_0.778_Length_2768	tr|Q9XF49|Q9XF49_ARATH	2e-77	Membrane related protein CP5 OS=Arabidopsis thaliana PE=2 SV=1
Locus_358_Transcript_2/6_Confidence_0.167_Length_1390	tr|Q7XTJ2|Q7XTJ2_ORYSJ	4e-19	OSJNBa0020P07.12 protein OS=Oryza sativa subsp. japonica GN=OSJNBa0020P07.12 PE=2 SV=2
Locus_358_Transcript_3/6_Confidence_0.722_Length_2689	tr|Q9XF49|Q9XF49_ARATH	7e-94	Membrane related protein CP5 OS=Arabidopsis thaliana PE=2 SV=1
Locus_358_Transcript_4/6_Confidence_0.722_Length_2720	tr|Q9XF49|Q9XF49_ARATH	4e-107	Membrane related protein CP5 OS=Arabidopsis thaliana PE=2 SV=1
Locus_358_Transcript_5/6_Confidence_0.722_Length_3045	tr|Q8L7P8|Q8L7P8_ARATH	1e-66	Membrane related protein CP5, putative OS=Arabidopsis thaliana GN=At1g64720 PE=2 SV=1
Locus_358_Transcript_6/6_Confidence_0.722_Length_2609	tr|Q9XF49|Q9XF49_ARATH	1e-112	Membrane related protein CP5 OS=Arabidopsis thaliana PE=2 SV=1
Locus_359_Transcript_1/1_Confidence_1.000_Length_1968	sp|B3DNN5|CDC16_ARATH	0	Anaphase-promoting complex subunit 6 OS=Arabidopsis thaliana GN=APC6 PE=2 SV=1
Locus_360_Transcript_1/8_Confidence_0.500_Length_3229	sp|Q9FN30|TAT2_ARATH	4e-143	Probable aminotransferase TAT2 OS=Arabidopsis thaliana GN=At5g53970 PE=2 SV=1
Locus_360_Transcript_2/8_Confidence_0.550_Length_3318	tr|Q5NAM3|Q5NAM3_ORYSJ	2e-122	Branched-chain amino acid aminotransferase-like OS=Oryza sativa subsp. japonica GN=OSJNBa0086P08.22 PE=2 SV=1
Locus_360_Transcript_3/8_Confidence_0.150_Length_1141	sp|Q9FN30|TAT2_ARATH	2e-73	Probable aminotransferase TAT2 OS=Arabidopsis thaliana GN=At5g53970 PE=2 SV=1
Locus_360_Transcript_4/8_Confidence_0.450_Length_1385	sp|Q9FN30|TAT2_ARATH	2e-145	Probable aminotransferase TAT2 OS=Arabidopsis thaliana GN=At5g53970 PE=2 SV=1
Locus_360_Transcript_5/8_Confidence_0.550_Length_3289	sp|Q9FN30|TAT2_ARATH	9e-151	Probable aminotransferase TAT2 OS=Arabidopsis thaliana GN=At5g53970 PE=2 SV=1
Locus_360_Transcript_6/8_Confidence_0.500_Length_3289	sp|Q9FN30|TAT2_ARATH	7e-151	Probable aminotransferase TAT2 OS=Arabidopsis thaliana GN=At5g53970 PE=2 SV=1
Locus_360_Transcript_7/8_Confidence_0.300_Length_2301	sp|Q9FN30|TAT2_ARATH	2e-103	Probable aminotransferase TAT2 OS=Arabidopsis thaliana GN=At5g53970 PE=2 SV=1
Locus_360_Transcript_8/8_Confidence_0.500_Length_3196	sp|Q9FN30|TAT2_ARATH	1e-155	Probable aminotransferase TAT2 OS=Arabidopsis thaliana GN=At5g53970 PE=2 SV=1
Locus_361_Transcript_1/1_Confidence_1.000_Length_1725	sp|Q9LZG0|ADK2_ARATH	3e-168	Adenosine kinase 2 OS=Arabidopsis thaliana GN=ADK2 PE=1 SV=1
Locus_362_Transcript_1/2_Confidence_0.571_Length_1283	tr|Q0WVD8|Q0WVD8_ARATH	5e-124	Adenylate translocator OS=Arabidopsis thaliana GN=At3g08580 PE=2 SV=1
Locus_362_Transcript_2/2_Confidence_1.000_Length_1543	tr|Q0WVD8|Q0WVD8_ARATH	2e-179	Adenylate translocator OS=Arabidopsis thaliana GN=At3g08580 PE=2 SV=1
Locus_363_Transcript_1/5_Confidence_0.538_Length_1774	tr|C0Z2G4|C0Z2G4_ARATH	4e-64	AT3G63410 protein OS=Arabidopsis thaliana GN=AT3G63410 PE=1 SV=1
Locus_363_Transcript_2/5_Confidence_0.462_Length_1034	tr|C0Z2G4|C0Z2G4_ARATH	1e-63	AT3G63410 protein OS=Arabidopsis thaliana GN=AT3G63410 PE=1 SV=1
Locus_363_Transcript_3/5_Confidence_0.615_Length_1456	tr|C0Z2G4|C0Z2G4_ARATH	7e-64	AT3G63410 protein OS=Arabidopsis thaliana GN=AT3G63410 PE=1 SV=1
Locus_363_Transcript_4/5_Confidence_0.462_Length_1638	tr|C0Z2G4|C0Z2G4_ARATH	4e-64	AT3G63410 protein OS=Arabidopsis thaliana GN=AT3G63410 PE=1 SV=1
Locus_363_Transcript_5/5_Confidence_0.462_Length_853	tr|C0Z2G4|C0Z2G4_ARATH	1e-97	AT3G63410 protein OS=Arabidopsis thaliana GN=AT3G63410 PE=1 SV=1
Locus_364_Transcript_1/9_Confidence_0.176_Length_1329	tr|Q8LC80|Q8LC80_ARATH	3e-161	Putative calcium-binding protein, calreticulin OS=Arabidopsis thaliana PE=2 SV=1
Locus_364_Transcript_2/9_Confidence_0.412_Length_1641	sp|Q38858|CALR2_ARATH	7e-176	Calreticulin-2 OS=Arabidopsis thaliana GN=CRT2 PE=1 SV=3
Locus_364_Transcript_3/9_Confidence_0.353_Length_1610	tr|Q8LC80|Q8LC80_ARATH	1e-177	Putative calcium-binding protein, calreticulin OS=Arabidopsis thaliana PE=2 SV=1
Locus_364_Transcript_4/9_Confidence_0.412_Length_1651	tr|Q0D7H6|Q0D7H6_ORYSJ	2e-171	Os07g0246200 protein OS=Oryza sativa subsp. japonica GN=Os07g0246200 PE=2 SV=1
Locus_364_Transcript_5/9_Confidence_0.294_Length_1592	tr|Q8LC80|Q8LC80_ARATH	6e-172	Putative calcium-binding protein, calreticulin OS=Arabidopsis thaliana PE=2 SV=1
Locus_364_Transcript_6/9_Confidence_0.235_Length_1506	tr|Q8LC80|Q8LC80_ARATH	0	Putative calcium-binding protein, calreticulin OS=Arabidopsis thaliana PE=2 SV=1
Locus_364_Transcript_7/9_Confidence_0.412_Length_1536	tr|Q8LC80|Q8LC80_ARATH	3e-177	Putative calcium-binding protein, calreticulin OS=Arabidopsis thaliana PE=2 SV=1
Locus_364_Transcript_8/9_Confidence_0.235_Length_1617	tr|Q8LC80|Q8LC80_ARATH	7e-179	Putative calcium-binding protein, calreticulin OS=Arabidopsis thaliana PE=2 SV=1
Locus_364_Transcript_9/9_Confidence_0.294_Length_1490	tr|Q8LC80|Q8LC80_ARATH	3e-177	Putative calcium-binding protein, calreticulin OS=Arabidopsis thaliana PE=2 SV=1
Locus_365_Transcript_1/8_Confidence_0.500_Length_1369	tr|Q8L9P4|Q8L9P4_ARATH	1e-172	Putative UDP-N-acetylglucosamine pyrophosphorylase OS=Arabidopsis thaliana PE=2 SV=1
Locus_365_Transcript_2/8_Confidence_0.389_Length_1508	tr|Q8L9P4|Q8L9P4_ARATH	1e-132	Putative UDP-N-acetylglucosamine pyrophosphorylase OS=Arabidopsis thaliana PE=2 SV=1
Locus_365_Transcript_3/8_Confidence_0.389_Length_1558	tr|Q8L9P4|Q8L9P4_ARATH	5e-127	Putative UDP-N-acetylglucosamine pyrophosphorylase OS=Arabidopsis thaliana PE=2 SV=1
Locus_365_Transcript_4/8_Confidence_0.444_Length_1442	sp|Q940S3|UAP1_ARATH	1e-173	UDP-N-acetylglucosamine diphosphorylase 1 OS=Arabidopsis thaliana GN=GLCNAC1PUT1 PE=1 SV=1
Locus_365_Transcript_5/8_Confidence_0.278_Length_1345	tr|Q8L9P4|Q8L9P4_ARATH	2e-134	Putative UDP-N-acetylglucosamine pyrophosphorylase OS=Arabidopsis thaliana PE=2 SV=1
Locus_365_Transcript_6/8_Confidence_0.444_Length_1365	sp|Q940S3|UAP1_ARATH	4e-178	UDP-N-acetylglucosamine diphosphorylase 1 OS=Arabidopsis thaliana GN=GLCNAC1PUT1 PE=1 SV=1
Locus_365_Transcript_7/8_Confidence_0.333_Length_1361	sp|Q940S3|UAP1_ARATH	4e-159	UDP-N-acetylglucosamine diphosphorylase 1 OS=Arabidopsis thaliana GN=GLCNAC1PUT1 PE=1 SV=1
Locus_365_Transcript_8/8_Confidence_0.389_Length_1563	tr|Q8L9P4|Q8L9P4_ARATH	1e-132	Putative UDP-N-acetylglucosamine pyrophosphorylase OS=Arabidopsis thaliana PE=2 SV=1
Locus_366_Transcript_1/3_Confidence_0.600_Length_965	tr|Q10MK9|Q10MK9_ORYSJ	2e-119	AMP-binding enzyme family protein, expressed OS=Oryza sativa subsp. japonica GN=Os03g0305100 PE=4 SV=1
Locus_366_Transcript_2/3_Confidence_0.600_Length_2206	sp|Q8VZF1|AEE7_ARATH	0	Acetate/butyrate--CoA ligase AAE7, peroxisomal OS=Arabidopsis thaliana GN=AAE7 PE=1 SV=1
Locus_366_Transcript_3/3_Confidence_0.600_Length_2145	sp|Q8VZF1|AEE7_ARATH	0	Acetate/butyrate--CoA ligase AAE7, peroxisomal OS=Arabidopsis thaliana GN=AAE7 PE=1 SV=1
Locus_367_Transcript_1/4_Confidence_0.706_Length_1743	sp|P29511|TBA6_ARATH	0	Tubulin alpha-6 chain OS=Arabidopsis thaliana GN=TUBA6 PE=2 SV=1
Locus_367_Transcript_2/4_Confidence_0.647_Length_2277	sp|P29511|TBA6_ARATH	0	Tubulin alpha-6 chain OS=Arabidopsis thaliana GN=TUBA6 PE=2 SV=1
Locus_367_Transcript_3/4_Confidence_0.235_Length_530	sp|P11139|TBA1_ARATH	9e-19	Tubulin alpha-1 chain OS=Arabidopsis thaliana GN=TUBA1 PE=2 SV=1
Locus_367_Transcript_4/4_Confidence_0.647_Length_1666	sp|P29511|TBA6_ARATH	0	Tubulin alpha-6 chain OS=Arabidopsis thaliana GN=TUBA6 PE=2 SV=1
Locus_368_Transcript_1/4_Confidence_0.727_Length_2957	tr|Q94KD0|Q94KD0_ARATH	2e-123	AT5G58470 protein OS=Arabidopsis thaliana GN=TAF15b PE=2 SV=1
Locus_368_Transcript_2/4_Confidence_0.727_Length_3348	tr|Q6S7B1|Q6S7B1_ARATH	4e-71	TAF15b (Fragment) OS=Arabidopsis thaliana GN=TAF15b PE=2 SV=1
Locus_368_Transcript_3/4_Confidence_0.727_Length_2887	tr|Q94KD0|Q94KD0_ARATH	7e-112	AT5G58470 protein OS=Arabidopsis thaliana GN=TAF15b PE=2 SV=1
Locus_368_Transcript_4/4_Confidence_0.727_Length_3064	tr|Q94KD0|Q94KD0_ARATH	2e-123	AT5G58470 protein OS=Arabidopsis thaliana GN=TAF15b PE=2 SV=1
Locus_369_Transcript_1/9_Confidence_0.136_Length_469	tr|B9DFE7|B9DFE7_ARATH	2e-10	AT5G35970 protein (Fragment) OS=Arabidopsis thaliana GN=AT5G35970 PE=2 SV=1
Locus_369_Transcript_2/9_Confidence_0.591_Length_5377	tr|F4K1G7|F4K1G7_ARATH	0	Putative DNA-binding protein OS=Arabidopsis thaliana GN=AT5G35970 PE=2 SV=1
Locus_369_Transcript_3/9_Confidence_0.545_Length_5348	tr|Q9FGC2|Q9FGC2_ARATH	0	DNA helicase-like OS=Arabidopsis thaliana GN=At5g35970 PE=2 SV=1
Locus_369_Transcript_4/9_Confidence_0.545_Length_5412	tr|F4K1G7|F4K1G7_ARATH	0	Putative DNA-binding protein OS=Arabidopsis thaliana GN=AT5G35970 PE=2 SV=1
Locus_369_Transcript_5/9_Confidence_0.591_Length_5480	tr|Q9FGC2|Q9FGC2_ARATH	0	DNA helicase-like OS=Arabidopsis thaliana GN=At5g35970 PE=2 SV=1
Locus_369_Transcript_6/9_Confidence_0.500_Length_5345	tr|Q9FGC2|Q9FGC2_ARATH	0	DNA helicase-like OS=Arabidopsis thaliana GN=At5g35970 PE=2 SV=1
Locus_369_Transcript_7/9_Confidence_0.591_Length_5640	tr|F4K1G7|F4K1G7_ARATH	0	Putative DNA-binding protein OS=Arabidopsis thaliana GN=AT5G35970 PE=2 SV=1
Locus_369_Transcript_8/9_Confidence_0.591_Length_6029	tr|F4K1G7|F4K1G7_ARATH	0	Putative DNA-binding protein OS=Arabidopsis thaliana GN=AT5G35970 PE=2 SV=1
Locus_369_Transcript_9/9_Confidence_0.545_Length_5353	tr|F4K1G7|F4K1G7_ARATH	0	Putative DNA-binding protein OS=Arabidopsis thaliana GN=AT5G35970 PE=2 SV=1
Locus_370_Transcript_1/6_Confidence_0.150_Length_726	sp|Q9SCS2|CAMK5_ARATH	5e-36	CDPK-related kinase 5 OS=Arabidopsis thaliana GN=CRK5 PE=1 SV=1
Locus_370_Transcript_3/6_Confidence_0.150_Length_480	sp|Q9SCS2|CAMK5_ARATH	2e-36	CDPK-related kinase 5 OS=Arabidopsis thaliana GN=CRK5 PE=1 SV=1
Locus_370_Transcript_4/6_Confidence_0.300_Length_728	sp|Q9SCS2|CAMK5_ARATH	5e-36	CDPK-related kinase 5 OS=Arabidopsis thaliana GN=CRK5 PE=1 SV=1
Locus_370_Transcript_6/6_Confidence_0.350_Length_728	sp|Q9SCS2|CAMK5_ARATH	5e-36	CDPK-related kinase 5 OS=Arabidopsis thaliana GN=CRK5 PE=1 SV=1
Locus_371_Transcript_1/4_Confidence_0.250_Length_568	sp|Q8L706|SYT5_ARATH	3e-36	Synaptotagmin-5 OS=Arabidopsis thaliana GN=SYT5 PE=2 SV=1
Locus_371_Transcript_2/4_Confidence_0.688_Length_1767	sp|Q8L706|SYT5_ARATH	0	Synaptotagmin-5 OS=Arabidopsis thaliana GN=SYT5 PE=2 SV=1
Locus_371_Transcript_3/4_Confidence_0.812_Length_2381	sp|Q8L706|SYT5_ARATH	0	Synaptotagmin-5 OS=Arabidopsis thaliana GN=SYT5 PE=2 SV=1
Locus_371_Transcript_4/4_Confidence_0.812_Length_2250	sp|Q8L706|SYT5_ARATH	0	Synaptotagmin-5 OS=Arabidopsis thaliana GN=SYT5 PE=2 SV=1
Locus_372_Transcript_1/6_Confidence_0.222_Length_615	sp|O65572|CCD1_ARATH	3e-27	Carotenoid 9,10(9',10')-cleavage dioxygenase 1 OS=Arabidopsis thaliana GN=CCD1 PE=1 SV=2
Locus_372_Transcript_2/6_Confidence_0.444_Length_2170	sp|O65572|CCD1_ARATH	0	Carotenoid 9,10(9',10')-cleavage dioxygenase 1 OS=Arabidopsis thaliana GN=CCD1 PE=1 SV=2
Locus_372_Transcript_3/6_Confidence_0.444_Length_2437	sp|O65572|CCD1_ARATH	0	Carotenoid 9,10(9',10')-cleavage dioxygenase 1 OS=Arabidopsis thaliana GN=CCD1 PE=1 SV=2
Locus_372_Transcript_4/6_Confidence_0.333_Length_2145	sp|O65572|CCD1_ARATH	0	Carotenoid 9,10(9',10')-cleavage dioxygenase 1 OS=Arabidopsis thaliana GN=CCD1 PE=1 SV=2
Locus_372_Transcript_5/6_Confidence_0.556_Length_2902	sp|O65572|CCD1_ARATH	0	Carotenoid 9,10(9',10')-cleavage dioxygenase 1 OS=Arabidopsis thaliana GN=CCD1 PE=1 SV=2
Locus_372_Transcript_6/6_Confidence_0.444_Length_2451	sp|O65572|CCD1_ARATH	0	Carotenoid 9,10(9',10')-cleavage dioxygenase 1 OS=Arabidopsis thaliana GN=CCD1 PE=1 SV=2
Locus_373_Transcript_1/1_Confidence_1.000_Length_1074	sp|P25873|RK15_ARATH	8e-96	50S ribosomal protein L15, chloroplastic OS=Arabidopsis thaliana GN=RPL15 PE=2 SV=2
Locus_374_Transcript_1/6_Confidence_0.350_Length_2339	tr|Q9ZQ47|Q9ZQ47_ARATH	0	Putative uncharacterized protein At2g22660 OS=Arabidopsis thaliana GN=AT2G22660 PE=4 SV=1
Locus_374_Transcript_2/6_Confidence_0.200_Length_994	tr|F4IJL4|F4IJL4_ARATH	2e-79	Uncharacterized protein OS=Arabidopsis thaliana GN=AT2G22660 PE=2 SV=1
Locus_374_Transcript_3/6_Confidence_0.650_Length_2294	tr|Q9ZQ47|Q9ZQ47_ARATH	0	Putative uncharacterized protein At2g22660 OS=Arabidopsis thaliana GN=AT2G22660 PE=4 SV=1
Locus_374_Transcript_4/6_Confidence_0.650_Length_2667	tr|Q9ZQ47|Q9ZQ47_ARATH	0	Putative uncharacterized protein At2g22660 OS=Arabidopsis thaliana GN=AT2G22660 PE=4 SV=1
Locus_374_Transcript_5/6_Confidence_0.100_Length_2319	tr|Q9ZQ47|Q9ZQ47_ARATH	0	Putative uncharacterized protein At2g22660 OS=Arabidopsis thaliana GN=AT2G22660 PE=4 SV=1
Locus_374_Transcript_6/6_Confidence_0.700_Length_2438	tr|Q9ZQ47|Q9ZQ47_ARATH	0	Putative uncharacterized protein At2g22660 OS=Arabidopsis thaliana GN=AT2G22660 PE=4 SV=1
Locus_375_Transcript_1/5_Confidence_0.692_Length_1489	tr|Q8LG43|Q8LG43_ARATH	3e-110	Putative uncharacterized protein OS=Arabidopsis thaliana PE=2 SV=1
Locus_375_Transcript_2/5_Confidence_0.692_Length_1482	tr|Q8LG43|Q8LG43_ARATH	5e-115	Putative uncharacterized protein OS=Arabidopsis thaliana PE=2 SV=1
Locus_375_Transcript_3/5_Confidence_0.692_Length_1611	tr|Q9C565|Q9C565_ARATH	1e-98	Putative uncharacterized protein F10D13.7 OS=Arabidopsis thaliana GN=F10D13.7 PE=4 SV=1
Locus_375_Transcript_4/5_Confidence_0.692_Length_2203	tr|Q8LG43|Q8LG43_ARATH	2e-82	Putative uncharacterized protein OS=Arabidopsis thaliana PE=2 SV=1
Locus_375_Transcript_5/5_Confidence_0.692_Length_1472	tr|Q8LG43|Q8LG43_ARATH	2e-120	Putative uncharacterized protein OS=Arabidopsis thaliana PE=2 SV=1
Locus_376_Transcript_1/4_Confidence_0.500_Length_1425	tr|F4JRN8|F4JRN8_ARATH	9e-136	Rossmann-fold NAD(P)-binding domain-containing protein OS=Arabidopsis thaliana GN=AT4G18810 PE=2 SV=1
Locus_376_Transcript_2/4_Confidence_0.625_Length_2374	tr|Q8VYA4|Q8VYA4_ARATH	0	At4g18810 OS=Arabidopsis thaliana GN=F28A21.220 PE=2 SV=1
Locus_376_Transcript_3/4_Confidence_0.625_Length_2376	tr|Q8VYA4|Q8VYA4_ARATH	0	At4g18810 OS=Arabidopsis thaliana GN=F28A21.220 PE=2 SV=1
Locus_376_Transcript_4/4_Confidence_0.625_Length_2294	tr|Q8VYA4|Q8VYA4_ARATH	0	At4g18810 OS=Arabidopsis thaliana GN=F28A21.220 PE=2 SV=1
Locus_377_Transcript_1/7_Confidence_0.429_Length_2902	sp|Q941L0|CESA3_ARATH	0	Cellulose synthase A catalytic subunit 3 [UDP-forming] OS=Arabidopsis thaliana GN=CESA3 PE=1 SV=2
Locus_377_Transcript_2/7_Confidence_0.143_Length_1507	sp|Q941L0|CESA3_ARATH	3e-178	Cellulose synthase A catalytic subunit 3 [UDP-forming] OS=Arabidopsis thaliana GN=CESA3 PE=1 SV=2
Locus_377_Transcript_3/7_Confidence_0.214_Length_1545	sp|Q941L0|CESA3_ARATH	0	Cellulose synthase A catalytic subunit 3 [UDP-forming] OS=Arabidopsis thaliana GN=CESA3 PE=1 SV=2
Locus_377_Transcript_4/7_Confidence_0.571_Length_4193	sp|Q941L0|CESA3_ARATH	0	Cellulose synthase A catalytic subunit 3 [UDP-forming] OS=Arabidopsis thaliana GN=CESA3 PE=1 SV=2
Locus_377_Transcript_5/7_Confidence_0.429_Length_3930	sp|Q941L0|CESA3_ARATH	0	Cellulose synthase A catalytic subunit 3 [UDP-forming] OS=Arabidopsis thaliana GN=CESA3 PE=1 SV=2
Locus_377_Transcript_6/7_Confidence_0.500_Length_4368	sp|Q941L0|CESA3_ARATH	0	Cellulose synthase A catalytic subunit 3 [UDP-forming] OS=Arabidopsis thaliana GN=CESA3 PE=1 SV=2
Locus_377_Transcript_7/7_Confidence_0.500_Length_4068	sp|Q941L0|CESA3_ARATH	0	Cellulose synthase A catalytic subunit 3 [UDP-forming] OS=Arabidopsis thaliana GN=CESA3 PE=1 SV=2
Locus_378_Transcript_1/2_Confidence_0.667_Length_3107	tr|O80986|O80986_ARATH	6e-18	At2g26110 OS=Arabidopsis thaliana GN=AT2G26110 PE=2 SV=1
Locus_378_Transcript_2/2_Confidence_0.667_Length_1007	tr|Q9SY26|Q9SY26_ARATH	1e-12	T17H7.12 OS=Arabidopsis thaliana PE=4 SV=1
Locus_379_Transcript_1/5_Confidence_0.500_Length_1336	tr|Q84JY4|Q84JY4_ARATH	9e-52	Putative uncharacterized protein At5g25360 OS=Arabidopsis thaliana GN=AT5G25360 PE=2 SV=1
Locus_379_Transcript_2/5_Confidence_0.286_Length_1136	tr|Q84JY4|Q84JY4_ARATH	8e-52	Putative uncharacterized protein At5g25360 OS=Arabidopsis thaliana GN=AT5G25360 PE=2 SV=1
Locus_379_Transcript_3/5_Confidence_0.357_Length_1144	tr|Q84JY4|Q84JY4_ARATH	2e-58	Putative uncharacterized protein At5g25360 OS=Arabidopsis thaliana GN=AT5G25360 PE=2 SV=1
Locus_379_Transcript_5/5_Confidence_0.429_Length_1149	tr|Q84JY4|Q84JY4_ARATH	4e-53	Putative uncharacterized protein At5g25360 OS=Arabidopsis thaliana GN=AT5G25360 PE=2 SV=1
Locus_380_Transcript_2/11_Confidence_0.303_Length_1640	tr|Q8LNW1|Q8LNW1_ORYSJ	3e-58	Os10g0483000 protein OS=Oryza sativa subsp. japonica GN=OSJNBa0012L23.32 PE=2 SV=1
Locus_380_Transcript_3/11_Confidence_0.424_Length_2562	tr|Q8LFH4|Q8LFH4_ARATH	8e-42	Putative transcription factor BTF3 (RNA polymerase B transcription factor 3) OS=Arabidopsis thaliana PE=2 SV=1
Locus_380_Transcript_4/11_Confidence_0.333_Length_2390	tr|Q8LNW1|Q8LNW1_ORYSJ	4e-58	Os10g0483000 protein OS=Oryza sativa subsp. japonica GN=OSJNBa0012L23.32 PE=2 SV=1
Locus_380_Transcript_5/11_Confidence_0.212_Length_1570	tr|Q8LNW1|Q8LNW1_ORYSJ	3e-58	Os10g0483000 protein OS=Oryza sativa subsp. japonica GN=OSJNBa0012L23.32 PE=2 SV=1
Locus_380_Transcript_6/11_Confidence_0.152_Length_1175	tr|Q84VF8|Q84VF8_ORYSJ	4e-50	Os03g0109600 protein OS=Oryza sativa subsp. japonica GN=Os03g0109600 PE=2 SV=1
Locus_380_Transcript_7/11_Confidence_0.212_Length_1079	tr|Q8LNW1|Q8LNW1_ORYSJ	6e-53	Os10g0483000 protein OS=Oryza sativa subsp. japonica GN=OSJNBa0012L23.32 PE=2 SV=1
Locus_380_Transcript_8/11_Confidence_0.333_Length_2830	tr|Q9S7M0|Q9S7M0_ARATH	8e-31	AT5g54270/MDK4_9 OS=Arabidopsis thaliana GN=LHCB3*1 PE=2 SV=1
Locus_380_Transcript_9/11_Confidence_0.182_Length_968	tr|Q8LNW1|Q8LNW1_ORYSJ	1e-58	Os10g0483000 protein OS=Oryza sativa subsp. japonica GN=OSJNBa0012L23.32 PE=2 SV=1
Locus_380_Transcript_10/11_Confidence_0.333_Length_2273	tr|Q8LNW1|Q8LNW1_ORYSJ	4e-59	Os10g0483000 protein OS=Oryza sativa subsp. japonica GN=OSJNBa0012L23.32 PE=2 SV=1
Locus_380_Transcript_11/11_Confidence_0.394_Length_2262	tr|Q8LNW1|Q8LNW1_ORYSJ	4e-58	Os10g0483000 protein OS=Oryza sativa subsp. japonica GN=OSJNBa0012L23.32 PE=2 SV=1
Locus_381_Transcript_1/1_Confidence_1.000_Length_2646	tr|Q9FLI4|Q9FLI4_ARATH	0	Putative subtilisin serine protease OS=Arabidopsis thaliana GN=SBT1.3 PE=2 SV=1
Locus_382_Transcript_1/3_Confidence_0.714_Length_2187	tr|Q9ASV4|Q9ASV4_ARATH	0	Importin subunit alpha OS=Arabidopsis thaliana GN=At4g16143 PE=2 SV=1
Locus_382_Transcript_2/3_Confidence_0.571_Length_1764	tr|Q9ASV4|Q9ASV4_ARATH	0	Importin subunit alpha OS=Arabidopsis thaliana GN=At4g16143 PE=2 SV=1
Locus_382_Transcript_3/3_Confidence_0.714_Length_2086	tr|Q9ASV4|Q9ASV4_ARATH	0	Importin subunit alpha OS=Arabidopsis thaliana GN=At4g16143 PE=2 SV=1
Locus_383_Transcript_1/2_Confidence_0.750_Length_2539	sp|Q9LT84|U496M_ARATH	8e-64	UPF0496 protein At3g19330 OS=Arabidopsis thaliana GN=At3g19330 PE=2 SV=2
Locus_383_Transcript_2/2_Confidence_0.750_Length_2323	sp|Q9LT84|U496M_ARATH	2e-64	UPF0496 protein At3g19330 OS=Arabidopsis thaliana GN=At3g19330 PE=2 SV=2
Locus_384_Transcript_1/2_Confidence_0.750_Length_2217	sp|Q6ICW6|WNK11_ARATH	5e-95	Probable serine/threonine-protein kinase WNK11 OS=Arabidopsis thaliana GN=WNK11 PE=2 SV=1
Locus_384_Transcript_2/2_Confidence_0.750_Length_2134	sp|Q6ICW6|WNK11_ARATH	2e-99	Probable serine/threonine-protein kinase WNK11 OS=Arabidopsis thaliana GN=WNK11 PE=2 SV=1
Locus_385_Transcript_1/3_Confidence_0.429_Length_1773	tr|Q9LY33|Q9LY33_ARATH	8e-148	BZIP protein OS=Arabidopsis thaliana GN=F27H5_110 PE=2 SV=1
Locus_385_Transcript_3/3_Confidence_0.571_Length_2485	tr|Q93YU8|Q93YU8_ARATH	0	Putative bZIP protein OS=Arabidopsis thaliana GN=AT3G60320 PE=2 SV=1
Locus_386_Transcript_2/6_Confidence_0.667_Length_2630	tr|Q8LEZ7|Q8LEZ7_ARATH	1e-101	Putative uncharacterized protein OS=Arabidopsis thaliana PE=2 SV=1
Locus_386_Transcript_3/6_Confidence_0.667_Length_2458	tr|Q6ZH46|Q6ZH46_ORYSJ	2e-129	Os02g0118200 protein OS=Oryza sativa subsp. japonica GN=OJ1217_F02.5 PE=4 SV=1
Locus_386_Transcript_4/6_Confidence_0.714_Length_2826	tr|Q6ZH46|Q6ZH46_ORYSJ	4e-70	Os02g0118200 protein OS=Oryza sativa subsp. japonica GN=OJ1217_F02.5 PE=4 SV=1
Locus_386_Transcript_5/6_Confidence_0.714_Length_3138	tr|Q8LEZ7|Q8LEZ7_ARATH	4e-102	Putative uncharacterized protein OS=Arabidopsis thaliana PE=2 SV=1
Locus_386_Transcript_6/6_Confidence_0.667_Length_2363	tr|Q6ZH46|Q6ZH46_ORYSJ	9e-134	Os02g0118200 protein OS=Oryza sativa subsp. japonica GN=OJ1217_F02.5 PE=4 SV=1
Locus_387_Transcript_1/9_Confidence_0.609_Length_3192	sp|Q94KB9|MLO3_ARATH	1e-133	MLO-like protein 3 OS=Arabidopsis thaliana GN=MLO3 PE=2 SV=1
Locus_387_Transcript_2/9_Confidence_0.565_Length_3198	sp|O80961|MLO12_ARATH	5e-128	MLO-like protein 12 OS=Arabidopsis thaliana GN=MLO12 PE=2 SV=2
Locus_387_Transcript_3/9_Confidence_0.304_Length_1364	sp|Q94KB9|MLO3_ARATH	9e-85	MLO-like protein 3 OS=Arabidopsis thaliana GN=MLO3 PE=2 SV=1
Locus_387_Transcript_4/9_Confidence_0.609_Length_3281	sp|Q94KB9|MLO3_ARATH	2e-138	MLO-like protein 3 OS=Arabidopsis thaliana GN=MLO3 PE=2 SV=1
Locus_387_Transcript_5/9_Confidence_0.609_Length_3306	sp|Q94KB9|MLO3_ARATH	4e-137	MLO-like protein 3 OS=Arabidopsis thaliana GN=MLO3 PE=2 SV=1
Locus_387_Transcript_6/9_Confidence_0.652_Length_3268	sp|O80961|MLO12_ARATH	1e-128	MLO-like protein 12 OS=Arabidopsis thaliana GN=MLO12 PE=2 SV=2
Locus_387_Transcript_7/9_Confidence_0.609_Length_3278	sp|Q94KB9|MLO3_ARATH	1e-138	MLO-like protein 3 OS=Arabidopsis thaliana GN=MLO3 PE=2 SV=1
Locus_387_Transcript_8/9_Confidence_0.609_Length_3101	sp|Q94KB9|MLO3_ARATH	1e-142	MLO-like protein 3 OS=Arabidopsis thaliana GN=MLO3 PE=2 SV=1
Locus_387_Transcript_9/9_Confidence_0.609_Length_3206	sp|Q94KB9|MLO3_ARATH	1e-142	MLO-like protein 3 OS=Arabidopsis thaliana GN=MLO3 PE=2 SV=1
Locus_388_Transcript_1/10_Confidence_0.676_Length_4158	tr|K4FQB8|K4FQB8_ARAHA	0	Uncharacterized protein OS=Arabidopsis halleri GN=11M19.14 PE=3 SV=1
Locus_388_Transcript_2/10_Confidence_0.118_Length_612	tr|Q6H6J7|Q6H6J7_ORYSJ	2e-34	Os02g0226000 protein OS=Oryza sativa subsp. japonica GN=P0495C02.18 PE=2 SV=1
Locus_388_Transcript_3/10_Confidence_0.324_Length_1772	tr|Q0WTY9|Q0WTY9_ARATH	7e-71	Peroxisomal membrane protein PMP22 OS=Arabidopsis thaliana GN=At4g04470 PE=2 SV=1
Locus_388_Transcript_4/10_Confidence_0.235_Length_1834	tr|Q0WTY9|Q0WTY9_ARATH	3e-48	Peroxisomal membrane protein PMP22 OS=Arabidopsis thaliana GN=At4g04470 PE=2 SV=1
Locus_388_Transcript_5/10_Confidence_0.588_Length_4148	tr|K4FQB8|K4FQB8_ARAHA	0	Uncharacterized protein OS=Arabidopsis halleri GN=11M19.14 PE=3 SV=1
Locus_388_Transcript_6/10_Confidence_0.676_Length_5153	tr|K4FQB8|K4FQB8_ARAHA	0	Uncharacterized protein OS=Arabidopsis halleri GN=11M19.14 PE=3 SV=1
Locus_388_Transcript_7/10_Confidence_0.412_Length_3571	tr|K4FQB8|K4FQB8_ARAHA	0	Uncharacterized protein OS=Arabidopsis halleri GN=11M19.14 PE=3 SV=1
Locus_388_Transcript_8/10_Confidence_0.559_Length_4727	tr|K4FQB8|K4FQB8_ARAHA	0	Uncharacterized protein OS=Arabidopsis halleri GN=11M19.14 PE=3 SV=1
Locus_388_Transcript_9/10_Confidence_0.059_Length_3748	tr|Q84MA4|Q84MA4_ARATH	0	At5g07400 OS=Arabidopsis thaliana GN=AT5G07400 PE=2 SV=1
Locus_388_Transcript_10/10_Confidence_0.588_Length_4078	tr|K4FQB8|K4FQB8_ARAHA	0	Uncharacterized protein OS=Arabidopsis halleri GN=11M19.14 PE=3 SV=1
Locus_389_Transcript_1/10_Confidence_0.174_Length_1247	tr|Q2QV45|Q2QV45_ORYSJ	8e-109	70 kDa heat shock protein OS=Oryza sativa subsp. japonica GN=LOC_Os12g14070 PE=2 SV=1
Locus_389_Transcript_2/10_Confidence_0.217_Length_1026	tr|Q2QV45|Q2QV45_ORYSJ	1e-126	70 kDa heat shock protein OS=Oryza sativa subsp. japonica GN=LOC_Os12g14070 PE=2 SV=1
Locus_389_Transcript_3/10_Confidence_0.174_Length_1385	tr|Q2QV45|Q2QV45_ORYSJ	9e-109	70 kDa heat shock protein OS=Oryza sativa subsp. japonica GN=LOC_Os12g14070 PE=2 SV=1
Locus_389_Transcript_4/10_Confidence_0.261_Length_1529	tr|Q2QV45|Q2QV45_ORYSJ	2e-165	70 kDa heat shock protein OS=Oryza sativa subsp. japonica GN=LOC_Os12g14070 PE=2 SV=1
Locus_389_Transcript_5/10_Confidence_0.478_Length_3121	tr|Q2QV45|Q2QV45_ORYSJ	3e-174	70 kDa heat shock protein OS=Oryza sativa subsp. japonica GN=LOC_Os12g14070 PE=2 SV=1
Locus_389_Transcript_6/10_Confidence_0.478_Length_2850	tr|Q2QV45|Q2QV45_ORYSJ	3e-124	70 kDa heat shock protein OS=Oryza sativa subsp. japonica GN=LOC_Os12g14070 PE=2 SV=1
Locus_389_Transcript_7/10_Confidence_0.478_Length_2665	tr|Q2QV45|Q2QV45_ORYSJ	3e-174	70 kDa heat shock protein OS=Oryza sativa subsp. japonica GN=LOC_Os12g14070 PE=2 SV=1
Locus_389_Transcript_8/10_Confidence_0.261_Length_1453	tr|Q2QV45|Q2QV45_ORYSJ	0	70 kDa heat shock protein OS=Oryza sativa subsp. japonica GN=LOC_Os12g14070 PE=2 SV=1
Locus_389_Transcript_9/10_Confidence_0.261_Length_1106	tr|Q2QV45|Q2QV45_ORYSJ	3e-148	70 kDa heat shock protein OS=Oryza sativa subsp. japonica GN=LOC_Os12g14070 PE=2 SV=1
Locus_389_Transcript_10/10_Confidence_0.478_Length_2663	tr|Q2QV45|Q2QV45_ORYSJ	3e-174	70 kDa heat shock protein OS=Oryza sativa subsp. japonica GN=LOC_Os12g14070 PE=2 SV=1
Locus_390_Transcript_1/3_Confidence_0.200_Length_332	tr|Q94BR7|Q94BR7_ARATH	3e-09	Putative uncharacterized protein At1g62750 OS=Arabidopsis thaliana GN=At1g62750 PE=2 SV=1
Locus_390_Transcript_2/3_Confidence_0.800_Length_1646	tr|Q9SI75|Q9SI75_ARATH	0	Elongation factor EF-G/SCO1 OS=Arabidopsis thaliana GN=sco1 PE=2 SV=1
Locus_390_Transcript_3/3_Confidence_0.700_Length_2836	tr|Q94BR7|Q94BR7_ARATH	0	Putative uncharacterized protein At1g62750 OS=Arabidopsis thaliana GN=At1g62750 PE=2 SV=1
Locus_391_Transcript_1/4_Confidence_0.556_Length_1451	tr|O82329|O82329_ARATH	8e-98	Putative uncharacterized protein At2g14910 OS=Arabidopsis thaliana GN=AT2G14910 PE=2 SV=1
Locus_391_Transcript_2/4_Confidence_0.333_Length_1780	tr|F4IHF0|F4IHF0_ARATH	3e-41	Uncharacterized protein OS=Arabidopsis thaliana GN=AT2G14910 PE=2 SV=1
Locus_391_Transcript_3/4_Confidence_0.667_Length_2048	tr|F4IHF0|F4IHF0_ARATH	7e-60	Uncharacterized protein OS=Arabidopsis thaliana GN=AT2G14910 PE=2 SV=1
Locus_391_Transcript_4/4_Confidence_0.667_Length_1482	tr|O82329|O82329_ARATH	2e-106	Putative uncharacterized protein At2g14910 OS=Arabidopsis thaliana GN=AT2G14910 PE=2 SV=1
Locus_392_Transcript_1/5_Confidence_0.312_Length_1400	tr|B9DG21|B9DG21_ARATH	5e-115	Aspartate aminotransferase OS=Arabidopsis thaliana GN=ASP5 PE=2 SV=1
Locus_392_Transcript_2/5_Confidence_0.250_Length_414	tr|Q6KAJ2|Q6KAJ2_ORYSJ	3e-45	Aspartate aminotransferase OS=Oryza sativa subsp. japonica GN=OJ1004_E04.34 PE=2 SV=1
Locus_392_Transcript_3/5_Confidence_0.625_Length_2417	tr|B9DGA8|B9DGA8_ARATH	1e-121	Aspartate aminotransferase OS=Arabidopsis thaliana GN=AT4G31990 PE=2 SV=1
Locus_392_Transcript_4/5_Confidence_0.438_Length_1623	tr|B9DGA8|B9DGA8_ARATH	1e-180	Aspartate aminotransferase OS=Arabidopsis thaliana GN=AT4G31990 PE=2 SV=1
Locus_392_Transcript_5/5_Confidence_0.625_Length_2408	tr|B9DGA8|B9DGA8_ARATH	1e-120	Aspartate aminotransferase OS=Arabidopsis thaliana GN=AT4G31990 PE=2 SV=1
Locus_393_Transcript_1/6_Confidence_0.562_Length_1113	tr|F4J5M5|F4J5M5_ARATH	2e-30	High mobility group protein B1 OS=Arabidopsis thaliana GN=HMGB1 PE=2 SV=1
Locus_393_Transcript_2/6_Confidence_0.375_Length_862	tr|F4J5M5|F4J5M5_ARATH	1e-33	High mobility group protein B1 OS=Arabidopsis thaliana GN=HMGB1 PE=2 SV=1
Locus_393_Transcript_3/6_Confidence_0.125_Length_854	tr|F4J5M5|F4J5M5_ARATH	8e-16	High mobility group protein B1 OS=Arabidopsis thaliana GN=HMGB1 PE=2 SV=1
Locus_393_Transcript_5/6_Confidence_0.500_Length_689	tr|F4J5M5|F4J5M5_ARATH	3e-13	High mobility group protein B1 OS=Arabidopsis thaliana GN=HMGB1 PE=2 SV=1
Locus_393_Transcript_6/6_Confidence_0.500_Length_976	tr|F4J5M5|F4J5M5_ARATH	3e-53	High mobility group protein B1 OS=Arabidopsis thaliana GN=HMGB1 PE=2 SV=1
Locus_394_Transcript_1/4_Confidence_0.700_Length_2158	tr|Q9SGR6|Q9SGR6_ARATH	0	AT1G76160 protein OS=Arabidopsis thaliana GN=sks5 PE=2 SV=1
Locus_394_Transcript_2/4_Confidence_0.700_Length_2151	tr|Q9SGR6|Q9SGR6_ARATH	0	AT1G76160 protein OS=Arabidopsis thaliana GN=sks5 PE=2 SV=1
Locus_394_Transcript_3/4_Confidence_0.700_Length_2602	tr|Q9SGR6|Q9SGR6_ARATH	7e-167	AT1G76160 protein OS=Arabidopsis thaliana GN=sks5 PE=2 SV=1
Locus_394_Transcript_4/4_Confidence_0.700_Length_2068	tr|Q9SGR6|Q9SGR6_ARATH	0	AT1G76160 protein OS=Arabidopsis thaliana GN=sks5 PE=2 SV=1
Locus_395_Transcript_1/5_Confidence_0.200_Length_1592	tr|Q9C611|Q9C611_ARATH	5e-173	Putative uncharacterized protein F14G11.1 OS=Arabidopsis thaliana GN=F14G11.1 PE=4 SV=1
Locus_395_Transcript_2/5_Confidence_0.667_Length_2784	tr|F4ICJ5|F4ICJ5_ARATH	9e-171	Di-glucose binding protein with Leucine-rich repeat domain OS=Arabidopsis thaliana GN=AT1G25570 PE=4 SV=1
Locus_395_Transcript_3/5_Confidence_0.733_Length_2860	tr|Q9C611|Q9C611_ARATH	6e-177	Putative uncharacterized protein F14G11.1 OS=Arabidopsis thaliana GN=F14G11.1 PE=4 SV=1
Locus_395_Transcript_4/5_Confidence_0.733_Length_2948	tr|Q9C611|Q9C611_ARATH	6e-177	Putative uncharacterized protein F14G11.1 OS=Arabidopsis thaliana GN=F14G11.1 PE=4 SV=1
Locus_395_Transcript_5/5_Confidence_0.733_Length_2792	tr|Q9C611|Q9C611_ARATH	6e-177	Putative uncharacterized protein F14G11.1 OS=Arabidopsis thaliana GN=F14G11.1 PE=4 SV=1
Locus_396_Transcript_1/7_Confidence_0.333_Length_1124	tr|F4JRE0|F4JRE0_ARATH	2e-128	Endomembrane family protein 70 OS=Arabidopsis thaliana GN=AT4G12650 PE=2 SV=1
Locus_396_Transcript_3/7_Confidence_0.333_Length_2383	tr|F4JRE0|F4JRE0_ARATH	0	Endomembrane family protein 70 OS=Arabidopsis thaliana GN=AT4G12650 PE=2 SV=1
Locus_396_Transcript_4/7_Confidence_0.381_Length_2548	tr|F4JRE0|F4JRE0_ARATH	0	Endomembrane family protein 70 OS=Arabidopsis thaliana GN=AT4G12650 PE=2 SV=1
Locus_396_Transcript_5/7_Confidence_0.381_Length_2498	tr|F4JRE0|F4JRE0_ARATH	0	Endomembrane family protein 70 OS=Arabidopsis thaliana GN=AT4G12650 PE=2 SV=1
Locus_396_Transcript_6/7_Confidence_0.571_Length_4368	tr|F4JRE0|F4JRE0_ARATH	0	Endomembrane family protein 70 OS=Arabidopsis thaliana GN=AT4G12650 PE=2 SV=1
Locus_396_Transcript_7/7_Confidence_0.381_Length_2521	tr|F4JRE0|F4JRE0_ARATH	0	Endomembrane family protein 70 OS=Arabidopsis thaliana GN=AT4G12650 PE=2 SV=1
Locus_397_Transcript_1/6_Confidence_0.688_Length_2991	sp|O81210|RBOHC_ARATH	0	Respiratory burst oxidase homolog protein C OS=Arabidopsis thaliana GN=RBOHC PE=2 SV=2
Locus_397_Transcript_2/6_Confidence_0.688_Length_2998	sp|Q9FIJ0|RBOHD_ARATH	0	Respiratory burst oxidase homolog protein D OS=Arabidopsis thaliana GN=RBOHD PE=1 SV=1
Locus_397_Transcript_3/6_Confidence_0.688_Length_2978	sp|O81210|RBOHC_ARATH	0	Respiratory burst oxidase homolog protein C OS=Arabidopsis thaliana GN=RBOHC PE=2 SV=2
Locus_397_Transcript_4/6_Confidence_0.375_Length_1326	sp|O81210|RBOHC_ARATH	4e-92	Respiratory burst oxidase homolog protein C OS=Arabidopsis thaliana GN=RBOHC PE=2 SV=2
Locus_397_Transcript_5/6_Confidence_0.688_Length_3258	sp|Q9FIJ0|RBOHD_ARATH	0	Respiratory burst oxidase homolog protein D OS=Arabidopsis thaliana GN=RBOHD PE=1 SV=1
Locus_397_Transcript_6/6_Confidence_0.688_Length_2913	sp|O81210|RBOHC_ARATH	0	Respiratory burst oxidase homolog protein C OS=Arabidopsis thaliana GN=RBOHC PE=2 SV=2
Locus_398_Transcript_1/10_Confidence_0.458_Length_5200	tr|Q93ZR3|Q93ZR3_ARATH	0	Pre-mRNA-processing factor 39 OS=Arabidopsis thaliana GN=PRP39 PE=2 SV=1
Locus_398_Transcript_2/10_Confidence_0.146_Length_1470	tr|O64496|O64496_ARATH	3e-49	F20D22.14 protein OS=Arabidopsis thaliana GN=F20D22.14 PE=2 SV=1
Locus_398_Transcript_3/10_Confidence_0.625_Length_5555	tr|F4I448|F4I448_ARATH	1e-130	Pre-mRNA-processing factor 39 OS=Arabidopsis thaliana GN=PRP39 PE=2 SV=1
Locus_398_Transcript_4/10_Confidence_0.625_Length_5681	tr|F4I448|F4I448_ARATH	1e-130	Pre-mRNA-processing factor 39 OS=Arabidopsis thaliana GN=PRP39 PE=2 SV=1
Locus_398_Transcript_5/10_Confidence_0.583_Length_5512	tr|F4I448|F4I448_ARATH	0	Pre-mRNA-processing factor 39 OS=Arabidopsis thaliana GN=PRP39 PE=2 SV=1
Locus_398_Transcript_7/10_Confidence_0.667_Length_6405	tr|F4I448|F4I448_ARATH	5e-124	Pre-mRNA-processing factor 39 OS=Arabidopsis thaliana GN=PRP39 PE=2 SV=1
Locus_398_Transcript_8/10_Confidence_0.625_Length_5732	tr|F4I448|F4I448_ARATH	1e-130	Pre-mRNA-processing factor 39 OS=Arabidopsis thaliana GN=PRP39 PE=2 SV=1
Locus_398_Transcript_9/10_Confidence_0.646_Length_6318	tr|F4I448|F4I448_ARATH	1e-130	Pre-mRNA-processing factor 39 OS=Arabidopsis thaliana GN=PRP39 PE=2 SV=1
Locus_398_Transcript_10/10_Confidence_0.625_Length_5598	tr|F4I448|F4I448_ARATH	1e-130	Pre-mRNA-processing factor 39 OS=Arabidopsis thaliana GN=PRP39 PE=2 SV=1
Locus_399_Transcript_1/2_Confidence_0.750_Length_2408	tr|Q9LQP7|Q9LQP7_ARATH	0	Ankyrin repeats-containing protein OS=Arabidopsis thaliana GN=F24B9.19 PE=4 SV=1
Locus_399_Transcript_2/2_Confidence_0.750_Length_2306	tr|Q9LQP7|Q9LQP7_ARATH	0	Ankyrin repeats-containing protein OS=Arabidopsis thaliana GN=F24B9.19 PE=4 SV=1
Locus_400_Transcript_2/10_Confidence_0.586_Length_1753	tr|Q2QWM9|Q2QWM9_ORYSJ	1e-120	Os12g0190000 protein OS=Oryza sativa subsp. japonica GN=LOC_Os12g08810 PE=4 SV=1
Locus_400_Transcript_3/10_Confidence_0.414_Length_1373	tr|Q2QWM9|Q2QWM9_ORYSJ	5e-65	Os12g0190000 protein OS=Oryza sativa subsp. japonica GN=LOC_Os12g08810 PE=4 SV=1
Locus_400_Transcript_4/10_Confidence_0.103_Length_616	sp|Q9FLP9|GGAP2_ARATH	6e-10	GDP-L-galactose phosphorylase 2 OS=Arabidopsis thaliana GN=VTC5 PE=1 SV=1
Locus_400_Transcript_5/10_Confidence_0.552_Length_1492	tr|Q2QWM9|Q2QWM9_ORYSJ	1e-83	Os12g0190000 protein OS=Oryza sativa subsp. japonica GN=LOC_Os12g08810 PE=4 SV=1
Locus_400_Transcript_6/10_Confidence_0.724_Length_2262	sp|Q9FLP9|GGAP2_ARATH	2e-135	GDP-L-galactose phosphorylase 2 OS=Arabidopsis thaliana GN=VTC5 PE=1 SV=1
Locus_400_Transcript_7/10_Confidence_0.621_Length_2273	tr|Q2QWM9|Q2QWM9_ORYSJ	1e-120	Os12g0190000 protein OS=Oryza sativa subsp. japonica GN=LOC_Os12g08810 PE=4 SV=1
Locus_400_Transcript_8/10_Confidence_0.379_Length_1620	sp|Q8RWE8|GGAP1_ARATH	2e-120	GDP-L-galactose phosphorylase 1 OS=Arabidopsis thaliana GN=VTC2 PE=1 SV=1
Locus_400_Transcript_9/10_Confidence_0.483_Length_1440	tr|Q2QWM9|Q2QWM9_ORYSJ	6e-78	Os12g0190000 protein OS=Oryza sativa subsp. japonica GN=LOC_Os12g08810 PE=4 SV=1
Locus_400_Transcript_10/10_Confidence_0.690_Length_2131	tr|Q2QWM9|Q2QWM9_ORYSJ	7e-122	Os12g0190000 protein OS=Oryza sativa subsp. japonica GN=LOC_Os12g08810 PE=4 SV=1
Locus_401_Transcript_1/10_Confidence_0.419_Length_3055	tr|Q8L891|Q8L891_ARATH	0	Phospholipase D OS=Arabidopsis thaliana PE=2 SV=1
Locus_401_Transcript_2/10_Confidence_0.516_Length_3978	tr|Q8L891|Q8L891_ARATH	0	Phospholipase D OS=Arabidopsis thaliana PE=2 SV=1
Locus_401_Transcript_3/10_Confidence_0.258_Length_2311	tr|F4JNU6|F4JNU6_ARATH	0	Phospholipase D OS=Arabidopsis thaliana GN=PLDDELTA PE=2 SV=1
Locus_401_Transcript_4/10_Confidence_0.065_Length_844	tr|Q8L891|Q8L891_ARATH	7e-33	Phospholipase D OS=Arabidopsis thaliana PE=2 SV=1
Locus_401_Transcript_5/10_Confidence_0.129_Length_1532	tr|Q8L891|Q8L891_ARATH	7e-54	Phospholipase D OS=Arabidopsis thaliana PE=2 SV=1
Locus_401_Transcript_6/10_Confidence_0.548_Length_3722	tr|Q8L891|Q8L891_ARATH	0	Phospholipase D OS=Arabidopsis thaliana PE=2 SV=1
Locus_401_Transcript_7/10_Confidence_0.323_Length_3072	tr|Q8L891|Q8L891_ARATH	0	Phospholipase D OS=Arabidopsis thaliana PE=2 SV=1
Locus_401_Transcript_8/10_Confidence_0.419_Length_3008	tr|Q8L891|Q8L891_ARATH	0	Phospholipase D OS=Arabidopsis thaliana PE=2 SV=1
Locus_401_Transcript_9/10_Confidence_0.194_Length_2653	tr|Q8L891|Q8L891_ARATH	0	Phospholipase D OS=Arabidopsis thaliana PE=2 SV=1
Locus_401_Transcript_10/10_Confidence_0.419_Length_2971	tr|Q8L891|Q8L891_ARATH	0	Phospholipase D OS=Arabidopsis thaliana PE=2 SV=1
Locus_402_Transcript_1/1_Confidence_1.000_Length_1359	tr|Q8LA78|Q8LA78_ARATH	1e-174	Malate dehydrogenase OS=Arabidopsis thaliana PE=2 SV=1
Locus_403_Transcript_1/3_Confidence_0.714_Length_1864	tr|Q9FX84|Q9FX84_ARATH	2e-35	F14J22.20 protein OS=Arabidopsis thaliana GN=F14J22.20 PE=2 SV=1
Locus_403_Transcript_2/3_Confidence_0.714_Length_2095	tr|B9DF77|B9DF77_ARATH	5e-22	AT4G37180 protein OS=Arabidopsis thaliana GN=AT4G37180 PE=2 SV=1
Locus_403_Transcript_3/3_Confidence_0.714_Length_1749	tr|Q2QMY1|Q2QMY1_ORYSJ	4e-41	Myb-like DNA-binding domain, SHAQKYF class family protein, expressed OS=Oryza sativa subsp. japonica GN=LOC_Os12g39640 PE=4 SV=1
Locus_404_Transcript_1/3_Confidence_0.750_Length_3555	tr|B9DGT6|B9DGT6_ARATH	0	AT1G53310 protein OS=Arabidopsis thaliana GN=AT1G53310 PE=2 SV=1
Locus_404_Transcript_2/3_Confidence_0.250_Length_495	sp|Q84VW9|CAPP3_ARATH	8e-25	Phosphoenolpyruvate carboxylase 3 OS=Arabidopsis thaliana GN=PPC3 PE=2 SV=2
Locus_404_Transcript_3/3_Confidence_0.750_Length_3445	sp|Q5GM68|CAPP2_ARATH	0	Phosphoenolpyruvate carboxylase 2 OS=Arabidopsis thaliana GN=PPC2 PE=1 SV=2
Locus_405_Transcript_1/2_Confidence_0.750_Length_1916	sp|Q9FYF7|Y1736_ARATH	2e-22	REF/SRPP-like protein At1g67360 OS=Arabidopsis thaliana GN=At1g67360 PE=2 SV=1
Locus_405_Transcript_2/2_Confidence_0.750_Length_1109	sp|Q9FYF7|Y1736_ARATH	2e-48	REF/SRPP-like protein At1g67360 OS=Arabidopsis thaliana GN=At1g67360 PE=2 SV=1
Locus_406_Transcript_1/1_Confidence_1.000_Length_1809	sp|Q9ZV94|FDL11_ARATH	3e-20	Putative F-box/FBD/LRR-repeat protein At1g78760 OS=Arabidopsis thaliana GN=At1g78760 PE=4 SV=1
Locus_407_Transcript_1/7_Confidence_0.611_Length_3002	sp|Q0WMY5|PP365_ARATH	0	Pentatricopeptide repeat-containing protein At5g04810, chloroplastic OS=Arabidopsis thaliana GN=PPR4 PE=1 SV=1
Locus_407_Transcript_2/7_Confidence_0.667_Length_3005	sp|Q0WMY5|PP365_ARATH	0	Pentatricopeptide repeat-containing protein At5g04810, chloroplastic OS=Arabidopsis thaliana GN=PPR4 PE=1 SV=1
Locus_407_Transcript_3/7_Confidence_0.556_Length_2221	sp|Q0WMY5|PP365_ARATH	0	Pentatricopeptide repeat-containing protein At5g04810, chloroplastic OS=Arabidopsis thaliana GN=PPR4 PE=1 SV=1
Locus_407_Transcript_4/7_Confidence_0.667_Length_1870	sp|Q0WMY5|PP365_ARATH	5e-152	Pentatricopeptide repeat-containing protein At5g04810, chloroplastic OS=Arabidopsis thaliana GN=PPR4 PE=1 SV=1
Locus_407_Transcript_5/7_Confidence_0.667_Length_3150	sp|Q0WMY5|PP365_ARATH	0	Pentatricopeptide repeat-containing protein At5g04810, chloroplastic OS=Arabidopsis thaliana GN=PPR4 PE=1 SV=1
Locus_407_Transcript_6/7_Confidence_0.667_Length_4167	sp|Q0WMY5|PP365_ARATH	0	Pentatricopeptide repeat-containing protein At5g04810, chloroplastic OS=Arabidopsis thaliana GN=PPR4 PE=1 SV=1
Locus_407_Transcript_7/7_Confidence_0.667_Length_3013	sp|Q0WMY5|PP365_ARATH	0	Pentatricopeptide repeat-containing protein At5g04810, chloroplastic OS=Arabidopsis thaliana GN=PPR4 PE=1 SV=1
Locus_408_Transcript_1/3_Confidence_0.636_Length_1385	sp|Q94AH9|MD36A_ARATH	8e-141	Mediator of RNA polymerase II transcription subunit 36a OS=Arabidopsis thaliana GN=MED36A PE=1 SV=2
Locus_408_Transcript_2/3_Confidence_0.636_Length_1987	sp|Q94AH9|MD36A_ARATH	2e-95	Mediator of RNA polymerase II transcription subunit 36a OS=Arabidopsis thaliana GN=MED36A PE=1 SV=2
Locus_408_Transcript_3/3_Confidence_0.636_Length_1293	sp|Q94AH9|MD36A_ARATH	1e-145	Mediator of RNA polymerase II transcription subunit 36a OS=Arabidopsis thaliana GN=MED36A PE=1 SV=2
Locus_409_Transcript_1/5_Confidence_0.583_Length_1956	sp|Q9SX20|PTR18_ARATH	0	Probable nitrite transporter At1g68570 OS=Arabidopsis thaliana GN=At1g68570 PE=2 SV=1
Locus_409_Transcript_2/5_Confidence_0.667_Length_2029	sp|Q9SX20|PTR18_ARATH	0	Probable nitrite transporter At1g68570 OS=Arabidopsis thaliana GN=At1g68570 PE=2 SV=1
Locus_409_Transcript_3/5_Confidence_0.667_Length_2032	sp|Q9SX20|PTR18_ARATH	0	Probable nitrite transporter At1g68570 OS=Arabidopsis thaliana GN=At1g68570 PE=2 SV=1
Locus_409_Transcript_4/5_Confidence_0.667_Length_2540	sp|Q9SX20|PTR18_ARATH	1e-111	Probable nitrite transporter At1g68570 OS=Arabidopsis thaliana GN=At1g68570 PE=2 SV=1
Locus_409_Transcript_5/5_Confidence_0.667_Length_1967	sp|Q9SX20|PTR18_ARATH	0	Probable nitrite transporter At1g68570 OS=Arabidopsis thaliana GN=At1g68570 PE=2 SV=1
Locus_410_Transcript_1/1_Confidence_1.000_Length_3180	tr|Q7X616|Q7X616_ORYSJ	0	OSJNBa0070M12.3 protein OS=Oryza sativa subsp. japonica GN=OSJNBa0070M12.3 PE=2 SV=1
Locus_411_Transcript_1/5_Confidence_0.615_Length_1534	tr|Q38955|Q38955_ARATH	2e-80	Genomic DNA, chromosome 3, P1 clone:MFE16 OS=Arabidopsis thaliana GN=orf03 PE=2 SV=1
Locus_411_Transcript_2/5_Confidence_0.615_Length_1525	tr|Q38955|Q38955_ARATH	1e-80	Genomic DNA, chromosome 3, P1 clone:MFE16 OS=Arabidopsis thaliana GN=orf03 PE=2 SV=1
Locus_411_Transcript_3/5_Confidence_0.615_Length_1713	tr|Q38955|Q38955_ARATH	1e-58	Genomic DNA, chromosome 3, P1 clone:MFE16 OS=Arabidopsis thaliana GN=orf03 PE=2 SV=1
Locus_411_Transcript_4/5_Confidence_0.385_Length_1694	tr|Q38955|Q38955_ARATH	5e-110	Genomic DNA, chromosome 3, P1 clone:MFE16 OS=Arabidopsis thaliana GN=orf03 PE=2 SV=1
Locus_411_Transcript_5/5_Confidence_0.462_Length_1999	tr|Q38955|Q38955_ARATH	4e-106	Genomic DNA, chromosome 3, P1 clone:MFE16 OS=Arabidopsis thaliana GN=orf03 PE=2 SV=1
Locus_412_Transcript_1/1_Confidence_1.000_Length_4322	tr|Q9LNC5|Q9LNC5_ARATH	0	Elongation factor like protein OS=Arabidopsis thaliana GN=F9P14.8 PE=2 SV=1
Locus_413_Transcript_1/1_Confidence_1.000_Length_1238	tr|Q8LA93|Q8LA93_ARATH	5e-131	60S ribosomal protein L4-B (L1) OS=Arabidopsis thaliana PE=2 SV=1
Locus_414_Transcript_1/3_Confidence_0.250_Length_1120	tr|Q10D00|Q10D00_ORYSJ	2e-91	ATP-dependent RNA helicase OS=Oryza sativa subsp. japonica GN=Os03g0746500 PE=2 SV=1
Locus_414_Transcript_2/3_Confidence_0.750_Length_2552	tr|Q9SMX1|Q9SMX1_ARATH	2e-106	ATP-dependent RNA helicase, mitochondrial (SUV3) OS=Arabidopsis thaliana GN=suv3 PE=2 SV=1
Locus_414_Transcript_3/3_Confidence_0.750_Length_2294	tr|Q10D00|Q10D00_ORYSJ	0	ATP-dependent RNA helicase OS=Oryza sativa subsp. japonica GN=Os03g0746500 PE=2 SV=1
Locus_415_Transcript_2/4_Confidence_0.375_Length_1724	sp|Q8H112|PGL1A_ARATH	3e-112	PGR5-like protein 1A, chloroplastic OS=Arabidopsis thaliana GN=PGRL1A PE=1 SV=1
Locus_415_Transcript_3/4_Confidence_0.500_Length_1762	sp|Q8H112|PGL1A_ARATH	3e-112	PGR5-like protein 1A, chloroplastic OS=Arabidopsis thaliana GN=PGRL1A PE=1 SV=1
Locus_415_Transcript_4/4_Confidence_0.500_Length_2087	sp|Q8H112|PGL1A_ARATH	4e-112	PGR5-like protein 1A, chloroplastic OS=Arabidopsis thaliana GN=PGRL1A PE=1 SV=1
Locus_416_Transcript_1/5_Confidence_0.500_Length_1640	sp|Q96251|ATPO_ARATH	2e-44	ATP synthase subunit O, mitochondrial OS=Arabidopsis thaliana GN=At5g13450 PE=1 SV=2
Locus_416_Transcript_2/5_Confidence_0.500_Length_1688	sp|Q96251|ATPO_ARATH	3e-44	ATP synthase subunit O, mitochondrial OS=Arabidopsis thaliana GN=At5g13450 PE=1 SV=2
Locus_416_Transcript_3/5_Confidence_0.500_Length_1577	sp|Q96251|ATPO_ARATH	9e-50	ATP synthase subunit O, mitochondrial OS=Arabidopsis thaliana GN=At5g13450 PE=1 SV=2
Locus_416_Transcript_4/5_Confidence_0.500_Length_1775	sp|Q96251|ATPO_ARATH	3e-44	ATP synthase subunit O, mitochondrial OS=Arabidopsis thaliana GN=At5g13450 PE=1 SV=2
Locus_416_Transcript_5/5_Confidence_0.300_Length_1393	sp|Q96251|ATPO_ARATH	1e-59	ATP synthase subunit O, mitochondrial OS=Arabidopsis thaliana GN=At5g13450 PE=1 SV=2
Locus_417_Transcript_1/2_Confidence_0.750_Length_1483	sp|Q42351|RL341_ARATH	3e-42	60S ribosomal protein L34-1 OS=Arabidopsis thaliana GN=RPL34A PE=2 SV=1
Locus_417_Transcript_2/2_Confidence_0.750_Length_774	sp|Q42351|RL341_ARATH	9e-58	60S ribosomal protein L34-1 OS=Arabidopsis thaliana GN=RPL34A PE=2 SV=1
Locus_419_Transcript_1/1_Confidence_1.000_Length_1116	tr|F4IH98|F4IH98_ARATH	6e-25	Glycine-rich protein 9 OS=Arabidopsis thaliana GN=GRP9 PE=4 SV=1
Locus_420_Transcript_1/10_Confidence_0.517_Length_2189	tr|F4JJM1|F4JJM1_ARATH	0	Splicing factor 3B subunit 2-like protein OS=Arabidopsis thaliana GN=AT4G21660 PE=2 SV=1
Locus_420_Transcript_2/10_Confidence_0.517_Length_2189	tr|F4JJM1|F4JJM1_ARATH	0	Splicing factor 3B subunit 2-like protein OS=Arabidopsis thaliana GN=AT4G21660 PE=2 SV=1
Locus_420_Transcript_3/10_Confidence_0.448_Length_2243	tr|Q8H0V8|Q8H0V8_ARATH	0	At4g21660 OS=Arabidopsis thaliana GN=AT4G21660 PE=2 SV=1
Locus_420_Transcript_4/10_Confidence_0.517_Length_2189	tr|F4JJM1|F4JJM1_ARATH	0	Splicing factor 3B subunit 2-like protein OS=Arabidopsis thaliana GN=AT4G21660 PE=2 SV=1
Locus_420_Transcript_5/10_Confidence_0.517_Length_2155	tr|Q6K7Q7|Q6K7Q7_ORYSJ	0	Os02g0827300 protein OS=Oryza sativa subsp. japonica GN=P0452F04.27 PE=4 SV=1
Locus_420_Transcript_6/10_Confidence_0.517_Length_2133	tr|Q6K7Q7|Q6K7Q7_ORYSJ	0	Os02g0827300 protein OS=Oryza sativa subsp. japonica GN=P0452F04.27 PE=4 SV=1
Locus_420_Transcript_7/10_Confidence_0.517_Length_2155	tr|Q8H0V8|Q8H0V8_ARATH	0	At4g21660 OS=Arabidopsis thaliana GN=AT4G21660 PE=2 SV=1
Locus_420_Transcript_8/10_Confidence_0.483_Length_2103	tr|Q6K7Q7|Q6K7Q7_ORYSJ	0	Os02g0827300 protein OS=Oryza sativa subsp. japonica GN=P0452F04.27 PE=4 SV=1
Locus_420_Transcript_9/10_Confidence_0.483_Length_2155	tr|Q8H0V8|Q8H0V8_ARATH	0	At4g21660 OS=Arabidopsis thaliana GN=AT4G21660 PE=2 SV=1
Locus_420_Transcript_10/10_Confidence_0.517_Length_2155	tr|Q6K7Q7|Q6K7Q7_ORYSJ	0	Os02g0827300 protein OS=Oryza sativa subsp. japonica GN=P0452F04.27 PE=4 SV=1
Locus_421_Transcript_1/2_Confidence_0.833_Length_1576	tr|A6QRC7|A6QRC7_ARATH	1e-09	At2g20870 OS=Arabidopsis thaliana PE=2 SV=1
Locus_421_Transcript_2/2_Confidence_0.667_Length_1490	tr|A6QRC7|A6QRC7_ARATH	1e-09	At2g20870 OS=Arabidopsis thaliana PE=2 SV=1
Locus_422_Transcript_1/1_Confidence_1.000_Length_823	tr|B9DGM0|B9DGM0_ARATH	2e-56	AT5G04800 protein OS=Arabidopsis thaliana GN=AT5G04800 PE=2 SV=1
Locus_423_Transcript_1/5_Confidence_0.688_Length_2470	tr|Q2QYK3|Q2QYK3_ORYSJ	0	Os12g0116000 protein OS=Oryza sativa subsp. japonica GN=LOC_Os12g02390 PE=2 SV=2
Locus_423_Transcript_2/5_Confidence_0.688_Length_2409	tr|Q2QYK3|Q2QYK3_ORYSJ	0	Os12g0116000 protein OS=Oryza sativa subsp. japonica GN=LOC_Os12g02390 PE=2 SV=2
Locus_423_Transcript_3/5_Confidence_0.688_Length_2470	tr|Q2QYK3|Q2QYK3_ORYSJ	0	Os12g0116000 protein OS=Oryza sativa subsp. japonica GN=LOC_Os12g02390 PE=2 SV=2
Locus_423_Transcript_4/5_Confidence_0.750_Length_2981	tr|Q2QYK3|Q2QYK3_ORYSJ	0	Os12g0116000 protein OS=Oryza sativa subsp. japonica GN=LOC_Os12g02390 PE=2 SV=2
Locus_423_Transcript_5/5_Confidence_0.688_Length_2394	tr|Q2QYK3|Q2QYK3_ORYSJ	0	Os12g0116000 protein OS=Oryza sativa subsp. japonica GN=LOC_Os12g02390 PE=2 SV=2
Locus_424_Transcript_1/5_Confidence_0.688_Length_3564	tr|B3H654|B3H654_ARATH	0	AT4G32850 protein OS=Arabidopsis thaliana GN=nPAP PE=2 SV=1
Locus_424_Transcript_2/5_Confidence_0.688_Length_3616	tr|B3H654|B3H654_ARATH	0	AT4G32850 protein OS=Arabidopsis thaliana GN=nPAP PE=2 SV=1
Locus_424_Transcript_3/5_Confidence_0.688_Length_3637	tr|B3H654|B3H654_ARATH	0	AT4G32850 protein OS=Arabidopsis thaliana GN=nPAP PE=2 SV=1
Locus_424_Transcript_4/5_Confidence_0.625_Length_3239	tr|F4JV63|F4JV63_ARATH	0	Nuclear poly(A) polymerase OS=Arabidopsis thaliana GN=nPAP PE=2 SV=1
Locus_424_Transcript_5/5_Confidence_0.688_Length_3475	tr|B3H654|B3H654_ARATH	0	AT4G32850 protein OS=Arabidopsis thaliana GN=nPAP PE=2 SV=1
Locus_425_Transcript_1/10_Confidence_0.407_Length_2256	tr|Q6ES11|Q6ES11_ORYSJ	1e-169	Os09g0347700 protein OS=Oryza sativa subsp. japonica GN=P0698G06.1 PE=2 SV=1
Locus_425_Transcript_3/10_Confidence_0.148_Length_1024	tr|Q6ES11|Q6ES11_ORYSJ	1e-96	Os09g0347700 protein OS=Oryza sativa subsp. japonica GN=P0698G06.1 PE=2 SV=1
Locus_425_Transcript_4/10_Confidence_0.370_Length_1318	tr|Q6ES11|Q6ES11_ORYSJ	7e-137	Os09g0347700 protein OS=Oryza sativa subsp. japonica GN=P0698G06.1 PE=2 SV=1
Locus_425_Transcript_6/10_Confidence_0.444_Length_2384	tr|Q6ES11|Q6ES11_ORYSJ	1e-169	Os09g0347700 protein OS=Oryza sativa subsp. japonica GN=P0698G06.1 PE=2 SV=1
Locus_425_Transcript_7/10_Confidence_0.370_Length_2026	tr|F0WE73|F0WE73_9STRA	5e-160	Sec61 alpha 1 subunit putative OS=Albugo laibachii Nc14 GN=AlNc14C72G4929 PE=3 SV=1
Locus_425_Transcript_8/10_Confidence_0.296_Length_1849	tr|Q6ES11|Q6ES11_ORYSJ	0	Os09g0347700 protein OS=Oryza sativa subsp. japonica GN=P0698G06.1 PE=2 SV=1
Locus_425_Transcript_9/10_Confidence_0.111_Length_1424	tr|Q9LP58|Q9LP58_ARATH	4e-47	Putative uncharacterized protein F28N24.2 OS=Arabidopsis thaliana GN=F28N24.2 PE=2 SV=1
Locus_425_Transcript_10/10_Confidence_0.370_Length_2236	tr|Q6ES11|Q6ES11_ORYSJ	1e-169	Os09g0347700 protein OS=Oryza sativa subsp. japonica GN=P0698G06.1 PE=2 SV=1
Locus_426_Transcript_1/1_Confidence_1.000_Length_2307	sp|O22056|SIGB_ARATH	0	RNA polymerase sigma factor sigB OS=Arabidopsis thaliana GN=SIGB PE=2 SV=2
Locus_427_Transcript_1/3_Confidence_0.400_Length_468	tr|A8MSF2|A8MSF2_ARATH	2e-17	Rubredoxin family protein OS=Arabidopsis thaliana GN=ENH1 PE=4 SV=1
Locus_427_Transcript_2/3_Confidence_0.600_Length_1081	tr|Q9FFJ2|Q9FFJ2_ARATH	3e-84	Putative uncharacterized protein At5g17170 OS=Arabidopsis thaliana GN=ENH1 PE=2 SV=1
Locus_427_Transcript_3/3_Confidence_0.600_Length_1034	tr|Q9FFJ2|Q9FFJ2_ARATH	3e-84	Putative uncharacterized protein At5g17170 OS=Arabidopsis thaliana GN=ENH1 PE=2 SV=1
Locus_429_Transcript_1/2_Confidence_0.875_Length_1494	sp|Q9C912|R35A3_ARATH	2e-48	60S ribosomal protein L35a-3 OS=Arabidopsis thaliana GN=RPL35AC PE=3 SV=1
Locus_429_Transcript_2/2_Confidence_0.750_Length_1422	sp|Q9C912|R35A3_ARATH	8e-52	60S ribosomal protein L35a-3 OS=Arabidopsis thaliana GN=RPL35AC PE=3 SV=1
Locus_430_Transcript_1/2_Confidence_0.500_Length_1396	tr|C0Z2G4|C0Z2G4_ARATH	2e-94	AT3G63410 protein OS=Arabidopsis thaliana GN=AT3G63410 PE=1 SV=1
Locus_430_Transcript_2/2_Confidence_0.750_Length_1593	sp|Q9LY74|BQMT_ARATH	3e-153	2-methyl-6-phytyl-1,4-hydroquinone methyltransferase, chloroplastic OS=Arabidopsis thaliana GN=VTE3 PE=1 SV=1
Locus_431_Transcript_1/2_Confidence_0.800_Length_3121	tr|F4ILR7|F4ILR7_ARATH	0	Helicase associated domain-containing protein OS=Arabidopsis thaliana GN=AT2G35920 PE=2 SV=1
Locus_431_Transcript_2/2_Confidence_0.800_Length_3117	tr|F4ILR7|F4ILR7_ARATH	0	Helicase associated domain-containing protein OS=Arabidopsis thaliana GN=AT2G35920 PE=2 SV=1
Locus_432_Transcript_1/7_Confidence_0.462_Length_1888	sp|Q42029|PSBP1_ARATH	5e-46	Oxygen-evolving enhancer protein 2-1, chloroplastic OS=Arabidopsis thaliana GN=PSBP1 PE=1 SV=2
Locus_432_Transcript_2/7_Confidence_0.154_Length_1314	tr|Q9ZW98|Q9ZW98_ARATH	5e-51	F11M21.31 protein OS=Arabidopsis thaliana GN=F11M21.31 PE=2 SV=1
Locus_432_Transcript_3/7_Confidence_0.231_Length_1107	sp|Q42029|PSBP1_ARATH	1e-32	Oxygen-evolving enhancer protein 2-1, chloroplastic OS=Arabidopsis thaliana GN=PSBP1 PE=1 SV=2
Locus_432_Transcript_4/7_Confidence_0.538_Length_3104	tr|Q9ZW98|Q9ZW98_ARATH	1e-50	F11M21.31 protein OS=Arabidopsis thaliana GN=F11M21.31 PE=2 SV=1
Locus_432_Transcript_5/7_Confidence_0.154_Length_1680	sp|Q42029|PSBP1_ARATH	1e-32	Oxygen-evolving enhancer protein 2-1, chloroplastic OS=Arabidopsis thaliana GN=PSBP1 PE=1 SV=2
Locus_432_Transcript_6/7_Confidence_0.538_Length_2757	sp|Q42029|PSBP1_ARATH	1e-65	Oxygen-evolving enhancer protein 2-1, chloroplastic OS=Arabidopsis thaliana GN=PSBP1 PE=1 SV=2
Locus_432_Transcript_7/7_Confidence_0.538_Length_2660	tr|Q8GWP1|Q8GWP1_ARATH	4e-59	Prefoldin chaperone subunit family protein OS=Arabidopsis thaliana GN=At1g03760/F11M21_31 PE=2 SV=1
Locus_433_Transcript_1/3_Confidence_0.600_Length_1480	tr|Q8VZS7|Q8VZS7_ARATH	9e-14	AT4G18070 protein OS=Arabidopsis thaliana GN=AT4G18070 PE=2 SV=1
Locus_433_Transcript_2/3_Confidence_0.400_Length_1161	tr|Q8VZS7|Q8VZS7_ARATH	6e-14	AT4G18070 protein OS=Arabidopsis thaliana GN=AT4G18070 PE=2 SV=1
Locus_433_Transcript_3/3_Confidence_0.600_Length_1466	tr|Q8VZS7|Q8VZS7_ARATH	9e-14	AT4G18070 protein OS=Arabidopsis thaliana GN=AT4G18070 PE=2 SV=1
Locus_434_Transcript_1/5_Confidence_0.583_Length_2720	tr|F4KAK3|F4KAK3_ARATH	5e-40	Chloroplast import apparatus 2 protein OS=Arabidopsis thaliana GN=CIA2 PE=2 SV=1
Locus_434_Transcript_2/5_Confidence_0.667_Length_2729	tr|F4KAK3|F4KAK3_ARATH	5e-40	Chloroplast import apparatus 2 protein OS=Arabidopsis thaliana GN=CIA2 PE=2 SV=1
Locus_434_Transcript_3/5_Confidence_0.583_Length_2622	tr|Q9SZH3|Q9SZH3_ARATH	2e-39	Putative uncharacterized protein AT4g25990 OS=Arabidopsis thaliana GN=F20B18.100 PE=2 SV=1
Locus_434_Transcript_4/5_Confidence_0.667_Length_2990	tr|F4KAK3|F4KAK3_ARATH	6e-40	Chloroplast import apparatus 2 protein OS=Arabidopsis thaliana GN=CIA2 PE=2 SV=1
Locus_434_Transcript_5/5_Confidence_0.333_Length_2299	sp|Q9LU68|CIA2_ARATH	1e-64	Protein CHLOROPLAST IMPORT APPARATUS 2 OS=Arabidopsis thaliana GN=CIA2 PE=2 SV=1
Locus_435_Transcript_1/3_Confidence_0.500_Length_892	tr|Q9ZUJ3|Q9ZUJ3_ARATH	7e-28	AT1G60000 protein OS=Arabidopsis thaliana GN=T2K10.5 PE=2 SV=1
Locus_435_Transcript_2/3_Confidence_0.750_Length_1480	tr|Q9ZUJ3|Q9ZUJ3_ARATH	9e-72	AT1G60000 protein OS=Arabidopsis thaliana GN=T2K10.5 PE=2 SV=1
Locus_435_Transcript_3/3_Confidence_0.750_Length_1414	tr|Q9ZUJ3|Q9ZUJ3_ARATH	1e-75	AT1G60000 protein OS=Arabidopsis thaliana GN=T2K10.5 PE=2 SV=1
Locus_436_Transcript_1/7_Confidence_0.250_Length_963	sp|P48491|TPIS_ARATH	1e-43	Triosephosphate isomerase, cytosolic OS=Arabidopsis thaliana GN=CTIMC PE=1 SV=2
Locus_436_Transcript_2/7_Confidence_0.188_Length_227	sp|P48491|TPIS_ARATH	1e-08	Triosephosphate isomerase, cytosolic OS=Arabidopsis thaliana GN=CTIMC PE=1 SV=2
Locus_436_Transcript_3/7_Confidence_0.250_Length_1709	sp|P48491|TPIS_ARATH	3e-63	Triosephosphate isomerase, cytosolic OS=Arabidopsis thaliana GN=CTIMC PE=1 SV=2
Locus_436_Transcript_4/7_Confidence_0.312_Length_1644	sp|P48491|TPIS_ARATH	2e-43	Triosephosphate isomerase, cytosolic OS=Arabidopsis thaliana GN=CTIMC PE=1 SV=2
Locus_436_Transcript_5/7_Confidence_0.375_Length_951	sp|P48491|TPIS_ARATH	1e-43	Triosephosphate isomerase, cytosolic OS=Arabidopsis thaliana GN=CTIMC PE=1 SV=2
Locus_436_Transcript_6/7_Confidence_0.312_Length_1506	sp|P48491|TPIS_ARATH	1e-64	Triosephosphate isomerase, cytosolic OS=Arabidopsis thaliana GN=CTIMC PE=1 SV=2
Locus_436_Transcript_7/7_Confidence_0.188_Length_1266	sp|P48491|TPIS_ARATH	2e-113	Triosephosphate isomerase, cytosolic OS=Arabidopsis thaliana GN=CTIMC PE=1 SV=2
[truncated: 57,382 more rows]
