# Supplementary material for: De novo sequencing and comparative analysis of holy and sweet basil transcriptomes
Source: BMC Genomics. 2014 Jul 12;15(1):588. doi: 10.1186/1471-2164-15-588 (PMC4125705; doi:10.1186/1471-2164-15-588)
Supplement: Supplementary file 9 — Additional file 9: List of phenylpropanoid and terpenoid pathway genes containing SSRs identified from the transcripts of O. sanctum and O. basilicum. (XLSX 3 MB) [file 12864_2014_6319_MOESM9_ESM.xlsx]

## Sheet: Sheet1
Additional file 6: Transcript annotation of O. sanctum and O. basilicum with Uniprot against rice.
Transcript ID	Subject ID	E-value	Desription
Locus_9862_Transcript_1/1_Confidence_1.000_Length_883	sp|B9X287|C7346_ORYSJ	4e-121	Cytochrome P450 734A6 OS=Oryza sativa subsp. japonica GN=CYP734A6 PE=2 SV=1
Locus_13603_Transcript_1/1_Confidence_1.000_Length_441	sp|B9X287|C7346_ORYSJ	4e-43	Cytochrome P450 734A6 OS=Oryza sativa subsp. japonica GN=CYP734A6 PE=2 SV=1
Locus_1_Transcript_1/10_Confidence_0.333_Length_1252	tr|B9FBN6|B9FBN6_ORYSJ	1e-146	Glucose-1-phosphate adenylyltransferase OS=Oryza sativa subsp. japonica GN=OsJ_12478 PE=2 SV=1
Locus_1_Transcript_2/10_Confidence_0.381_Length_1726	tr|B9FBN6|B9FBN6_ORYSJ	2e-146	Glucose-1-phosphate adenylyltransferase OS=Oryza sativa subsp. japonica GN=OsJ_12478 PE=2 SV=1
Locus_1_Transcript_3/10_Confidence_0.524_Length_2009	tr|Q6AVT2|Q6AVT2_ORYSJ	0	Glucose-1-phosphate adenylyltransferase OS=Oryza sativa subsp. japonica GN=OSJNBa0027J18.8 PE=2 SV=1
Locus_1_Transcript_4/10_Confidence_0.524_Length_2041	tr|B9FBN6|B9FBN6_ORYSJ	1e-101	Glucose-1-phosphate adenylyltransferase OS=Oryza sativa subsp. japonica GN=OsJ_12478 PE=2 SV=1
Locus_1_Transcript_5/10_Confidence_0.333_Length_1150	tr|Q6AVT2|Q6AVT2_ORYSJ	3e-84	Glucose-1-phosphate adenylyltransferase OS=Oryza sativa subsp. japonica GN=OSJNBa0027J18.8 PE=2 SV=1
Locus_1_Transcript_6/10_Confidence_0.429_Length_1820	tr|B9FBN6|B9FBN6_ORYSJ	2e-120	Glucose-1-phosphate adenylyltransferase OS=Oryza sativa subsp. japonica GN=OsJ_12478 PE=2 SV=1
Locus_1_Transcript_7/10_Confidence_0.429_Length_1945	tr|Q6AVT2|Q6AVT2_ORYSJ	3e-97	Glucose-1-phosphate adenylyltransferase OS=Oryza sativa subsp. japonica GN=OSJNBa0027J18.8 PE=2 SV=1
Locus_1_Transcript_8/10_Confidence_0.381_Length_1515	tr|Q6AVT2|Q6AVT2_ORYSJ	6e-74	Glucose-1-phosphate adenylyltransferase OS=Oryza sativa subsp. japonica GN=OSJNBa0027J18.8 PE=2 SV=1
Locus_1_Transcript_9/10_Confidence_0.286_Length_1277	tr|B8AR31|B8AR31_ORYSI	7e-94	Glucose-1-phosphate adenylyltransferase OS=Oryza sativa subsp. indica GN=OsI_13419 PE=2 SV=1
Locus_1_Transcript_10/10_Confidence_0.476_Length_1901	tr|B9FBN6|B9FBN6_ORYSJ	1e-145	Glucose-1-phosphate adenylyltransferase OS=Oryza sativa subsp. japonica GN=OsJ_12478 PE=2 SV=1
Locus_2_Transcript_1/1_Confidence_1.000_Length_2589	tr|Q6ESH0|Q6ESH0_ORYSJ	0	Os02g0666500 protein OS=Oryza sativa subsp. japonica GN=P0461B08.29 PE=2 SV=1
Locus_3_Transcript_1/7_Confidence_0.667_Length_2046	tr|A2ZIF1|A2ZIF1_ORYSI	8e-56	Putative uncharacterized protein OS=Oryza sativa subsp. indica GN=OsI_37597 PE=2 SV=1
Locus_3_Transcript_2/7_Confidence_0.667_Length_2065	tr|A3CF97|A3CF97_ORYSJ	2e-60	Putative uncharacterized protein OS=Oryza sativa subsp. japonica GN=OsJ_35339 PE=2 SV=1
Locus_3_Transcript_3/7_Confidence_0.500_Length_1847	tr|A2ZIF1|A2ZIF1_ORYSI	2e-53	Putative uncharacterized protein OS=Oryza sativa subsp. indica GN=OsI_37597 PE=2 SV=1
Locus_3_Transcript_4/7_Confidence_0.611_Length_2192	tr|A3CF97|A3CF97_ORYSJ	8e-39	Putative uncharacterized protein OS=Oryza sativa subsp. japonica GN=OsJ_35339 PE=2 SV=1
Locus_3_Transcript_5/7_Confidence_0.611_Length_2064	tr|A3CF97|A3CF97_ORYSJ	8e-33	Putative uncharacterized protein OS=Oryza sativa subsp. japonica GN=OsJ_35339 PE=2 SV=1
Locus_3_Transcript_6/7_Confidence_0.611_Length_2003	tr|A2ZIF1|A2ZIF1_ORYSI	2e-54	Putative uncharacterized protein OS=Oryza sativa subsp. indica GN=OsI_37597 PE=2 SV=1
Locus_3_Transcript_7/7_Confidence_0.611_Length_1906	tr|A3CF97|A3CF97_ORYSJ	3e-69	Putative uncharacterized protein OS=Oryza sativa subsp. japonica GN=OsJ_35339 PE=2 SV=1
Locus_4_Transcript_1/3_Confidence_0.750_Length_1844	tr|B8A8X4|B8A8X4_ORYSI	3e-154	Putative uncharacterized protein OS=Oryza sativa subsp. indica GN=OsI_02153 PE=4 SV=1
Locus_4_Transcript_2/3_Confidence_0.750_Length_1889	tr|B8A8X4|B8A8X4_ORYSI	6e-162	Putative uncharacterized protein OS=Oryza sativa subsp. indica GN=OsI_02153 PE=4 SV=1
Locus_4_Transcript_3/3_Confidence_0.750_Length_1758	tr|B8A8X4|B8A8X4_ORYSI	2e-159	Putative uncharacterized protein OS=Oryza sativa subsp. indica GN=OsI_02153 PE=4 SV=1
Locus_5_Transcript_1/60_Confidence_1.000_Length_391	tr|B8A8W1|B8A8W1_ORYSI	0.0002	Putative uncharacterized protein OS=Oryza sativa subsp. indica GN=OsI_02133 PE=4 SV=1
Locus_5_Transcript_2/60_Confidence_1.000_Length_227	tr|I7HGY1|I7HGY1_ORYSJ	1e-15	Senescence associated protein OS=Oryza sativa subsp. japonica GN=OsSAP PE=4 SV=1
Locus_5_Transcript_5/60_Confidence_1.000_Length_242	tr|A6N073|A6N073_ORYSI	4e-05	Putative uncharacterized protein (Fragment) OS=Oryza sativa subsp. indica PE=2 SV=1
Locus_5_Transcript_9/60_Confidence_1.000_Length_297	tr|Q652R5|Q652R5_ORYSJ	5e-07	Putative uncharacterized protein P0603C10.50 OS=Oryza sativa subsp. japonica GN=P0603C10.50 PE=4 SV=1
Locus_5_Transcript_10/60_Confidence_1.000_Length_263	tr|Q652R5|Q652R5_ORYSJ	5e-11	Putative uncharacterized protein P0603C10.50 OS=Oryza sativa subsp. japonica GN=P0603C10.50 PE=4 SV=1
Locus_5_Transcript_13/60_Confidence_1.000_Length_412	tr|A6MZI2|A6MZI2_ORYSI	0.0008	Putative uncharacterized protein (Fragment) OS=Oryza sativa subsp. indica PE=2 SV=1
Locus_5_Transcript_15/60_Confidence_1.000_Length_367	tr|Q9AY32|Q9AY32_ORYSA	3e-09	RRNA intron-encoded homing endonuclease (Fragment) OS=Oryza sativa PE=2 SV=1
Locus_5_Transcript_19/60_Confidence_1.000_Length_599	tr|I7HGY1|I7HGY1_ORYSJ	5e-06	Senescence associated protein OS=Oryza sativa subsp. japonica GN=OsSAP PE=4 SV=1
Locus_5_Transcript_20/60_Confidence_1.000_Length_391	tr|B8A8W1|B8A8W1_ORYSI	0.0002	Putative uncharacterized protein OS=Oryza sativa subsp. indica GN=OsI_02133 PE=4 SV=1
Locus_5_Transcript_24/60_Confidence_1.000_Length_227	tr|I7HGY1|I7HGY1_ORYSJ	1e-15	Senescence associated protein OS=Oryza sativa subsp. japonica GN=OsSAP PE=4 SV=1
Locus_5_Transcript_31/60_Confidence_1.000_Length_599	tr|I7HGY1|I7HGY1_ORYSJ	5e-06	Senescence associated protein OS=Oryza sativa subsp. japonica GN=OsSAP PE=4 SV=1
Locus_5_Transcript_36/60_Confidence_1.000_Length_412	tr|A6MZI2|A6MZI2_ORYSI	0.0008	Putative uncharacterized protein (Fragment) OS=Oryza sativa subsp. indica PE=2 SV=1
Locus_5_Transcript_38/60_Confidence_1.000_Length_937	tr|Q9AY32|Q9AY32_ORYSA	5e-13	RRNA intron-encoded homing endonuclease (Fragment) OS=Oryza sativa PE=2 SV=1
Locus_5_Transcript_39/60_Confidence_1.000_Length_367	tr|Q9AY32|Q9AY32_ORYSA	3e-09	RRNA intron-encoded homing endonuclease (Fragment) OS=Oryza sativa PE=2 SV=1
Locus_5_Transcript_41/60_Confidence_1.000_Length_242	tr|A6N073|A6N073_ORYSI	4e-05	Putative uncharacterized protein (Fragment) OS=Oryza sativa subsp. indica PE=2 SV=1
Locus_5_Transcript_47/60_Confidence_1.000_Length_297	tr|Q652R5|Q652R5_ORYSJ	5e-07	Putative uncharacterized protein P0603C10.50 OS=Oryza sativa subsp. japonica GN=P0603C10.50 PE=4 SV=1
Locus_5_Transcript_49/60_Confidence_1.000_Length_263	tr|Q652R5|Q652R5_ORYSJ	5e-11	Putative uncharacterized protein P0603C10.50 OS=Oryza sativa subsp. japonica GN=P0603C10.50 PE=4 SV=1
Locus_5_Transcript_51/60_Confidence_0.068_Length_3808	tr|Q652R5|Q652R5_ORYSJ	4e-28	Putative uncharacterized protein P0603C10.50 OS=Oryza sativa subsp. japonica GN=P0603C10.50 PE=4 SV=1
Locus_5_Transcript_52/60_Confidence_0.068_Length_3808	tr|B8A8W1|B8A8W1_ORYSI	5e-19	Putative uncharacterized protein OS=Oryza sativa subsp. indica GN=OsI_02133 PE=4 SV=1
Locus_5_Transcript_53/60_Confidence_0.126_Length_8483	tr|B8A8W1|B8A8W1_ORYSI	1e-18	Putative uncharacterized protein OS=Oryza sativa subsp. indica GN=OsI_02133 PE=4 SV=1
Locus_5_Transcript_54/60_Confidence_0.053_Length_2229	tr|B8A8W1|B8A8W1_ORYSI	3e-20	Putative uncharacterized protein OS=Oryza sativa subsp. indica GN=OsI_02133 PE=4 SV=1
Locus_5_Transcript_55/60_Confidence_0.053_Length_2229	tr|B8A8W1|B8A8W1_ORYSI	2e-17	Putative uncharacterized protein OS=Oryza sativa subsp. indica GN=OsI_02133 PE=4 SV=1
Locus_5_Transcript_56/60_Confidence_0.126_Length_8483	tr|B8A8W1|B8A8W1_ORYSI	1e-16	Putative uncharacterized protein OS=Oryza sativa subsp. indica GN=OsI_02133 PE=4 SV=1
Locus_5_Transcript_57/60_Confidence_0.107_Length_9249	tr|Q9AY32|Q9AY32_ORYSA	1e-17	RRNA intron-encoded homing endonuclease (Fragment) OS=Oryza sativa PE=2 SV=1
Locus_5_Transcript_58/60_Confidence_0.107_Length_8026	tr|B8A8W1|B8A8W1_ORYSI	1e-18	Putative uncharacterized protein OS=Oryza sativa subsp. indica GN=OsI_02133 PE=4 SV=1
Locus_5_Transcript_59/60_Confidence_0.083_Length_4307	tr|Q6Z8F0|Q6Z8F0_ORYSJ	9e-21	Putative uncharacterized protein P0459B01.18 OS=Oryza sativa subsp. japonica GN=P0459B01.18 PE=4 SV=1
Locus_5_Transcript_60/60_Confidence_0.083_Length_4307	tr|Q652R5|Q652R5_ORYSJ	5e-28	Putative uncharacterized protein P0603C10.50 OS=Oryza sativa subsp. japonica GN=P0603C10.50 PE=4 SV=1
Locus_6_Transcript_1/10_Confidence_0.400_Length_997	tr|Q6YU90|Q6YU90_ORYSJ	1e-87	Os02g0101500 protein OS=Oryza sativa subsp. japonica GN=B1370C05.18-1 PE=2 SV=1
Locus_6_Transcript_2/10_Confidence_0.400_Length_1462	tr|Q6YU90|Q6YU90_ORYSJ	6e-138	Os02g0101500 protein OS=Oryza sativa subsp. japonica GN=B1370C05.18-1 PE=2 SV=1
Locus_6_Transcript_3/10_Confidence_0.400_Length_1471	tr|Q6YU90|Q6YU90_ORYSJ	6e-138	Os02g0101500 protein OS=Oryza sativa subsp. japonica GN=B1370C05.18-1 PE=2 SV=1
Locus_6_Transcript_4/10_Confidence_0.500_Length_1730	tr|Q6YU90|Q6YU90_ORYSJ	4e-139	Os02g0101500 protein OS=Oryza sativa subsp. japonica GN=B1370C05.18-1 PE=2 SV=1
Locus_6_Transcript_5/10_Confidence_0.300_Length_1019	tr|Q6YU90|Q6YU90_ORYSJ	6e-101	Os02g0101500 protein OS=Oryza sativa subsp. japonica GN=B1370C05.18-1 PE=2 SV=1
Locus_6_Transcript_6/10_Confidence_0.450_Length_1703	tr|Q6YU90|Q6YU90_ORYSJ	1e-139	Os02g0101500 protein OS=Oryza sativa subsp. japonica GN=B1370C05.18-1 PE=2 SV=1
Locus_6_Transcript_7/10_Confidence_0.250_Length_783	tr|Q6YU90|Q6YU90_ORYSJ	9e-77	Os02g0101500 protein OS=Oryza sativa subsp. japonica GN=B1370C05.18-1 PE=2 SV=1
Locus_6_Transcript_8/10_Confidence_0.500_Length_1791	tr|Q6YU90|Q6YU90_ORYSJ	5e-158	Os02g0101500 protein OS=Oryza sativa subsp. japonica GN=B1370C05.18-1 PE=2 SV=1
Locus_6_Transcript_9/10_Confidence_0.500_Length_1920	tr|Q6YU90|Q6YU90_ORYSJ	2e-80	Os02g0101500 protein OS=Oryza sativa subsp. japonica GN=B1370C05.18-1 PE=2 SV=1
Locus_6_Transcript_10/10_Confidence_0.450_Length_1606	tr|Q6YU90|Q6YU90_ORYSJ	2e-139	Os02g0101500 protein OS=Oryza sativa subsp. japonica GN=B1370C05.18-1 PE=2 SV=1
Locus_7_Transcript_1/2_Confidence_0.667_Length_1265	tr|A6N077|A6N077_ORYSI	4e-64	Nucleoside diphosphate kinase 1 OS=Oryza sativa subsp. indica PE=2 SV=1
Locus_8_Transcript_1/2_Confidence_0.667_Length_1651	tr|A2XVK6|A2XVK6_ORYSI	2e-109	Putative uncharacterized protein OS=Oryza sativa subsp. indica GN=OsI_16665 PE=2 SV=1
Locus_8_Transcript_2/2_Confidence_0.667_Length_1578	tr|A2XVK6|A2XVK6_ORYSI	8e-110	Putative uncharacterized protein OS=Oryza sativa subsp. indica GN=OsI_16665 PE=2 SV=1
Locus_9_Transcript_1/10_Confidence_0.261_Length_2031	tr|O22544|O22544_ORYSA	3e-83	Glycolate oxidase OS=Oryza sativa GN=GOX PE=2 SV=1
Locus_9_Transcript_2/10_Confidence_0.348_Length_2048	sp|Q10CE4|GLO1_ORYSJ	8e-82	Peroxisomal (S)-2-hydroxy-acid oxidase GLO1 OS=Oryza sativa subsp. japonica GN=GLO1 PE=1 SV=1
Locus_9_Transcript_3/10_Confidence_0.326_Length_1527	tr|O22544|O22544_ORYSA	2e-83	Glycolate oxidase OS=Oryza sativa GN=GOX PE=2 SV=1
Locus_9_Transcript_4/10_Confidence_0.043_Length_398	sp|Q6YT73|GLO5_ORYSJ	1e-39	Peroxisomal (S)-2-hydroxy-acid oxidase GLO5 OS=Oryza sativa subsp. japonica GN=GLO5 PE=2 SV=1
Locus_9_Transcript_5/10_Confidence_0.348_Length_2345	sp|Q6YT73|GLO5_ORYSJ	5e-70	Peroxisomal (S)-2-hydroxy-acid oxidase GLO5 OS=Oryza sativa subsp. japonica GN=GLO5 PE=2 SV=1
Locus_9_Transcript_6/10_Confidence_0.348_Length_2309	sp|Q10CE4|GLO1_ORYSJ	4e-79	Peroxisomal (S)-2-hydroxy-acid oxidase GLO1 OS=Oryza sativa subsp. japonica GN=GLO1 PE=1 SV=1
Locus_9_Transcript_7/10_Confidence_0.239_Length_1722	tr|O22544|O22544_ORYSA	1e-103	Glycolate oxidase OS=Oryza sativa GN=GOX PE=2 SV=1
Locus_9_Transcript_8/10_Confidence_0.043_Length_564	sp|Q7FAS1|GLO3_ORYSJ	1e-30	Peroxisomal (S)-2-hydroxy-acid oxidase GLO3 OS=Oryza sativa subsp. japonica GN=GLO3 PE=2 SV=1
Locus_9_Transcript_9/10_Confidence_0.196_Length_2276	sp|Q10CE4|GLO1_ORYSJ	7e-57	Peroxisomal (S)-2-hydroxy-acid oxidase GLO1 OS=Oryza sativa subsp. japonica GN=GLO1 PE=1 SV=1
Locus_9_Transcript_10/10_Confidence_0.348_Length_1963	tr|O22544|O22544_ORYSA	1e-85	Glycolate oxidase OS=Oryza sativa GN=GOX PE=2 SV=1
Locus_10_Transcript_1/3_Confidence_0.571_Length_1508	tr|A2ZGG2|A2ZGG2_ORYSI	4e-33	Putative uncharacterized protein OS=Oryza sativa subsp. indica GN=OsI_36872 PE=2 SV=1
Locus_10_Transcript_2/3_Confidence_0.571_Length_1075	tr|A2ZGG2|A2ZGG2_ORYSI	3e-33	Putative uncharacterized protein OS=Oryza sativa subsp. indica GN=OsI_36872 PE=2 SV=1
Locus_10_Transcript_3/3_Confidence_0.429_Length_1063	tr|A2ZGG2|A2ZGG2_ORYSI	3e-33	Putative uncharacterized protein OS=Oryza sativa subsp. indica GN=OsI_36872 PE=2 SV=1
Locus_11_Transcript_1/2_Confidence_0.750_Length_1541	tr|Q94HJ7|Q94HJ7_ORYSA	2e-65	Putative RING-H2 finger protein OS=Oryza sativa PE=2 SV=1
Locus_11_Transcript_2/2_Confidence_0.750_Length_1490	tr|Q94HJ7|Q94HJ7_ORYSA	3e-62	Putative RING-H2 finger protein OS=Oryza sativa PE=2 SV=1
Locus_12_Transcript_6/15_Confidence_0.317_Length_4191	tr|Q0JQ44|Q0JQ44_ORYSJ	0	Os01g0182600 protein OS=Oryza sativa subsp. japonica GN=Os01g0182600 PE=2 SV=1
Locus_12_Transcript_7/15_Confidence_0.317_Length_4526	tr|Q0JQ44|Q0JQ44_ORYSJ	0	Os01g0182600 protein OS=Oryza sativa subsp. japonica GN=Os01g0182600 PE=2 SV=1
Locus_12_Transcript_8/15_Confidence_0.402_Length_10024	tr|Q01JU7|Q01JU7_ORYSA	0	H0714H04.5 protein OS=Oryza sativa GN=H0714H04.5 PE=2 SV=1
Locus_12_Transcript_9/15_Confidence_0.329_Length_4363	tr|Q0JQ44|Q0JQ44_ORYSJ	0	Os01g0182600 protein OS=Oryza sativa subsp. japonica GN=Os01g0182600 PE=2 SV=1
Locus_12_Transcript_10/15_Confidence_0.293_Length_4299	tr|Q0JQ44|Q0JQ44_ORYSJ	0	Os01g0182600 protein OS=Oryza sativa subsp. japonica GN=Os01g0182600 PE=2 SV=1
Locus_12_Transcript_11/15_Confidence_0.317_Length_4186	tr|Q0JQ44|Q0JQ44_ORYSJ	0	Os01g0182600 protein OS=Oryza sativa subsp. japonica GN=Os01g0182600 PE=2 SV=1
Locus_12_Transcript_12/15_Confidence_0.305_Length_4302	tr|Q0JQ44|Q0JQ44_ORYSJ	0	Os01g0182600 protein OS=Oryza sativa subsp. japonica GN=Os01g0182600 PE=2 SV=1
Locus_12_Transcript_13/15_Confidence_0.329_Length_4400	tr|Q0JQ44|Q0JQ44_ORYSJ	0	Os01g0182600 protein OS=Oryza sativa subsp. japonica GN=Os01g0182600 PE=2 SV=1
Locus_12_Transcript_14/15_Confidence_0.378_Length_9742	tr|Q01JU7|Q01JU7_ORYSA	0	H0714H04.5 protein OS=Oryza sativa GN=H0714H04.5 PE=2 SV=1
Locus_12_Transcript_15/15_Confidence_0.305_Length_4302	tr|Q0JQ44|Q0JQ44_ORYSJ	0	Os01g0182600 protein OS=Oryza sativa subsp. japonica GN=Os01g0182600 PE=2 SV=1
Locus_13_Transcript_1/1_Confidence_1.000_Length_1258	tr|Q651U8|Q651U8_ORYSJ	5e-07	Putative uncharacterized protein OSJNBa0051O02.32 OS=Oryza sativa subsp. japonica GN=OSJNBa0051O02.32 PE=4 SV=1
Locus_14_Transcript_1/2_Confidence_0.500_Length_1803	tr|Q84NW1|Q84NW1_ORYSJ	3e-171	Os07g0513000 protein OS=Oryza sativa subsp. japonica GN=OSJNBb0041J06.115 PE=2 SV=1
Locus_14_Transcript_2/2_Confidence_0.667_Length_2002	tr|Q84NW1|Q84NW1_ORYSJ	1e-177	Os07g0513000 protein OS=Oryza sativa subsp. japonica GN=OSJNBb0041J06.115 PE=2 SV=1
Locus_15_Transcript_1/2_Confidence_0.833_Length_1029	tr|B9FRJ7|B9FRJ7_ORYSJ	1e-45	Proteasome subunit beta type OS=Oryza sativa subsp. japonica GN=OsJ_20167 PE=2 SV=1
Locus_15_Transcript_2/2_Confidence_0.833_Length_1591	tr|B9FRJ7|B9FRJ7_ORYSJ	1e-148	Proteasome subunit beta type OS=Oryza sativa subsp. japonica GN=OsJ_20167 PE=2 SV=1
Locus_16_Transcript_1/2_Confidence_1.000_Length_2512	tr|A2XL40|A2XL40_ORYSI	0	Putative uncharacterized protein OS=Oryza sativa subsp. indica GN=OsI_13184 PE=2 SV=1
Locus_16_Transcript_2/2_Confidence_1.000_Length_2512	tr|A2XL40|A2XL40_ORYSI	0	Putative uncharacterized protein OS=Oryza sativa subsp. indica GN=OsI_13184 PE=2 SV=1
Locus_17_Transcript_1/1_Confidence_0.500_Length_727	tr|Q10T24|Q10T24_ORYSJ	8e-32	Retrotransposon protein, putative, Ty1-copia subclass, expressed OS=Oryza sativa subsp. japonica GN=LOC_Os03g01320 PE=4 SV=1
Locus_18_Transcript_2/18_Confidence_1.000_Length_410	tr|Q0IT04|Q0IT04_ORYSJ	4e-79	Os11g0433500 protein (Fragment) OS=Oryza sativa subsp. japonica GN=Os11g0433500 PE=2 SV=1
Locus_18_Transcript_3/18_Confidence_1.000_Length_406	tr|A2ZDV4|A2ZDV4_ORYSI	1e-19	Putative uncharacterized protein OS=Oryza sativa subsp. indica GN=OsI_35968 PE=2 SV=1
Locus_18_Transcript_9/18_Confidence_0.167_Length_2354	tr|Q2QTJ7|Q2QTJ7_ORYSJ	1e-06	Ribulose bisphosphate carboxylase small chain OS=Oryza sativa subsp. japonica GN=LOC_Os12g19394 PE=2 SV=1
Locus_18_Transcript_10/18_Confidence_0.236_Length_2854	tr|A2ZDV4|A2ZDV4_ORYSI	0	Putative uncharacterized protein OS=Oryza sativa subsp. indica GN=OsI_35968 PE=2 SV=1
Locus_18_Transcript_11/18_Confidence_0.167_Length_2059	tr|A6N117|A6N117_ORYSI	7e-12	Ribulose bisphosphate carboxylase small chain (Fragment) OS=Oryza sativa subsp. indica PE=2 SV=1
Locus_18_Transcript_12/18_Confidence_0.153_Length_3047	tr|A2ZDV4|A2ZDV4_ORYSI	0	Putative uncharacterized protein OS=Oryza sativa subsp. indica GN=OsI_35968 PE=2 SV=1
Locus_18_Transcript_14/18_Confidence_0.236_Length_2890	tr|A2ZDV4|A2ZDV4_ORYSI	0	Putative uncharacterized protein OS=Oryza sativa subsp. indica GN=OsI_35968 PE=2 SV=1
Locus_18_Transcript_16/18_Confidence_0.167_Length_2493	tr|Q2QTJ7|Q2QTJ7_ORYSJ	5e-07	Ribulose bisphosphate carboxylase small chain OS=Oryza sativa subsp. japonica GN=LOC_Os12g19394 PE=2 SV=1
Locus_18_Transcript_17/18_Confidence_0.125_Length_2024	tr|B7E6P1|B7E6P1_ORYSJ	2e-15	Ribulose bisphosphate carboxylase small chain OS=Oryza sativa subsp. japonica GN=OsJ_17688 PE=2 SV=1
Locus_18_Transcript_18/18_Confidence_0.167_Length_2487	tr|Q2QTJ7|Q2QTJ7_ORYSJ	5e-07	Ribulose bisphosphate carboxylase small chain OS=Oryza sativa subsp. japonica GN=LOC_Os12g19394 PE=2 SV=1
Locus_19_Transcript_1/10_Confidence_0.154_Length_1800	sp|Q8W250|DXR_ORYSJ	0	1-deoxy-D-xylulose 5-phosphate reductoisomerase, chloroplastic OS=Oryza sativa subsp. japonica GN=DXR PE=2 SV=2
Locus_19_Transcript_2/10_Confidence_0.308_Length_1982	sp|Q8W250|DXR_ORYSJ	0	1-deoxy-D-xylulose 5-phosphate reductoisomerase, chloroplastic OS=Oryza sativa subsp. japonica GN=DXR PE=2 SV=2
Locus_19_Transcript_3/10_Confidence_0.308_Length_1976	sp|Q8W250|DXR_ORYSJ	0	1-deoxy-D-xylulose 5-phosphate reductoisomerase, chloroplastic OS=Oryza sativa subsp. japonica GN=DXR PE=2 SV=2
Locus_19_Transcript_4/10_Confidence_0.385_Length_1973	sp|Q8W250|DXR_ORYSJ	0	1-deoxy-D-xylulose 5-phosphate reductoisomerase, chloroplastic OS=Oryza sativa subsp. japonica GN=DXR PE=2 SV=2
Locus_19_Transcript_5/10_Confidence_0.269_Length_1953	sp|Q8W250|DXR_ORYSJ	0	1-deoxy-D-xylulose 5-phosphate reductoisomerase, chloroplastic OS=Oryza sativa subsp. japonica GN=DXR PE=2 SV=2
Locus_19_Transcript_6/10_Confidence_0.250_Length_2093	sp|Q8W250|DXR_ORYSJ	0	1-deoxy-D-xylulose 5-phosphate reductoisomerase, chloroplastic OS=Oryza sativa subsp. japonica GN=DXR PE=2 SV=2
Locus_19_Transcript_7/10_Confidence_0.135_Length_1928	sp|Q8W250|DXR_ORYSJ	0	1-deoxy-D-xylulose 5-phosphate reductoisomerase, chloroplastic OS=Oryza sativa subsp. japonica GN=DXR PE=2 SV=2
Locus_19_Transcript_8/10_Confidence_0.135_Length_1992	sp|Q8W250|DXR_ORYSJ	0	1-deoxy-D-xylulose 5-phosphate reductoisomerase, chloroplastic OS=Oryza sativa subsp. japonica GN=DXR PE=2 SV=2
Locus_19_Transcript_9/10_Confidence_0.173_Length_1990	sp|Q8W250|DXR_ORYSJ	0	1-deoxy-D-xylulose 5-phosphate reductoisomerase, chloroplastic OS=Oryza sativa subsp. japonica GN=DXR PE=2 SV=2
Locus_19_Transcript_10/10_Confidence_0.231_Length_1961	sp|Q8W250|DXR_ORYSJ	0	1-deoxy-D-xylulose 5-phosphate reductoisomerase, chloroplastic OS=Oryza sativa subsp. japonica GN=DXR PE=2 SV=2
Locus_20_Transcript_1/2_Confidence_0.750_Length_2236	tr|Q0D5P2|Q0D5P2_ORYSJ	5e-84	Os07g0545800 protein OS=Oryza sativa subsp. japonica GN=Os07g0545800 PE=4 SV=1
Locus_20_Transcript_2/2_Confidence_0.750_Length_2228	tr|Q0D5P2|Q0D5P2_ORYSJ	7e-84	Os07g0545800 protein OS=Oryza sativa subsp. japonica GN=Os07g0545800 PE=4 SV=1
Locus_21_Transcript_1/10_Confidence_0.208_Length_1079	tr|Q10HC9|Q10HC9_ORYSJ	4e-22	Chlorophyll a-b binding protein, chloroplast, putative, expressed OS=Oryza sativa subsp. japonica GN=LOC_Os03g39610 PE=2 SV=1
Locus_21_Transcript_2/10_Confidence_0.125_Length_438	tr|Q10HC8|Q10HC8_ORYSJ	3e-29	Chlorophyll a-b binding protein, chloroplast, putative, expressed OS=Oryza sativa subsp. japonica GN=LOC_Os03g39610 PE=2 SV=1
Locus_21_Transcript_3/10_Confidence_0.333_Length_3822	tr|A2XCP4|A2XCP4_ORYSI	3e-11	Putative uncharacterized protein OS=Oryza sativa subsp. indica GN=OsI_10079 PE=2 SV=1
Locus_21_Transcript_4/10_Confidence_0.167_Length_1098	tr|A6N154|A6N154_ORYSI	2e-07	Chloroplast chlorophyll a-b binding protein (Fragment) OS=Oryza sativa subsp. indica PE=2 SV=1
Locus_21_Transcript_5/10_Confidence_0.333_Length_2673	tr|B9FGI7|B9FGI7_ORYSJ	2e-124	Putative uncharacterized protein OS=Oryza sativa subsp. japonica GN=OsJ_16919 PE=2 SV=1
Locus_21_Transcript_6/10_Confidence_0.250_Length_2015	tr|I3QD65|I3QD65_ORYSA	1e-112	Chlorophyll a/b binbing protein OS=Oryza sativa PE=2 SV=1
Locus_21_Transcript_7/10_Confidence_0.333_Length_2894	tr|A2XCP4|A2XCP4_ORYSI	7e-26	Putative uncharacterized protein OS=Oryza sativa subsp. indica GN=OsI_10079 PE=2 SV=1
Locus_21_Transcript_8/10_Confidence_0.167_Length_1230	tr|I3QD65|I3QD65_ORYSA	2e-117	Chlorophyll a/b binbing protein OS=Oryza sativa PE=2 SV=1
Locus_21_Transcript_9/10_Confidence_0.208_Length_1899	tr|I3QD65|I3QD65_ORYSA	1e-116	Chlorophyll a/b binbing protein OS=Oryza sativa PE=2 SV=1
Locus_21_Transcript_10/10_Confidence_0.333_Length_1631	tr|A6N154|A6N154_ORYSI	2e-40	Chloroplast chlorophyll a-b binding protein (Fragment) OS=Oryza sativa subsp. indica PE=2 SV=1
Locus_22_Transcript_1/1_Confidence_1.000_Length_2391	tr|Q6K8K0|Q6K8K0_ORYSJ	4e-137	Putative fasciated ear2 OS=Oryza sativa subsp. japonica GN=OJ1669_F01.20 PE=2 SV=1
Locus_23_Transcript_1/5_Confidence_0.500_Length_1216	tr|B8AHI5|B8AHI5_ORYSI	6e-80	Putative uncharacterized protein OS=Oryza sativa subsp. indica GN=OsI_07145 PE=2 SV=1
Locus_23_Transcript_2/5_Confidence_0.667_Length_1281	tr|B8AHI5|B8AHI5_ORYSI	1e-98	Putative uncharacterized protein OS=Oryza sativa subsp. indica GN=OsI_07145 PE=2 SV=1
Locus_23_Transcript_3/5_Confidence_0.167_Length_988	tr|C7J1M8|C7J1M8_ORYSJ	5e-10	Os04g0303950 protein (Fragment) OS=Oryza sativa subsp. japonica GN=Os04g0303950 PE=4 SV=1
Locus_23_Transcript_4/5_Confidence_0.583_Length_1761	tr|Q6K4V8|Q6K4V8_ORYSJ	1e-41	Os02g0465500 protein OS=Oryza sativa subsp. japonica GN=OSJNBa0035A24.52 PE=2 SV=1
Locus_23_Transcript_5/5_Confidence_0.667_Length_1309	tr|B8AHI5|B8AHI5_ORYSI	1e-98	Putative uncharacterized protein OS=Oryza sativa subsp. indica GN=OsI_07145 PE=2 SV=1
Locus_24_Transcript_1/3_Confidence_0.667_Length_1509	tr|B7EP08|B7EP08_ORYSJ	3e-88	cDNA clone:J013000I12, full insert sequence OS=Oryza sativa subsp. japonica PE=2 SV=1
Locus_24_Transcript_2/3_Confidence_0.667_Length_1607	tr|B7EP08|B7EP08_ORYSJ	6e-55	cDNA clone:J013000I12, full insert sequence OS=Oryza sativa subsp. japonica PE=2 SV=1
Locus_24_Transcript_3/3_Confidence_0.667_Length_1435	tr|B7EP08|B7EP08_ORYSJ	8e-112	cDNA clone:J013000I12, full insert sequence OS=Oryza sativa subsp. japonica PE=2 SV=1
Locus_25_Transcript_1/5_Confidence_0.692_Length_6367	tr|A2ZXI0|A2ZXI0_ORYSJ	0	Uncharacterized protein OS=Oryza sativa subsp. japonica GN=OsJ_03344 PE=2 SV=1
Locus_25_Transcript_2/5_Confidence_0.692_Length_6241	tr|A2ZXI0|A2ZXI0_ORYSJ	0	Uncharacterized protein OS=Oryza sativa subsp. japonica GN=OsJ_03344 PE=2 SV=1
Locus_25_Transcript_3/5_Confidence_0.769_Length_6621	tr|A2ZXI0|A2ZXI0_ORYSJ	0	Uncharacterized protein OS=Oryza sativa subsp. japonica GN=OsJ_03344 PE=2 SV=1
Locus_25_Transcript_4/5_Confidence_0.692_Length_6338	tr|A2ZXI0|A2ZXI0_ORYSJ	0	Uncharacterized protein OS=Oryza sativa subsp. japonica GN=OsJ_03344 PE=2 SV=1
Locus_25_Transcript_5/5_Confidence_0.692_Length_6049	tr|A2ZXI0|A2ZXI0_ORYSJ	0	Uncharacterized protein OS=Oryza sativa subsp. japonica GN=OsJ_03344 PE=2 SV=1
Locus_26_Transcript_1/2_Confidence_1.000_Length_1564	tr|B9G1G0|B9G1G0_ORYSJ	1e-70	Putative uncharacterized protein OS=Oryza sativa subsp. japonica GN=OsJ_27689 PE=2 SV=1
Locus_26_Transcript_2/2_Confidence_0.800_Length_1436	tr|A2YWB1|A2YWB1_ORYSI	2e-91	Putative uncharacterized protein OS=Oryza sativa subsp. indica GN=OsI_29623 PE=2 SV=1
Locus_27_Transcript_1/10_Confidence_0.619_Length_2732	tr|Q33AE4|Q33AE4_ORYSJ	2e-180	Os10g0189100 protein OS=Oryza sativa subsp. japonica GN=Os10g0189100 PE=2 SV=1
Locus_27_Transcript_2/10_Confidence_0.619_Length_2728	tr|Q33AE4|Q33AE4_ORYSJ	0	Os10g0189100 protein OS=Oryza sativa subsp. japonica GN=Os10g0189100 PE=2 SV=1
Locus_27_Transcript_3/10_Confidence_0.238_Length_1461	tr|Q33AE4|Q33AE4_ORYSJ	0	Os10g0189100 protein OS=Oryza sativa subsp. japonica GN=Os10g0189100 PE=2 SV=1
Locus_27_Transcript_4/10_Confidence_0.476_Length_1827	tr|Q33AE4|Q33AE4_ORYSJ	0	Os10g0189100 protein OS=Oryza sativa subsp. japonica GN=Os10g0189100 PE=2 SV=1
Locus_27_Transcript_5/10_Confidence_0.571_Length_2723	tr|Q33AE4|Q33AE4_ORYSJ	0	Os10g0189100 protein OS=Oryza sativa subsp. japonica GN=Os10g0189100 PE=2 SV=1
Locus_27_Transcript_6/10_Confidence_0.571_Length_2702	tr|Q33AE4|Q33AE4_ORYSJ	0	Os10g0189100 protein OS=Oryza sativa subsp. japonica GN=Os10g0189100 PE=2 SV=1
Locus_27_Transcript_7/10_Confidence_0.571_Length_2729	tr|Q33AE4|Q33AE4_ORYSJ	0	Os10g0189100 protein OS=Oryza sativa subsp. japonica GN=Os10g0189100 PE=2 SV=1
Locus_27_Transcript_8/10_Confidence_0.571_Length_2757	tr|Q33AE4|Q33AE4_ORYSJ	0	Os10g0189100 protein OS=Oryza sativa subsp. japonica GN=Os10g0189100 PE=2 SV=1
Locus_27_Transcript_9/10_Confidence_0.619_Length_3377	tr|B8BG13|B8BG13_ORYSI	0	Uncharacterized protein OS=Oryza sativa subsp. indica GN=OsI_32951 PE=2 SV=1
Locus_27_Transcript_10/10_Confidence_0.571_Length_2613	tr|Q33AE4|Q33AE4_ORYSJ	0	Os10g0189100 protein OS=Oryza sativa subsp. japonica GN=Os10g0189100 PE=2 SV=1
Locus_28_Transcript_1/3_Confidence_0.333_Length_1518	tr|A3AXK2|A3AXK2_ORYSJ	4e-134	Aminomethyltransferase OS=Oryza sativa subsp. japonica GN=OsJ_16220 PE=2 SV=1
Locus_28_Transcript_2/3_Confidence_0.500_Length_2167	tr|A3AXK2|A3AXK2_ORYSJ	6e-134	Aminomethyltransferase OS=Oryza sativa subsp. japonica GN=OsJ_16220 PE=2 SV=1
Locus_28_Transcript_3/3_Confidence_0.667_Length_1738	tr|A3AXK2|A3AXK2_ORYSJ	2e-134	Aminomethyltransferase OS=Oryza sativa subsp. japonica GN=OsJ_16220 PE=2 SV=1
Locus_29_Transcript_2/10_Confidence_0.536_Length_2132	tr|B8ARD6|B8ARD6_ORYSI	5e-63	Putative uncharacterized protein OS=Oryza sativa subsp. indica GN=OsI_17864 PE=2 SV=1
Locus_29_Transcript_3/10_Confidence_0.643_Length_2143	tr|B8ARD6|B8ARD6_ORYSI	6e-63	Putative uncharacterized protein OS=Oryza sativa subsp. indica GN=OsI_17864 PE=2 SV=1
Locus_29_Transcript_4/10_Confidence_0.643_Length_2518	tr|Q0J959|Q0J959_ORYSJ	5e-30	Os04g0670700 protein (Fragment) OS=Oryza sativa subsp. japonica GN=Os04g0670700 PE=2 SV=1
Locus_29_Transcript_5/10_Confidence_0.643_Length_1841	tr|B9FD83|B9FD83_ORYSJ	1e-63	Putative uncharacterized protein OS=Oryza sativa subsp. japonica GN=OsJ_16572 PE=2 SV=1
Locus_29_Transcript_6/10_Confidence_0.643_Length_2331	tr|B9FD83|B9FD83_ORYSJ	2e-55	Putative uncharacterized protein OS=Oryza sativa subsp. japonica GN=OsJ_16572 PE=2 SV=1
Locus_29_Transcript_7/10_Confidence_0.643_Length_2343	tr|B9FD83|B9FD83_ORYSJ	1e-62	Putative uncharacterized protein OS=Oryza sativa subsp. japonica GN=OsJ_16572 PE=2 SV=1
Locus_29_Transcript_8/10_Confidence_0.429_Length_1315	tr|B8ARD6|B8ARD6_ORYSI	4e-70	Putative uncharacterized protein OS=Oryza sativa subsp. indica GN=OsI_17864 PE=2 SV=1
Locus_29_Transcript_9/10_Confidence_0.607_Length_2237	tr|B8ARD6|B8ARD6_ORYSI	3e-76	Putative uncharacterized protein OS=Oryza sativa subsp. indica GN=OsI_17864 PE=2 SV=1
Locus_29_Transcript_10/10_Confidence_0.643_Length_2242	tr|B9FD83|B9FD83_ORYSJ	9e-63	Putative uncharacterized protein OS=Oryza sativa subsp. japonica GN=OsJ_16572 PE=2 SV=1
Locus_30_Transcript_1/30_Confidence_1.000_Length_1377	tr|Q9FDY4|Q9FDY4_ORYSJ	2e-124	Ankyrin-repeat protein OS=Oryza sativa subsp. japonica GN=P0001B06.13 PE=2 SV=1
Locus_30_Transcript_2/30_Confidence_1.000_Length_658	tr|B8ADQ5|B8ADQ5_ORYSI	4e-23	Putative uncharacterized protein OS=Oryza sativa subsp. indica GN=OsI_00749 PE=4 SV=1
Locus_30_Transcript_3/30_Confidence_1.000_Length_702	tr|B8ADQ5|B8ADQ5_ORYSI	2e-24	Putative uncharacterized protein OS=Oryza sativa subsp. indica GN=OsI_00749 PE=4 SV=1
Locus_30_Transcript_4/30_Confidence_1.000_Length_1415	tr|Q5D0W8|Q5D0W8_ORYSI	1e-126	Ankyrin-repeat protein OS=Oryza sativa subsp. indica GN=NPR1 PE=2 SV=1
Locus_30_Transcript_17/30_Confidence_1.000_Length_270	tr|B8BP59|B8BP59_ORYSI	3e-10	Putative uncharacterized protein OS=Oryza sativa subsp. indica GN=OsI_38018 PE=2 SV=1
Locus_30_Transcript_18/30_Confidence_1.000_Length_356	tr|A2ZLC4|A2ZLC4_ORYSI	2e-05	Putative uncharacterized protein OS=Oryza sativa subsp. indica GN=OsI_38624 PE=2 SV=1
Locus_30_Transcript_20/30_Confidence_1.000_Length_863	tr|Q2R432|Q2R432_ORYSJ	1e-55	Os11g0490900 protein OS=Oryza sativa subsp. japonica GN=Os11g0490900 PE=2 SV=1
Locus_30_Transcript_21/30_Confidence_0.011_Length_1862	tr|Q0E2K1|Q0E2K1_ORYSJ	0	Citrate synthase (Fragment) OS=Oryza sativa subsp. japonica GN=Os02g0232400 PE=2 SV=1
Locus_30_Transcript_22/30_Confidence_0.057_Length_2609	tr|Q6ZIY1|Q6ZIY1_ORYSJ	0	Os07g0205700 protein OS=Oryza sativa subsp. japonica GN=OJ1119_B04.6 PE=2 SV=1
Locus_30_Transcript_23/30_Confidence_0.125_Length_6859	tr|H2KWV1|H2KWV1_ORYSJ	0	Transducin family protein, putative, expressed OS=Oryza sativa subsp. japonica GN=LOC_Os12g01922 PE=4 SV=1
Locus_30_Transcript_24/30_Confidence_0.057_Length_2280	tr|Q6ZIY1|Q6ZIY1_ORYSJ	0	Os07g0205700 protein OS=Oryza sativa subsp. japonica GN=OJ1119_B04.6 PE=2 SV=1
Locus_30_Transcript_25/30_Confidence_0.034_Length_4812	tr|A2XL03|A2XL03_ORYSI	0	Putative uncharacterized protein OS=Oryza sativa subsp. indica GN=OsI_13148 PE=2 SV=1
Locus_30_Transcript_27/30_Confidence_0.057_Length_3880	tr|Q0DH37|Q0DH37_ORYSJ	0	Os05g0494000 protein OS=Oryza sativa subsp. japonica GN=Os05g0494000 PE=2 SV=1
Locus_30_Transcript_28/30_Confidence_0.091_Length_4500	tr|B8AVN6|B8AVN6_ORYSI	0	Glutamine synthetase OS=Oryza sativa subsp. indica GN=OsI_17756 PE=2 SV=1
Locus_30_Transcript_29/30_Confidence_0.091_Length_5095	tr|B8AS48|B8AS48_ORYSI	5e-166	Putative uncharacterized protein OS=Oryza sativa subsp. indica GN=OsI_18054 PE=2 SV=1
Locus_30_Transcript_30/30_Confidence_0.119_Length_2032	tr|A6MZV5|A6MZV5_ORYSI	8e-07	Photosystem ii 10 kDa polypeptide (Fragment) OS=Oryza sativa subsp. indica PE=2 SV=1
Locus_31_Transcript_4/13_Confidence_0.300_Length_1388	tr|Q10MB0|Q10MB0_ORYSJ	5e-82	Galactinol synthase 3, putative, expressed OS=Oryza sativa subsp. japonica GN=Os03g0316200 PE=2 SV=1
Locus_31_Transcript_5/13_Confidence_0.100_Length_365	tr|Q10MB0|Q10MB0_ORYSJ	5e-10	Galactinol synthase 3, putative, expressed OS=Oryza sativa subsp. japonica GN=Os03g0316200 PE=2 SV=1
Locus_31_Transcript_6/13_Confidence_0.350_Length_1135	tr|Q10MB0|Q10MB0_ORYSJ	2e-103	Galactinol synthase 3, putative, expressed OS=Oryza sativa subsp. japonica GN=Os03g0316200 PE=2 SV=1
Locus_31_Transcript_7/13_Confidence_0.350_Length_2191	tr|Q10MB0|Q10MB0_ORYSJ	3e-79	Galactinol synthase 3, putative, expressed OS=Oryza sativa subsp. japonica GN=Os03g0316200 PE=2 SV=1
Locus_31_Transcript_8/13_Confidence_0.200_Length_596	tr|A3AHC7|A3AHC7_ORYSJ	2e-79	Putative uncharacterized protein OS=Oryza sativa subsp. japonica GN=OsJ_10624 PE=4 SV=1
Locus_31_Transcript_9/13_Confidence_0.300_Length_887	tr|Q10MB0|Q10MB0_ORYSJ	3e-126	Galactinol synthase 3, putative, expressed OS=Oryza sativa subsp. japonica GN=Os03g0316200 PE=2 SV=1
Locus_31_Transcript_10/13_Confidence_0.350_Length_1403	tr|Q10MB0|Q10MB0_ORYSJ	1e-85	Galactinol synthase 3, putative, expressed OS=Oryza sativa subsp. japonica GN=Os03g0316200 PE=2 SV=1
Locus_31_Transcript_11/13_Confidence_0.350_Length_1392	tr|Q10MB0|Q10MB0_ORYSJ	3e-125	Galactinol synthase 3, putative, expressed OS=Oryza sativa subsp. japonica GN=Os03g0316200 PE=2 SV=1
Locus_31_Transcript_12/13_Confidence_0.300_Length_1273	tr|Q10MB0|Q10MB0_ORYSJ	1e-85	Galactinol synthase 3, putative, expressed OS=Oryza sativa subsp. japonica GN=Os03g0316200 PE=2 SV=1
Locus_31_Transcript_13/13_Confidence_0.350_Length_1388	tr|Q10MB0|Q10MB0_ORYSJ	4e-98	Galactinol synthase 3, putative, expressed OS=Oryza sativa subsp. japonica GN=Os03g0316200 PE=2 SV=1
Locus_32_Transcript_1/7_Confidence_0.500_Length_1890	tr|A3AXI2|A3AXI2_ORYSJ	2e-71	Putative uncharacterized protein OS=Oryza sativa subsp. japonica GN=OsJ_16200 PE=2 SV=1
Locus_32_Transcript_2/7_Confidence_0.500_Length_2361	tr|A3AXI2|A3AXI2_ORYSJ	4e-71	Putative uncharacterized protein OS=Oryza sativa subsp. japonica GN=OsJ_16200 PE=2 SV=1
Locus_32_Transcript_3/7_Confidence_0.357_Length_1509	tr|A2XXP3|A2XXP3_ORYSI	2e-17	Putative uncharacterized protein OS=Oryza sativa subsp. indica GN=OsI_17455 PE=4 SV=1
Locus_32_Transcript_4/7_Confidence_0.571_Length_3045	sp|Q7XTT4|NUCL2_ORYSJ	5e-38	Nucleolin 2 OS=Oryza sativa subsp. japonica GN=Os04g0620700 PE=2 SV=2
Locus_32_Transcript_5/7_Confidence_0.500_Length_2312	tr|A3AXI2|A3AXI2_ORYSJ	3e-71	Putative uncharacterized protein OS=Oryza sativa subsp. japonica GN=OsJ_16200 PE=2 SV=1
Locus_32_Transcript_6/7_Confidence_0.429_Length_1967	tr|A3AXI2|A3AXI2_ORYSJ	4e-72	Putative uncharacterized protein OS=Oryza sativa subsp. japonica GN=OsJ_16200 PE=2 SV=1
Locus_32_Transcript_7/7_Confidence_0.500_Length_2373	tr|A3AXI2|A3AXI2_ORYSJ	4e-71	Putative uncharacterized protein OS=Oryza sativa subsp. japonica GN=OsJ_16200 PE=2 SV=1
Locus_33_Transcript_1/1_Confidence_1.000_Length_745	tr|B8AGZ5|B8AGZ5_ORYSI	1e-49	Putative uncharacterized protein OS=Oryza sativa subsp. indica GN=OsI_05681 PE=2 SV=1
Locus_34_Transcript_1/1_Confidence_1.000_Length_1530	tr|A2WLA3|A2WLA3_ORYSI	8e-20	Putative uncharacterized protein OS=Oryza sativa subsp. indica GN=OsI_00616 PE=3 SV=1
Locus_35_Transcript_1/5_Confidence_0.600_Length_2100	tr|A2XC18|A2XC18_ORYSI	8e-144	Putative uncharacterized protein OS=Oryza sativa subsp. indica GN=OsI_09835 PE=2 SV=1
Locus_35_Transcript_2/5_Confidence_0.500_Length_1661	tr|A2XC18|A2XC18_ORYSI	3e-142	Putative uncharacterized protein OS=Oryza sativa subsp. indica GN=OsI_09835 PE=2 SV=1
Locus_35_Transcript_3/5_Confidence_0.600_Length_2093	tr|A2XC18|A2XC18_ORYSI	4e-147	Putative uncharacterized protein OS=Oryza sativa subsp. indica GN=OsI_09835 PE=2 SV=1
Locus_35_Transcript_4/5_Confidence_0.600_Length_2252	tr|A2XC18|A2XC18_ORYSI	2e-139	Putative uncharacterized protein OS=Oryza sativa subsp. indica GN=OsI_09835 PE=2 SV=1
Locus_35_Transcript_5/5_Confidence_0.600_Length_2178	tr|A2XC18|A2XC18_ORYSI	8e-144	Putative uncharacterized protein OS=Oryza sativa subsp. indica GN=OsI_09835 PE=2 SV=1
Locus_36_Transcript_1/5_Confidence_0.417_Length_1939	tr|A2YHE6|A2YHE6_ORYSI	0	Putative uncharacterized protein OS=Oryza sativa subsp. indica GN=OsI_24612 PE=2 SV=1
Locus_36_Transcript_2/5_Confidence_0.417_Length_2100	tr|A2YHE6|A2YHE6_ORYSI	0	Putative uncharacterized protein OS=Oryza sativa subsp. indica GN=OsI_24612 PE=2 SV=1
Locus_36_Transcript_3/5_Confidence_0.667_Length_2434	tr|A2YHE6|A2YHE6_ORYSI	0	Putative uncharacterized protein OS=Oryza sativa subsp. indica GN=OsI_24612 PE=2 SV=1
Locus_36_Transcript_4/5_Confidence_0.583_Length_2596	tr|A2YHE6|A2YHE6_ORYSI	0	Putative uncharacterized protein OS=Oryza sativa subsp. indica GN=OsI_24612 PE=2 SV=1
Locus_36_Transcript_5/5_Confidence_0.667_Length_2359	tr|A2YHE6|A2YHE6_ORYSI	0	Putative uncharacterized protein OS=Oryza sativa subsp. indica GN=OsI_24612 PE=2 SV=1
Locus_37_Transcript_1/10_Confidence_0.526_Length_2275	tr|B8B107|B8B107_ORYSI	0	Putative uncharacterized protein OS=Oryza sativa subsp. indica GN=OsI_24004 PE=2 SV=1
Locus_37_Transcript_2/10_Confidence_0.579_Length_2377	tr|B8B107|B8B107_ORYSI	2e-113	Putative uncharacterized protein OS=Oryza sativa subsp. indica GN=OsI_24004 PE=2 SV=1
Locus_37_Transcript_3/10_Confidence_0.526_Length_2347	tr|B8B107|B8B107_ORYSI	0	Putative uncharacterized protein OS=Oryza sativa subsp. indica GN=OsI_24004 PE=2 SV=1
Locus_37_Transcript_4/10_Confidence_0.579_Length_2380	tr|B8B107|B8B107_ORYSI	2e-113	Putative uncharacterized protein OS=Oryza sativa subsp. indica GN=OsI_24004 PE=2 SV=1
Locus_37_Transcript_5/10_Confidence_0.553_Length_2517	tr|B8B107|B8B107_ORYSI	0	Putative uncharacterized protein OS=Oryza sativa subsp. indica GN=OsI_24004 PE=2 SV=1
Locus_37_Transcript_6/10_Confidence_0.184_Length_1164	tr|B8B107|B8B107_ORYSI	6e-57	Putative uncharacterized protein OS=Oryza sativa subsp. indica GN=OsI_24004 PE=2 SV=1
Locus_37_Transcript_7/10_Confidence_0.079_Length_685	tr|B8B107|B8B107_ORYSI	4e-59	Putative uncharacterized protein OS=Oryza sativa subsp. indica GN=OsI_24004 PE=2 SV=1
Locus_37_Transcript_8/10_Confidence_0.237_Length_1380	tr|B8B107|B8B107_ORYSI	7e-93	Putative uncharacterized protein OS=Oryza sativa subsp. indica GN=OsI_24004 PE=2 SV=1
Locus_37_Transcript_9/10_Confidence_0.316_Length_2191	tr|B8B107|B8B107_ORYSI	0	Putative uncharacterized protein OS=Oryza sativa subsp. indica GN=OsI_24004 PE=2 SV=1
Locus_37_Transcript_10/10_Confidence_0.553_Length_2250	tr|B8B107|B8B107_ORYSI	0	Putative uncharacterized protein OS=Oryza sativa subsp. indica GN=OsI_24004 PE=2 SV=1
Locus_38_Transcript_1/2_Confidence_0.667_Length_1874	tr|Q8S490|Q8S490_ORYSA	2e-51	Transcription factor RAU1 (Fragment) OS=Oryza sativa GN=rau1 PE=2 SV=1
Locus_38_Transcript_2/2_Confidence_0.667_Length_740	tr|Q8S490|Q8S490_ORYSA	3e-22	Transcription factor RAU1 (Fragment) OS=Oryza sativa GN=rau1 PE=2 SV=1
Locus_39_Transcript_1/7_Confidence_0.350_Length_1074	tr|Q5N7P9|Q5N7P9_ORYSJ	4e-45	ATP synthase subunit beta OS=Oryza sativa subsp. japonica GN=P0478H03.30-1 PE=2 SV=1
Locus_39_Transcript_2/7_Confidence_0.200_Length_563	tr|Q5N7P9|Q5N7P9_ORYSJ	2e-80	ATP synthase subunit beta OS=Oryza sativa subsp. japonica GN=P0478H03.30-1 PE=2 SV=1
Locus_39_Transcript_3/7_Confidence_0.550_Length_2202	tr|Q0DG48|Q0DG48_ORYSJ	0	ATP synthase subunit beta OS=Oryza sativa subsp. japonica GN=Os05g0553000 PE=2 SV=1
Locus_39_Transcript_4/7_Confidence_0.450_Length_1722	tr|Q5N7P9|Q5N7P9_ORYSJ	1e-73	ATP synthase subunit beta OS=Oryza sativa subsp. japonica GN=P0478H03.30-1 PE=2 SV=1
Locus_39_Transcript_5/7_Confidence_0.400_Length_1848	tr|Q0JKB4|Q0JKB4_ORYSJ	0	ATP synthase subunit beta OS=Oryza sativa subsp. japonica GN=Os01g0685800 PE=2 SV=1
Locus_39_Transcript_6/7_Confidence_0.550_Length_2202	tr|Q0DG48|Q0DG48_ORYSJ	0	ATP synthase subunit beta OS=Oryza sativa subsp. japonica GN=Os05g0553000 PE=2 SV=1
Locus_39_Transcript_7/7_Confidence_0.650_Length_1799	tr|Q5N7P9|Q5N7P9_ORYSJ	0	ATP synthase subunit beta OS=Oryza sativa subsp. japonica GN=P0478H03.30-1 PE=2 SV=1
Locus_40_Transcript_1/4_Confidence_0.800_Length_2762	tr|Q852G6|Q852G6_ORYSJ	1e-52	Putative uncharacterized protein (Fragment) OS=Oryza sativa subsp. japonica GN=OJ1212_C05.1 PE=2 SV=1
Locus_40_Transcript_2/4_Confidence_0.800_Length_2774	tr|A3AJ11|A3AJ11_ORYSJ	6e-51	Putative uncharacterized protein OS=Oryza sativa subsp. japonica GN=OsJ_11240 PE=2 SV=1
Locus_40_Transcript_3/4_Confidence_0.800_Length_2753	tr|A3AJ11|A3AJ11_ORYSJ	7e-51	Putative uncharacterized protein OS=Oryza sativa subsp. japonica GN=OsJ_11240 PE=2 SV=1
Locus_40_Transcript_4/4_Confidence_0.800_Length_2768	tr|Q852G6|Q852G6_ORYSJ	8e-51	Putative uncharacterized protein (Fragment) OS=Oryza sativa subsp. japonica GN=OJ1212_C05.1 PE=2 SV=1
Locus_41_Transcript_1/9_Confidence_0.364_Length_1049	tr|A3AJN1|A3AJN1_ORYSJ	0	Putative uncharacterized protein OS=Oryza sativa subsp. japonica GN=OsJ_11472 PE=2 SV=1
Locus_41_Transcript_2/9_Confidence_0.455_Length_1608	sp|Q10I26|RH34_ORYSJ	0	DEAD-box ATP-dependent RNA helicase 34 OS=Oryza sativa subsp. japonica GN=Os03g0566800 PE=2 SV=1
Locus_41_Transcript_3/9_Confidence_0.182_Length_713	tr|A2WT17|A2WT17_ORYSI	1e-35	Putative uncharacterized protein OS=Oryza sativa subsp. indica GN=OsI_03008 PE=2 SV=1
Locus_41_Transcript_4/9_Confidence_0.500_Length_2031	tr|A3AJN1|A3AJN1_ORYSJ	6e-149	Putative uncharacterized protein OS=Oryza sativa subsp. japonica GN=OsJ_11472 PE=2 SV=1
Locus_41_Transcript_5/9_Confidence_0.136_Length_968	tr|A3AJN1|A3AJN1_ORYSJ	3e-154	Putative uncharacterized protein OS=Oryza sativa subsp. japonica GN=OsJ_11472 PE=2 SV=1
Locus_41_Transcript_6/9_Confidence_0.500_Length_1624	sp|Q10I26|RH34_ORYSJ	0	DEAD-box ATP-dependent RNA helicase 34 OS=Oryza sativa subsp. japonica GN=Os03g0566800 PE=2 SV=1
Locus_41_Transcript_7/9_Confidence_0.545_Length_1599	sp|Q10I26|RH34_ORYSJ	0	DEAD-box ATP-dependent RNA helicase 34 OS=Oryza sativa subsp. japonica GN=Os03g0566800 PE=2 SV=1
Locus_41_Transcript_8/9_Confidence_0.318_Length_1629	tr|B7EMG9|B7EMG9_ORYSJ	0	Uncharacterized protein OS=Oryza sativa subsp. japonica GN=OsJ_02769 PE=2 SV=1
Locus_41_Transcript_9/9_Confidence_0.545_Length_1624	sp|Q10I26|RH34_ORYSJ	0	DEAD-box ATP-dependent RNA helicase 34 OS=Oryza sativa subsp. japonica GN=Os03g0566800 PE=2 SV=1
Locus_42_Transcript_1/7_Confidence_0.438_Length_1093	tr|Q8RZZ3|Q8RZZ3_ORYSJ	0	Serine/threonine-protein phosphatase OS=Oryza sativa subsp. japonica GN=P0034C09.18 PE=2 SV=1
Locus_42_Transcript_2/7_Confidence_0.438_Length_1133	tr|Q8RZZ3|Q8RZZ3_ORYSJ	0	Serine/threonine-protein phosphatase OS=Oryza sativa subsp. japonica GN=P0034C09.18 PE=2 SV=1
Locus_42_Transcript_3/7_Confidence_0.250_Length_440	tr|Q8RZZ3|Q8RZZ3_ORYSJ	6e-07	Serine/threonine-protein phosphatase OS=Oryza sativa subsp. japonica GN=P0034C09.18 PE=2 SV=1
Locus_42_Transcript_4/7_Confidence_0.500_Length_1435	tr|Q8RZZ3|Q8RZZ3_ORYSJ	4e-99	Serine/threonine-protein phosphatase OS=Oryza sativa subsp. japonica GN=P0034C09.18 PE=2 SV=1
Locus_42_Transcript_5/7_Confidence_0.500_Length_1371	tr|Q8RZZ3|Q8RZZ3_ORYSJ	0	Serine/threonine-protein phosphatase OS=Oryza sativa subsp. japonica GN=P0034C09.18 PE=2 SV=1
Locus_42_Transcript_6/7_Confidence_0.438_Length_1573	tr|Q8RZZ3|Q8RZZ3_ORYSJ	1e-112	Serine/threonine-protein phosphatase OS=Oryza sativa subsp. japonica GN=P0034C09.18 PE=2 SV=1
Locus_42_Transcript_7/7_Confidence_0.438_Length_1238	tr|Q8RZZ3|Q8RZZ3_ORYSJ	0	Serine/threonine-protein phosphatase OS=Oryza sativa subsp. japonica GN=P0034C09.18 PE=2 SV=1
Locus_43_Transcript_1/2_Confidence_1.000_Length_1526	tr|Q6YWJ7|Q6YWJ7_ORYSJ	4e-51	Os08g0435900 protein OS=Oryza sativa subsp. japonica GN=P0413H11.35 PE=2 SV=1
Locus_43_Transcript_2/2_Confidence_0.833_Length_1301	tr|Q6YWJ7|Q6YWJ7_ORYSJ	1e-49	Os08g0435900 protein OS=Oryza sativa subsp. japonica GN=P0413H11.35 PE=2 SV=1
Locus_44_Transcript_1/2_Confidence_0.667_Length_4175	tr|A2X9V8|A2X9V8_ORYSI	0	Putative uncharacterized protein OS=Oryza sativa subsp. indica GN=OsI_09029 PE=2 SV=1
Locus_44_Transcript_2/2_Confidence_1.000_Length_4709	tr|B9F342|B9F342_ORYSJ	0	Putative uncharacterized protein OS=Oryza sativa subsp. japonica GN=OsJ_08475 PE=2 SV=1
Locus_45_Transcript_1/7_Confidence_0.533_Length_1133	tr|Q6ATP6|Q6ATP6_ORYSJ	7e-117	Putative raffinose synthase or seed imbibition protein OS=Oryza sativa subsp. japonica GN=OSJNBa0028F23.23 PE=2 SV=1
Locus_45_Transcript_2/7_Confidence_0.467_Length_4687	tr|A2YJD0|A2YJD0_ORYSI	0	Putative uncharacterized protein OS=Oryza sativa subsp. indica GN=OsI_25343 PE=2 SV=1
Locus_45_Transcript_3/7_Confidence_0.467_Length_4645	tr|A2YJD0|A2YJD0_ORYSI	0	Putative uncharacterized protein OS=Oryza sativa subsp. indica GN=OsI_25343 PE=2 SV=1
Locus_45_Transcript_4/7_Confidence_0.200_Length_981	tr|A2YJD0|A2YJD0_ORYSI	2e-78	Putative uncharacterized protein OS=Oryza sativa subsp. indica GN=OsI_25343 PE=2 SV=1
Locus_45_Transcript_5/7_Confidence_0.600_Length_5330	tr|A2YJD0|A2YJD0_ORYSI	0	Putative uncharacterized protein OS=Oryza sativa subsp. indica GN=OsI_25343 PE=2 SV=1
Locus_45_Transcript_6/7_Confidence_0.467_Length_4810	tr|A2YJD0|A2YJD0_ORYSI	7e-128	Putative uncharacterized protein OS=Oryza sativa subsp. indica GN=OsI_25343 PE=2 SV=1
Locus_45_Transcript_7/7_Confidence_0.467_Length_4536	tr|A2YJD0|A2YJD0_ORYSI	0	Putative uncharacterized protein OS=Oryza sativa subsp. indica GN=OsI_25343 PE=2 SV=1
Locus_46_Transcript_1/2_Confidence_0.667_Length_1699	tr|A3AM41|A3AM41_ORYSJ	2e-148	Putative uncharacterized protein OS=Oryza sativa subsp. japonica GN=OsJ_12360 PE=2 SV=1
Locus_46_Transcript_2/2_Confidence_1.000_Length_1921	tr|Q10DV9|Q10DV9_ORYSJ	7e-121	Expressed protein OS=Oryza sativa subsp. japonica GN=LOC_Os03g50870 PE=2 SV=1
Locus_47_Transcript_1/1_Confidence_1.000_Length_1712	tr|A2YMZ1|A2YMZ1_ORYSI	3e-75	Putative uncharacterized protein OS=Oryza sativa subsp. indica GN=OsI_26600 PE=2 SV=1
Locus_48_Transcript_6/15_Confidence_0.377_Length_1682	tr|H2KWH0|H2KWH0_ORYSJ	6e-123	Extracellular signal-regulated kinase 1, putative, expressed OS=Oryza sativa subsp. japonica GN=LOC_Os11g17080 PE=4 SV=1
Locus_48_Transcript_7/15_Confidence_0.429_Length_2082	tr|C5IFK8|C5IFK8_ORYSI	3e-141	Mitogen activated protein kinase 21-1 OS=Oryza sativa subsp. indica GN=MPK21-1 PE=2 SV=1
Locus_48_Transcript_8/15_Confidence_0.351_Length_2180	tr|B8AX90|B8AX90_ORYSI	9e-94	Putative uncharacterized protein OS=Oryza sativa subsp. indica GN=OsI_21104 PE=4 SV=1
Locus_48_Transcript_9/15_Confidence_0.403_Length_1757	tr|C5IFK8|C5IFK8_ORYSI	2e-143	Mitogen activated protein kinase 21-1 OS=Oryza sativa subsp. indica GN=MPK21-1 PE=2 SV=1
Locus_48_Transcript_10/15_Confidence_0.312_Length_2013	tr|B8AX90|B8AX90_ORYSI	1e-102	Putative uncharacterized protein OS=Oryza sativa subsp. indica GN=OsI_21104 PE=4 SV=1
Locus_48_Transcript_11/15_Confidence_0.364_Length_1703	tr|B8AX90|B8AX90_ORYSI	1e-138	Putative uncharacterized protein OS=Oryza sativa subsp. indica GN=OsI_21104 PE=4 SV=1
Locus_48_Transcript_12/15_Confidence_0.325_Length_2305	tr|B8AX90|B8AX90_ORYSI	1e-101	Putative uncharacterized protein OS=Oryza sativa subsp. indica GN=OsI_21104 PE=4 SV=1
Locus_48_Transcript_13/15_Confidence_0.416_Length_1984	tr|B3GCL0|B3GCL0_ORYSI	9e-143	Mitogen activated protein kinase 17-1 OS=Oryza sativa subsp. indica GN=MPK17-1 PE=2 SV=1
Locus_48_Transcript_14/15_Confidence_0.364_Length_1780	tr|C5IFK8|C5IFK8_ORYSI	1e-142	Mitogen activated protein kinase 21-1 OS=Oryza sativa subsp. indica GN=MPK21-1 PE=2 SV=1
Locus_48_Transcript_15/15_Confidence_0.416_Length_1757	tr|C5IFK8|C5IFK8_ORYSI	9e-143	Mitogen activated protein kinase 21-1 OS=Oryza sativa subsp. indica GN=MPK21-1 PE=2 SV=1
Locus_49_Transcript_1/6_Confidence_0.333_Length_857	tr|A6N1F2|A6N1F2_ORYSI	6e-17	Imp biosynthesis protein OS=Oryza sativa subsp. indica PE=4 SV=1
Locus_49_Transcript_2/6_Confidence_0.417_Length_1272	tr|B8A9Y3|B8A9Y3_ORYSI	6e-71	Putative uncharacterized protein OS=Oryza sativa subsp. indica GN=OsI_05337 PE=2 SV=1
Locus_49_Transcript_3/6_Confidence_0.167_Length_1067	tr|B8A9Y3|B8A9Y3_ORYSI	1e-71	Putative uncharacterized protein OS=Oryza sativa subsp. indica GN=OsI_05337 PE=2 SV=1
Locus_49_Transcript_4/6_Confidence_0.250_Length_1011	tr|B8A9Y3|B8A9Y3_ORYSI	2e-71	Putative uncharacterized protein OS=Oryza sativa subsp. indica GN=OsI_05337 PE=2 SV=1
Locus_49_Transcript_5/6_Confidence_0.417_Length_1529	tr|A6N1F2|A6N1F2_ORYSI	6e-16	Imp biosynthesis protein OS=Oryza sativa subsp. indica PE=4 SV=1
Locus_49_Transcript_6/6_Confidence_0.417_Length_1618	tr|B8A9Y3|B8A9Y3_ORYSI	1e-69	Putative uncharacterized protein OS=Oryza sativa subsp. indica GN=OsI_05337 PE=2 SV=1
Locus_50_Transcript_1/3_Confidence_0.500_Length_1672	tr|B8AF72|B8AF72_ORYSI	1e-75	Putative uncharacterized protein OS=Oryza sativa subsp. indica GN=OsI_09471 PE=2 SV=1
Locus_50_Transcript_2/3_Confidence_0.500_Length_905	tr|Q10AA4|Q10AA4_ORYSJ	8e-78	OTU-like cysteine protease family protein, putative, expressed OS=Oryza sativa subsp. japonica GN=Os03g0859800 PE=2 SV=1
Locus_50_Transcript_3/3_Confidence_0.667_Length_1679	tr|Q10AA4|Q10AA4_ORYSJ	6e-100	OTU-like cysteine protease family protein, putative, expressed OS=Oryza sativa subsp. japonica GN=Os03g0859800 PE=2 SV=1
Locus_51_Transcript_1/1_Confidence_1.000_Length_1734	tr|Q01HF3|Q01HF3_ORYSA	0	OSIGBa0157K09-H0214G12.4 protein OS=Oryza sativa GN=OSIGBa0157K09-H0214G12.4 PE=2 SV=1
Locus_52_Transcript_1/7_Confidence_0.529_Length_1888	tr|Q10DV4|Q10DV4_ORYSJ	4e-72	Cytochrome c oxidase assembly protein ctaG, putative, expressed OS=Oryza sativa subsp. japonica GN=LOC_Os03g50940 PE=2 SV=1
Locus_52_Transcript_2/7_Confidence_0.529_Length_1744	tr|Q10DV4|Q10DV4_ORYSJ	2e-72	Cytochrome c oxidase assembly protein ctaG, putative, expressed OS=Oryza sativa subsp. japonica GN=LOC_Os03g50940 PE=2 SV=1
Locus_52_Transcript_3/7_Confidence_0.118_Length_969	tr|Q0DP35|Q0DP35_ORYSJ	4e-31	Os03g0718600 protein (Fragment) OS=Oryza sativa subsp. japonica GN=Os03g0718600 PE=4 SV=1
Locus_52_Transcript_4/7_Confidence_0.529_Length_1250	tr|Q10DV4|Q10DV4_ORYSJ	6e-106	Cytochrome c oxidase assembly protein ctaG, putative, expressed OS=Oryza sativa subsp. japonica GN=LOC_Os03g50940 PE=2 SV=1
Locus_52_Transcript_5/7_Confidence_0.588_Length_2140	tr|Q10DV4|Q10DV4_ORYSJ	2e-71	Cytochrome c oxidase assembly protein ctaG, putative, expressed OS=Oryza sativa subsp. japonica GN=LOC_Os03g50940 PE=2 SV=1
Locus_52_Transcript_6/7_Confidence_0.588_Length_1692	tr|Q10DV4|Q10DV4_ORYSJ	1e-72	Cytochrome c oxidase assembly protein ctaG, putative, expressed OS=Oryza sativa subsp. japonica GN=LOC_Os03g50940 PE=2 SV=1
Locus_52_Transcript_7/7_Confidence_0.529_Length_1601	tr|Q10DV4|Q10DV4_ORYSJ	6e-73	Cytochrome c oxidase assembly protein ctaG, putative, expressed OS=Oryza sativa subsp. japonica GN=LOC_Os03g50940 PE=2 SV=1
Locus_53_Transcript_1/2_Confidence_0.800_Length_3930	tr|Q0DSY0|Q0DSY0_ORYSJ	0	Os03g0281600 protein (Fragment) OS=Oryza sativa subsp. japonica GN=Os03g0281600 PE=2 SV=1
Locus_53_Transcript_2/2_Confidence_0.800_Length_3782	tr|Q8H8W1|Q8H8W1_ORYSJ	0	Calcium-transporting ATPase 4, endoplasmic reticulum-type, putative, expressed OS=Oryza sativa subsp. japonica GN=LOC_Os03g17310 PE=3 SV=1
Locus_54_Transcript_1/2_Confidence_0.750_Length_1253	tr|A2WTG9|A2WTG9_ORYSI	3e-130	Putative uncharacterized protein OS=Oryza sativa subsp. indica GN=OsI_03152 PE=3 SV=1
Locus_54_Transcript_2/2_Confidence_0.750_Length_1146	tr|A2WTG9|A2WTG9_ORYSI	5e-168	Putative uncharacterized protein OS=Oryza sativa subsp. indica GN=OsI_03152 PE=3 SV=1
Locus_55_Transcript_1/1_Confidence_1.000_Length_1302	tr|Q6Z6I1|Q6Z6I1_ORYSJ	4e-93	Os02g0133900 protein OS=Oryza sativa subsp. japonica GN=P0030G11.19 PE=4 SV=1
Locus_56_Transcript_1/6_Confidence_0.706_Length_2117	tr|A2Y4U7|A2Y4U7_ORYSI	0	Putative uncharacterized protein OS=Oryza sativa subsp. indica GN=OsI_20024 PE=2 SV=1
Locus_56_Transcript_2/6_Confidence_0.706_Length_2124	tr|A2Y4U7|A2Y4U7_ORYSI	0	Putative uncharacterized protein OS=Oryza sativa subsp. indica GN=OsI_20024 PE=2 SV=1
Locus_56_Transcript_3/6_Confidence_0.706_Length_2130	tr|A2Y4U7|A2Y4U7_ORYSI	0	Putative uncharacterized protein OS=Oryza sativa subsp. indica GN=OsI_20024 PE=2 SV=1
Locus_56_Transcript_4/6_Confidence_0.706_Length_2126	tr|Q2QWV1|Q2QWV1_ORYSJ	3e-178	Amino acid transporter, putative, expressed OS=Oryza sativa subsp. japonica GN=LOC_Os12g08130 PE=2 SV=1
Locus_56_Transcript_5/6_Confidence_0.647_Length_1249	tr|Q53LH2|Q53LH2_ORYSJ	8e-104	Amino acid carrier, putative, expressed OS=Oryza sativa subsp. japonica GN=Os11g0195600 PE=2 SV=1
Locus_56_Transcript_6/6_Confidence_0.706_Length_2037	tr|A2Y4U7|A2Y4U7_ORYSI	0	Putative uncharacterized protein OS=Oryza sativa subsp. indica GN=OsI_20024 PE=2 SV=1
Locus_57_Transcript_1/5_Confidence_0.667_Length_2792	tr|Q6L8G3|Q6L8G3_ORYSJ	0	Ferric reductase OS=Oryza sativa subsp. japonica GN=0sFRO1 PE=2 SV=1
Locus_57_Transcript_2/5_Confidence_0.333_Length_883	tr|B9FFD8|B9FFD8_ORYSJ	7e-20	Putative uncharacterized protein OS=Oryza sativa subsp. japonica GN=OsJ_14936 PE=2 SV=1
Locus_57_Transcript_3/5_Confidence_0.667_Length_2883	tr|Q6L8G3|Q6L8G3_ORYSJ	0	Ferric reductase OS=Oryza sativa subsp. japonica GN=0sFRO1 PE=2 SV=1
Locus_57_Transcript_4/5_Confidence_0.417_Length_1851	tr|B9FFD8|B9FFD8_ORYSJ	4e-105	Putative uncharacterized protein OS=Oryza sativa subsp. japonica GN=OsJ_14936 PE=2 SV=1
Locus_57_Transcript_5/5_Confidence_0.667_Length_2800	tr|Q6L8G3|Q6L8G3_ORYSJ	0	Ferric reductase OS=Oryza sativa subsp. japonica GN=0sFRO1 PE=2 SV=1
Locus_58_Transcript_1/6_Confidence_0.562_Length_3346	tr|Q6H5U3|Q6H5U3_ORYSJ	9e-154	Os02g0639600 protein OS=Oryza sativa subsp. japonica GN=OSJNBa0014E22.44 PE=2 SV=1
Locus_58_Transcript_2/6_Confidence_0.500_Length_2826	tr|B8AG40|B8AG40_ORYSI	0	Putative uncharacterized protein OS=Oryza sativa subsp. indica GN=OsI_08223 PE=2 SV=1
Locus_58_Transcript_3/6_Confidence_0.312_Length_2265	tr|Q9ZRI9|Q9ZRI9_ORYSJ	3e-108	Catalase OS=Oryza sativa subsp. japonica GN=CatC PE=2 SV=1
Locus_58_Transcript_4/6_Confidence_0.625_Length_4024	tr|Q6H5U3|Q6H5U3_ORYSJ	2e-151	Os02g0639600 protein OS=Oryza sativa subsp. japonica GN=OSJNBa0014E22.44 PE=2 SV=1
Locus_58_Transcript_5/6_Confidence_0.250_Length_1118	tr|Q9ZWH7|Q9ZWH7_ORYSA	2e-26	Catalase OS=Oryza sativa GN=oscatc PE=2 SV=1
Locus_58_Transcript_6/6_Confidence_0.562_Length_3157	tr|B8AG40|B8AG40_ORYSI	0	Putative uncharacterized protein OS=Oryza sativa subsp. indica GN=OsI_08223 PE=2 SV=1
Locus_59_Transcript_1/2_Confidence_0.875_Length_1238	tr|Q6ZJR6|Q6ZJR6_ORYSJ	1e-130	Putative U3 snoRNP protein IMP4 OS=Oryza sativa subsp. japonica GN=OJ1177_E11.4-2 PE=2 SV=1
Locus_59_Transcript_2/2_Confidence_0.875_Length_1171	tr|Q6ZJR6|Q6ZJR6_ORYSJ	7e-171	Putative U3 snoRNP protein IMP4 OS=Oryza sativa subsp. japonica GN=OJ1177_E11.4-2 PE=2 SV=1
Locus_60_Transcript_1/5_Confidence_0.722_Length_1057	tr|D3U2H1|D3U2H1_ORYSA	3e-34	MADS-box transcription factor 6 OS=Oryza sativa PE=2 SV=1
Locus_60_Transcript_2/5_Confidence_0.611_Length_922	tr|B8AGQ2|B8AGQ2_ORYSI	1e-22	Putative uncharacterized protein OS=Oryza sativa subsp. indica GN=OsI_08483 PE=2 SV=1
Locus_60_Transcript_3/5_Confidence_0.111_Length_725	tr|A2WXN3|A2WXN3_ORYSI	2e-22	Putative uncharacterized protein OS=Oryza sativa subsp. indica GN=OsI_04684 PE=3 SV=1
Locus_60_Transcript_4/5_Confidence_0.778_Length_1187	tr|D3U2H1|D3U2H1_ORYSA	5e-34	MADS-box transcription factor 6 OS=Oryza sativa PE=2 SV=1
Locus_60_Transcript_5/5_Confidence_0.778_Length_1063	tr|D3U2H1|D3U2H1_ORYSA	2e-33	MADS-box transcription factor 6 OS=Oryza sativa PE=2 SV=1
Locus_61_Transcript_1/1_Confidence_1.000_Length_1744	tr|Q10IH0|Q10IH0_ORYSJ	1e-139	TMS membrane family protein, putative, expressed OS=Oryza sativa subsp. japonica GN=LOC_Os03g34300 PE=2 SV=1
Locus_62_Transcript_1/5_Confidence_0.545_Length_781	tr|C7J5Z7|C7J5Z7_ORYSJ	5e-50	Os08g0278966 protein OS=Oryza sativa subsp. japonica GN=Os08g0278966 PE=4 SV=1
Locus_62_Transcript_2/5_Confidence_0.545_Length_752	tr|C7J5Z7|C7J5Z7_ORYSJ	3e-38	Os08g0278966 protein OS=Oryza sativa subsp. japonica GN=Os08g0278966 PE=4 SV=1
Locus_62_Transcript_3/5_Confidence_0.545_Length_746	tr|C7J5Z7|C7J5Z7_ORYSJ	3e-38	Os08g0278966 protein OS=Oryza sativa subsp. japonica GN=Os08g0278966 PE=4 SV=1
Locus_62_Transcript_4/5_Confidence_0.545_Length_813	tr|C7J5Z7|C7J5Z7_ORYSJ	4e-42	Os08g0278966 protein OS=Oryza sativa subsp. japonica GN=Os08g0278966 PE=4 SV=1
Locus_62_Transcript_5/5_Confidence_0.455_Length_724	tr|C7J5Z7|C7J5Z7_ORYSJ	7e-55	Os08g0278966 protein OS=Oryza sativa subsp. japonica GN=Os08g0278966 PE=4 SV=1
Locus_63_Transcript_1/1_Confidence_1.000_Length_1132	tr|Q01I48|Q01I48_ORYSA	2e-37	OSIGBa0092M08.4 protein OS=Oryza sativa GN=OSIGBa0092M08.4 PE=2 SV=1
Locus_64_Transcript_1/8_Confidence_0.217_Length_1377	tr|B9F7S0|B9F7S0_ORYSJ	2e-161	Putative uncharacterized protein OS=Oryza sativa subsp. japonica GN=OsJ_10446 PE=2 SV=1
Locus_64_Transcript_2/8_Confidence_0.565_Length_2300	tr|B9F7S0|B9F7S0_ORYSJ	0	Putative uncharacterized protein OS=Oryza sativa subsp. japonica GN=OsJ_10446 PE=2 SV=1
Locus_64_Transcript_3/8_Confidence_0.565_Length_2216	tr|Q0DSS8|Q0DSS8_ORYSJ	0	Os03g0290500 protein OS=Oryza sativa subsp. japonica GN=Os03g0290500 PE=2 SV=1
Locus_64_Transcript_4/8_Confidence_0.565_Length_2313	tr|Q0DSS8|Q0DSS8_ORYSJ	0	Os03g0290500 protein OS=Oryza sativa subsp. japonica GN=Os03g0290500 PE=2 SV=1
Locus_64_Transcript_5/8_Confidence_0.609_Length_3456	tr|B9F7S0|B9F7S0_ORYSJ	0	Putative uncharacterized protein OS=Oryza sativa subsp. japonica GN=OsJ_10446 PE=2 SV=1
Locus_64_Transcript_6/8_Confidence_0.652_Length_3183	tr|B9F7S0|B9F7S0_ORYSJ	0	Putative uncharacterized protein OS=Oryza sativa subsp. japonica GN=OsJ_10446 PE=2 SV=1
Locus_64_Transcript_7/8_Confidence_0.565_Length_2593	tr|Q0DSS8|Q0DSS8_ORYSJ	0	Os03g0290500 protein OS=Oryza sativa subsp. japonica GN=Os03g0290500 PE=2 SV=1
Locus_64_Transcript_8/8_Confidence_0.565_Length_2208	tr|Q0DSS8|Q0DSS8_ORYSJ	0	Os03g0290500 protein OS=Oryza sativa subsp. japonica GN=Os03g0290500 PE=2 SV=1
Locus_65_Transcript_1/9_Confidence_0.500_Length_2666	tr|E0X6U7|E0X6U7_ORYSJ	0	82kDa heat shock protein OS=Oryza sativa subsp. japonica PE=2 SV=1
Locus_65_Transcript_2/9_Confidence_0.150_Length_619	tr|Q40694|Q40694_ORYSA	9e-17	Heat shock protein hsp82 (Fragment) OS=Oryza sativa GN=hsp82 PE=2 SV=1
Locus_65_Transcript_3/9_Confidence_0.500_Length_2620	tr|E0X6U7|E0X6U7_ORYSJ	0	82kDa heat shock protein OS=Oryza sativa subsp. japonica PE=2 SV=1
Locus_65_Transcript_4/9_Confidence_0.100_Length_831	tr|B8BCT9|B8BCT9_ORYSI	8e-50	Putative uncharacterized protein OS=Oryza sativa subsp. indica GN=OsI_31801 PE=2 SV=1
Locus_65_Transcript_5/9_Confidence_0.500_Length_2622	tr|E0X6U7|E0X6U7_ORYSJ	0	82kDa heat shock protein OS=Oryza sativa subsp. japonica PE=2 SV=1
Locus_65_Transcript_6/9_Confidence_0.450_Length_2577	tr|E0X6U7|E0X6U7_ORYSJ	0	82kDa heat shock protein OS=Oryza sativa subsp. japonica PE=2 SV=1
Locus_65_Transcript_7/9_Confidence_0.450_Length_2533	tr|E0X6U7|E0X6U7_ORYSJ	0	82kDa heat shock protein OS=Oryza sativa subsp. japonica PE=2 SV=1
Locus_65_Transcript_8/9_Confidence_0.350_Length_2474	tr|E0X6U7|E0X6U7_ORYSJ	0	82kDa heat shock protein OS=Oryza sativa subsp. japonica PE=2 SV=1
Locus_65_Transcript_9/9_Confidence_0.450_Length_2533	tr|E0X6U7|E0X6U7_ORYSJ	0	82kDa heat shock protein OS=Oryza sativa subsp. japonica PE=2 SV=1
Locus_66_Transcript_1/2_Confidence_0.667_Length_1210	tr|A2YML1|A2YML1_ORYSI	5e-83	Putative uncharacterized protein OS=Oryza sativa subsp. indica GN=OsI_26463 PE=2 SV=1
Locus_66_Transcript_2/2_Confidence_1.000_Length_1328	tr|A2YML1|A2YML1_ORYSI	7e-69	Putative uncharacterized protein OS=Oryza sativa subsp. indica GN=OsI_26463 PE=2 SV=1
Locus_67_Transcript_1/1_Confidence_1.000_Length_1336	tr|Q6F396|Q6F396_ORYSJ	3e-23	Expressed protein OS=Oryza sativa subsp. japonica GN=OSJNBb0021G19.2 PE=2 SV=1
Locus_68_Transcript_1/5_Confidence_0.357_Length_979	tr|B8ACZ9|B8ACZ9_ORYSI	1e-89	Putative uncharacterized protein OS=Oryza sativa subsp. indica GN=OsI_00179 PE=2 SV=1
Locus_68_Transcript_2/5_Confidence_0.643_Length_2562	tr|B8ACZ9|B8ACZ9_ORYSI	7e-100	Putative uncharacterized protein OS=Oryza sativa subsp. indica GN=OsI_00179 PE=2 SV=1
Locus_68_Transcript_3/5_Confidence_0.143_Length_965	tr|B8ACZ9|B8ACZ9_ORYSI	8e-70	Putative uncharacterized protein OS=Oryza sativa subsp. indica GN=OsI_00179 PE=2 SV=1
Locus_68_Transcript_4/5_Confidence_0.571_Length_3414	tr|B8ACZ9|B8ACZ9_ORYSI	6e-98	Putative uncharacterized protein OS=Oryza sativa subsp. indica GN=OsI_00179 PE=2 SV=1
Locus_68_Transcript_5/5_Confidence_0.571_Length_2012	tr|B8ACZ9|B8ACZ9_ORYSI	2e-143	Putative uncharacterized protein OS=Oryza sativa subsp. indica GN=OsI_00179 PE=2 SV=1
Locus_69_Transcript_1/7_Confidence_0.133_Length_808	tr|A2ZSG7|A2ZSG7_ORYSJ	6e-72	Uncharacterized protein OS=Oryza sativa subsp. japonica GN=OsJ_01526 PE=3 SV=1
Locus_69_Transcript_2/7_Confidence_0.600_Length_3469	tr|Q657P0|Q657P0_ORYSJ	0	Putative SecA OS=Oryza sativa subsp. japonica GN=P0426D06.18 PE=3 SV=1
Locus_69_Transcript_3/7_Confidence_0.600_Length_3548	tr|Q657P0|Q657P0_ORYSJ	0	Putative SecA OS=Oryza sativa subsp. japonica GN=P0426D06.18 PE=3 SV=1
Locus_69_Transcript_4/7_Confidence_0.333_Length_2013	tr|Q657P0|Q657P0_ORYSJ	0	Putative SecA OS=Oryza sativa subsp. japonica GN=P0426D06.18 PE=3 SV=1
Locus_69_Transcript_5/7_Confidence_0.600_Length_3599	tr|Q657P0|Q657P0_ORYSJ	0	Putative SecA OS=Oryza sativa subsp. japonica GN=P0426D06.18 PE=3 SV=1
Locus_69_Transcript_6/7_Confidence_0.600_Length_3500	tr|Q657P0|Q657P0_ORYSJ	0	Putative SecA OS=Oryza sativa subsp. japonica GN=P0426D06.18 PE=3 SV=1
Locus_69_Transcript_7/7_Confidence_0.600_Length_3465	tr|Q657P0|Q657P0_ORYSJ	0	Putative SecA OS=Oryza sativa subsp. japonica GN=P0426D06.18 PE=3 SV=1
Locus_70_Transcript_1/5_Confidence_0.364_Length_1391	tr|A2XB08|A2XB08_ORYSI	2e-169	Putative uncharacterized protein OS=Oryza sativa subsp. indica GN=OsI_09441 PE=2 SV=1
Locus_70_Transcript_2/5_Confidence_0.455_Length_2708	tr|A2XB08|A2XB08_ORYSI	0	Putative uncharacterized protein OS=Oryza sativa subsp. indica GN=OsI_09441 PE=2 SV=1
Locus_70_Transcript_3/5_Confidence_0.636_Length_4425	tr|A2XB08|A2XB08_ORYSI	0	Putative uncharacterized protein OS=Oryza sativa subsp. indica GN=OsI_09441 PE=2 SV=1
Locus_70_Transcript_4/5_Confidence_0.636_Length_4649	tr|A2XB08|A2XB08_ORYSI	0	Putative uncharacterized protein OS=Oryza sativa subsp. indica GN=OsI_09441 PE=2 SV=1
Locus_70_Transcript_5/5_Confidence_0.545_Length_4014	tr|A2XB08|A2XB08_ORYSI	0	Putative uncharacterized protein OS=Oryza sativa subsp. indica GN=OsI_09441 PE=2 SV=1
Locus_71_Transcript_1/4_Confidence_0.500_Length_903	tr|Q0DEU8|Q0DEU8_ORYSJ	3e-138	Os06g0133800 protein (Fragment) OS=Oryza sativa subsp. japonica GN=Os06g0133800 PE=1 SV=1
Locus_71_Transcript_2/4_Confidence_0.400_Length_2070	tr|Q0DEU8|Q0DEU8_ORYSJ	0	Os06g0133800 protein (Fragment) OS=Oryza sativa subsp. japonica GN=Os06g0133800 PE=1 SV=1
Locus_71_Transcript_3/4_Confidence_0.400_Length_2254	tr|Q0DEU8|Q0DEU8_ORYSJ	0	Os06g0133800 protein (Fragment) OS=Oryza sativa subsp. japonica GN=Os06g0133800 PE=1 SV=1
Locus_71_Transcript_4/4_Confidence_0.600_Length_2741	tr|Q0DEU8|Q0DEU8_ORYSJ	0	Os06g0133800 protein (Fragment) OS=Oryza sativa subsp. japonica GN=Os06g0133800 PE=1 SV=1
Locus_72_Transcript_1/7_Confidence_0.636_Length_2032	tr|B0LXW5|B0LXW5_ORYSI	9e-133	Transport inhibitor response 1 OS=Oryza sativa subsp. indica GN=TIR1 PE=2 SV=1
Locus_72_Transcript_3/7_Confidence_0.591_Length_2284	tr|B0LXW5|B0LXW5_ORYSI	6e-132	Transport inhibitor response 1 OS=Oryza sativa subsp. indica GN=TIR1 PE=2 SV=1
Locus_72_Transcript_4/7_Confidence_0.636_Length_2464	tr|B0LXW5|B0LXW5_ORYSI	8e-109	Transport inhibitor response 1 OS=Oryza sativa subsp. indica GN=TIR1 PE=2 SV=1
Locus_72_Transcript_5/7_Confidence_0.591_Length_3080	tr|B0LXW5|B0LXW5_ORYSI	4e-129	Transport inhibitor response 1 OS=Oryza sativa subsp. indica GN=TIR1 PE=2 SV=1
Locus_72_Transcript_6/7_Confidence_0.409_Length_1727	tr|B0LXW5|B0LXW5_ORYSI	2e-126	Transport inhibitor response 1 OS=Oryza sativa subsp. indica GN=TIR1 PE=2 SV=1
Locus_72_Transcript_7/7_Confidence_0.636_Length_2375	tr|B0LXW5|B0LXW5_ORYSI	1e-131	Transport inhibitor response 1 OS=Oryza sativa subsp. indica GN=TIR1 PE=2 SV=1
Locus_73_Transcript_1/4_Confidence_0.636_Length_5317	tr|A2XZX7|A2XZX7_ORYSI	6e-127	Putative uncharacterized protein OS=Oryza sativa subsp. indica GN=OsI_18286 PE=2 SV=1
Locus_73_Transcript_2/4_Confidence_0.636_Length_5380	tr|A2XZX7|A2XZX7_ORYSI	2e-124	Putative uncharacterized protein OS=Oryza sativa subsp. indica GN=OsI_18286 PE=2 SV=1
Locus_73_Transcript_3/4_Confidence_0.455_Length_5419	tr|A2XZX7|A2XZX7_ORYSI	2e-120	Putative uncharacterized protein OS=Oryza sativa subsp. indica GN=OsI_18286 PE=2 SV=1
Locus_73_Transcript_4/4_Confidence_0.636_Length_5409	tr|A2XZX7|A2XZX7_ORYSI	6e-127	Putative uncharacterized protein OS=Oryza sativa subsp. indica GN=OsI_18286 PE=2 SV=1
Locus_74_Transcript_1/4_Confidence_0.625_Length_1775	tr|Q9LRE9|Q9LRE9_ORYSJ	0	Cytosolic aldehyde dehydrogenase OS=Oryza sativa subsp. japonica GN=ALDH1a PE=2 SV=1
Locus_74_Transcript_2/4_Confidence_0.750_Length_1813	tr|Q69XE0|Q69XE0_ORYSJ	0	Putative cytosolic aldehyde dehydrogenase OS=Oryza sativa subsp. japonica GN=P0502H06.25-1 PE=2 SV=1
Locus_74_Transcript_3/4_Confidence_0.250_Length_504	tr|Q9LRE9|Q9LRE9_ORYSJ	1e-27	Cytosolic aldehyde dehydrogenase OS=Oryza sativa subsp. japonica GN=ALDH1a PE=2 SV=1
Locus_74_Transcript_4/4_Confidence_0.625_Length_1682	tr|Q9LRE9|Q9LRE9_ORYSJ	0	Cytosolic aldehyde dehydrogenase OS=Oryza sativa subsp. japonica GN=ALDH1a PE=2 SV=1
Locus_75_Transcript_1/5_Confidence_0.778_Length_2628	tr|Q9SXJ8|Q9SXJ8_ORYSJ	0	Sodium/hydrogen exchanger OS=Oryza sativa subsp. japonica GN=OsNHX1 PE=2 SV=1
Locus_75_Transcript_2/5_Confidence_0.778_Length_2664	tr|Q0D3T8|Q0D3T8_ORYSJ	2e-144	Sodium/hydrogen exchanger (Fragment) OS=Oryza sativa subsp. japonica GN=Os07g0666900 PE=3 SV=1
Locus_75_Transcript_3/5_Confidence_0.667_Length_1754	tr|Q0D3T8|Q0D3T8_ORYSJ	3e-165	Sodium/hydrogen exchanger (Fragment) OS=Oryza sativa subsp. japonica GN=Os07g0666900 PE=3 SV=1
Locus_75_Transcript_4/5_Confidence_0.778_Length_2432	tr|Q9SXJ8|Q9SXJ8_ORYSJ	0	Sodium/hydrogen exchanger OS=Oryza sativa subsp. japonica GN=OsNHX1 PE=2 SV=1
Locus_75_Transcript_5/5_Confidence_0.778_Length_2534	tr|Q9SXJ8|Q9SXJ8_ORYSJ	0	Sodium/hydrogen exchanger OS=Oryza sativa subsp. japonica GN=OsNHX1 PE=2 SV=1
Locus_76_Transcript_1/1_Confidence_1.000_Length_1705	tr|A0MLU6|A0MLU6_ORYSI	0	Eukaryotic translation initiation factor 3 subunit E OS=Oryza sativa subsp. indica GN=OsI_25391 PE=2 SV=1
Locus_77_Transcript_1/2_Confidence_0.750_Length_947	tr|Q10G80|Q10G80_ORYSJ	6e-16	Down syndrome critical region protein 5, putative, expressed OS=Oryza sativa subsp. japonica GN=LOC_Os03g43900 PE=2 SV=1
Locus_77_Transcript_2/2_Confidence_0.750_Length_866	tr|A2XJZ9|A2XJZ9_ORYSI	4e-19	Putative uncharacterized protein OS=Oryza sativa subsp. indica GN=OsI_12767 PE=2 SV=1
Locus_78_Transcript_1/7_Confidence_0.143_Length_888	tr|A2Y861|A2Y861_ORYSI	1e-71	Putative uncharacterized protein OS=Oryza sativa subsp. indica GN=OsI_21235 PE=2 SV=1
Locus_78_Transcript_2/7_Confidence_0.357_Length_1338	tr|A2Y861|A2Y861_ORYSI	3e-159	Putative uncharacterized protein OS=Oryza sativa subsp. indica GN=OsI_21235 PE=2 SV=1
Locus_78_Transcript_3/7_Confidence_0.357_Length_1457	tr|A2Y861|A2Y861_ORYSI	2e-158	Putative uncharacterized protein OS=Oryza sativa subsp. indica GN=OsI_21235 PE=2 SV=1
Locus_78_Transcript_4/7_Confidence_0.571_Length_1597	tr|A2Y861|A2Y861_ORYSI	2e-157	Putative uncharacterized protein OS=Oryza sativa subsp. indica GN=OsI_21235 PE=2 SV=1
Locus_78_Transcript_5/7_Confidence_0.500_Length_1244	tr|A2Y861|A2Y861_ORYSI	3e-81	Putative uncharacterized protein OS=Oryza sativa subsp. indica GN=OsI_21235 PE=2 SV=1
Locus_78_Transcript_6/7_Confidence_0.143_Length_947	tr|A2Y861|A2Y861_ORYSI	3e-80	Putative uncharacterized protein OS=Oryza sativa subsp. indica GN=OsI_21235 PE=2 SV=1
Locus_78_Transcript_7/7_Confidence_0.500_Length_1313	tr|A2Y861|A2Y861_ORYSI	5e-159	Putative uncharacterized protein OS=Oryza sativa subsp. indica GN=OsI_21235 PE=2 SV=1
Locus_79_Transcript_1/1_Confidence_1.000_Length_2377	tr|Q10MM6|Q10MM6_ORYSJ	5e-17	Long cell-linked locus protein, putative, expressed OS=Oryza sativa subsp. japonica GN=Os03g0302800 PE=2 SV=1
Locus_80_Transcript_1/10_Confidence_0.644_Length_4843	tr|B8B2U3|B8B2U3_ORYSI	0	Putative uncharacterized protein OS=Oryza sativa subsp. indica GN=OsI_23085 PE=4 SV=1
Locus_80_Transcript_2/10_Confidence_0.667_Length_4950	tr|B8B2U3|B8B2U3_ORYSI	0	Putative uncharacterized protein OS=Oryza sativa subsp. indica GN=OsI_23085 PE=4 SV=1
Locus_80_Transcript_3/10_Confidence_0.667_Length_4931	tr|B8B2U3|B8B2U3_ORYSI	0	Putative uncharacterized protein OS=Oryza sativa subsp. indica GN=OsI_23085 PE=4 SV=1
Locus_80_Transcript_4/10_Confidence_0.667_Length_5022	tr|B8B2U3|B8B2U3_ORYSI	0	Putative uncharacterized protein OS=Oryza sativa subsp. indica GN=OsI_23085 PE=4 SV=1
Locus_80_Transcript_5/10_Confidence_0.667_Length_4851	tr|B8B2U3|B8B2U3_ORYSI	0	Putative uncharacterized protein OS=Oryza sativa subsp. indica GN=OsI_23085 PE=4 SV=1
Locus_80_Transcript_6/10_Confidence_0.578_Length_4722	tr|B8B2U3|B8B2U3_ORYSI	0	Putative uncharacterized protein OS=Oryza sativa subsp. indica GN=OsI_23085 PE=4 SV=1
Locus_80_Transcript_7/10_Confidence_0.222_Length_2052	tr|Q0DC10|Q0DC10_ORYSJ	1e-128	Os06g0498400 protein (Fragment) OS=Oryza sativa subsp. japonica GN=Os06g0498400 PE=4 SV=1
Locus_80_Transcript_8/10_Confidence_0.222_Length_1652	tr|Q0DC10|Q0DC10_ORYSJ	2e-146	Os06g0498400 protein (Fragment) OS=Oryza sativa subsp. japonica GN=Os06g0498400 PE=4 SV=1
Locus_80_Transcript_9/10_Confidence_0.222_Length_1749	tr|Q0DC10|Q0DC10_ORYSJ	6e-134	Os06g0498400 protein (Fragment) OS=Oryza sativa subsp. japonica GN=Os06g0498400 PE=4 SV=1
Locus_80_Transcript_10/10_Confidence_0.667_Length_4860	tr|B8B2U3|B8B2U3_ORYSI	0	Putative uncharacterized protein OS=Oryza sativa subsp. indica GN=OsI_23085 PE=4 SV=1
Locus_81_Transcript_1/2_Confidence_0.800_Length_1296	tr|B7EFZ9|B7EFZ9_ORYSJ	2e-15	cDNA clone:J023004I02, full insert sequence OS=Oryza sativa subsp. japonica PE=2 SV=1
Locus_81_Transcript_2/2_Confidence_0.800_Length_1223	tr|B7EFZ9|B7EFZ9_ORYSJ	3e-33	cDNA clone:J023004I02, full insert sequence OS=Oryza sativa subsp. japonica PE=2 SV=1
Locus_82_Transcript_1/7_Confidence_0.562_Length_3073	tr|Q6EPP6|Q6EPP6_ORYSJ	4e-135	Os02g0679200 protein OS=Oryza sativa subsp. japonica GN=P0663F07.14 PE=4 SV=1
Locus_82_Transcript_2/7_Confidence_0.188_Length_1436	tr|B9G3V3|B9G3V3_ORYSJ	2e-85	Putative uncharacterized protein OS=Oryza sativa subsp. japonica GN=OsJ_29533 PE=3 SV=1
Locus_82_Transcript_3/7_Confidence_0.375_Length_1811	tr|A6N1F3|A6N1F3_ORYSI	2e-64	Oryzain gamma chain (Fragment) OS=Oryza sativa subsp. indica PE=2 SV=1
Locus_82_Transcript_4/7_Confidence_0.312_Length_1611	tr|B8BCF6|B8BCF6_ORYSI	3e-71	Putative uncharacterized protein OS=Oryza sativa subsp. indica GN=OsI_31538 PE=2 SV=1
Locus_82_Transcript_5/7_Confidence_0.375_Length_1690	tr|B8BCF6|B8BCF6_ORYSI	3e-71	Putative uncharacterized protein OS=Oryza sativa subsp. indica GN=OsI_31538 PE=2 SV=1
Locus_82_Transcript_6/7_Confidence_0.562_Length_3155	tr|Q6EPP6|Q6EPP6_ORYSJ	8e-135	Os02g0679200 protein OS=Oryza sativa subsp. japonica GN=P0663F07.14 PE=4 SV=1
Locus_82_Transcript_7/7_Confidence_0.375_Length_1693	tr|B8BCF6|B8BCF6_ORYSI	3e-71	Putative uncharacterized protein OS=Oryza sativa subsp. indica GN=OsI_31538 PE=2 SV=1
Locus_83_Transcript_1/1_Confidence_1.000_Length_1882	tr|Q0D551|Q0D551_ORYSJ	0	Os07g0582400 protein OS=Oryza sativa subsp. japonica GN=Os07g0582400 PE=2 SV=1
Locus_84_Transcript_1/1_Confidence_0.500_Length_2576	tr|B8AXG8|B8AXG8_ORYSI	3e-116	Putative uncharacterized protein OS=Oryza sativa subsp. indica GN=OsI_21220 PE=2 SV=1
Locus_85_Transcript_1/10_Confidence_0.120_Length_1900	tr|H2KW98|H2KW98_ORYSJ	5e-53	Ribulose bisphosphate carboxylase/oxygenase activase, chloroplast, putative, expressed OS=Oryza sativa subsp. japonica GN=LOC_Os11g47970 PE=4 SV=1
Locus_85_Transcript_2/10_Confidence_0.120_Length_1900	tr|G8CTM8|G8CTM8_ORYSJ	8e-49	Ribulose bisphosphate carboxylase activase small isoform OS=Oryza sativa subsp. japonica PE=2 SV=1
Locus_85_Transcript_3/10_Confidence_0.160_Length_1191	tr|B9F290|B9F290_ORYSJ	5e-31	Putative uncharacterized protein OS=Oryza sativa subsp. japonica GN=OsJ_05224 PE=4 SV=1
Locus_85_Transcript_4/10_Confidence_0.160_Length_1191	tr|B9F290|B9F290_ORYSJ	5e-31	Putative uncharacterized protein OS=Oryza sativa subsp. japonica GN=OsJ_05224 PE=4 SV=1
Locus_85_Transcript_5/10_Confidence_0.160_Length_5515	tr|B9FU94|B9FU94_ORYSJ	0	Putative uncharacterized protein OS=Oryza sativa subsp. japonica GN=OsJ_25152 PE=2 SV=1
Locus_85_Transcript_6/10_Confidence_0.160_Length_5515	tr|B9FU94|B9FU94_ORYSJ	0	Putative uncharacterized protein OS=Oryza sativa subsp. japonica GN=OsJ_25152 PE=2 SV=1
Locus_85_Transcript_7/10_Confidence_0.080_Length_1712	tr|G8CTM8|G8CTM8_ORYSJ	0	Ribulose bisphosphate carboxylase activase small isoform OS=Oryza sativa subsp. japonica PE=2 SV=1
Locus_85_Transcript_8/10_Confidence_0.080_Length_1712	tr|G8CTM8|G8CTM8_ORYSJ	2e-176	Ribulose bisphosphate carboxylase activase small isoform OS=Oryza sativa subsp. japonica PE=2 SV=1
Locus_85_Transcript_9/10_Confidence_0.120_Length_1928	tr|G8CTM8|G8CTM8_ORYSJ	8e-49	Ribulose bisphosphate carboxylase activase small isoform OS=Oryza sativa subsp. japonica PE=2 SV=1
Locus_85_Transcript_10/10_Confidence_0.120_Length_2122	tr|H2KW98|H2KW98_ORYSJ	9e-53	Ribulose bisphosphate carboxylase/oxygenase activase, chloroplast, putative, expressed OS=Oryza sativa subsp. japonica GN=LOC_Os11g47970 PE=4 SV=1
Locus_86_Transcript_1/10_Confidence_0.630_Length_1791	tr|B8BHQ3|B8BHQ3_ORYSI	6e-89	Uncharacterized protein OS=Oryza sativa subsp. indica GN=OsI_34201 PE=2 SV=1
Locus_86_Transcript_2/10_Confidence_0.593_Length_2885	tr|B8BHQ3|B8BHQ3_ORYSI	1e-90	Uncharacterized protein OS=Oryza sativa subsp. indica GN=OsI_34201 PE=2 SV=1
Locus_86_Transcript_3/10_Confidence_0.593_Length_1888	tr|B8BHQ3|B8BHQ3_ORYSI	8e-48	Uncharacterized protein OS=Oryza sativa subsp. indica GN=OsI_34201 PE=2 SV=1
Locus_86_Transcript_4/10_Confidence_0.593_Length_1801	tr|B8BHQ3|B8BHQ3_ORYSI	6e-76	Uncharacterized protein OS=Oryza sativa subsp. indica GN=OsI_34201 PE=2 SV=1
Locus_86_Transcript_5/10_Confidence_0.593_Length_1782	tr|B8BHQ3|B8BHQ3_ORYSI	5e-89	Uncharacterized protein OS=Oryza sativa subsp. indica GN=OsI_34201 PE=2 SV=1
Locus_86_Transcript_6/10_Confidence_0.593_Length_1947	tr|B8BHQ3|B8BHQ3_ORYSI	1e-54	Uncharacterized protein OS=Oryza sativa subsp. indica GN=OsI_34201 PE=2 SV=1
Locus_86_Transcript_7/10_Confidence_0.630_Length_2973	tr|B8BHQ3|B8BHQ3_ORYSI	9e-91	Uncharacterized protein OS=Oryza sativa subsp. indica GN=OsI_34201 PE=2 SV=1
Locus_86_Transcript_8/10_Confidence_0.593_Length_2068	tr|B8BHQ3|B8BHQ3_ORYSI	2e-42	Uncharacterized protein OS=Oryza sativa subsp. indica GN=OsI_34201 PE=2 SV=1
Locus_86_Transcript_9/10_Confidence_0.222_Length_1669	tr|Q0IWM5|Q0IWM5_ORYSJ	2e-15	Os10g0499600 protein (Fragment) OS=Oryza sativa subsp. japonica GN=Os10g0499600 PE=2 SV=1
Locus_86_Transcript_10/10_Confidence_0.593_Length_1716	tr|B8BHQ3|B8BHQ3_ORYSI	1e-94	Uncharacterized protein OS=Oryza sativa subsp. indica GN=OsI_34201 PE=2 SV=1
Locus_87_Transcript_1/2_Confidence_0.833_Length_1476	tr|A2YHI1|A2YHI1_ORYSI	3e-64	Putative uncharacterized protein OS=Oryza sativa subsp. indica GN=OsI_24652 PE=2 SV=1
Locus_87_Transcript_2/2_Confidence_0.833_Length_1193	tr|B8B833|B8B833_ORYSI	2e-101	Putative uncharacterized protein OS=Oryza sativa subsp. indica GN=OsI_26733 PE=2 SV=1
Locus_88_Transcript_1/7_Confidence_0.333_Length_1389	tr|B7E6Z4|B7E6Z4_ORYSJ	3e-34	L-ascorbate peroxodase 1 OS=Oryza sativa subsp. japonica PE=2 SV=1
Locus_88_Transcript_2/7_Confidence_0.556_Length_2207	tr|B7E6Z4|B7E6Z4_ORYSJ	6e-62	L-ascorbate peroxodase 1 OS=Oryza sativa subsp. japonica PE=2 SV=1
Locus_88_Transcript_3/7_Confidence_0.611_Length_2251	tr|B7E6Z4|B7E6Z4_ORYSJ	8e-54	L-ascorbate peroxodase 1 OS=Oryza sativa subsp. japonica PE=2 SV=1
Locus_88_Transcript_4/7_Confidence_0.222_Length_652	tr|B7E6Z4|B7E6Z4_ORYSJ	3e-27	L-ascorbate peroxodase 1 OS=Oryza sativa subsp. japonica PE=2 SV=1
Locus_88_Transcript_5/7_Confidence_0.667_Length_3249	tr|B7E6Z4|B7E6Z4_ORYSJ	3e-39	L-ascorbate peroxodase 1 OS=Oryza sativa subsp. japonica PE=2 SV=1
Locus_88_Transcript_6/7_Confidence_0.667_Length_2477	tr|B7E6Z4|B7E6Z4_ORYSJ	3e-41	L-ascorbate peroxodase 1 OS=Oryza sativa subsp. japonica PE=2 SV=1
Locus_88_Transcript_7/7_Confidence_0.611_Length_2157	tr|B7E6Z4|B7E6Z4_ORYSJ	2e-55	L-ascorbate peroxodase 1 OS=Oryza sativa subsp. japonica PE=2 SV=1
Locus_89_Transcript_1/2_Confidence_1.000_Length_2131	tr|A3BC59|A3BC59_ORYSJ	3e-63	Putative uncharacterized protein OS=Oryza sativa subsp. japonica GN=OsJ_21490 PE=3 SV=1
Locus_89_Transcript_2/2_Confidence_0.800_Length_948	tr|A2XYQ9|A2XYQ9_ORYSI	2e-101	Putative uncharacterized protein OS=Oryza sativa subsp. indica GN=OsI_17840 PE=2 SV=1
Locus_90_Transcript_1/10_Confidence_0.414_Length_1368	tr|B8BC84|B8BC84_ORYSI	1e-61	Putative uncharacterized protein OS=Oryza sativa subsp. indica GN=OsI_28383 PE=2 SV=1
Locus_90_Transcript_2/10_Confidence_0.552_Length_1397	sp|Q0J709|UP12_ORYSJ	5e-63	Unknown protein DS12 from 2D-PAGE of leaf, chloroplastic OS=Oryza sativa subsp. japonica GN=Os08g0242700 PE=2 SV=2
Locus_90_Transcript_3/10_Confidence_0.276_Length_1128	tr|B8BC84|B8BC84_ORYSI	4e-20	Putative uncharacterized protein OS=Oryza sativa subsp. indica GN=OsI_28383 PE=2 SV=1
Locus_90_Transcript_4/10_Confidence_0.483_Length_1475	tr|Q2QXL3|Q2QXL3_ORYSJ	5e-46	ACT domain-containing protein, putative, expressed OS=Oryza sativa subsp. japonica GN=LOC_Os12g05650 PE=2 SV=1
Locus_90_Transcript_5/10_Confidence_0.241_Length_1499	sp|Q0J709|UP12_ORYSJ	3e-17	Unknown protein DS12 from 2D-PAGE of leaf, chloroplastic OS=Oryza sativa subsp. japonica GN=Os08g0242700 PE=2 SV=2
Locus_90_Transcript_6/10_Confidence_0.241_Length_933	tr|B8BC84|B8BC84_ORYSI	1e-17	Putative uncharacterized protein OS=Oryza sativa subsp. indica GN=OsI_28383 PE=2 SV=1
Locus_90_Transcript_7/10_Confidence_0.483_Length_1473	tr|B8BC84|B8BC84_ORYSI	1e-84	Putative uncharacterized protein OS=Oryza sativa subsp. indica GN=OsI_28383 PE=2 SV=1
Locus_90_Transcript_8/10_Confidence_0.483_Length_2106	sp|Q0J709|UP12_ORYSJ	8e-74	Unknown protein DS12 from 2D-PAGE of leaf, chloroplastic OS=Oryza sativa subsp. japonica GN=Os08g0242700 PE=2 SV=2
Locus_90_Transcript_9/10_Confidence_0.241_Length_826	tr|B8BC84|B8BC84_ORYSI	4e-33	Putative uncharacterized protein OS=Oryza sativa subsp. indica GN=OsI_28383 PE=2 SV=1
Locus_90_Transcript_10/10_Confidence_0.483_Length_1372	sp|Q0J709|UP12_ORYSJ	3e-76	Unknown protein DS12 from 2D-PAGE of leaf, chloroplastic OS=Oryza sativa subsp. japonica GN=Os08g0242700 PE=2 SV=2
Locus_91_Transcript_1/10_Confidence_0.600_Length_4273	tr|Q9FW70|Q9FW70_ORYSJ	0	Kinesin-like protein OS=Oryza sativa subsp. japonica GN=OSJNBa0026L12.18 PE=2 SV=1
Locus_91_Transcript_2/10_Confidence_0.233_Length_2047	tr|B8Q899|B8Q899_ORYSI	1e-68	SKIP interacting protein 13 OS=Oryza sativa subsp. indica GN=SIP13 PE=2 SV=1
Locus_91_Transcript_3/10_Confidence_0.500_Length_3868	tr|A3C6F4|A3C6F4_ORYSJ	0	Putative uncharacterized protein OS=Oryza sativa subsp. japonica GN=OsJ_32142 PE=3 SV=1
Locus_91_Transcript_4/10_Confidence_0.500_Length_4275	tr|A3C6F4|A3C6F4_ORYSJ	0	Putative uncharacterized protein OS=Oryza sativa subsp. japonica GN=OsJ_32142 PE=3 SV=1
Locus_91_Transcript_5/10_Confidence_0.433_Length_3957	tr|A3C6F4|A3C6F4_ORYSJ	0	Putative uncharacterized protein OS=Oryza sativa subsp. japonica GN=OsJ_32142 PE=3 SV=1
Locus_91_Transcript_6/10_Confidence_0.567_Length_4113	tr|A3C6F4|A3C6F4_ORYSJ	0	Putative uncharacterized protein OS=Oryza sativa subsp. japonica GN=OsJ_32142 PE=3 SV=1
Locus_91_Transcript_7/10_Confidence_0.567_Length_4116	tr|A3C6F4|A3C6F4_ORYSJ	0	Putative uncharacterized protein OS=Oryza sativa subsp. japonica GN=OsJ_32142 PE=3 SV=1
Locus_91_Transcript_8/10_Confidence_0.500_Length_3986	tr|A3C6F4|A3C6F4_ORYSJ	0	Putative uncharacterized protein OS=Oryza sativa subsp. japonica GN=OsJ_32142 PE=3 SV=1
Locus_91_Transcript_9/10_Confidence_0.467_Length_3917	tr|Q7XCW8|Q7XCW8_ORYSJ	0	Kinesin heavy chain, putative, expressed OS=Oryza sativa subsp. japonica GN=LOC_Os10g36880 PE=3 SV=2
Locus_91_Transcript_10/10_Confidence_0.567_Length_4113	tr|A3C6F4|A3C6F4_ORYSJ	0	Putative uncharacterized protein OS=Oryza sativa subsp. japonica GN=OsJ_32142 PE=3 SV=1
Locus_92_Transcript_1/10_Confidence_0.571_Length_3678	tr|A2Z4C5|A2Z4C5_ORYSI	4e-52	Uncharacterized protein OS=Oryza sativa subsp. indica GN=OsI_32501 PE=2 SV=1
Locus_92_Transcript_2/10_Confidence_0.571_Length_2618	tr|Q9AYJ2|Q9AYJ2_ORYSJ	1e-51	Putative inositol 1,3,4-trisphosphate 5/6-kinase OS=Oryza sativa subsp. japonica GN=OSJNBa0071K19.6 PE=2 SV=2
Locus_92_Transcript_3/10_Confidence_0.200_Length_2222	tr|A2WXD9|A2WXD9_ORYSI	4e-17	Putative uncharacterized protein OS=Oryza sativa subsp. indica GN=OsI_04589 PE=2 SV=1
Locus_92_Transcript_4/10_Confidence_0.286_Length_1374	tr|A2WXD9|A2WXD9_ORYSI	7e-46	Putative uncharacterized protein OS=Oryza sativa subsp. indica GN=OsI_04589 PE=2 SV=1
Locus_92_Transcript_5/10_Confidence_0.543_Length_2778	tr|B9F6M0|B9F6M0_ORYSJ	2e-86	Putative uncharacterized protein OS=Oryza sativa subsp. japonica GN=OsJ_10020 PE=2 SV=1
Locus_92_Transcript_6/10_Confidence_0.600_Length_3833	tr|A2Z4C5|A2Z4C5_ORYSI	4e-52	Uncharacterized protein OS=Oryza sativa subsp. indica GN=OsI_32501 PE=2 SV=1
Locus_92_Transcript_7/10_Confidence_0.514_Length_2463	tr|B9F6M0|B9F6M0_ORYSJ	3e-87	Putative uncharacterized protein OS=Oryza sativa subsp. japonica GN=OsJ_10020 PE=2 SV=1
Locus_92_Transcript_8/10_Confidence_0.371_Length_1851	tr|A2WXD9|A2WXD9_ORYSI	4e-45	Putative uncharacterized protein OS=Oryza sativa subsp. indica GN=OsI_04589 PE=2 SV=1
Locus_92_Transcript_9/10_Confidence_0.257_Length_2826	tr|A2WXD9|A2WXD9_ORYSI	2e-34	Putative uncharacterized protein OS=Oryza sativa subsp. indica GN=OsI_04589 PE=2 SV=1
Locus_92_Transcript_10/10_Confidence_0.371_Length_2949	tr|A2WXD9|A2WXD9_ORYSI	5e-44	Putative uncharacterized protein OS=Oryza sativa subsp. indica GN=OsI_04589 PE=2 SV=1
Locus_93_Transcript_1/3_Confidence_0.400_Length_1242	tr|Q8GRU9|Q8GRU9_ORYSI	2e-104	Phosphoribulokinase OS=Oryza sativa subsp. indica GN=OsI_08574 PE=2 SV=1
Locus_93_Transcript_2/3_Confidence_0.600_Length_2011	tr|Q8GRU9|Q8GRU9_ORYSI	0	Phosphoribulokinase OS=Oryza sativa subsp. indica GN=OsI_08574 PE=2 SV=1
Locus_93_Transcript_3/3_Confidence_0.600_Length_2013	tr|A2XX29|A2XX29_ORYSI	7e-132	Phosphoribulokinase OS=Oryza sativa subsp. indica GN=OsI_17227 PE=2 SV=1
Locus_94_Transcript_1/1_Confidence_1.000_Length_748	tr|B8B5F5|B8B5F5_ORYSI	3e-78	Putative uncharacterized protein OS=Oryza sativa subsp. indica GN=OsI_25737 PE=2 SV=1
Locus_95_Transcript_1/4_Confidence_0.500_Length_833	tr|Q949B5|Q949B5_ORYSA	2e-10	Uncharacterized protein OS=Oryza sativa GN=W1110ERIPDM PE=2 SV=1
Locus_95_Transcript_2/4_Confidence_0.700_Length_912	tr|Q949B5|Q949B5_ORYSA	2e-07	Uncharacterized protein OS=Oryza sativa GN=W1110ERIPDM PE=2 SV=1
Locus_95_Transcript_3/4_Confidence_0.700_Length_1187	tr|Q949B5|Q949B5_ORYSA	6e-09	Uncharacterized protein OS=Oryza sativa GN=W1110ERIPDM PE=2 SV=1
Locus_95_Transcript_4/4_Confidence_0.700_Length_842	tr|Q949B5|Q949B5_ORYSA	1e-09	Uncharacterized protein OS=Oryza sativa GN=W1110ERIPDM PE=2 SV=1
Locus_96_Transcript_1/4_Confidence_0.375_Length_924	tr|B8ABI3|B8ABI3_ORYSI	4e-50	Putative uncharacterized protein OS=Oryza sativa subsp. indica GN=OsI_02761 PE=4 SV=1
Locus_96_Transcript_2/4_Confidence_0.250_Length_715	tr|B8AX91|B8AX91_ORYSI	3e-43	Putative uncharacterized protein OS=Oryza sativa subsp. indica GN=OsI_21195 PE=2 SV=1
Locus_96_Transcript_3/4_Confidence_0.375_Length_1246	tr|B8ABI3|B8ABI3_ORYSI	6e-80	Putative uncharacterized protein OS=Oryza sativa subsp. indica GN=OsI_02761 PE=4 SV=1
Locus_96_Transcript_4/4_Confidence_0.500_Length_1395	tr|B8ABI3|B8ABI3_ORYSI	7e-136	Putative uncharacterized protein OS=Oryza sativa subsp. indica GN=OsI_02761 PE=4 SV=1
Locus_97_Transcript_1/1_Confidence_1.000_Length_973	tr|Q93XP4|Q93XP4_ORYSA	2e-45	Putative transcription factor OsGLK2 (Fragment) OS=Oryza sativa GN=Glk2 PE=2 SV=1
Locus_98_Transcript_1/7_Confidence_0.556_Length_1806	tr|A2X6X3|A2X6X3_ORYSI	2e-142	Putative uncharacterized protein OS=Oryza sativa subsp. indica GN=OsI_07963 PE=2 SV=1
Locus_98_Transcript_2/7_Confidence_0.667_Length_1713	tr|B9F0X9|B9F0X9_ORYSJ	2e-113	Putative uncharacterized protein OS=Oryza sativa subsp. japonica GN=OsJ_07418 PE=4 SV=1
Locus_98_Transcript_3/7_Confidence_0.611_Length_1795	tr|A2X6X3|A2X6X3_ORYSI	9e-161	Putative uncharacterized protein OS=Oryza sativa subsp. indica GN=OsI_07963 PE=2 SV=1
Locus_98_Transcript_4/7_Confidence_0.667_Length_1911	tr|A2X6X3|A2X6X3_ORYSI	1e-160	Putative uncharacterized protein OS=Oryza sativa subsp. indica GN=OsI_07963 PE=2 SV=1
Locus_98_Transcript_5/7_Confidence_0.444_Length_622	tr|B9F0X9|B9F0X9_ORYSJ	1e-08	Putative uncharacterized protein OS=Oryza sativa subsp. japonica GN=OsJ_07418 PE=4 SV=1
Locus_98_Transcript_6/7_Confidence_0.667_Length_2768	tr|A2X6X3|A2X6X3_ORYSI	4e-157	Putative uncharacterized protein OS=Oryza sativa subsp. indica GN=OsI_07963 PE=2 SV=1
Locus_98_Transcript_7/7_Confidence_0.667_Length_1810	tr|A2X6X3|A2X6X3_ORYSI	8e-161	Putative uncharacterized protein OS=Oryza sativa subsp. indica GN=OsI_07963 PE=2 SV=1
Locus_99_Transcript_1/2_Confidence_0.667_Length_1224	tr|Q9SDB9|Q9SDB9_ORYSJ	5e-15	Os01g0268800 protein OS=Oryza sativa subsp. japonica GN=P0011D01.31 PE=2 SV=1
Locus_99_Transcript_2/2_Confidence_0.667_Length_1217	tr|Q9SDB9|Q9SDB9_ORYSJ	1e-107	Os01g0268800 protein OS=Oryza sativa subsp. japonica GN=P0011D01.31 PE=2 SV=1
Locus_100_Transcript_1/6_Confidence_0.500_Length_1747	tr|B8B8E9|B8B8E9_ORYSI	6e-71	Putative uncharacterized protein OS=Oryza sativa subsp. indica GN=OsI_25360 PE=2 SV=1
Locus_100_Transcript_2/6_Confidence_0.500_Length_1637	tr|B8B8E9|B8B8E9_ORYSI	6e-71	Putative uncharacterized protein OS=Oryza sativa subsp. indica GN=OsI_25360 PE=2 SV=1
Locus_100_Transcript_3/6_Confidence_0.500_Length_1727	tr|B8B8E9|B8B8E9_ORYSI	1e-67	Putative uncharacterized protein OS=Oryza sativa subsp. indica GN=OsI_25360 PE=2 SV=1
Locus_100_Transcript_4/6_Confidence_0.500_Length_1721	tr|B8B8E9|B8B8E9_ORYSI	2e-71	Putative uncharacterized protein OS=Oryza sativa subsp. indica GN=OsI_25360 PE=2 SV=1
Locus_100_Transcript_5/6_Confidence_0.611_Length_2554	tr|B8B8E9|B8B8E9_ORYSI	2e-104	Putative uncharacterized protein OS=Oryza sativa subsp. indica GN=OsI_25360 PE=2 SV=1
Locus_100_Transcript_6/6_Confidence_0.500_Length_1641	tr|B8B8E9|B8B8E9_ORYSI	2e-71	Putative uncharacterized protein OS=Oryza sativa subsp. indica GN=OsI_25360 PE=2 SV=1
Locus_101_Transcript_1/10_Confidence_0.517_Length_2722	tr|B8AWU3|B8AWU3_ORYSI	2e-48	Putative uncharacterized protein OS=Oryza sativa subsp. indica GN=OsI_21063 PE=2 SV=1
Locus_101_Transcript_2/10_Confidence_0.483_Length_2463	tr|B8AWU3|B8AWU3_ORYSI	9e-49	Putative uncharacterized protein OS=Oryza sativa subsp. indica GN=OsI_21063 PE=2 SV=1
Locus_101_Transcript_3/10_Confidence_0.207_Length_1144	tr|B8AWU3|B8AWU3_ORYSI	5e-51	Putative uncharacterized protein OS=Oryza sativa subsp. indica GN=OsI_21063 PE=2 SV=1
Locus_101_Transcript_4/10_Confidence_0.276_Length_990	tr|Q65XL2|Q65XL2_ORYSJ	2e-19	Os05g0571400 protein OS=Oryza sativa subsp. japonica GN=OJ1735_C10.6 PE=2 SV=1
Locus_101_Transcript_5/10_Confidence_0.621_Length_2926	tr|B8AWU3|B8AWU3_ORYSI	3e-48	Putative uncharacterized protein OS=Oryza sativa subsp. indica GN=OsI_21063 PE=2 SV=1
Locus_101_Transcript_6/10_Confidence_0.483_Length_2619	tr|B8AWU3|B8AWU3_ORYSI	1e-48	Putative uncharacterized protein OS=Oryza sativa subsp. indica GN=OsI_21063 PE=2 SV=1
Locus_101_Transcript_7/10_Confidence_0.069_Length_742	tr|Q65XL2|Q65XL2_ORYSJ	1e-20	Os05g0571400 protein OS=Oryza sativa subsp. japonica GN=OJ1735_C10.6 PE=2 SV=1
Locus_101_Transcript_8/10_Confidence_0.586_Length_3349	tr|Q6B6Q8|Q6B6Q8_ORYSI	3e-35	Transcription factor WRKY69 OS=Oryza sativa subsp. indica GN=WRKY69 PE=2 SV=1
Locus_101_Transcript_9/10_Confidence_0.621_Length_3109	tr|B8AWU3|B8AWU3_ORYSI	4e-48	Putative uncharacterized protein OS=Oryza sativa subsp. indica GN=OsI_21063 PE=2 SV=1
Locus_101_Transcript_10/10_Confidence_0.621_Length_2843	tr|B8AWU3|B8AWU3_ORYSI	3e-48	Putative uncharacterized protein OS=Oryza sativa subsp. indica GN=OsI_21063 PE=2 SV=1
Locus_102_Transcript_1/2_Confidence_0.750_Length_3014	tr|A2ZPR4|A2ZPR4_ORYSJ	2e-94	Uncharacterized protein OS=Oryza sativa subsp. japonica GN=OsJ_00545 PE=4 SV=1
Locus_102_Transcript_2/2_Confidence_0.750_Length_1418	tr|A2YMJ8|A2YMJ8_ORYSI	1e-29	Cytochrome b6-f complex iron-sulfur subunit OS=Oryza sativa subsp. indica GN=OsI_26450 PE=2 SV=1
Locus_103_Transcript_1/5_Confidence_0.462_Length_697	tr|A3AD50|A3AD50_ORYSJ	2e-43	Putative uncharacterized protein OS=Oryza sativa subsp. japonica GN=OsJ_09043 PE=2 SV=1
Locus_103_Transcript_2/5_Confidence_0.538_Length_1632	tr|A3AD50|A3AD50_ORYSJ	8e-132	Putative uncharacterized protein OS=Oryza sativa subsp. japonica GN=OsJ_09043 PE=2 SV=1
Locus_103_Transcript_3/5_Confidence_0.769_Length_2320	tr|A3AD50|A3AD50_ORYSJ	2e-97	Putative uncharacterized protein OS=Oryza sativa subsp. japonica GN=OsJ_09043 PE=2 SV=1
Locus_103_Transcript_4/5_Confidence_0.615_Length_2943	tr|A3AD50|A3AD50_ORYSJ	2e-120	Putative uncharacterized protein OS=Oryza sativa subsp. japonica GN=OsJ_09043 PE=2 SV=1
Locus_103_Transcript_5/5_Confidence_0.538_Length_1542	tr|A3AD50|A3AD50_ORYSJ	2e-138	Putative uncharacterized protein OS=Oryza sativa subsp. japonica GN=OsJ_09043 PE=2 SV=1
Locus_104_Transcript_1/3_Confidence_0.286_Length_663	tr|B8AK61|B8AK61_ORYSI	6e-15	Putative uncharacterized protein OS=Oryza sativa subsp. indica GN=OsI_12116 PE=4 SV=1
Locus_104_Transcript_2/3_Confidence_0.286_Length_854	tr|Q10JD1|Q10JD1_ORYSJ	7e-05	Retrotransposon protein, putative, Ty1-copia subclass OS=Oryza sativa subsp. japonica GN=LOC_Os03g31134 PE=4 SV=1
Locus_104_Transcript_3/3_Confidence_0.714_Length_1100	tr|Q5KQL3|Q5KQL3_ORYSJ	5e-55	Putative ribosomal protein S19 OS=Oryza sativa subsp. japonica GN=Os03g31130 PE=4 SV=1
Locus_105_Transcript_5/6_Confidence_0.235_Length_1113	tr|A2XEH2|A2XEH2_ORYSI	2e-10	Putative uncharacterized protein OS=Oryza sativa subsp. indica GN=OsI_10729 PE=2 SV=1
Locus_106_Transcript_1/6_Confidence_0.308_Length_1362	tr|Q6I587|Q6I587_ORYSJ	0	Os05g0585500 protein OS=Oryza sativa subsp. japonica GN=OSJNBa0009C07.9 PE=2 SV=1
Locus_106_Transcript_2/6_Confidence_0.385_Length_1899	tr|Q6I587|Q6I587_ORYSJ	0	Os05g0585500 protein OS=Oryza sativa subsp. japonica GN=OSJNBa0009C07.9 PE=2 SV=1
Locus_106_Transcript_3/6_Confidence_0.462_Length_1552	tr|A2ZVI7|A2ZVI7_ORYSJ	0	Uncharacterized protein OS=Oryza sativa subsp. japonica GN=OsJ_02652 PE=2 SV=1
Locus_106_Transcript_4/6_Confidence_0.231_Length_917	tr|A2ZVI7|A2ZVI7_ORYSJ	0	Uncharacterized protein OS=Oryza sativa subsp. japonica GN=OsJ_02652 PE=2 SV=1
Locus_106_Transcript_5/6_Confidence_0.385_Length_1789	tr|Q6I587|Q6I587_ORYSJ	0	Os05g0585500 protein OS=Oryza sativa subsp. japonica GN=OSJNBa0009C07.9 PE=2 SV=1
Locus_106_Transcript_6/6_Confidence_0.462_Length_1462	tr|A2ZVI7|A2ZVI7_ORYSJ	0	Uncharacterized protein OS=Oryza sativa subsp. japonica GN=OsJ_02652 PE=2 SV=1
Locus_107_Transcript_3/12_Confidence_0.213_Length_1601	tr|Q7F1E4|Q7F1E4_ORYSJ	3e-112	Os08g0526300 protein OS=Oryza sativa subsp. japonica GN=OJ1191_A10.128 PE=4 SV=1
Locus_107_Transcript_4/12_Confidence_0.404_Length_1882	tr|Q7F1E4|Q7F1E4_ORYSJ	3e-96	Os08g0526300 protein OS=Oryza sativa subsp. japonica GN=OJ1191_A10.128 PE=4 SV=1
Locus_107_Transcript_5/12_Confidence_0.404_Length_2383	tr|B8B8V8|B8B8V8_ORYSI	2e-49	Putative uncharacterized protein OS=Oryza sativa subsp. indica GN=OsI_29970 PE=2 SV=1
Locus_107_Transcript_6/12_Confidence_0.404_Length_2077	tr|Q7F1E4|Q7F1E4_ORYSJ	4e-110	Os08g0526300 protein OS=Oryza sativa subsp. japonica GN=OJ1191_A10.128 PE=4 SV=1
Locus_107_Transcript_7/12_Confidence_0.362_Length_1383	tr|B7E6T2|B7E6T2_ORYSJ	2e-58	cDNA clone:001-038-D09, full insert sequence OS=Oryza sativa subsp. japonica PE=2 SV=1
Locus_107_Transcript_9/12_Confidence_0.340_Length_1954	tr|Q7F1E4|Q7F1E4_ORYSJ	7e-101	Os08g0526300 protein OS=Oryza sativa subsp. japonica GN=OJ1191_A10.128 PE=4 SV=1
Locus_107_Transcript_10/12_Confidence_0.213_Length_1969	tr|Q7F1E4|Q7F1E4_ORYSJ	2e-84	Os08g0526300 protein OS=Oryza sativa subsp. japonica GN=OJ1191_A10.128 PE=4 SV=1
Locus_107_Transcript_11/12_Confidence_0.383_Length_2074	tr|Q7F1E4|Q7F1E4_ORYSJ	9e-79	Os08g0526300 protein OS=Oryza sativa subsp. japonica GN=OJ1191_A10.128 PE=4 SV=1
Locus_107_Transcript_12/12_Confidence_0.404_Length_1755	tr|Q7F1E4|Q7F1E4_ORYSJ	2e-111	Os08g0526300 protein OS=Oryza sativa subsp. japonica GN=OJ1191_A10.128 PE=4 SV=1
Locus_108_Transcript_1/6_Confidence_0.667_Length_2499	tr|Q0DLD9|Q0DLD9_ORYSJ	2e-175	Os05g0106700 protein OS=Oryza sativa subsp. japonica GN=Os05g0106700 PE=4 SV=1
Locus_108_Transcript_2/6_Confidence_0.133_Length_1746	tr|Q0DLD9|Q0DLD9_ORYSJ	6e-179	Os05g0106700 protein OS=Oryza sativa subsp. japonica GN=Os05g0106700 PE=4 SV=1
Locus_108_Transcript_3/6_Confidence_0.600_Length_2877	tr|Q0DLD9|Q0DLD9_ORYSJ	1e-174	Os05g0106700 protein OS=Oryza sativa subsp. japonica GN=Os05g0106700 PE=4 SV=1
Locus_108_Transcript_4/6_Confidence_0.467_Length_2071	tr|Q0DLD9|Q0DLD9_ORYSJ	6e-178	Os05g0106700 protein OS=Oryza sativa subsp. japonica GN=Os05g0106700 PE=4 SV=1
Locus_108_Transcript_5/6_Confidence_0.533_Length_2981	tr|Q0DLD9|Q0DLD9_ORYSJ	3e-174	Os05g0106700 protein OS=Oryza sativa subsp. japonica GN=Os05g0106700 PE=4 SV=1
Locus_108_Transcript_6/6_Confidence_0.600_Length_2907	tr|Q0DLD9|Q0DLD9_ORYSJ	1e-174	Os05g0106700 protein OS=Oryza sativa subsp. japonica GN=Os05g0106700 PE=4 SV=1
Locus_109_Transcript_1/9_Confidence_0.058_Length_1090	tr|A2Y7J9|A2Y7J9_ORYSI	3e-50	Putative uncharacterized protein OS=Oryza sativa subsp. indica GN=OsI_21016 PE=2 SV=1
Locus_109_Transcript_2/9_Confidence_0.096_Length_1083	tr|A6N0V3|A6N0V3_ORYSI	7e-46	Retrotransposon protein, sine subclass, expressed (Fragment) OS=Oryza sativa subsp. indica PE=2 SV=1
Locus_109_Transcript_3/9_Confidence_0.077_Length_2236	tr|A2Y7J9|A2Y7J9_ORYSI	1e-77	Putative uncharacterized protein OS=Oryza sativa subsp. indica GN=OsI_21016 PE=2 SV=1
Locus_109_Transcript_4/9_Confidence_0.058_Length_1866	tr|A2Y7J9|A2Y7J9_ORYSI	7e-78	Putative uncharacterized protein OS=Oryza sativa subsp. indica GN=OsI_21016 PE=2 SV=1
Locus_109_Transcript_5/9_Confidence_0.135_Length_3123	tr|A2Y7J9|A2Y7J9_ORYSI	9e-83	Putative uncharacterized protein OS=Oryza sativa subsp. indica GN=OsI_21016 PE=2 SV=1
Locus_109_Transcript_6/9_Confidence_0.077_Length_1933	tr|B8A762|B8A762_ORYSI	7e-77	Putative uncharacterized protein OS=Oryza sativa subsp. indica GN=OsI_03158 PE=3 SV=1
Locus_109_Transcript_7/9_Confidence_0.077_Length_2619	tr|A2Y7J9|A2Y7J9_ORYSI	6e-77	Putative uncharacterized protein OS=Oryza sativa subsp. indica GN=OsI_21016 PE=2 SV=1
Locus_109_Transcript_8/9_Confidence_0.173_Length_3748	tr|A2Y7J9|A2Y7J9_ORYSI	1e-79	Putative uncharacterized protein OS=Oryza sativa subsp. indica GN=OsI_21016 PE=2 SV=1
Locus_109_Transcript_9/9_Confidence_0.135_Length_3123	tr|A2Y7J9|A2Y7J9_ORYSI	2e-80	Putative uncharacterized protein OS=Oryza sativa subsp. indica GN=OsI_21016 PE=2 SV=1
Locus_110_Transcript_1/1_Confidence_1.000_Length_1345	tr|Q84R34|Q84R34_ORYSJ	5e-21	Expressed protein OS=Oryza sativa subsp. japonica GN=OSJNBb0016H12.18 PE=4 SV=1
Locus_111_Transcript_1/2_Confidence_0.750_Length_989	tr|A2WVK4|A2WVK4_ORYSI	2e-06	Putative uncharacterized protein OS=Oryza sativa subsp. indica GN=OsI_03925 PE=2 SV=1
Locus_111_Transcript_2/2_Confidence_0.750_Length_790	tr|A2WVK4|A2WVK4_ORYSI	6e-07	Putative uncharacterized protein OS=Oryza sativa subsp. indica GN=OsI_03925 PE=2 SV=1
Locus_112_Transcript_1/3_Confidence_0.714_Length_3213	tr|Q8LQ33|Q8LQ33_ORYSJ	0	Phosphorylase OS=Oryza sativa subsp. japonica GN=P0529H11.34 PE=2 SV=1
Locus_112_Transcript_2/3_Confidence_0.714_Length_3393	tr|B8ACF5|B8ACF5_ORYSI	0	Phosphorylase OS=Oryza sativa subsp. indica GN=OsI_04460 PE=2 SV=1
Locus_112_Transcript_3/3_Confidence_0.714_Length_3122	tr|B8ACF5|B8ACF5_ORYSI	0	Phosphorylase OS=Oryza sativa subsp. indica GN=OsI_04460 PE=2 SV=1
Locus_113_Transcript_1/1_Confidence_1.000_Length_1234	tr|A2X8B7|A2X8B7_ORYSI	1e-49	Putative uncharacterized protein OS=Oryza sativa subsp. indica GN=OsI_08475 PE=2 SV=1
Locus_114_Transcript_1/3_Confidence_0.571_Length_1898	tr|Q2QTQ1|Q2QTQ1_ORYSJ	8e-153	Cysteine desulfurase, putative, expressed OS=Oryza sativa subsp. japonica GN=LOC_Os12g18900 PE=2 SV=2
Locus_114_Transcript_2/3_Confidence_0.571_Length_1778	tr|Q2QTQ1|Q2QTQ1_ORYSJ	1e-148	Cysteine desulfurase, putative, expressed OS=Oryza sativa subsp. japonica GN=LOC_Os12g18900 PE=2 SV=2
Locus_114_Transcript_3/3_Confidence_0.571_Length_1794	tr|Q0INV6|Q0INV6_ORYSJ	8e-171	Os12g0287300 protein (Fragment) OS=Oryza sativa subsp. japonica GN=Os12g0287300 PE=2 SV=1
Locus_115_Transcript_1/5_Confidence_0.182_Length_1337	tr|Q9ZRR9|Q9ZRR9_ORYSA	2e-148	Ferredoxin dependent-glutamate synthase Fd-Gogat (Fragment) OS=Oryza sativa GN=osGog PE=2 SV=1
Locus_115_Transcript_2/5_Confidence_0.455_Length_3248	sp|Q69RJ0|GLTB_ORYSJ	0	Ferredoxin-dependent glutamate synthase, chloroplastic OS=Oryza sativa subsp. japonica GN=GLU PE=2 SV=2
Locus_115_Transcript_3/5_Confidence_0.273_Length_2125	tr|Q9ZRR9|Q9ZRR9_ORYSA	0	Ferredoxin dependent-glutamate synthase Fd-Gogat (Fragment) OS=Oryza sativa GN=osGog PE=2 SV=1
Locus_115_Transcript_4/5_Confidence_0.182_Length_1257	sp|Q69RJ0|GLTB_ORYSJ	2e-14	Ferredoxin-dependent glutamate synthase, chloroplastic OS=Oryza sativa subsp. japonica GN=GLU PE=2 SV=2
Locus_115_Transcript_5/5_Confidence_0.545_Length_5669	sp|Q69RJ0|GLTB_ORYSJ	0	Ferredoxin-dependent glutamate synthase, chloroplastic OS=Oryza sativa subsp. japonica GN=GLU PE=2 SV=2
Locus_116_Transcript_1/2_Confidence_0.571_Length_981	tr|Q75HV2|Q75HV2_ORYSJ	5e-27	Putative uncharacterized protein OSJNBb0092G21.13 OS=Oryza sativa subsp. japonica GN=OSJNBb0092G21.13 PE=2 SV=1
Locus_116_Transcript_2/2_Confidence_0.714_Length_1121	tr|Q75HV2|Q75HV2_ORYSJ	5e-78	Putative uncharacterized protein OSJNBb0092G21.13 OS=Oryza sativa subsp. japonica GN=OSJNBb0092G21.13 PE=2 SV=1
Locus_117_Transcript_1/2_Confidence_0.750_Length_2387	sp|Q8S059|STAD2_ORYSJ	0	Acyl-[acyl-carrier-protein] desaturase 2, chloroplastic OS=Oryza sativa subsp. japonica GN=SSI2 PE=2 SV=1
Locus_117_Transcript_2/2_Confidence_0.500_Length_1903	sp|Q8S059|STAD2_ORYSJ	1e-162	Acyl-[acyl-carrier-protein] desaturase 2, chloroplastic OS=Oryza sativa subsp. japonica GN=SSI2 PE=2 SV=1
Locus_118_Transcript_2/11_Confidence_0.233_Length_2058	tr|Q0JKY8|Q0JKY8_ORYSJ	1e-28	Carbonic anhydrase (Fragment) OS=Oryza sativa subsp. japonica GN=Os01g0639900 PE=3 SV=1
Locus_118_Transcript_3/11_Confidence_0.400_Length_3431	tr|B8AX49|B8AX49_ORYSI	2e-165	Putative uncharacterized protein OS=Oryza sativa subsp. indica GN=OsI_21112 PE=2 SV=1
Locus_118_Transcript_4/11_Confidence_0.433_Length_4633	tr|B8AX49|B8AX49_ORYSI	9e-75	Putative uncharacterized protein OS=Oryza sativa subsp. indica GN=OsI_21112 PE=2 SV=1
Locus_118_Transcript_5/11_Confidence_0.367_Length_3281	tr|B8AX49|B8AX49_ORYSI	6e-166	Putative uncharacterized protein OS=Oryza sativa subsp. indica GN=OsI_21112 PE=2 SV=1
Locus_118_Transcript_6/11_Confidence_0.200_Length_2047	tr|A2WT25|A2WT25_ORYSI	2e-19	Carbonic anhydrase OS=Oryza sativa subsp. indica GN=OsI_03015 PE=3 SV=1
Locus_118_Transcript_7/11_Confidence_0.167_Length_3133	tr|A2XIG7|A2XIG7_ORYSI	2e-94	Putative uncharacterized protein OS=Oryza sativa subsp. indica GN=OsI_12229 PE=2 SV=1
Locus_118_Transcript_8/11_Confidence_0.300_Length_2301	tr|B9EY99|B9EY99_ORYSJ	2e-16	Carbonic anhydrase OS=Oryza sativa subsp. japonica GN=OsJ_02776 PE=3 SV=1
Locus_118_Transcript_9/11_Confidence_0.433_Length_4265	tr|B8AX49|B8AX49_ORYSI	7e-163	Putative uncharacterized protein OS=Oryza sativa subsp. indica GN=OsI_21112 PE=2 SV=1
Locus_118_Transcript_10/11_Confidence_0.333_Length_2619	tr|A2WT25|A2WT25_ORYSI	3e-26	Carbonic anhydrase OS=Oryza sativa subsp. indica GN=OsI_03015 PE=3 SV=1
Locus_118_Transcript_11/11_Confidence_0.433_Length_4005	tr|B8AX49|B8AX49_ORYSI	1e-163	Putative uncharacterized protein OS=Oryza sativa subsp. indica GN=OsI_21112 PE=2 SV=1
Locus_119_Transcript_1/1_Confidence_1.000_Length_1145	tr|B8AYY5|B8AYY5_ORYSI	3e-32	Putative uncharacterized protein OS=Oryza sativa subsp. indica GN=OsI_18722 PE=2 SV=1
Locus_120_Transcript_1/10_Confidence_0.405_Length_2478	tr|F4MGF9|F4MGF9_ORYSJ	0	Nonphototropic hypocotyl protein 1, putative, expressed OS=Oryza sativa subsp. japonica GN=LOC_Os12g01140 PE=4 SV=1
Locus_120_Transcript_2/10_Confidence_0.429_Length_2484	tr|F4MGF9|F4MGF9_ORYSJ	0	Nonphototropic hypocotyl protein 1, putative, expressed OS=Oryza sativa subsp. japonica GN=LOC_Os12g01140 PE=4 SV=1
Locus_120_Transcript_3/10_Confidence_0.357_Length_2566	tr|F4MGF9|F4MGF9_ORYSJ	0	Nonphototropic hypocotyl protein 1, putative, expressed OS=Oryza sativa subsp. japonica GN=LOC_Os12g01140 PE=4 SV=1
Locus_120_Transcript_4/10_Confidence_0.286_Length_2052	tr|B7ECP0|B7ECP0_ORYSJ	0	Nonphototropic hypocotyl protein 1, putative, expressed OS=Oryza sativa subsp. japonica GN=LOC_Os12g01140 PE=2 SV=1
Locus_120_Transcript_5/10_Confidence_0.286_Length_2083	tr|B7ECP0|B7ECP0_ORYSJ	0	Nonphototropic hypocotyl protein 1, putative, expressed OS=Oryza sativa subsp. japonica GN=LOC_Os12g01140 PE=2 SV=1
Locus_120_Transcript_6/10_Confidence_0.143_Length_1031	tr|B7ECP0|B7ECP0_ORYSJ	3e-125	Nonphototropic hypocotyl protein 1, putative, expressed OS=Oryza sativa subsp. japonica GN=LOC_Os12g01140 PE=2 SV=1
Locus_120_Transcript_7/10_Confidence_0.429_Length_3098	tr|B7ECP0|B7ECP0_ORYSJ	3e-132	Nonphototropic hypocotyl protein 1, putative, expressed OS=Oryza sativa subsp. japonica GN=LOC_Os12g01140 PE=2 SV=1
Locus_120_Transcript_8/10_Confidence_0.286_Length_2273	tr|F4MGF9|F4MGF9_ORYSJ	0	Nonphototropic hypocotyl protein 1, putative, expressed OS=Oryza sativa subsp. japonica GN=LOC_Os12g01140 PE=4 SV=1
Locus_120_Transcript_9/10_Confidence_0.357_Length_2478	tr|F4MGF9|F4MGF9_ORYSJ	0	Nonphototropic hypocotyl protein 1, putative, expressed OS=Oryza sativa subsp. japonica GN=LOC_Os12g01140 PE=4 SV=1
Locus_120_Transcript_10/10_Confidence_0.286_Length_1925	tr|B7ECP0|B7ECP0_ORYSJ	0	Nonphototropic hypocotyl protein 1, putative, expressed OS=Oryza sativa subsp. japonica GN=LOC_Os12g01140 PE=2 SV=1
Locus_121_Transcript_5/17_Confidence_1.000_Length_244	tr|A2WS81|A2WS81_ORYSI	5e-10	Putative uncharacterized protein OS=Oryza sativa subsp. indica GN=OsI_02717 PE=2 SV=1
Locus_121_Transcript_8/17_Confidence_0.190_Length_885	tr|B8BEP6|B8BEP6_ORYSI	4e-51	Putative uncharacterized protein OS=Oryza sativa subsp. indica GN=OsI_30987 PE=3 SV=1
Locus_121_Transcript_9/17_Confidence_0.262_Length_2477	tr|B8BEP6|B8BEP6_ORYSI	1e-47	Putative uncharacterized protein OS=Oryza sativa subsp. indica GN=OsI_30987 PE=3 SV=1
Locus_121_Transcript_10/17_Confidence_0.143_Length_1335	tr|B8BEP6|B8BEP6_ORYSI	2e-106	Putative uncharacterized protein OS=Oryza sativa subsp. indica GN=OsI_30987 PE=3 SV=1
Locus_121_Transcript_11/17_Confidence_0.190_Length_1856	tr|A2WS81|A2WS81_ORYSI	9e-82	Putative uncharacterized protein OS=Oryza sativa subsp. indica GN=OsI_02717 PE=2 SV=1
Locus_121_Transcript_12/17_Confidence_0.310_Length_4848	tr|D0TZX5|D0TZX5_ORYSI	0	Soluble starch synthase IV-2 OS=Oryza sativa subsp. indica GN=SSIV-2 PE=3 SV=1
Locus_121_Transcript_13/17_Confidence_0.095_Length_335	tr|B9G329|B9G329_ORYSJ	3e-26	Putative uncharacterized protein OS=Oryza sativa subsp. japonica GN=OsJ_28989 PE=4 SV=1
Locus_121_Transcript_14/17_Confidence_0.202_Length_1218	tr|B8BEP6|B8BEP6_ORYSI	1e-42	Putative uncharacterized protein OS=Oryza sativa subsp. indica GN=OsI_30987 PE=3 SV=1
Locus_121_Transcript_15/17_Confidence_0.238_Length_2111	tr|A2WS81|A2WS81_ORYSI	1e-48	Putative uncharacterized protein OS=Oryza sativa subsp. indica GN=OsI_02717 PE=2 SV=1
Locus_121_Transcript_16/17_Confidence_0.167_Length_2423	tr|B7F9C5|B7F9C5_ORYSJ	8e-109	cDNA, clone: J075169H23, full insert sequence OS=Oryza sativa subsp. japonica PE=2 SV=1
Locus_121_Transcript_17/17_Confidence_0.262_Length_1503	tr|B8BEP6|B8BEP6_ORYSI	7e-49	Putative uncharacterized protein OS=Oryza sativa subsp. indica GN=OsI_30987 PE=3 SV=1
Locus_122_Transcript_1/3_Confidence_0.714_Length_1967	tr|B8B0G7|B8B0G7_ORYSI	1e-92	Putative uncharacterized protein OS=Oryza sativa subsp. indica GN=OsI_23814 PE=2 SV=1
Locus_122_Transcript_2/3_Confidence_0.714_Length_1969	tr|B8B0G7|B8B0G7_ORYSI	1e-79	Putative uncharacterized protein OS=Oryza sativa subsp. indica GN=OsI_23814 PE=2 SV=1
Locus_122_Transcript_3/3_Confidence_0.714_Length_1886	tr|B8B0G7|B8B0G7_ORYSI	2e-98	Putative uncharacterized protein OS=Oryza sativa subsp. indica GN=OsI_23814 PE=2 SV=1
Locus_123_Transcript_1/2_Confidence_0.600_Length_2308	tr|Q75K90|Q75K90_ORYSJ	1e-64	Phosphoglycerate kinase OS=Oryza sativa subsp. japonica GN=OJ1118_C04.1 PE=3 SV=1
Locus_123_Transcript_2/2_Confidence_0.600_Length_1274	tr|Q75K90|Q75K90_ORYSJ	2e-67	Phosphoglycerate kinase OS=Oryza sativa subsp. japonica GN=OJ1118_C04.1 PE=3 SV=1
Locus_124_Transcript_1/10_Confidence_0.559_Length_2099	tr|B8ADN0|B8ADN0_ORYSI	4e-97	Putative uncharacterized protein OS=Oryza sativa subsp. indica GN=OsI_00692 PE=4 SV=1
Locus_124_Transcript_2/10_Confidence_0.500_Length_2150	tr|B8ADN0|B8ADN0_ORYSI	8e-80	Putative uncharacterized protein OS=Oryza sativa subsp. indica GN=OsI_00692 PE=4 SV=1
Locus_124_Transcript_3/10_Confidence_0.382_Length_1706	tr|B8ADN0|B8ADN0_ORYSI	1e-65	Putative uncharacterized protein OS=Oryza sativa subsp. indica GN=OsI_00692 PE=4 SV=1
Locus_124_Transcript_4/10_Confidence_0.559_Length_2254	tr|B8ADN0|B8ADN0_ORYSI	1e-83	Putative uncharacterized protein OS=Oryza sativa subsp. indica GN=OsI_00692 PE=4 SV=1
Locus_124_Transcript_5/10_Confidence_0.588_Length_2240	tr|B8ADN0|B8ADN0_ORYSI	1e-83	Putative uncharacterized protein OS=Oryza sativa subsp. indica GN=OsI_00692 PE=4 SV=1
Locus_124_Transcript_7/10_Confidence_0.559_Length_2471	tr|B8ADN0|B8ADN0_ORYSI	8e-41	Putative uncharacterized protein OS=Oryza sativa subsp. indica GN=OsI_00692 PE=4 SV=1
Locus_124_Transcript_8/10_Confidence_0.294_Length_1433	tr|B8ADN0|B8ADN0_ORYSI	7e-69	Putative uncharacterized protein OS=Oryza sativa subsp. indica GN=OsI_00692 PE=4 SV=1
Locus_124_Transcript_9/10_Confidence_0.088_Length_2231	sp|Q69TB1|HEMH1_ORYSJ	0	Ferrochelatase-1, chloroplastic OS=Oryza sativa subsp. japonica GN=Os09g0297000 PE=2 SV=1
Locus_124_Transcript_10/10_Confidence_0.588_Length_2170	tr|B8ADN0|B8ADN0_ORYSI	5e-88	Putative uncharacterized protein OS=Oryza sativa subsp. indica GN=OsI_00692 PE=4 SV=1
Locus_125_Transcript_1/5_Confidence_0.500_Length_1621	tr|A2WNF2|A2WNF2_ORYSI	2e-68	Putative uncharacterized protein OS=Oryza sativa subsp. indica GN=OsI_01380 PE=2 SV=1
Locus_125_Transcript_2/5_Confidence_0.500_Length_1536	tr|A2WNF2|A2WNF2_ORYSI	1e-99	Putative uncharacterized protein OS=Oryza sativa subsp. indica GN=OsI_01380 PE=2 SV=1
Locus_125_Transcript_3/5_Confidence_0.333_Length_1593	tr|A2WNF2|A2WNF2_ORYSI	5e-93	Putative uncharacterized protein OS=Oryza sativa subsp. indica GN=OsI_01380 PE=2 SV=1
Locus_125_Transcript_5/5_Confidence_0.500_Length_1526	tr|A2WNF2|A2WNF2_ORYSI	1e-100	Putative uncharacterized protein OS=Oryza sativa subsp. indica GN=OsI_01380 PE=2 SV=1
Locus_126_Transcript_1/1_Confidence_1.000_Length_353	tr|A2ZE51|A2ZE51_ORYSI	2e-16	Putative uncharacterized protein OS=Oryza sativa subsp. indica GN=OsI_36064 PE=2 SV=1
Locus_127_Transcript_1/6_Confidence_0.600_Length_1540	tr|B8ABY6|B8ABY6_ORYSI	5e-87	Putative uncharacterized protein OS=Oryza sativa subsp. indica GN=OsI_02921 PE=4 SV=1
Locus_127_Transcript_2/6_Confidence_0.133_Length_803	tr|B8ABY6|B8ABY6_ORYSI	3e-54	Putative uncharacterized protein OS=Oryza sativa subsp. indica GN=OsI_02921 PE=4 SV=1
Locus_127_Transcript_3/6_Confidence_0.600_Length_1482	tr|B8ABY6|B8ABY6_ORYSI	8e-149	Putative uncharacterized protein OS=Oryza sativa subsp. indica GN=OsI_02921 PE=4 SV=1
Locus_127_Transcript_4/6_Confidence_0.533_Length_928	tr|B8ABY6|B8ABY6_ORYSI	5e-67	Putative uncharacterized protein OS=Oryza sativa subsp. indica GN=OsI_02921 PE=4 SV=1
Locus_127_Transcript_5/6_Confidence_0.600_Length_1068	tr|B8ABY6|B8ABY6_ORYSI	5e-49	Putative uncharacterized protein OS=Oryza sativa subsp. indica GN=OsI_02921 PE=4 SV=1
Locus_127_Transcript_6/6_Confidence_0.600_Length_1380	tr|B8ABY6|B8ABY6_ORYSI	2e-153	Putative uncharacterized protein OS=Oryza sativa subsp. indica GN=OsI_02921 PE=4 SV=1
Locus_128_Transcript_1/2_Confidence_0.750_Length_2149	tr|B9EWP3|B9EWP3_ORYSJ	0	Uncharacterized protein OS=Oryza sativa subsp. japonica GN=OsJ_01727 PE=2 SV=1
Locus_128_Transcript_2/2_Confidence_0.750_Length_1654	tr|B9EWP3|B9EWP3_ORYSJ	0	Uncharacterized protein OS=Oryza sativa subsp. japonica GN=OsJ_01727 PE=2 SV=1
Locus_129_Transcript_1/2_Confidence_0.857_Length_1948	tr|Q84LK8|Q84LK8_ORYSJ	5e-112	Os08g0242800 protein OS=Oryza sativa subsp. japonica GN=SIG6 PE=2 SV=1
Locus_129_Transcript_2/2_Confidence_0.857_Length_1954	tr|Q84LK8|Q84LK8_ORYSJ	4e-112	Os08g0242800 protein OS=Oryza sativa subsp. japonica GN=SIG6 PE=2 SV=1
Locus_130_Transcript_1/4_Confidence_0.500_Length_624	tr|B8ACJ8|B8ACJ8_ORYSI	1e-47	Putative uncharacterized protein OS=Oryza sativa subsp. indica GN=OsI_01399 PE=2 SV=1
Locus_130_Transcript_2/4_Confidence_0.333_Length_506	tr|B8ACJ8|B8ACJ8_ORYSI	4e-48	Putative uncharacterized protein OS=Oryza sativa subsp. indica GN=OsI_01399 PE=2 SV=1
Locus_130_Transcript_3/4_Confidence_0.333_Length_651	tr|B9EV45|B9EV45_ORYSJ	1e-38	Uncharacterized protein OS=Oryza sativa subsp. japonica GN=OsJ_01227 PE=4 SV=1
Locus_130_Transcript_4/4_Confidence_0.500_Length_728	tr|Q9M428|Q9M428_ORYSA	3e-64	Putative calmodulin (Fragment) OS=Oryza sativa GN=caM PE=2 SV=1
Locus_131_Transcript_1/2_Confidence_0.875_Length_2879	tr|B9ETY2|B9ETY2_ORYSJ	0	Uncharacterized protein OS=Oryza sativa subsp. japonica GN=OsJ_00765 PE=2 SV=1
Locus_131_Transcript_2/2_Confidence_0.875_Length_2703	tr|B9ETY2|B9ETY2_ORYSJ	0	Uncharacterized protein OS=Oryza sativa subsp. japonica GN=OsJ_00765 PE=2 SV=1
Locus_132_Transcript_1/1_Confidence_1.000_Length_715	tr|Q0JJZ7|Q0JJZ7_ORYSJ	5e-70	Os01g0706500 protein OS=Oryza sativa subsp. japonica GN=Os01g0706500 PE=4 SV=1
Locus_133_Transcript_2/4_Confidence_0.643_Length_1739	tr|A2XMY6|A2XMY6_ORYSI	1e-18	Putative uncharacterized protein OS=Oryza sativa subsp. indica GN=OsI_13914 PE=2 SV=1
Locus_133_Transcript_3/4_Confidence_0.714_Length_2155	tr|A2XMY6|A2XMY6_ORYSI	3e-24	Putative uncharacterized protein OS=Oryza sativa subsp. indica GN=OsI_13914 PE=2 SV=1
Locus_133_Transcript_4/4_Confidence_0.643_Length_1651	tr|A2XMY6|A2XMY6_ORYSI	1e-24	Putative uncharacterized protein OS=Oryza sativa subsp. indica GN=OsI_13914 PE=2 SV=1
Locus_134_Transcript_1/1_Confidence_1.000_Length_1418	tr|A2ZDY4|A2ZDY4_ORYSI	0	Adenosylhomocysteinase OS=Oryza sativa subsp. indica GN=OsI_35998 PE=2 SV=1
Locus_135_Transcript_1/1_Confidence_1.000_Length_1714	tr|B8ASD6|B8ASD6_ORYSI	6e-158	Putative uncharacterized protein OS=Oryza sativa subsp. indica GN=OsI_16755 PE=2 SV=1
Locus_136_Transcript_1/8_Confidence_0.560_Length_2105	tr|Q6ZHK4|Q6ZHK4_ORYSJ	1e-131	Os07g0491900 protein OS=Oryza sativa subsp. japonica GN=OJ1218_C12.23 PE=4 SV=1
Locus_136_Transcript_2/8_Confidence_0.520_Length_2229	tr|A3BJX4|A3BJX4_ORYSJ	2e-65	Putative uncharacterized protein OS=Oryza sativa subsp. japonica GN=OsJ_24302 PE=4 SV=1
Locus_136_Transcript_3/8_Confidence_0.600_Length_2237	tr|Q6ZHK4|Q6ZHK4_ORYSJ	4e-100	Os07g0491900 protein OS=Oryza sativa subsp. japonica GN=OJ1218_C12.23 PE=4 SV=1
Locus_136_Transcript_4/8_Confidence_0.640_Length_2277	tr|Q6ZHK4|Q6ZHK4_ORYSJ	6e-127	Os07g0491900 protein OS=Oryza sativa subsp. japonica GN=OJ1218_C12.23 PE=4 SV=1
Locus_136_Transcript_5/8_Confidence_0.600_Length_2215	tr|Q6ZHK4|Q6ZHK4_ORYSJ	4e-135	Os07g0491900 protein OS=Oryza sativa subsp. japonica GN=OJ1218_C12.23 PE=4 SV=1
Locus_136_Transcript_6/8_Confidence_0.520_Length_1552	tr|Q6ZHK4|Q6ZHK4_ORYSJ	1e-159	Os07g0491900 protein OS=Oryza sativa subsp. japonica GN=OJ1218_C12.23 PE=4 SV=1
Locus_136_Transcript_7/8_Confidence_0.600_Length_1766	tr|Q6ZHK4|Q6ZHK4_ORYSJ	4e-129	Os07g0491900 protein OS=Oryza sativa subsp. japonica GN=OJ1218_C12.23 PE=4 SV=1
Locus_136_Transcript_8/8_Confidence_0.600_Length_2266	tr|Q6ZHK4|Q6ZHK4_ORYSJ	5e-131	Os07g0491900 protein OS=Oryza sativa subsp. japonica GN=OJ1218_C12.23 PE=4 SV=1
Locus_137_Transcript_1/4_Confidence_0.769_Length_1595	tr|Q6YY35|Q6YY35_ORYSJ	6e-05	Putative uncharacterized protein OSJNBa0016D04.42 OS=Oryza sativa subsp. japonica GN=OSJNBb0056I22.7 PE=4 SV=1
Locus_137_Transcript_3/4_Confidence_0.769_Length_1599	tr|Q6YY35|Q6YY35_ORYSJ	0.0002	Putative uncharacterized protein OSJNBa0016D04.42 OS=Oryza sativa subsp. japonica GN=OSJNBb0056I22.7 PE=4 SV=1
Locus_137_Transcript_4/4_Confidence_0.615_Length_1520	tr|Q6YY35|Q6YY35_ORYSJ	0.0002	Putative uncharacterized protein OSJNBa0016D04.42 OS=Oryza sativa subsp. japonica GN=OSJNBb0056I22.7 PE=4 SV=1
Locus_138_Transcript_1/2_Confidence_0.750_Length_3699	tr|Q6YPH2|Q6YPH2_ORYSJ	0	Os02g0103900 protein OS=Oryza sativa subsp. japonica GN=OJA1212_C06.1 PE=2 SV=1
Locus_138_Transcript_2/2_Confidence_0.750_Length_3593	tr|Q6YPH2|Q6YPH2_ORYSJ	0	Os02g0103900 protein OS=Oryza sativa subsp. japonica GN=OJA1212_C06.1 PE=2 SV=1
Locus_139_Transcript_1/1_Confidence_1.000_Length_2420	tr|B9F5L5|B9F5L5_ORYSJ	9e-07	Putative uncharacterized protein OS=Oryza sativa subsp. japonica GN=OsJ_09719 PE=4 SV=1
Locus_140_Transcript_1/1_Confidence_1.000_Length_1640	tr|A2Y8W7|A2Y8W7_ORYSI	0	Putative uncharacterized protein OS=Oryza sativa subsp. indica GN=OsI_21496 PE=2 SV=1
Locus_141_Transcript_1/2_Confidence_0.500_Length_3455	tr|Q339D4|Q339D4_ORYSJ	9e-166	Chitin-inducible gibberellin-responsive protein 2, putative, expressed OS=Oryza sativa subsp. japonica GN=LOC_Os10g22430 PE=2 SV=1
Locus_142_Transcript_1/1_Confidence_1.000_Length_1555	tr|B9EYD9|B9EYD9_ORYSJ	1e-148	Uncharacterized protein OS=Oryza sativa subsp. japonica GN=OsJ_02859 PE=2 SV=1
Locus_143_Transcript_1/4_Confidence_0.625_Length_1506	sp|Q6ZL94|SUCA_ORYSJ	0	Probable succinyl-CoA ligase [ADP-forming] subunit alpha, mitochondrial OS=Oryza sativa subsp. japonica GN=Os07g0577700 PE=1 SV=1
Locus_143_Transcript_2/4_Confidence_0.750_Length_1878	sp|Q6ZL94|SUCA_ORYSJ	1e-141	Probable succinyl-CoA ligase [ADP-forming] subunit alpha, mitochondrial OS=Oryza sativa subsp. japonica GN=Os07g0577700 PE=1 SV=1
Locus_143_Transcript_3/4_Confidence_0.625_Length_1480	sp|Q6ZL94|SUCA_ORYSJ	0	Probable succinyl-CoA ligase [ADP-forming] subunit alpha, mitochondrial OS=Oryza sativa subsp. japonica GN=Os07g0577700 PE=1 SV=1
Locus_143_Transcript_4/4_Confidence_0.625_Length_1506	sp|Q6ZL94|SUCA_ORYSJ	0	Probable succinyl-CoA ligase [ADP-forming] subunit alpha, mitochondrial OS=Oryza sativa subsp. japonica GN=Os07g0577700 PE=1 SV=1
Locus_144_Transcript_1/3_Confidence_0.333_Length_524	tr|B9F3K4|B9F3K4_ORYSJ	1e-37	Putative uncharacterized protein OS=Oryza sativa subsp. japonica GN=OsJ_08614 PE=4 SV=1
Locus_144_Transcript_2/3_Confidence_0.500_Length_883	tr|C7IYA9|C7IYA9_ORYSJ	3e-72	Os02g0781500 protein OS=Oryza sativa subsp. japonica GN=Os02g0781500 PE=4 SV=1
Locus_144_Transcript_3/3_Confidence_0.667_Length_1206	tr|C7IYA9|C7IYA9_ORYSJ	5e-123	Os02g0781500 protein OS=Oryza sativa subsp. japonica GN=Os02g0781500 PE=4 SV=1
Locus_145_Transcript_1/10_Confidence_0.250_Length_815	tr|B8B9L0|B8B9L0_ORYSI	5e-53	Putative uncharacterized protein OS=Oryza sativa subsp. indica GN=OsI_30272 PE=2 SV=1
Locus_145_Transcript_2/10_Confidence_0.429_Length_3310	tr|B8B9L0|B8B9L0_ORYSI	4e-56	Putative uncharacterized protein OS=Oryza sativa subsp. indica GN=OsI_30272 PE=2 SV=1
Locus_145_Transcript_3/10_Confidence_0.464_Length_2326	tr|B8B9L0|B8B9L0_ORYSI	2e-68	Putative uncharacterized protein OS=Oryza sativa subsp. indica GN=OsI_30272 PE=2 SV=1
Locus_145_Transcript_4/10_Confidence_0.393_Length_2405	tr|B8B9L0|B8B9L0_ORYSI	2e-70	Putative uncharacterized protein OS=Oryza sativa subsp. indica GN=OsI_30272 PE=2 SV=1
Locus_145_Transcript_5/10_Confidence_0.393_Length_2733	tr|B8B9L0|B8B9L0_ORYSI	1e-42	Putative uncharacterized protein OS=Oryza sativa subsp. indica GN=OsI_30272 PE=2 SV=1
Locus_145_Transcript_6/10_Confidence_0.250_Length_3854	tr|B8B9L0|B8B9L0_ORYSI	1e-48	Putative uncharacterized protein OS=Oryza sativa subsp. indica GN=OsI_30272 PE=2 SV=1
Locus_145_Transcript_7/10_Confidence_0.429_Length_5528	tr|B8B9L0|B8B9L0_ORYSI	3e-55	Putative uncharacterized protein OS=Oryza sativa subsp. indica GN=OsI_30272 PE=2 SV=1
Locus_145_Transcript_8/10_Confidence_0.250_Length_2120	tr|B8B9L0|B8B9L0_ORYSI	2e-108	Putative uncharacterized protein OS=Oryza sativa subsp. indica GN=OsI_30272 PE=2 SV=1
Locus_145_Transcript_9/10_Confidence_0.393_Length_3346	tr|Q6YYY1|Q6YYY1_ORYSJ	4e-84	Os08g0559900 protein OS=Oryza sativa subsp. japonica GN=P0604E01.3 PE=2 SV=1
Locus_145_Transcript_10/10_Confidence_0.393_Length_2340	tr|B8B9L0|B8B9L0_ORYSI	2e-83	Putative uncharacterized protein OS=Oryza sativa subsp. indica GN=OsI_30272 PE=2 SV=1
Locus_146_Transcript_1/9_Confidence_0.367_Length_1825	tr|B8ACJ6|B8ACJ6_ORYSI	3e-98	Putative uncharacterized protein OS=Oryza sativa subsp. indica GN=OsI_01397 PE=4 SV=1
Locus_146_Transcript_2/9_Confidence_0.267_Length_1459	tr|A6N1H0|A6N1H0_ORYSI	1e-78	Magnesium-protoporphyrin ix monomethyl ester cyclase (Fragment) OS=Oryza sativa subsp. indica PE=2 SV=1
Locus_146_Transcript_3/9_Confidence_0.300_Length_2039	tr|Q9SDJ2|Q9SDJ2_ORYSJ	2e-147	Magnesium-protoporphyrin IX monomethyl ester [oxidative] cyclase OS=Oryza sativa subsp. japonica GN=P0003H10.2 PE=2 SV=1
Locus_146_Transcript_4/9_Confidence_0.333_Length_2666	tr|B8ACJ6|B8ACJ6_ORYSI	1e-95	Putative uncharacterized protein OS=Oryza sativa subsp. indica GN=OsI_01397 PE=4 SV=1
Locus_146_Transcript_5/9_Confidence_0.300_Length_2377	tr|A6N1H0|A6N1H0_ORYSI	6e-76	Magnesium-protoporphyrin ix monomethyl ester cyclase (Fragment) OS=Oryza sativa subsp. indica PE=2 SV=1
Locus_146_Transcript_6/9_Confidence_0.200_Length_905	tr|A6N1H0|A6N1H0_ORYSI	4e-81	Magnesium-protoporphyrin ix monomethyl ester cyclase (Fragment) OS=Oryza sativa subsp. indica PE=2 SV=1
Locus_146_Transcript_7/9_Confidence_0.167_Length_950	tr|Q9SDJ2|Q9SDJ2_ORYSJ	4e-169	Magnesium-protoporphyrin IX monomethyl ester [oxidative] cyclase OS=Oryza sativa subsp. japonica GN=P0003H10.2 PE=2 SV=1
Locus_146_Transcript_8/9_Confidence_0.367_Length_2463	tr|B8ACJ6|B8ACJ6_ORYSI	9e-118	Putative uncharacterized protein OS=Oryza sativa subsp. indica GN=OsI_01397 PE=4 SV=1
Locus_146_Transcript_9/9_Confidence_0.300_Length_1845	tr|B8ACJ6|B8ACJ6_ORYSI	2e-98	Putative uncharacterized protein OS=Oryza sativa subsp. indica GN=OsI_01397 PE=4 SV=1
Locus_147_Transcript_1/4_Confidence_0.727_Length_1399	tr|A2XIU7|A2XIU7_ORYSI	2e-78	Ribosomal protein L19 OS=Oryza sativa subsp. indica GN=OsI_12360 PE=3 SV=1
Locus_147_Transcript_2/4_Confidence_0.636_Length_1311	tr|A2XIU7|A2XIU7_ORYSI	2e-77	Ribosomal protein L19 OS=Oryza sativa subsp. indica GN=OsI_12360 PE=3 SV=1
Locus_147_Transcript_3/4_Confidence_0.182_Length_984	tr|A2XIU7|A2XIU7_ORYSI	5e-62	Ribosomal protein L19 OS=Oryza sativa subsp. indica GN=OsI_12360 PE=3 SV=1
Locus_147_Transcript_4/4_Confidence_0.636_Length_1316	tr|A2XIU7|A2XIU7_ORYSI	9e-79	Ribosomal protein L19 OS=Oryza sativa subsp. indica GN=OsI_12360 PE=3 SV=1
Locus_148_Transcript_3/11_Confidence_0.337_Length_7845	tr|Q01N52|Q01N52_ORYSA	0	OSIGBa0102B11.2 protein OS=Oryza sativa GN=OSIGBa0102B11.2 PE=4 SV=1
Locus_148_Transcript_4/11_Confidence_0.416_Length_8123	tr|Q6ATE0|Q6ATE0_ORYSJ	0	Putative polyprotein OS=Oryza sativa subsp. japonica GN=OSJNBa0018H09.4 PE=4 SV=1
Locus_148_Transcript_6/11_Confidence_0.277_Length_5407	tr|Q01N52|Q01N52_ORYSA	0	OSIGBa0102B11.2 protein OS=Oryza sativa GN=OSIGBa0102B11.2 PE=4 SV=1
Locus_148_Transcript_7/11_Confidence_0.436_Length_8077	tr|Q01N52|Q01N52_ORYSA	0	OSIGBa0102B11.2 protein OS=Oryza sativa GN=OSIGBa0102B11.2 PE=4 SV=1
Locus_148_Transcript_8/11_Confidence_0.465_Length_8321	tr|Q6ATE0|Q6ATE0_ORYSJ	0	Putative polyprotein OS=Oryza sativa subsp. japonica GN=OSJNBa0018H09.4 PE=4 SV=1
Locus_148_Transcript_11/11_Confidence_0.455_Length_8151	tr|Q01N52|Q01N52_ORYSA	0	OSIGBa0102B11.2 protein OS=Oryza sativa GN=OSIGBa0102B11.2 PE=4 SV=1
Locus_149_Transcript_1/1_Confidence_1.000_Length_2380	tr|Q53NM9|Q53NM9_ORYSJ	0	DnaK-type molecular chaperone hsp70-rice OS=Oryza sativa subsp. japonica GN=Os11g0703900 PE=3 SV=1
Locus_150_Transcript_1/5_Confidence_0.375_Length_1792	tr|Q6TUC6|Q6TUC6_ORYSJ	7e-76	Serine hydroxymethyltransferase (Fragment) OS=Oryza sativa subsp. japonica PE=3 SV=1
Locus_150_Transcript_2/5_Confidence_0.375_Length_1789	tr|Q6TUC6|Q6TUC6_ORYSJ	6e-76	Serine hydroxymethyltransferase (Fragment) OS=Oryza sativa subsp. japonica PE=3 SV=1
Locus_150_Transcript_3/5_Confidence_0.375_Length_1812	tr|Q6TUC6|Q6TUC6_ORYSJ	8e-76	Serine hydroxymethyltransferase (Fragment) OS=Oryza sativa subsp. japonica PE=3 SV=1
Locus_150_Transcript_4/5_Confidence_0.500_Length_2274	tr|Q6TUC6|Q6TUC6_ORYSJ	2e-74	Serine hydroxymethyltransferase (Fragment) OS=Oryza sativa subsp. japonica PE=3 SV=1
Locus_150_Transcript_5/5_Confidence_0.500_Length_2257	tr|Q6TUC6|Q6TUC6_ORYSJ	1e-74	Serine hydroxymethyltransferase (Fragment) OS=Oryza sativa subsp. japonica PE=3 SV=1
Locus_151_Transcript_1/10_Confidence_0.250_Length_3978	tr|Q5W7C9|Q5W7C9_ORYSJ	1e-111	Unknow protein OS=Oryza sativa subsp. japonica GN=P0496H07.14 PE=4 SV=1
Locus_151_Transcript_2/10_Confidence_0.083_Length_1163	tr|Q5W7C9|Q5W7C9_ORYSJ	1e-120	Unknow protein OS=Oryza sativa subsp. japonica GN=P0496H07.14 PE=4 SV=1
Locus_151_Transcript_3/10_Confidence_0.125_Length_2100	tr|A6N1H4|A6N1H4_ORYSI	3e-41	Retrotransposon protein OS=Oryza sativa subsp. indica PE=4 SV=1
Locus_151_Transcript_4/10_Confidence_0.250_Length_2358	tr|Q0J9P9|Q0J9P9_ORYSJ	9e-157	Os04g0637400 protein (Fragment) OS=Oryza sativa subsp. japonica GN=Os04g0637400 PE=2 SV=1
Locus_151_Transcript_5/10_Confidence_0.333_Length_5927	tr|A6N1H4|A6N1H4_ORYSI	7e-40	Retrotransposon protein OS=Oryza sativa subsp. indica PE=4 SV=1
Locus_151_Transcript_6/10_Confidence_0.167_Length_1997	tr|A6N1H4|A6N1H4_ORYSI	2e-41	Retrotransposon protein OS=Oryza sativa subsp. indica PE=4 SV=1
Locus_151_Transcript_7/10_Confidence_0.500_Length_5939	tr|A6N1H4|A6N1H4_ORYSI	7e-40	Retrotransposon protein OS=Oryza sativa subsp. indica PE=4 SV=1
Locus_151_Transcript_8/10_Confidence_0.125_Length_1717	tr|Q5W7C9|Q5W7C9_ORYSJ	4e-118	Unknow protein OS=Oryza sativa subsp. japonica GN=P0496H07.14 PE=4 SV=1
Locus_151_Transcript_9/10_Confidence_0.125_Length_3687	tr|B8AV65|B8AV65_ORYSI	0	Putative uncharacterized protein OS=Oryza sativa subsp. indica GN=OsI_17597 PE=3 SV=1
Locus_151_Transcript_10/10_Confidence_0.375_Length_6176	tr|Q5W7C9|Q5W7C9_ORYSJ	4e-110	Unknow protein OS=Oryza sativa subsp. japonica GN=P0496H07.14 PE=4 SV=1
Locus_152_Transcript_1/3_Confidence_0.600_Length_3708	tr|Q8GS49|Q8GS49_ORYSJ	3e-85	Os07g0564100 protein OS=Oryza sativa subsp. japonica GN=OJ1112_E08.105 PE=3 SV=1
Locus_152_Transcript_2/3_Confidence_0.600_Length_4047	tr|Q8GS49|Q8GS49_ORYSJ	6e-85	Os07g0564100 protein OS=Oryza sativa subsp. japonica GN=OJ1112_E08.105 PE=3 SV=1
Locus_152_Transcript_3/3_Confidence_0.600_Length_3810	tr|Q8GS49|Q8GS49_ORYSJ	4e-85	Os07g0564100 protein OS=Oryza sativa subsp. japonica GN=OJ1112_E08.105 PE=3 SV=1
Locus_153_Transcript_1/3_Confidence_0.571_Length_2380	tr|Q6ZDE5|Q6ZDE5_ORYSJ	0	Os08g0472600 protein OS=Oryza sativa subsp. japonica GN=P0013B04.16 PE=3 SV=1
Locus_153_Transcript_2/3_Confidence_0.429_Length_1613	tr|Q70FI9|Q70FI9_ORYSJ	2e-102	Glycoprotein 3-alpha-L-fucosyltransferase (Fragment) OS=Oryza sativa subsp. japonica GN=FUT11 PE=2 SV=1
Locus_153_Transcript_3/3_Confidence_0.571_Length_2376	tr|Q6ZDE5|Q6ZDE5_ORYSJ	0	Os08g0472600 protein OS=Oryza sativa subsp. japonica GN=P0013B04.16 PE=3 SV=1
Locus_154_Transcript_1/5_Confidence_0.667_Length_1240	tr|Q8S7U4|Q8S7U4_ORYSJ	3e-83	Expressed protein OS=Oryza sativa subsp. japonica GN=OSJNBa0091P11.31 PE=2 SV=1
Locus_154_Transcript_2/5_Confidence_0.667_Length_1318	tr|Q8S7U4|Q8S7U4_ORYSJ	5e-79	Expressed protein OS=Oryza sativa subsp. japonica GN=OSJNBa0091P11.31 PE=2 SV=1
Locus_154_Transcript_3/5_Confidence_0.583_Length_1294	tr|Q8S7U4|Q8S7U4_ORYSJ	3e-80	Expressed protein OS=Oryza sativa subsp. japonica GN=OSJNBa0091P11.31 PE=2 SV=1
Locus_154_Transcript_4/5_Confidence_0.583_Length_2694	tr|Q8S7U4|Q8S7U4_ORYSJ	4e-40	Expressed protein OS=Oryza sativa subsp. japonica GN=OSJNBa0091P11.31 PE=2 SV=1
Locus_154_Transcript_5/5_Confidence_0.583_Length_1222	tr|Q8S7U4|Q8S7U4_ORYSJ	7e-86	Expressed protein OS=Oryza sativa subsp. japonica GN=OSJNBa0091P11.31 PE=2 SV=1
Locus_155_Transcript_7/16_Confidence_0.308_Length_2991	sp|Q39013|NAC2_ARATH	9e-115	NAC domain-containing protein 2 OS=Arabidopsis thaliana GN=NAC002 PE=2 SV=2
Locus_155_Transcript_8/16_Confidence_0.179_Length_1873	tr|A2XI12|A2XI12_ORYSI	5e-05	Nap16kDa protein OS=Oryza sativa subsp. indica GN=OsI_12060 PE=2 SV=1
Locus_155_Transcript_9/16_Confidence_0.256_Length_2135	sp|Q39013|NAC2_ARATH	1e-117	NAC domain-containing protein 2 OS=Arabidopsis thaliana GN=NAC002 PE=2 SV=2
Locus_155_Transcript_10/16_Confidence_0.026_Length_428	tr|A2YA08|A2YA08_ORYSI	0.0005	Putative uncharacterized protein OS=Oryza sativa subsp. indica GN=OsI_21918 PE=3 SV=1
Locus_155_Transcript_11/16_Confidence_0.256_Length_2350	sp|Q39013|NAC2_ARATH	8e-117	NAC domain-containing protein 2 OS=Arabidopsis thaliana GN=NAC002 PE=2 SV=2
Locus_155_Transcript_12/16_Confidence_0.308_Length_3521	sp|Q39013|NAC2_ARATH	1e-86	NAC domain-containing protein 2 OS=Arabidopsis thaliana GN=NAC002 PE=2 SV=2
Locus_155_Transcript_13/16_Confidence_0.051_Length_757	tr|A2YA08|A2YA08_ORYSI	3e-09	Putative uncharacterized protein OS=Oryza sativa subsp. indica GN=OsI_21918 PE=3 SV=1
Locus_155_Transcript_14/16_Confidence_0.090_Length_1393	tr|Q2RA00|Q2RA00_ORYSJ	1e-38	Fructose-bisphosphate aldolase OS=Oryza sativa subsp. japonica GN=LOC_Os11g07020 PE=2 SV=1
Locus_155_Transcript_15/16_Confidence_0.256_Length_2444	sp|Q39013|NAC2_ARATH	2e-116	NAC domain-containing protein 2 OS=Arabidopsis thaliana GN=NAC002 PE=2 SV=2
Locus_155_Transcript_16/16_Confidence_0.308_Length_3279	sp|Q39013|NAC2_ARATH	5e-114	NAC domain-containing protein 2 OS=Arabidopsis thaliana GN=NAC002 PE=2 SV=2
Locus_156_Transcript_1/10_Confidence_0.500_Length_3033	tr|A2XTP3|A2XTP3_ORYSI	2e-143	Putative uncharacterized protein OS=Oryza sativa subsp. indica GN=OsI_15977 PE=2 SV=1
Locus_156_Transcript_2/10_Confidence_0.562_Length_4443	tr|A2XTP3|A2XTP3_ORYSI	1e-105	Putative uncharacterized protein OS=Oryza sativa subsp. indica GN=OsI_15977 PE=2 SV=1
Locus_156_Transcript_3/10_Confidence_0.469_Length_3721	tr|B9F0I8|B9F0I8_ORYSJ	6e-120	Putative uncharacterized protein OS=Oryza sativa subsp. japonica GN=OsJ_07117 PE=4 SV=1
Locus_156_Transcript_4/10_Confidence_0.562_Length_3204	tr|A2XTP3|A2XTP3_ORYSI	8e-143	Putative uncharacterized protein OS=Oryza sativa subsp. indica GN=OsI_15977 PE=2 SV=1
Locus_156_Transcript_5/10_Confidence_0.562_Length_4471	tr|A2XTP3|A2XTP3_ORYSI	2e-139	Putative uncharacterized protein OS=Oryza sativa subsp. indica GN=OsI_15977 PE=2 SV=1
Locus_156_Transcript_6/10_Confidence_0.562_Length_4422	tr|A2XTP3|A2XTP3_ORYSI	1e-139	Putative uncharacterized protein OS=Oryza sativa subsp. indica GN=OsI_15977 PE=2 SV=1
Locus_156_Transcript_7/10_Confidence_0.500_Length_3086	tr|A2XTP3|A2XTP3_ORYSI	3e-143	Putative uncharacterized protein OS=Oryza sativa subsp. indica GN=OsI_15977 PE=2 SV=1
Locus_156_Transcript_8/10_Confidence_0.406_Length_3660	tr|Q7XUT2|Q7XUT2_ORYSJ	6e-89	OSJNBb0086G13.15 protein OS=Oryza sativa subsp. japonica GN=OSJNBb0086G13.15 PE=2 SV=1
Locus_156_Transcript_9/10_Confidence_0.531_Length_4300	tr|A2XTP3|A2XTP3_ORYSI	2e-149	Putative uncharacterized protein OS=Oryza sativa subsp. indica GN=OsI_15977 PE=2 SV=1
Locus_156_Transcript_10/10_Confidence_0.531_Length_4348	tr|A2XTP3|A2XTP3_ORYSI	9e-140	Putative uncharacterized protein OS=Oryza sativa subsp. indica GN=OsI_15977 PE=2 SV=1
Locus_157_Transcript_1/1_Confidence_1.000_Length_1748	tr|B8B8C2|B8B8C2_ORYSI	2e-64	Putative uncharacterized protein OS=Oryza sativa subsp. indica GN=OsI_26814 PE=2 SV=1
Locus_158_Transcript_1/1_Confidence_1.000_Length_1217	tr|Q850W6|Q850W6_ORYSJ	1e-73	Os03g0452300 protein OS=Oryza sativa subsp. japonica GN=OSJNBa0037J17.7 PE=2 SV=1
Locus_160_Transcript_1/5_Confidence_0.222_Length_564	tr|Q65XA4|Q65XA4_ORYSJ	8e-22	Os05g0115700 protein OS=Oryza sativa subsp. japonica GN=OJ1654_B10.14 PE=2 SV=1
Locus_160_Transcript_2/5_Confidence_0.556_Length_1910	tr|Q65XA4|Q65XA4_ORYSJ	5e-78	Os05g0115700 protein OS=Oryza sativa subsp. japonica GN=OJ1654_B10.14 PE=2 SV=1
Locus_160_Transcript_3/5_Confidence_0.444_Length_1325	tr|Q65XA4|Q65XA4_ORYSJ	5e-179	Os05g0115700 protein OS=Oryza sativa subsp. japonica GN=OJ1654_B10.14 PE=2 SV=1
Locus_160_Transcript_4/5_Confidence_0.556_Length_1443	tr|Q65XA4|Q65XA4_ORYSJ	1e-176	Os05g0115700 protein OS=Oryza sativa subsp. japonica GN=OJ1654_B10.14 PE=2 SV=1
Locus_160_Transcript_5/5_Confidence_0.556_Length_1478	tr|Q65XA4|Q65XA4_ORYSJ	1e-177	Os05g0115700 protein OS=Oryza sativa subsp. japonica GN=OJ1654_B10.14 PE=2 SV=1
Locus_161_Transcript_1/10_Confidence_0.656_Length_3323	tr|B9FGE4|B9FGE4_ORYSJ	5e-156	Putative uncharacterized protein OS=Oryza sativa subsp. japonica GN=OsJ_15640 PE=2 SV=1
Locus_161_Transcript_2/10_Confidence_0.594_Length_2892	tr|B8ASM0|B8ASM0_ORYSI	9e-159	Putative uncharacterized protein OS=Oryza sativa subsp. indica GN=OsI_16834 PE=2 SV=1
Locus_161_Transcript_3/10_Confidence_0.594_Length_2821	tr|B8ASM0|B8ASM0_ORYSI	5e-159	Putative uncharacterized protein OS=Oryza sativa subsp. indica GN=OsI_16834 PE=2 SV=1
Locus_161_Transcript_4/10_Confidence_0.188_Length_861	tr|Q336Q4|Q336Q4_ORYSJ	4e-66	Haloacid dehalogenase-like hydrolase family protein, putative, expressed OS=Oryza sativa subsp. japonica GN=LOC_Os10g41930 PE=2 SV=1
Locus_161_Transcript_5/10_Confidence_0.500_Length_2720	tr|Q7XN53|Q7XN53_ORYSJ	1e-155	OSJNBb0103I08.16 protein OS=Oryza sativa subsp. japonica GN=OSJNBb0103I08.16 PE=2 SV=2
Locus_161_Transcript_6/10_Confidence_0.656_Length_3530	tr|B9G741|B9G741_ORYSJ	5e-93	Putative uncharacterized protein OS=Oryza sativa subsp. japonica GN=OsJ_32524 PE=2 SV=1
Locus_161_Transcript_7/10_Confidence_0.562_Length_3455	tr|B9FGE4|B9FGE4_ORYSJ	7e-151	Putative uncharacterized protein OS=Oryza sativa subsp. japonica GN=OsJ_15640 PE=2 SV=1
Locus_161_Transcript_8/10_Confidence_0.656_Length_4631	tr|B9FGE4|B9FGE4_ORYSJ	2e-152	Putative uncharacterized protein OS=Oryza sativa subsp. japonica GN=OsJ_15640 PE=2 SV=1
Locus_161_Transcript_9/10_Confidence_0.656_Length_4572	tr|B9FGE4|B9FGE4_ORYSJ	8e-104	Putative uncharacterized protein OS=Oryza sativa subsp. japonica GN=OsJ_15640 PE=2 SV=1
Locus_161_Transcript_10/10_Confidence_0.656_Length_3245	tr|B9FGE4|B9FGE4_ORYSJ	3e-156	Putative uncharacterized protein OS=Oryza sativa subsp. japonica GN=OsJ_15640 PE=2 SV=1
Locus_162_Transcript_1/1_Confidence_1.000_Length_2245	tr|Q8H612|Q8H612_ORYSJ	8e-157	Os06g0179500 protein OS=Oryza sativa subsp. japonica GN=OSJNBa0035I03.17 PE=4 SV=1
Locus_163_Transcript_1/1_Confidence_1.000_Length_801	tr|A2X9U5|A2X9U5_ORYSI	8e-18	Putative uncharacterized protein OS=Oryza sativa subsp. indica GN=OsI_09016 PE=2 SV=1
Locus_164_Transcript_1/10_Confidence_0.509_Length_3221	sp|Q8H8U5|IN21B_ORYSJ	7e-89	Protein IN2-1 homolog B OS=Oryza sativa subsp. japonica GN=GSTZ5 PE=2 SV=1
Locus_164_Transcript_2/10_Confidence_0.544_Length_3159	sp|Q8H8U5|IN21B_ORYSJ	4e-83	Protein IN2-1 homolog B OS=Oryza sativa subsp. japonica GN=GSTZ5 PE=2 SV=1
Locus_164_Transcript_3/10_Confidence_0.526_Length_3722	sp|Q8H8U5|IN21B_ORYSJ	3e-93	Protein IN2-1 homolog B OS=Oryza sativa subsp. japonica GN=GSTZ5 PE=2 SV=1
Locus_164_Transcript_4/10_Confidence_0.526_Length_3163	sp|Q8H8U5|IN21B_ORYSJ	7e-94	Protein IN2-1 homolog B OS=Oryza sativa subsp. japonica GN=GSTZ5 PE=2 SV=1
Locus_164_Transcript_5/10_Confidence_0.123_Length_1701	sp|Q8H8U5|IN21B_ORYSJ	1e-09	Protein IN2-1 homolog B OS=Oryza sativa subsp. japonica GN=GSTZ5 PE=2 SV=1
Locus_164_Transcript_6/10_Confidence_0.158_Length_711	sp|Q8H8U5|IN21B_ORYSJ	4e-21	Protein IN2-1 homolog B OS=Oryza sativa subsp. japonica GN=GSTZ5 PE=2 SV=1
Locus_164_Transcript_7/10_Confidence_0.491_Length_3218	sp|Q8H8U5|IN21B_ORYSJ	8e-94	Protein IN2-1 homolog B OS=Oryza sativa subsp. japonica GN=GSTZ5 PE=2 SV=1
Locus_164_Transcript_8/10_Confidence_0.509_Length_3258	sp|Q8H8U5|IN21B_ORYSJ	9e-94	Protein IN2-1 homolog B OS=Oryza sativa subsp. japonica GN=GSTZ5 PE=2 SV=1
Locus_164_Transcript_9/10_Confidence_0.509_Length_3901	sp|Q8H8U5|IN21B_ORYSJ	4e-93	Protein IN2-1 homolog B OS=Oryza sativa subsp. japonica GN=GSTZ5 PE=2 SV=1
Locus_164_Transcript_10/10_Confidence_0.509_Length_3149	sp|Q8H8U5|IN21B_ORYSJ	6e-94	Protein IN2-1 homolog B OS=Oryza sativa subsp. japonica GN=GSTZ5 PE=2 SV=1
Locus_165_Transcript_1/2_Confidence_0.750_Length_1935	tr|B8AG42|B8AG42_ORYSI	1e-18	Putative uncharacterized protein OS=Oryza sativa subsp. indica GN=OsI_08226 PE=2 SV=1
Locus_165_Transcript_2/2_Confidence_0.750_Length_980	tr|B8AG42|B8AG42_ORYSI	4e-50	Putative uncharacterized protein OS=Oryza sativa subsp. indica GN=OsI_08226 PE=2 SV=1
Locus_166_Transcript_1/3_Confidence_0.500_Length_1034	tr|A2YXZ0|A2YXZ0_ORYSI	9e-71	Putative uncharacterized protein OS=Oryza sativa subsp. indica GN=OsI_30205 PE=2 SV=1
Locus_166_Transcript_2/3_Confidence_0.750_Length_1709	tr|A3BVM0|A3BVM0_ORYSJ	2e-151	Putative uncharacterized protein OS=Oryza sativa subsp. japonica GN=OsJ_28231 PE=2 SV=1
Locus_166_Transcript_3/3_Confidence_0.500_Length_1564	tr|A2YXZ0|A2YXZ0_ORYSI	0	Putative uncharacterized protein OS=Oryza sativa subsp. indica GN=OsI_30205 PE=2 SV=1
Locus_167_Transcript_1/2_Confidence_0.800_Length_2070	tr|B8AB91|B8AB91_ORYSI	5e-75	Putative uncharacterized protein OS=Oryza sativa subsp. indica GN=OsI_04178 PE=2 SV=1
Locus_167_Transcript_2/2_Confidence_0.800_Length_1571	tr|B8AB91|B8AB91_ORYSI	1e-76	Putative uncharacterized protein OS=Oryza sativa subsp. indica GN=OsI_04178 PE=2 SV=1
Locus_168_Transcript_1/3_Confidence_0.750_Length_1501	tr|A2YVJ1|A2YVJ1_ORYSI	2e-71	Putative uncharacterized protein OS=Oryza sativa subsp. indica GN=OsI_29351 PE=2 SV=1
Locus_168_Transcript_2/3_Confidence_0.750_Length_1428	tr|A2YVJ1|A2YVJ1_ORYSI	4e-79	Putative uncharacterized protein OS=Oryza sativa subsp. indica GN=OsI_29351 PE=2 SV=1
Locus_168_Transcript_3/3_Confidence_0.500_Length_1418	tr|A2YVJ1|A2YVJ1_ORYSI	1e-84	Putative uncharacterized protein OS=Oryza sativa subsp. indica GN=OsI_29351 PE=2 SV=1
Locus_169_Transcript_6/15_Confidence_0.500_Length_2472	tr|Q10AX3|Q10AX3_ORYSJ	0	Os03g0837900 protein OS=Oryza sativa subsp. japonica GN=Os03g0837900 PE=4 SV=1
Locus_169_Transcript_7/15_Confidence_0.450_Length_2244	tr|Q10AX3|Q10AX3_ORYSJ	0	Os03g0837900 protein OS=Oryza sativa subsp. japonica GN=Os03g0837900 PE=4 SV=1
Locus_169_Transcript_8/15_Confidence_0.467_Length_2439	tr|Q10AX3|Q10AX3_ORYSJ	0	Os03g0837900 protein OS=Oryza sativa subsp. japonica GN=Os03g0837900 PE=4 SV=1
Locus_169_Transcript_9/15_Confidence_0.383_Length_1889	tr|Q10AX2|Q10AX2_ORYSJ	2e-124	Streptomyces cyclase/dehydrase family protein, expressed OS=Oryza sativa subsp. japonica GN=LOC_Os03g62170 PE=2 SV=1
Locus_169_Transcript_10/15_Confidence_0.367_Length_1795	tr|Q10AX3|Q10AX3_ORYSJ	0	Os03g0837900 protein OS=Oryza sativa subsp. japonica GN=Os03g0837900 PE=4 SV=1
Locus_169_Transcript_11/15_Confidence_0.517_Length_2739	tr|Q10AX3|Q10AX3_ORYSJ	0	Os03g0837900 protein OS=Oryza sativa subsp. japonica GN=Os03g0837900 PE=4 SV=1
Locus_169_Transcript_12/15_Confidence_0.383_Length_1340	tr|Q10AX3|Q10AX3_ORYSJ	3e-104	Os03g0837900 protein OS=Oryza sativa subsp. japonica GN=Os03g0837900 PE=4 SV=1
Locus_169_Transcript_13/15_Confidence_0.467_Length_2358	tr|Q10AX3|Q10AX3_ORYSJ	0	Os03g0837900 protein OS=Oryza sativa subsp. japonica GN=Os03g0837900 PE=4 SV=1
Locus_169_Transcript_14/15_Confidence_0.450_Length_2314	tr|Q10AX3|Q10AX3_ORYSJ	8e-166	Os03g0837900 protein OS=Oryza sativa subsp. japonica GN=Os03g0837900 PE=4 SV=1
Locus_169_Transcript_15/15_Confidence_0.500_Length_2510	tr|Q10AX3|Q10AX3_ORYSJ	0	Os03g0837900 protein OS=Oryza sativa subsp. japonica GN=Os03g0837900 PE=4 SV=1
Locus_171_Transcript_1/10_Confidence_0.667_Length_2100	tr|Q688W0|Q688W0_ORYSJ	0	Os05g0567800 protein OS=Oryza sativa subsp. japonica GN=OJ1781_H11.17 PE=2 SV=1
Locus_171_Transcript_2/10_Confidence_0.667_Length_2119	tr|Q9XHW3|Q9XHW3_ORYSJ	5e-124	10A19I.3 OS=Oryza sativa subsp. japonica GN=10A19I.3 PE=2 SV=1
Locus_171_Transcript_3/10_Confidence_0.648_Length_2090	tr|Q9XHW3|Q9XHW3_ORYSJ	1e-161	10A19I.3 OS=Oryza sativa subsp. japonica GN=10A19I.3 PE=2 SV=1
Locus_171_Transcript_4/10_Confidence_0.685_Length_2089	tr|Q9XHW3|Q9XHW3_ORYSJ	2e-161	10A19I.3 OS=Oryza sativa subsp. japonica GN=10A19I.3 PE=2 SV=1
Locus_171_Transcript_5/10_Confidence_0.370_Length_1214	tr|Q9XHW3|Q9XHW3_ORYSJ	1e-73	10A19I.3 OS=Oryza sativa subsp. japonica GN=10A19I.3 PE=2 SV=1
Locus_171_Transcript_6/10_Confidence_0.685_Length_2310	tr|B8AWS6|B8AWS6_ORYSI	2e-96	Putative uncharacterized protein OS=Oryza sativa subsp. indica GN=OsI_21023 PE=2 SV=1
Locus_171_Transcript_7/10_Confidence_0.667_Length_2859	tr|Q9XHW3|Q9XHW3_ORYSJ	1e-174	10A19I.3 OS=Oryza sativa subsp. japonica GN=10A19I.3 PE=2 SV=1
Locus_171_Transcript_8/10_Confidence_0.593_Length_2710	tr|B8AX52|B8AX52_ORYSI	9e-125	Putative uncharacterized protein OS=Oryza sativa subsp. indica GN=OsI_21120 PE=2 SV=1
Locus_171_Transcript_9/10_Confidence_0.704_Length_2596	tr|Q688W0|Q688W0_ORYSJ	1e-164	Os05g0567800 protein OS=Oryza sativa subsp. japonica GN=OJ1781_H11.17 PE=2 SV=1
Locus_171_Transcript_10/10_Confidence_0.667_Length_2010	tr|B8AWS6|B8AWS6_ORYSI	0	Putative uncharacterized protein OS=Oryza sativa subsp. indica GN=OsI_21023 PE=2 SV=1
Locus_172_Transcript_1/8_Confidence_0.304_Length_1691	sp|Q8GU95|GSH1A_ORYSI	2e-97	Glutamate--cysteine ligase A, chloroplastic OS=Oryza sativa subsp. indica GN=GSH1-1 PE=2 SV=2
Locus_172_Transcript_2/8_Confidence_0.522_Length_2105	sp|A2YL07|GSH1B_ORYSI	0	Glutamate--cysteine ligase B, chloroplastic OS=Oryza sativa subsp. indica GN=GSH1-2 PE=2 SV=2
Locus_172_Transcript_3/8_Confidence_0.652_Length_3569	tr|B7EUG4|B7EUG4_ORYSJ	7e-149	cDNA clone:J033125H02, full insert sequence OS=Oryza sativa subsp. japonica PE=2 SV=1
Locus_172_Transcript_4/8_Confidence_0.522_Length_2171	tr|B9FM97|B9FM97_ORYSJ	0	Putative uncharacterized protein OS=Oryza sativa subsp. japonica GN=OsJ_16990 PE=4 SV=1
Locus_172_Transcript_5/8_Confidence_0.609_Length_3190	tr|B7EUG4|B7EUG4_ORYSJ	0	cDNA clone:J033125H02, full insert sequence OS=Oryza sativa subsp. japonica PE=2 SV=1
Locus_172_Transcript_6/8_Confidence_0.522_Length_2375	sp|Q6Z3A3|GSH1B_ORYSJ	0	Glutamate--cysteine ligase B, chloroplastic OS=Oryza sativa subsp. japonica GN=GSH1-2 PE=2 SV=1
Locus_172_Transcript_7/8_Confidence_0.609_Length_3458	tr|B7EUG4|B7EUG4_ORYSJ	3e-149	cDNA clone:J033125H02, full insert sequence OS=Oryza sativa subsp. japonica PE=2 SV=1
Locus_172_Transcript_8/8_Confidence_0.522_Length_2083	sp|Q8GU95|GSH1A_ORYSI	0	Glutamate--cysteine ligase A, chloroplastic OS=Oryza sativa subsp. indica GN=GSH1-1 PE=2 SV=2
Locus_173_Transcript_1/1_Confidence_1.000_Length_2330	tr|A2WYB3|A2WYB3_ORYSI	0	Putative uncharacterized protein OS=Oryza sativa subsp. indica GN=OsI_04917 PE=2 SV=1
Locus_174_Transcript_1/10_Confidence_0.385_Length_2181	tr|Q1XG32|Q1XG32_9POAL	3e-168	UDP-galactose epimerase OS=Paspalum vaginatum GN=PvUGE1 PE=2 SV=1
Locus_174_Transcript_2/10_Confidence_0.654_Length_5562	tr|B8ANR5|B8ANR5_ORYSI	0	Putative uncharacterized protein OS=Oryza sativa subsp. indica GN=OsI_14394 PE=4 SV=1
Locus_174_Transcript_3/10_Confidence_0.577_Length_5329	tr|B8ANR5|B8ANR5_ORYSI	0	Putative uncharacterized protein OS=Oryza sativa subsp. indica GN=OsI_14394 PE=4 SV=1
Locus_174_Transcript_4/10_Confidence_0.654_Length_5367	tr|B8ANR5|B8ANR5_ORYSI	0	Putative uncharacterized protein OS=Oryza sativa subsp. indica GN=OsI_14394 PE=4 SV=1
Locus_174_Transcript_5/10_Confidence_0.077_Length_668	tr|B8BDM3|B8BDM3_ORYSI	6e-18	Putative uncharacterized protein OS=Oryza sativa subsp. indica GN=OsI_32110 PE=2 SV=1
Locus_174_Transcript_6/10_Confidence_0.462_Length_4415	tr|B8ANR5|B8ANR5_ORYSI	0	Putative uncharacterized protein OS=Oryza sativa subsp. indica GN=OsI_14394 PE=4 SV=1
Locus_174_Transcript_7/10_Confidence_0.538_Length_4952	tr|B8ANR5|B8ANR5_ORYSI	0	Putative uncharacterized protein OS=Oryza sativa subsp. indica GN=OsI_14394 PE=4 SV=1
Locus_174_Transcript_8/10_Confidence_0.462_Length_4408	tr|B8ANR5|B8ANR5_ORYSI	0	Putative uncharacterized protein OS=Oryza sativa subsp. indica GN=OsI_14394 PE=4 SV=1
Locus_174_Transcript_9/10_Confidence_0.231_Length_1544	tr|Q1XG32|Q1XG32_9POAL	0	UDP-galactose epimerase OS=Paspalum vaginatum GN=PvUGE1 PE=2 SV=1
Locus_174_Transcript_10/10_Confidence_0.654_Length_5694	tr|B8ANR5|B8ANR5_ORYSI	0	Putative uncharacterized protein OS=Oryza sativa subsp. indica GN=OsI_14394 PE=4 SV=1
Locus_175_Transcript_1/8_Confidence_0.316_Length_1093	tr|B8AUE9|B8AUE9_ORYSI	7e-91	Histone H3 OS=Oryza sativa subsp. indica GN=OsI_16104 PE=2 SV=1
Locus_175_Transcript_2/8_Confidence_0.421_Length_1102	tr|B8AUE9|B8AUE9_ORYSI	8e-91	Histone H3 OS=Oryza sativa subsp. indica GN=OsI_16104 PE=2 SV=1
Locus_175_Transcript_3/8_Confidence_0.421_Length_1097	tr|B8AUE9|B8AUE9_ORYSI	4e-91	Histone H3 OS=Oryza sativa subsp. indica GN=OsI_16104 PE=2 SV=1
Locus_175_Transcript_4/8_Confidence_0.211_Length_1133	tr|B8AUE9|B8AUE9_ORYSI	1e-90	Histone H3 OS=Oryza sativa subsp. indica GN=OsI_16104 PE=2 SV=1
Locus_175_Transcript_5/8_Confidence_0.263_Length_657	tr|B8AUE9|B8AUE9_ORYSI	9e-59	Histone H3 OS=Oryza sativa subsp. indica GN=OsI_16104 PE=2 SV=1
Locus_175_Transcript_6/8_Confidence_0.263_Length_1668	tr|B8AUE9|B8AUE9_ORYSI	7e-82	Histone H3 OS=Oryza sativa subsp. indica GN=OsI_16104 PE=2 SV=1
Locus_175_Transcript_7/8_Confidence_0.263_Length_2334	tr|A2Z907|A2Z907_ORYSI	7e-132	Uncharacterized protein OS=Oryza sativa subsp. indica GN=OsI_34198 PE=2 SV=1
Locus_175_Transcript_8/8_Confidence_0.316_Length_1139	tr|B8AUE9|B8AUE9_ORYSI	5e-91	Histone H3 OS=Oryza sativa subsp. indica GN=OsI_16104 PE=2 SV=1
Locus_176_Transcript_1/10_Confidence_0.567_Length_3857	tr|Q10SS6|Q10SS6_ORYSJ	0	Adaptin N terminal region family protein, expressed OS=Oryza sativa subsp. japonica GN=LOC_Os03g02150 PE=4 SV=1
Locus_176_Transcript_2/10_Confidence_0.533_Length_3646	tr|B9FAE7|B9FAE7_ORYSJ	0	Putative uncharacterized protein OS=Oryza sativa subsp. japonica GN=OsJ_09142 PE=4 SV=1
Locus_176_Transcript_3/10_Confidence_0.533_Length_3646	tr|B9FAE7|B9FAE7_ORYSJ	0	Putative uncharacterized protein OS=Oryza sativa subsp. japonica GN=OsJ_09142 PE=4 SV=1
Locus_176_Transcript_4/10_Confidence_0.533_Length_3646	tr|B9FAE7|B9FAE7_ORYSJ	0	Putative uncharacterized protein OS=Oryza sativa subsp. japonica GN=OsJ_09142 PE=4 SV=1
Locus_176_Transcript_5/10_Confidence_0.567_Length_3700	tr|B9FAE7|B9FAE7_ORYSJ	0	Putative uncharacterized protein OS=Oryza sativa subsp. japonica GN=OsJ_09142 PE=4 SV=1
Locus_176_Transcript_6/10_Confidence_0.533_Length_3646	tr|B9FAE7|B9FAE7_ORYSJ	0	Putative uncharacterized protein OS=Oryza sativa subsp. japonica GN=OsJ_09142 PE=4 SV=1
Locus_176_Transcript_7/10_Confidence_0.533_Length_3646	tr|B9FAE7|B9FAE7_ORYSJ	0	Putative uncharacterized protein OS=Oryza sativa subsp. japonica GN=OsJ_09142 PE=4 SV=1
Locus_176_Transcript_9/10_Confidence_0.533_Length_3646	tr|B9FAE7|B9FAE7_ORYSJ	0	Putative uncharacterized protein OS=Oryza sativa subsp. japonica GN=OsJ_09142 PE=4 SV=1
Locus_176_Transcript_10/10_Confidence_0.533_Length_3646	tr|B9FAE7|B9FAE7_ORYSJ	0	Putative uncharacterized protein OS=Oryza sativa subsp. japonica GN=OsJ_09142 PE=4 SV=1
Locus_177_Transcript_1/1_Confidence_1.000_Length_935	tr|A2WX85|A2WX85_ORYSI	3e-17	Putative uncharacterized protein OS=Oryza sativa subsp. indica GN=OsI_04528 PE=2 SV=1
Locus_178_Transcript_3/5_Confidence_0.400_Length_1836	tr|Q8W422|Q8W422_ORYSJ	0	26S protease regulatory subunit 4, putative, expressed OS=Oryza sativa subsp. japonica GN=OsRPT2b PE=2 SV=1
Locus_178_Transcript_4/5_Confidence_0.400_Length_1974	tr|Q8W422|Q8W422_ORYSJ	0	26S protease regulatory subunit 4, putative, expressed OS=Oryza sativa subsp. japonica GN=OsRPT2b PE=2 SV=1
Locus_178_Transcript_5/5_Confidence_0.400_Length_1791	tr|Q8W422|Q8W422_ORYSJ	0	26S protease regulatory subunit 4, putative, expressed OS=Oryza sativa subsp. japonica GN=OsRPT2b PE=2 SV=1
Locus_179_Transcript_1/4_Confidence_0.545_Length_1444	tr|A2ZZP2|A2ZZP2_ORYSJ	9e-51	Uncharacterized protein OS=Oryza sativa subsp. japonica GN=OsJ_04115 PE=4 SV=1
Locus_179_Transcript_2/4_Confidence_0.636_Length_2225	tr|Q5N7T3|Q5N7T3_ORYSJ	2e-116	Os01g0855200 protein OS=Oryza sativa subsp. japonica GN=B1096A10.34 PE=4 SV=1
Locus_179_Transcript_3/4_Confidence_0.636_Length_3462	tr|A2ZZP2|A2ZZP2_ORYSJ	7e-71	Uncharacterized protein OS=Oryza sativa subsp. japonica GN=OsJ_04115 PE=4 SV=1
Locus_179_Transcript_4/4_Confidence_0.636_Length_2219	tr|Q5N7T3|Q5N7T3_ORYSJ	1e-116	Os01g0855200 protein OS=Oryza sativa subsp. japonica GN=B1096A10.34 PE=4 SV=1
Locus_180_Transcript_1/9_Confidence_0.333_Length_1180	tr|A2XB19|A2XB19_ORYSI	9e-98	Putative uncharacterized protein OS=Oryza sativa subsp. indica GN=OsI_09452 PE=2 SV=1
Locus_180_Transcript_2/9_Confidence_0.583_Length_2219	tr|Q94LR9|Q94LR9_ORYSJ	2e-97	3-ketoacyl-CoA thiolase 2, peroxisomal, putative, expressed OS=Oryza sativa subsp. japonica GN=OSJNBb0011A08.2 PE=2 SV=1
Locus_180_Transcript_3/9_Confidence_0.542_Length_2160	tr|Q94LR9|Q94LR9_ORYSJ	0	3-ketoacyl-CoA thiolase 2, peroxisomal, putative, expressed OS=Oryza sativa subsp. japonica GN=OSJNBb0011A08.2 PE=2 SV=1
Locus_180_Transcript_4/9_Confidence_0.542_Length_2206	tr|A2XB19|A2XB19_ORYSI	0	Putative uncharacterized protein OS=Oryza sativa subsp. indica GN=OsI_09452 PE=2 SV=1
Locus_180_Transcript_5/9_Confidence_0.167_Length_1501	tr|A2XB19|A2XB19_ORYSI	2e-23	Putative uncharacterized protein OS=Oryza sativa subsp. indica GN=OsI_09452 PE=2 SV=1
Locus_180_Transcript_6/9_Confidence_0.542_Length_2909	tr|A2XB19|A2XB19_ORYSI	7e-172	Putative uncharacterized protein OS=Oryza sativa subsp. indica GN=OsI_09452 PE=2 SV=1
Locus_180_Transcript_7/9_Confidence_0.458_Length_2140	tr|Q94LR9|Q94LR9_ORYSJ	1e-93	3-ketoacyl-CoA thiolase 2, peroxisomal, putative, expressed OS=Oryza sativa subsp. japonica GN=OSJNBb0011A08.2 PE=2 SV=1
Locus_180_Transcript_8/9_Confidence_0.292_Length_1032	tr|A2XB19|A2XB19_ORYSI	5e-66	Putative uncharacterized protein OS=Oryza sativa subsp. indica GN=OsI_09452 PE=2 SV=1
Locus_180_Transcript_9/9_Confidence_0.542_Length_2088	tr|Q94LR9|Q94LR9_ORYSJ	0	3-ketoacyl-CoA thiolase 2, peroxisomal, putative, expressed OS=Oryza sativa subsp. japonica GN=OSJNBb0011A08.2 PE=2 SV=1
Locus_181_Transcript_1/4_Confidence_0.158_Length_746	tr|Q0JLQ0|Q0JLQ0_ORYSJ	5e-22	Os01g0582600 protein OS=Oryza sativa subsp. japonica GN=Os01g0582600 PE=4 SV=1
Locus_181_Transcript_2/4_Confidence_0.211_Length_756	tr|Q0JLQ0|Q0JLQ0_ORYSJ	7e-24	Os01g0582600 protein OS=Oryza sativa subsp. japonica GN=Os01g0582600 PE=4 SV=1
Locus_181_Transcript_4/4_Confidence_0.789_Length_2688	tr|Q0JLQ0|Q0JLQ0_ORYSJ	6e-72	Os01g0582600 protein OS=Oryza sativa subsp. japonica GN=Os01g0582600 PE=4 SV=1
Locus_182_Transcript_1/7_Confidence_0.296_Length_1616	tr|A2ZDY4|A2ZDY4_ORYSI	1e-171	Adenosylhomocysteinase OS=Oryza sativa subsp. indica GN=OsI_35998 PE=2 SV=1
Locus_182_Transcript_2/7_Confidence_0.519_Length_2035	tr|A2ZDY4|A2ZDY4_ORYSI	0	Adenosylhomocysteinase OS=Oryza sativa subsp. indica GN=OsI_35998 PE=2 SV=1
Locus_182_Transcript_3/7_Confidence_0.333_Length_1061	tr|A2ZDY4|A2ZDY4_ORYSI	1e-139	Adenosylhomocysteinase OS=Oryza sativa subsp. indica GN=OsI_35998 PE=2 SV=1
Locus_182_Transcript_4/7_Confidence_0.407_Length_1817	tr|A2ZDY4|A2ZDY4_ORYSI	0	Adenosylhomocysteinase OS=Oryza sativa subsp. indica GN=OsI_35998 PE=2 SV=1
Locus_182_Transcript_5/7_Confidence_0.519_Length_1780	tr|A2ZDY4|A2ZDY4_ORYSI	0	Adenosylhomocysteinase OS=Oryza sativa subsp. indica GN=OsI_35998 PE=2 SV=1
Locus_182_Transcript_6/7_Confidence_0.519_Length_2031	tr|A2ZDY4|A2ZDY4_ORYSI	0	Adenosylhomocysteinase OS=Oryza sativa subsp. indica GN=OsI_35998 PE=2 SV=1
Locus_182_Transcript_7/7_Confidence_0.593_Length_1779	tr|A2ZDY4|A2ZDY4_ORYSI	0	Adenosylhomocysteinase OS=Oryza sativa subsp. indica GN=OsI_35998 PE=2 SV=1
Locus_183_Transcript_1/7_Confidence_0.650_Length_3015	sp|Q84K00|NAC78_ARATH	5e-35	NAC domain-containing protein 78 OS=Arabidopsis thaliana GN=NAC078 PE=2 SV=2
Locus_183_Transcript_2/7_Confidence_0.500_Length_1981	sp|Q84K00|NAC78_ARATH	2e-35	NAC domain-containing protein 78 OS=Arabidopsis thaliana GN=NAC078 PE=2 SV=2
Locus_183_Transcript_3/7_Confidence_0.200_Length_1270	sp|Q84K00|NAC78_ARATH	2e-18	NAC domain-containing protein 78 OS=Arabidopsis thaliana GN=NAC078 PE=2 SV=2
Locus_183_Transcript_4/7_Confidence_0.650_Length_2672	sp|Q84K00|NAC78_ARATH	9e-47	NAC domain-containing protein 78 OS=Arabidopsis thaliana GN=NAC078 PE=2 SV=2
Locus_183_Transcript_5/7_Confidence_0.650_Length_3502	sp|Q84K00|NAC78_ARATH	2e-34	NAC domain-containing protein 78 OS=Arabidopsis thaliana GN=NAC078 PE=2 SV=2
Locus_183_Transcript_6/7_Confidence_0.650_Length_3252	sp|Q84K00|NAC78_ARATH	1e-26	NAC domain-containing protein 78 OS=Arabidopsis thaliana GN=NAC078 PE=2 SV=2
Locus_183_Transcript_7/7_Confidence_0.650_Length_2933	sp|Q84K00|NAC78_ARATH	3e-35	NAC domain-containing protein 78 OS=Arabidopsis thaliana GN=NAC078 PE=2 SV=2
Locus_184_Transcript_1/5_Confidence_0.125_Length_1016	tr|B8AA84|B8AA84_ORYSI	1e-24	Putative uncharacterized protein OS=Oryza sativa subsp. indica GN=OsI_05444 PE=2 SV=1
Locus_184_Transcript_2/5_Confidence_0.688_Length_1762	tr|Q5JNB0|Q5JNB0_ORYSJ	0	Cysteine synthase OS=Oryza sativa subsp. japonica GN=P0020E09.29 PE=2 SV=1
Locus_184_Transcript_3/5_Confidence_0.750_Length_1880	tr|Q5JNB0|Q5JNB0_ORYSJ	2e-153	Cysteine synthase OS=Oryza sativa subsp. japonica GN=P0020E09.29 PE=2 SV=1
Locus_184_Transcript_4/5_Confidence_0.375_Length_1337	tr|B8AA84|B8AA84_ORYSI	8e-34	Putative uncharacterized protein OS=Oryza sativa subsp. indica GN=OsI_05444 PE=2 SV=1
Locus_184_Transcript_5/5_Confidence_0.688_Length_1792	tr|Q5JNB0|Q5JNB0_ORYSJ	0	Cysteine synthase OS=Oryza sativa subsp. japonica GN=P0020E09.29 PE=2 SV=1
Locus_185_Transcript_1/1_Confidence_1.000_Length_795	tr|Q10LK3|Q10LK3_ORYSJ	4e-43	40S ribosomal protein S21 OS=Oryza sativa subsp. japonica GN=Os03g0345200 PE=2 SV=1
Locus_186_Transcript_1/6_Confidence_0.143_Length_532	tr|B8AEF4|B8AEF4_ORYSI	5e-32	Putative uncharacterized protein OS=Oryza sativa subsp. indica GN=OsI_09351 PE=2 SV=1
Locus_186_Transcript_2/6_Confidence_0.500_Length_1369	tr|B8AEF4|B8AEF4_ORYSI	3e-90	Putative uncharacterized protein OS=Oryza sativa subsp. indica GN=OsI_09351 PE=2 SV=1
Locus_186_Transcript_3/6_Confidence_0.500_Length_1438	tr|B8AEF4|B8AEF4_ORYSI	6e-69	Putative uncharacterized protein OS=Oryza sativa subsp. indica GN=OsI_09351 PE=2 SV=1
Locus_186_Transcript_4/6_Confidence_0.571_Length_1649	tr|Q6K836|Q6K836_ORYSJ	8e-45	GCN5-related N-acetyltransferase (GNAT) family protein-like OS=Oryza sativa subsp. japonica GN=OJ1548_F12.27-1 PE=4 SV=1
Locus_186_Transcript_5/6_Confidence_0.500_Length_2001	tr|B8AEF4|B8AEF4_ORYSI	8e-88	Putative uncharacterized protein OS=Oryza sativa subsp. indica GN=OsI_09351 PE=2 SV=1
Locus_186_Transcript_6/6_Confidence_0.429_Length_1355	tr|B8AEF4|B8AEF4_ORYSI	6e-90	Putative uncharacterized protein OS=Oryza sativa subsp. indica GN=OsI_09351 PE=2 SV=1
Locus_187_Transcript_1/4_Confidence_0.625_Length_3386	tr|Q8H7R6|Q8H7R6_ORYSJ	0	Os03g0225700 protein OS=Oryza sativa subsp. japonica GN=OSJNBa0081P02.15 PE=2 SV=1
Locus_187_Transcript_2/4_Confidence_0.500_Length_2599	tr|Q8H7R6|Q8H7R6_ORYSJ	0	Os03g0225700 protein OS=Oryza sativa subsp. japonica GN=OSJNBa0081P02.15 PE=2 SV=1
Locus_187_Transcript_3/4_Confidence_0.625_Length_3016	tr|Q8H7R6|Q8H7R6_ORYSJ	0	Os03g0225700 protein OS=Oryza sativa subsp. japonica GN=OSJNBa0081P02.15 PE=2 SV=1
Locus_187_Transcript_4/4_Confidence_0.625_Length_3392	tr|Q8H7R6|Q8H7R6_ORYSJ	0	Os03g0225700 protein OS=Oryza sativa subsp. japonica GN=OSJNBa0081P02.15 PE=2 SV=1
Locus_188_Transcript_1/1_Confidence_1.000_Length_2467	tr|A2YGI9|A2YGI9_ORYSI	0	Putative uncharacterized protein OS=Oryza sativa subsp. indica GN=OsI_24295 PE=2 SV=1
Locus_189_Transcript_2/11_Confidence_0.275_Length_2770	tr|Q7XSC8|Q7XSC8_ORYSJ	8e-139	OSJNBb0118P14.5 protein OS=Oryza sativa subsp. japonica GN=OSJNBb0118P14.5 PE=2 SV=2
Locus_189_Transcript_3/11_Confidence_0.255_Length_3019	tr|Q7XSC8|Q7XSC8_ORYSJ	0	OSJNBb0118P14.5 protein OS=Oryza sativa subsp. japonica GN=OSJNBb0118P14.5 PE=2 SV=2
Locus_189_Transcript_4/11_Confidence_0.373_Length_2423	tr|Q7XSC8|Q7XSC8_ORYSJ	0	OSJNBb0118P14.5 protein OS=Oryza sativa subsp. japonica GN=OSJNBb0118P14.5 PE=2 SV=2
Locus_189_Transcript_5/11_Confidence_0.255_Length_2527	tr|A3ATI0|A3ATI0_ORYSJ	8e-92	Putative uncharacterized protein OS=Oryza sativa subsp. japonica GN=OsJ_14670 PE=4 SV=1
Locus_189_Transcript_6/11_Confidence_0.235_Length_1199	tr|Q7XSC8|Q7XSC8_ORYSJ	2e-153	OSJNBb0118P14.5 protein OS=Oryza sativa subsp. japonica GN=OSJNBb0118P14.5 PE=2 SV=2
Locus_189_Transcript_7/11_Confidence_0.255_Length_3059	tr|Q7XSC8|Q7XSC8_ORYSJ	1e-137	OSJNBb0118P14.5 protein OS=Oryza sativa subsp. japonica GN=OSJNBb0118P14.5 PE=2 SV=2
Locus_189_Transcript_8/11_Confidence_0.059_Length_530	tr|Q7XSC8|Q7XSC8_ORYSJ	3e-53	OSJNBb0118P14.5 protein OS=Oryza sativa subsp. japonica GN=OSJNBb0118P14.5 PE=2 SV=2
Locus_189_Transcript_9/11_Confidence_0.275_Length_2166	tr|Q7XSC8|Q7XSC8_ORYSJ	6e-141	OSJNBb0118P14.5 protein OS=Oryza sativa subsp. japonica GN=OSJNBb0118P14.5 PE=2 SV=2
Locus_189_Transcript_10/11_Confidence_0.275_Length_2423	tr|Q7XSC8|Q7XSC8_ORYSJ	0	OSJNBb0118P14.5 protein OS=Oryza sativa subsp. japonica GN=OSJNBb0118P14.5 PE=2 SV=2
Locus_189_Transcript_11/11_Confidence_0.275_Length_1835	tr|Q7XSC8|Q7XSC8_ORYSJ	2e-142	OSJNBb0118P14.5 protein OS=Oryza sativa subsp. japonica GN=OSJNBb0118P14.5 PE=2 SV=2
Locus_190_Transcript_1/4_Confidence_0.667_Length_1664	tr|B8A7P8|B8A7P8_ORYSI	7e-143	Putative uncharacterized protein OS=Oryza sativa subsp. indica GN=OsI_04778 PE=2 SV=1
Locus_190_Transcript_2/4_Confidence_0.667_Length_1774	tr|B8A7P8|B8A7P8_ORYSI	9e-104	Putative uncharacterized protein OS=Oryza sativa subsp. indica GN=OsI_04778 PE=2 SV=1
Locus_190_Transcript_4/4_Confidence_0.667_Length_1652	tr|B8A7P8|B8A7P8_ORYSI	5e-143	Putative uncharacterized protein OS=Oryza sativa subsp. indica GN=OsI_04778 PE=2 SV=1
Locus_191_Transcript_1/4_Confidence_0.778_Length_1446	tr|Q0JNQ7|Q0JNQ7_ORYSJ	3e-62	ATP-dependent Clp protease proteolytic subunit OS=Oryza sativa subsp. japonica GN=Os01g0271400 PE=3 SV=1
Locus_191_Transcript_2/4_Confidence_0.667_Length_1401	tr|Q0JNQ7|Q0JNQ7_ORYSJ	3e-79	ATP-dependent Clp protease proteolytic subunit OS=Oryza sativa subsp. japonica GN=Os01g0271400 PE=3 SV=1
Locus_191_Transcript_3/4_Confidence_0.556_Length_1079	tr|Q0JNQ7|Q0JNQ7_ORYSJ	6e-50	ATP-dependent Clp protease proteolytic subunit OS=Oryza sativa subsp. japonica GN=Os01g0271400 PE=3 SV=1
Locus_191_Transcript_4/4_Confidence_0.667_Length_1200	tr|Q0JNQ7|Q0JNQ7_ORYSJ	5e-114	ATP-dependent Clp protease proteolytic subunit OS=Oryza sativa subsp. japonica GN=Os01g0271400 PE=3 SV=1
Locus_192_Transcript_1/2_Confidence_0.833_Length_1683	tr|B7E7X1|B7E7X1_ORYSJ	4e-43	cDNA clone:001-042-F04, full insert sequence OS=Oryza sativa subsp. japonica PE=2 SV=1
Locus_192_Transcript_2/2_Confidence_0.833_Length_2866	tr|B7E7X1|B7E7X1_ORYSJ	6e-42	cDNA clone:001-042-F04, full insert sequence OS=Oryza sativa subsp. japonica PE=2 SV=1
Locus_193_Transcript_1/2_Confidence_0.667_Length_1033	tr|B9F5W8|B9F5W8_ORYSJ	2e-74	Putative uncharacterized protein OS=Oryza sativa subsp. japonica GN=OsJ_12727 PE=2 SV=1
Locus_193_Transcript_2/2_Confidence_0.667_Length_1372	tr|B9F5W8|B9F5W8_ORYSJ	4e-73	Putative uncharacterized protein OS=Oryza sativa subsp. japonica GN=OsJ_12727 PE=2 SV=1
Locus_194_Transcript_1/3_Confidence_0.500_Length_1148	tr|B8AVV2|B8AVV2_ORYSI	8e-110	Putative uncharacterized protein OS=Oryza sativa subsp. indica GN=OsI_16423 PE=2 SV=1
Locus_194_Transcript_2/3_Confidence_0.750_Length_1683	tr|B8AVV2|B8AVV2_ORYSI	6e-147	Putative uncharacterized protein OS=Oryza sativa subsp. indica GN=OsI_16423 PE=2 SV=1
Locus_194_Transcript_3/3_Confidence_0.500_Length_1554	tr|B8AVV2|B8AVV2_ORYSI	3e-155	Putative uncharacterized protein OS=Oryza sativa subsp. indica GN=OsI_16423 PE=2 SV=1
Locus_195_Transcript_1/4_Confidence_0.625_Length_1775	tr|Q69T18|Q69T18_ORYSJ	0	Os06g0614300 protein OS=Oryza sativa subsp. japonica GN=P0691E09.8 PE=2 SV=1
Locus_195_Transcript_2/4_Confidence_0.812_Length_2259	tr|Q69T18|Q69T18_ORYSJ	0	Os06g0614300 protein OS=Oryza sativa subsp. japonica GN=P0691E09.8 PE=2 SV=1
Locus_195_Transcript_3/4_Confidence_0.812_Length_2545	tr|Q69T18|Q69T18_ORYSJ	0	Os06g0614300 protein OS=Oryza sativa subsp. japonica GN=P0691E09.8 PE=2 SV=1
Locus_195_Transcript_4/4_Confidence_0.812_Length_2150	tr|Q69T18|Q69T18_ORYSJ	0	Os06g0614300 protein OS=Oryza sativa subsp. japonica GN=P0691E09.8 PE=2 SV=1
Locus_196_Transcript_1/5_Confidence_0.417_Length_996	tr|Q84LW7|Q84LW7_ORYSI	8e-79	Peptidyl-prolyl cis-trans isomerase OS=Oryza sativa subsp. indica GN=ppiase PE=2 SV=1
Locus_196_Transcript_2/5_Confidence_0.583_Length_1127	tr|Q84LW7|Q84LW7_ORYSI	7e-77	Peptidyl-prolyl cis-trans isomerase OS=Oryza sativa subsp. indica GN=ppiase PE=2 SV=1
Locus_196_Transcript_3/5_Confidence_0.500_Length_884	tr|Q84LW7|Q84LW7_ORYSI	5e-78	Peptidyl-prolyl cis-trans isomerase OS=Oryza sativa subsp. indica GN=ppiase PE=2 SV=1
Locus_196_Transcript_4/5_Confidence_0.667_Length_1825	tr|Q84LW7|Q84LW7_ORYSI	1e-75	Peptidyl-prolyl cis-trans isomerase OS=Oryza sativa subsp. indica GN=ppiase PE=2 SV=1
Locus_196_Transcript_5/5_Confidence_0.583_Length_1001	tr|Q84LW7|Q84LW7_ORYSI	8e-79	Peptidyl-prolyl cis-trans isomerase OS=Oryza sativa subsp. indica GN=ppiase PE=2 SV=1
Locus_197_Transcript_1/1_Confidence_1.000_Length_1022	sp|Q67YI6|ATL65_ARATH	4e-66	RING-H2 finger protein ATL65 OS=Arabidopsis thaliana GN=ATL65 PE=2 SV=2
Locus_198_Transcript_1/1_Confidence_1.000_Length_743	tr|B9FW14|B9FW14_ORYSJ	7e-39	Putative uncharacterized protein OS=Oryza sativa subsp. japonica GN=OsJ_23458 PE=2 SV=1
Locus_199_Transcript_1/8_Confidence_0.538_Length_1641	tr|Q6K7C2|Q6K7C2_ORYSJ	1e-51	Os02g0465900 protein OS=Oryza sativa subsp. japonica GN=OJ1342_D02.8 PE=2 SV=1
Locus_199_Transcript_2/8_Confidence_0.577_Length_1812	tr|Q6K7C2|Q6K7C2_ORYSJ	2e-58	Os02g0465900 protein OS=Oryza sativa subsp. japonica GN=OJ1342_D02.8 PE=2 SV=1
Locus_199_Transcript_3/8_Confidence_0.577_Length_1691	tr|Q6K7C2|Q6K7C2_ORYSJ	2e-56	Os02g0465900 protein OS=Oryza sativa subsp. japonica GN=OJ1342_D02.8 PE=2 SV=1
Locus_199_Transcript_4/8_Confidence_0.500_Length_909	tr|Q7XZR5|Q7XZR5_ORYSI	1e-26	OsCTP protein OS=Oryza sativa subsp. indica GN=OsCTP PE=2 SV=1
Locus_199_Transcript_5/8_Confidence_0.231_Length_431	tr|B8AHI6|B8AHI6_ORYSI	1e-05	Putative uncharacterized protein OS=Oryza sativa subsp. indica GN=OsI_07148 PE=2 SV=1
Locus_199_Transcript_6/8_Confidence_0.538_Length_1762	tr|A3A6N3|A3A6N3_ORYSJ	1e-54	Putative uncharacterized protein OS=Oryza sativa subsp. japonica GN=OsJ_06662 PE=2 SV=1
Locus_199_Transcript_7/8_Confidence_0.577_Length_1802	tr|Q6K7C2|Q6K7C2_ORYSJ	1e-25	Os02g0465900 protein OS=Oryza sativa subsp. japonica GN=OJ1342_D02.8 PE=2 SV=1
Locus_199_Transcript_8/8_Confidence_0.538_Length_1552	tr|Q6K7C2|Q6K7C2_ORYSJ	4e-67	Os02g0465900 protein OS=Oryza sativa subsp. japonica GN=OJ1342_D02.8 PE=2 SV=1
Locus_200_Transcript_1/2_Confidence_0.750_Length_1299	tr|A2XKD2|A2XKD2_ORYSI	8e-09	Putative uncharacterized protein OS=Oryza sativa subsp. indica GN=OsI_12906 PE=2 SV=1
Locus_200_Transcript_2/2_Confidence_0.750_Length_905	tr|A2XKD2|A2XKD2_ORYSI	3e-21	Putative uncharacterized protein OS=Oryza sativa subsp. indica GN=OsI_12906 PE=2 SV=1
Locus_201_Transcript_1/7_Confidence_0.158_Length_744	tr|Q10SD5|Q10SD5_ORYSJ	3e-09	Anthranilate phosphoribosyltransferase, chloroplast, putative, expressed OS=Oryza sativa subsp. japonica GN=LOC_Os03g03450 PE=2 SV=1
Locus_201_Transcript_2/7_Confidence_0.632_Length_2246	tr|A2XBZ0|A2XBZ0_ORYSI	8e-81	Putative uncharacterized protein OS=Oryza sativa subsp. indica GN=OsI_09808 PE=2 SV=1
Locus_201_Transcript_3/7_Confidence_0.684_Length_2386	tr|Q10SD6|Q10SD6_ORYSJ	9e-98	Anthranilate phosphoribosyltransferase, chloroplast, putative, expressed OS=Oryza sativa subsp. japonica GN=Os03g0126000 PE=2 SV=1
Locus_201_Transcript_4/7_Confidence_0.737_Length_2369	tr|Q10SD6|Q10SD6_ORYSJ	8e-98	Anthranilate phosphoribosyltransferase, chloroplast, putative, expressed OS=Oryza sativa subsp. japonica GN=Os03g0126000 PE=2 SV=1
Locus_201_Transcript_5/7_Confidence_0.684_Length_2507	tr|Q10SD6|Q10SD6_ORYSJ	2e-97	Anthranilate phosphoribosyltransferase, chloroplast, putative, expressed OS=Oryza sativa subsp. japonica GN=Os03g0126000 PE=2 SV=1
Locus_201_Transcript_6/7_Confidence_0.684_Length_2451	tr|A2XBZ0|A2XBZ0_ORYSI	3e-79	Putative uncharacterized protein OS=Oryza sativa subsp. indica GN=OsI_09808 PE=2 SV=1
Locus_201_Transcript_7/7_Confidence_0.684_Length_2242	tr|Q10SD6|Q10SD6_ORYSJ	3e-98	Anthranilate phosphoribosyltransferase, chloroplast, putative, expressed OS=Oryza sativa subsp. japonica GN=Os03g0126000 PE=2 SV=1
Locus_202_Transcript_1/1_Confidence_1.000_Length_8040	tr|B8AXZ4|B8AXZ4_ORYSI	0	Putative uncharacterized protein OS=Oryza sativa subsp. indica GN=OsI_19835 PE=2 SV=1
Locus_203_Transcript_1/2_Confidence_0.667_Length_2810	tr|A2XVK3|A2XVK3_ORYSI	0	Phenylalanine ammonia-lyase OS=Oryza sativa subsp. indica GN=OsI_16660 PE=2 SV=1
Locus_203_Transcript_2/2_Confidence_0.833_Length_2488	tr|A2XVK3|A2XVK3_ORYSI	0	Phenylalanine ammonia-lyase OS=Oryza sativa subsp. indica GN=OsI_16660 PE=2 SV=1
Locus_204_Transcript_2/6_Confidence_0.333_Length_1229	tr|B0FFN3|B0FFN3_ORYSJ	6e-05	Metallothionein-like protein OS=Oryza sativa subsp. japonica PE=2 SV=1
Locus_204_Transcript_3/6_Confidence_0.400_Length_2487	tr|B8BFD6|B8BFD6_ORYSI	5e-19	Putative uncharacterized protein OS=Oryza sativa subsp. indica GN=OsI_31395 PE=2 SV=1
Locus_204_Transcript_4/6_Confidence_0.600_Length_3212	tr|B0FFN3|B0FFN3_ORYSJ	0.0002	Metallothionein-like protein OS=Oryza sativa subsp. japonica PE=2 SV=1
Locus_204_Transcript_6/6_Confidence_0.533_Length_1357	tr|B0FFN3|B0FFN3_ORYSJ	7e-05	Metallothionein-like protein OS=Oryza sativa subsp. japonica PE=2 SV=1
Locus_205_Transcript_1/2_Confidence_0.750_Length_2509	tr|Q7F1F2|Q7F1F2_ORYSJ	0	Os08g0525600 protein OS=Oryza sativa subsp. japonica GN=OJ1191_A10.119 PE=2 SV=1
Locus_205_Transcript_2/2_Confidence_0.750_Length_2272	tr|Q7F1F2|Q7F1F2_ORYSJ	0	Os08g0525600 protein OS=Oryza sativa subsp. japonica GN=OJ1191_A10.119 PE=2 SV=1
Locus_206_Transcript_1/4_Confidence_0.222_Length_1203	tr|Q6Z9X3|Q6Z9X3_ORYSJ	1e-57	Os08g0407200 protein OS=Oryza sativa subsp. japonica GN=P0453D01.16-1 PE=2 SV=1
Locus_206_Transcript_2/4_Confidence_0.667_Length_3149	tr|Q6Z9X3|Q6Z9X3_ORYSJ	2e-138	Os08g0407200 protein OS=Oryza sativa subsp. japonica GN=P0453D01.16-1 PE=2 SV=1
Locus_206_Transcript_3/4_Confidence_0.667_Length_3187	tr|Q6Z9X3|Q6Z9X3_ORYSJ	0	Os08g0407200 protein OS=Oryza sativa subsp. japonica GN=P0453D01.16-1 PE=2 SV=1
Locus_206_Transcript_4/4_Confidence_0.667_Length_2528	tr|Q6Z9X3|Q6Z9X3_ORYSJ	0	Os08g0407200 protein OS=Oryza sativa subsp. japonica GN=P0453D01.16-1 PE=2 SV=1
Locus_207_Transcript_1/6_Confidence_0.667_Length_3187	tr|Q6H883|Q6H883_ORYSJ	0	Putative inorganic diphosphatase OS=Oryza sativa subsp. japonica GN=OJ1572_F02.11 PE=3 SV=1
Locus_207_Transcript_2/6_Confidence_0.333_Length_1726	tr|Q0E3B7|Q0E3B7_ORYSJ	0	Os02g0184200 protein (Fragment) OS=Oryza sativa subsp. japonica GN=Os02g0184200 PE=2 SV=2
Locus_207_Transcript_3/6_Confidence_0.222_Length_2655	tr|A2X1Q2|A2X1Q2_ORYSI	7e-42	Putative uncharacterized protein OS=Oryza sativa subsp. indica GN=OsI_06130 PE=2 SV=1
Locus_207_Transcript_4/6_Confidence_0.667_Length_2980	tr|Q6H883|Q6H883_ORYSJ	0	Putative inorganic diphosphatase OS=Oryza sativa subsp. japonica GN=OJ1572_F02.11 PE=3 SV=1
Locus_207_Transcript_5/6_Confidence_0.667_Length_3618	tr|Q75U52|Q75U52_ORYSJ	0	Vacuolar proton pyrophosphatase OS=Oryza sativa subsp. japonica GN=OVP5 PE=2 SV=1
Locus_207_Transcript_6/6_Confidence_0.667_Length_2891	tr|Q6H883|Q6H883_ORYSJ	0	Putative inorganic diphosphatase OS=Oryza sativa subsp. japonica GN=OJ1572_F02.11 PE=3 SV=1
Locus_208_Transcript_1/1_Confidence_1.000_Length_1348	sp|Q84NN4|CDSP_ORYSJ	8e-87	Thioredoxin-like protein CDSP32, chloroplastic OS=Oryza sativa subsp. japonica GN=CDSP32 PE=2 SV=1
Locus_209_Transcript_1/1_Confidence_1.000_Length_2167	tr|B8BJ47|B8BJ47_ORYSI	3e-166	Putative uncharacterized protein OS=Oryza sativa subsp. indica GN=OsI_35132 PE=2 SV=1
Locus_210_Transcript_1/4_Confidence_0.636_Length_4541	tr|Q0DI56|Q0DI56_ORYSJ	0	Os05g0414700 protein (Fragment) OS=Oryza sativa subsp. japonica GN=Os05g0414700 PE=4 SV=1
Locus_210_Transcript_2/4_Confidence_0.727_Length_4323	tr|Q0DI56|Q0DI56_ORYSJ	0	Os05g0414700 protein (Fragment) OS=Oryza sativa subsp. japonica GN=Os05g0414700 PE=4 SV=1
Locus_210_Transcript_3/4_Confidence_0.636_Length_4206	tr|Q0DI56|Q0DI56_ORYSJ	0	Os05g0414700 protein (Fragment) OS=Oryza sativa subsp. japonica GN=Os05g0414700 PE=4 SV=1
Locus_210_Transcript_4/4_Confidence_0.727_Length_4545	tr|Q0DI56|Q0DI56_ORYSJ	0	Os05g0414700 protein (Fragment) OS=Oryza sativa subsp. japonica GN=Os05g0414700 PE=4 SV=1
Locus_211_Transcript_2/2_Confidence_0.750_Length_1148	tr|A2YVX9|A2YVX9_ORYSI	4e-86	Putative uncharacterized protein OS=Oryza sativa subsp. indica GN=OsI_29484 PE=2 SV=1
Locus_212_Transcript_1/3_Confidence_0.778_Length_2654	tr|A3AM41|A3AM41_ORYSJ	2e-142	Putative uncharacterized protein OS=Oryza sativa subsp. japonica GN=OsJ_12360 PE=2 SV=1
Locus_212_Transcript_2/3_Confidence_0.889_Length_3177	tr|Q10DV9|Q10DV9_ORYSJ	2e-110	Expressed protein OS=Oryza sativa subsp. japonica GN=LOC_Os03g50870 PE=2 SV=1
Locus_212_Transcript_3/3_Confidence_0.778_Length_2976	tr|A3AM41|A3AM41_ORYSJ	2e-141	Putative uncharacterized protein OS=Oryza sativa subsp. japonica GN=OsJ_12360 PE=2 SV=1
Locus_213_Transcript_1/1_Confidence_1.000_Length_1082	tr|A2YZ23|A2YZ23_ORYSI	3e-97	Putative uncharacterized protein OS=Oryza sativa subsp. indica GN=OsI_30588 PE=2 SV=1
Locus_214_Transcript_1/3_Confidence_0.500_Length_1602	tr|B8AR23|B8AR23_ORYSI	0	Putative uncharacterized protein OS=Oryza sativa subsp. indica GN=OsI_13396 PE=2 SV=1
Locus_214_Transcript_2/3_Confidence_0.500_Length_1687	tr|B8AR23|B8AR23_ORYSI	0	Putative uncharacterized protein OS=Oryza sativa subsp. indica GN=OsI_13396 PE=2 SV=1
Locus_214_Transcript_3/3_Confidence_0.500_Length_1868	tr|B8AR23|B8AR23_ORYSI	0	Putative uncharacterized protein OS=Oryza sativa subsp. indica GN=OsI_13396 PE=2 SV=1
Locus_215_Transcript_1/23_Confidence_1.000_Length_305	tr|Q0D4V7|Q0D4V7_ORYSJ	2e-28	Os07g0601900 protein OS=Oryza sativa subsp. japonica GN=Os07g0601900 PE=2 SV=1
Locus_215_Transcript_4/23_Confidence_1.000_Length_244	tr|A2YNF8|A2YNF8_ORYSI	0.0002	Putative uncharacterized protein OS=Oryza sativa subsp. indica GN=OsI_26766 PE=4 SV=1
Locus_215_Transcript_6/23_Confidence_1.000_Length_1260	tr|B9GA68|B9GA68_ORYSJ	1e-19	Putative uncharacterized protein OS=Oryza sativa subsp. japonica GN=OsJ_33534 PE=4 SV=1
Locus_215_Transcript_7/23_Confidence_1.000_Length_274	tr|Q0JNG6|Q0JNG6_ORYSJ	1e-13	Os01g0293600 protein OS=Oryza sativa subsp. japonica GN=Os01g0293600 PE=4 SV=2
Locus_215_Transcript_8/23_Confidence_1.000_Length_291	tr|B9GA67|B9GA67_ORYSJ	0.0002	Putative uncharacterized protein OS=Oryza sativa subsp. japonica GN=OsJ_33533 PE=4 SV=1
Locus_215_Transcript_11/23_Confidence_1.000_Length_1282	tr|A2YNF8|A2YNF8_ORYSI	2e-09	Putative uncharacterized protein OS=Oryza sativa subsp. indica GN=OsI_26766 PE=4 SV=1
Locus_215_Transcript_14/23_Confidence_0.305_Length_1784	tr|B8B848|B8B848_ORYSI	9e-57	Putative uncharacterized protein OS=Oryza sativa subsp. indica GN=OsI_26762 PE=2 SV=1
Locus_215_Transcript_15/23_Confidence_0.337_Length_3778	tr|Q0DAI4|Q0DAI4_ORYSJ	1e-40	Os06g0651000 protein OS=Oryza sativa subsp. japonica GN=Os06g0651000 PE=2 SV=1
Locus_215_Transcript_16/23_Confidence_0.305_Length_2620	tr|B8B0T2|B8B0T2_ORYSI	4e-41	Putative uncharacterized protein OS=Oryza sativa subsp. indica GN=OsI_23929 PE=2 SV=1
Locus_215_Transcript_17/23_Confidence_0.137_Length_1997	tr|Q7X7U5|Q7X7U5_ORYSJ	4e-31	Os07g0601000 protein OS=Oryza sativa subsp. japonica GN=OJ2013_G04.104 PE=4 SV=1
Locus_215_Transcript_18/23_Confidence_0.263_Length_2237	tr|Q7XIG2|Q7XIG2_ORYSJ	3e-17	Os07g0602000 protein OS=Oryza sativa subsp. japonica GN=OJ2013_G04.121 PE=2 SV=1
Locus_215_Transcript_19/23_Confidence_0.253_Length_1596	tr|Q7XIG2|Q7XIG2_ORYSJ	2e-83	Os07g0602000 protein OS=Oryza sativa subsp. japonica GN=OJ2013_G04.121 PE=2 SV=1
Locus_215_Transcript_20/23_Confidence_0.126_Length_1725	tr|B8B0T2|B8B0T2_ORYSI	5e-56	Putative uncharacterized protein OS=Oryza sativa subsp. indica GN=OsI_23929 PE=2 SV=1
Locus_215_Transcript_21/23_Confidence_0.316_Length_3507	tr|Q0DAI4|Q0DAI4_ORYSJ	1e-40	Os06g0651000 protein OS=Oryza sativa subsp. japonica GN=Os06g0651000 PE=2 SV=1
Locus_215_Transcript_22/23_Confidence_0.263_Length_1946	tr|B8B0T2|B8B0T2_ORYSI	6e-42	Putative uncharacterized protein OS=Oryza sativa subsp. indica GN=OsI_23929 PE=2 SV=1
Locus_215_Transcript_23/23_Confidence_0.295_Length_2079	tr|B8B0T2|B8B0T2_ORYSI	9e-42	Putative uncharacterized protein OS=Oryza sativa subsp. indica GN=OsI_23929 PE=2 SV=1
Locus_216_Transcript_1/4_Confidence_0.429_Length_4139	tr|B9F4C9|B9F4C9_ORYSJ	3e-66	Putative uncharacterized protein OS=Oryza sativa subsp. japonica GN=OsJ_05944 PE=2 SV=1
Locus_216_Transcript_2/4_Confidence_0.571_Length_4391	tr|B9F4C9|B9F4C9_ORYSJ	4e-66	Putative uncharacterized protein OS=Oryza sativa subsp. japonica GN=OsJ_05944 PE=2 SV=1
Locus_216_Transcript_3/4_Confidence_0.643_Length_4204	tr|B9F4C9|B9F4C9_ORYSJ	3e-66	Putative uncharacterized protein OS=Oryza sativa subsp. japonica GN=OsJ_05944 PE=2 SV=1
Locus_216_Transcript_4/4_Confidence_0.500_Length_2261	tr|B9F4C9|B9F4C9_ORYSJ	2e-78	Putative uncharacterized protein OS=Oryza sativa subsp. japonica GN=OsJ_05944 PE=2 SV=1
Locus_217_Transcript_1/13_Confidence_1.000_Length_324	tr|A3AHY5|A3AHY5_ORYSJ	5e-45	Putative uncharacterized protein OS=Oryza sativa subsp. japonica GN=OsJ_10853 PE=2 SV=1
Locus_217_Transcript_2/13_Confidence_1.000_Length_258	tr|A3AHY5|A3AHY5_ORYSJ	9e-15	Putative uncharacterized protein OS=Oryza sativa subsp. japonica GN=OsJ_10853 PE=2 SV=1
Locus_217_Transcript_4/13_Confidence_0.574_Length_9255	tr|Q10LF6|Q10LF6_ORYSJ	0	Transcriptional activator, putative, expressed OS=Oryza sativa subsp. japonica GN=LOC_Os03g22900 PE=2 SV=1
Locus_217_Transcript_5/13_Confidence_0.556_Length_9361	tr|Q10LF6|Q10LF6_ORYSJ	0	Transcriptional activator, putative, expressed OS=Oryza sativa subsp. japonica GN=LOC_Os03g22900 PE=2 SV=1
Locus_217_Transcript_6/13_Confidence_0.537_Length_9048	tr|Q10LF6|Q10LF6_ORYSJ	0	Transcriptional activator, putative, expressed OS=Oryza sativa subsp. japonica GN=LOC_Os03g22900 PE=2 SV=1
Locus_217_Transcript_7/13_Confidence_0.537_Length_8764	tr|Q10LF6|Q10LF6_ORYSJ	0	Transcriptional activator, putative, expressed OS=Oryza sativa subsp. japonica GN=LOC_Os03g22900 PE=2 SV=1
Locus_217_Transcript_8/13_Confidence_0.556_Length_8770	tr|Q10LF6|Q10LF6_ORYSJ	0	Transcriptional activator, putative, expressed OS=Oryza sativa subsp. japonica GN=LOC_Os03g22900 PE=2 SV=1
Locus_217_Transcript_9/13_Confidence_0.500_Length_9085	tr|Q10LF6|Q10LF6_ORYSJ	0	Transcriptional activator, putative, expressed OS=Oryza sativa subsp. japonica GN=LOC_Os03g22900 PE=2 SV=1
Locus_217_Transcript_10/13_Confidence_0.315_Length_5132	tr|Q10LF6|Q10LF6_ORYSJ	0	Transcriptional activator, putative, expressed OS=Oryza sativa subsp. japonica GN=LOC_Os03g22900 PE=2 SV=1
Locus_217_Transcript_11/13_Confidence_0.556_Length_8863	tr|Q10LF6|Q10LF6_ORYSJ	0	Transcriptional activator, putative, expressed OS=Oryza sativa subsp. japonica GN=LOC_Os03g22900 PE=2 SV=1
Locus_217_Transcript_12/13_Confidence_0.037_Length_2476	tr|A2ZHW7|A2ZHW7_ORYSI	1e-09	Putative uncharacterized protein OS=Oryza sativa subsp. indica GN=OsI_37404 PE=3 SV=1
Locus_217_Transcript_13/13_Confidence_0.556_Length_8776	tr|Q10LF6|Q10LF6_ORYSJ	0	Transcriptional activator, putative, expressed OS=Oryza sativa subsp. japonica GN=LOC_Os03g22900 PE=2 SV=1
Locus_218_Transcript_1/1_Confidence_1.000_Length_1867	tr|Q6ETQ7|Q6ETQ7_ORYSJ	1e-61	Hydroxyproline-rich glycoprotein-like OS=Oryza sativa subsp. japonica GN=P0613F08.22 PE=4 SV=1
Locus_219_Transcript_1/8_Confidence_0.700_Length_2132	tr|Q10QN3|Q10QN3_ORYSJ	9e-108	1,4-dihydroxy-2-naphthoate phytyltransferase family protein, expressed OS=Oryza sativa subsp. japonica GN=Os03g0190100 PE=2 SV=1
Locus_219_Transcript_2/8_Confidence_0.650_Length_2100	tr|Q10QN3|Q10QN3_ORYSJ	1e-93	1,4-dihydroxy-2-naphthoate phytyltransferase family protein, expressed OS=Oryza sativa subsp. japonica GN=Os03g0190100 PE=2 SV=1
Locus_219_Transcript_3/8_Confidence_0.650_Length_2151	tr|Q10QN3|Q10QN3_ORYSJ	1e-69	1,4-dihydroxy-2-naphthoate phytyltransferase family protein, expressed OS=Oryza sativa subsp. japonica GN=Os03g0190100 PE=2 SV=1
Locus_219_Transcript_4/8_Confidence_0.650_Length_2192	tr|Q10QN3|Q10QN3_ORYSJ	1e-55	1,4-dihydroxy-2-naphthoate phytyltransferase family protein, expressed OS=Oryza sativa subsp. japonica GN=Os03g0190100 PE=2 SV=1
Locus_219_Transcript_5/8_Confidence_0.100_Length_1147	tr|Q10QN3|Q10QN3_ORYSJ	9e-05	1,4-dihydroxy-2-naphthoate phytyltransferase family protein, expressed OS=Oryza sativa subsp. japonica GN=Os03g0190100 PE=2 SV=1
Locus_219_Transcript_6/8_Confidence_0.650_Length_2280	tr|Q10QN3|Q10QN3_ORYSJ	6e-86	1,4-dihydroxy-2-naphthoate phytyltransferase family protein, expressed OS=Oryza sativa subsp. japonica GN=Os03g0190100 PE=2 SV=1
Locus_219_Transcript_7/8_Confidence_0.350_Length_914	tr|A2XDE4|A2XDE4_ORYSI	4e-31	Putative uncharacterized protein OS=Oryza sativa subsp. indica GN=OsI_10327 PE=2 SV=1
Locus_219_Transcript_8/8_Confidence_0.650_Length_2024	tr|Q10QN3|Q10QN3_ORYSJ	9e-115	1,4-dihydroxy-2-naphthoate phytyltransferase family protein, expressed OS=Oryza sativa subsp. japonica GN=Os03g0190100 PE=2 SV=1
Locus_220_Transcript_1/10_Confidence_0.438_Length_3442	tr|Q10L72|Q10L72_ORYSJ	0	Villin-3, putative, expressed OS=Oryza sativa subsp. japonica GN=LOC_Os03g24220 PE=2 SV=1
Locus_220_Transcript_2/10_Confidence_0.406_Length_3617	tr|Q10L71|Q10L71_ORYSJ	0	Os03g0356700 protein OS=Oryza sativa subsp. japonica GN=Os03g0356700 PE=4 SV=1
Locus_220_Transcript_3/10_Confidence_0.438_Length_3567	tr|Q10L71|Q10L71_ORYSJ	0	Os03g0356700 protein OS=Oryza sativa subsp. japonica GN=Os03g0356700 PE=4 SV=1
Locus_220_Transcript_4/10_Confidence_0.219_Length_1523	tr|Q10L70|Q10L70_ORYSJ	1e-19	Villin-3, putative, expressed OS=Oryza sativa subsp. japonica GN=LOC_Os03g24220 PE=2 SV=1
Locus_220_Transcript_5/10_Confidence_0.438_Length_4085	tr|Q10L71|Q10L71_ORYSJ	0	Os03g0356700 protein OS=Oryza sativa subsp. japonica GN=Os03g0356700 PE=4 SV=1
Locus_220_Transcript_6/10_Confidence_0.438_Length_3711	tr|Q10L72|Q10L72_ORYSJ	0	Villin-3, putative, expressed OS=Oryza sativa subsp. japonica GN=LOC_Os03g24220 PE=2 SV=1
Locus_220_Transcript_7/10_Confidence_0.438_Length_3448	tr|Q10L72|Q10L72_ORYSJ	0	Villin-3, putative, expressed OS=Oryza sativa subsp. japonica GN=LOC_Os03g24220 PE=2 SV=1
Locus_220_Transcript_8/10_Confidence_0.438_Length_3448	tr|Q10L72|Q10L72_ORYSJ	0	Villin-3, putative, expressed OS=Oryza sativa subsp. japonica GN=LOC_Os03g24220 PE=2 SV=1
Locus_220_Transcript_9/10_Confidence_0.406_Length_3524	tr|Q10L71|Q10L71_ORYSJ	0	Os03g0356700 protein OS=Oryza sativa subsp. japonica GN=Os03g0356700 PE=4 SV=1
Locus_220_Transcript_10/10_Confidence_0.438_Length_3448	tr|Q10L72|Q10L72_ORYSJ	0	Villin-3, putative, expressed OS=Oryza sativa subsp. japonica GN=LOC_Os03g24220 PE=2 SV=1
Locus_221_Transcript_2/12_Confidence_1.000_Length_240	tr|B8AXZ7|B8AXZ7_ORYSI	6e-05	Putative uncharacterized protein OS=Oryza sativa subsp. indica GN=OsI_19839 PE=2 SV=1
Locus_221_Transcript_3/12_Confidence_0.656_Length_5391	tr|B8AXZ7|B8AXZ7_ORYSI	0	Putative uncharacterized protein OS=Oryza sativa subsp. indica GN=OsI_19839 PE=2 SV=1
Locus_221_Transcript_4/12_Confidence_0.656_Length_5391	tr|B9FPF5|B9FPF5_ORYSJ	0	Putative uncharacterized protein OS=Oryza sativa subsp. japonica GN=OsJ_18429 PE=2 SV=1
Locus_221_Transcript_5/12_Confidence_0.656_Length_5391	tr|B8AXZ7|B8AXZ7_ORYSI	0	Putative uncharacterized protein OS=Oryza sativa subsp. indica GN=OsI_19839 PE=2 SV=1
Locus_221_Transcript_6/12_Confidence_0.656_Length_5391	tr|B8AXZ7|B8AXZ7_ORYSI	0	Putative uncharacterized protein OS=Oryza sativa subsp. indica GN=OsI_19839 PE=2 SV=1
Locus_221_Transcript_7/12_Confidence_0.656_Length_5391	tr|B9FPF5|B9FPF5_ORYSJ	0	Putative uncharacterized protein OS=Oryza sativa subsp. japonica GN=OsJ_18429 PE=2 SV=1
Locus_221_Transcript_8/12_Confidence_0.656_Length_5373	tr|B8AXZ7|B8AXZ7_ORYSI	0	Putative uncharacterized protein OS=Oryza sativa subsp. indica GN=OsI_19839 PE=2 SV=1
Locus_221_Transcript_9/12_Confidence_0.594_Length_5391	tr|B8AXZ7|B8AXZ7_ORYSI	0	Putative uncharacterized protein OS=Oryza sativa subsp. indica GN=OsI_19839 PE=2 SV=1
Locus_221_Transcript_10/12_Confidence_0.656_Length_5391	tr|B8AXZ7|B8AXZ7_ORYSI	0	Putative uncharacterized protein OS=Oryza sativa subsp. indica GN=OsI_19839 PE=2 SV=1
Locus_221_Transcript_11/12_Confidence_0.656_Length_5463	tr|B8AXZ7|B8AXZ7_ORYSI	0	Putative uncharacterized protein OS=Oryza sativa subsp. indica GN=OsI_19839 PE=2 SV=1
Locus_221_Transcript_12/12_Confidence_0.656_Length_5391	tr|B9FPF5|B9FPF5_ORYSJ	0	Putative uncharacterized protein OS=Oryza sativa subsp. japonica GN=OsJ_18429 PE=2 SV=1
Locus_222_Transcript_1/4_Confidence_0.765_Length_1344	tr|Q65X89|Q65X89_ORYSJ	1e-65	Os05g0526400 protein OS=Oryza sativa subsp. japonica GN=OJ1593_C11.13 PE=2 SV=1
Locus_222_Transcript_2/4_Confidence_0.235_Length_1516	tr|Q9AWY7|Q9AWY7_ORYSJ	1e-27	Putative uncharacterized protein P0443E07.20 OS=Oryza sativa subsp. japonica GN=P0492F05.29 PE=4 SV=1
Locus_222_Transcript_3/4_Confidence_0.824_Length_1760	tr|A2WMA1|A2WMA1_ORYSI	1e-41	Putative uncharacterized protein OS=Oryza sativa subsp. indica GN=OsI_00974 PE=4 SV=1
Locus_222_Transcript_4/4_Confidence_0.765_Length_1268	tr|Q65X89|Q65X89_ORYSJ	3e-97	Os05g0526400 protein OS=Oryza sativa subsp. japonica GN=OJ1593_C11.13 PE=2 SV=1
Locus_223_Transcript_1/3_Confidence_0.500_Length_2563	tr|B8ARD0|B8ARD0_ORYSI	0	Putative uncharacterized protein OS=Oryza sativa subsp. indica GN=OsI_16552 PE=2 SV=1
Locus_223_Transcript_2/3_Confidence_0.333_Length_2414	tr|Q7F8Y1|Q7F8Y1_ORYSJ	0	OSJNBb0116K07.11 protein OS=Oryza sativa subsp. japonica GN=OSJNBb0116K07.11 PE=2 SV=1
Locus_223_Transcript_3/3_Confidence_0.667_Length_2562	tr|B8ARD0|B8ARD0_ORYSI	0	Putative uncharacterized protein OS=Oryza sativa subsp. indica GN=OsI_16552 PE=2 SV=1
Locus_224_Transcript_1/1_Confidence_1.000_Length_3463	tr|Q10SF4|Q10SF4_ORYSJ	1e-79	Protein kinase, putative, expressed OS=Oryza sativa subsp. japonica GN=LOC_Os03g03290 PE=2 SV=1
Locus_226_Transcript_1/6_Confidence_0.400_Length_3077	tr|B9F7F8|B9F7F8_ORYSJ	1e-155	Putative uncharacterized protein OS=Oryza sativa subsp. japonica GN=OsJ_13251 PE=2 SV=1
Locus_226_Transcript_2/6_Confidence_0.667_Length_5664	sp|P93438|METK2_ORYSJ	0	S-adenosylmethionine synthase 2 OS=Oryza sativa subsp. japonica GN=SAM2 PE=1 SV=1
Locus_226_Transcript_3/6_Confidence_0.667_Length_5756	sp|P93438|METK2_ORYSJ	0	S-adenosylmethionine synthase 2 OS=Oryza sativa subsp. japonica GN=SAM2 PE=1 SV=1
Locus_226_Transcript_4/6_Confidence_0.600_Length_5764	sp|P93438|METK2_ORYSJ	0	S-adenosylmethionine synthase 2 OS=Oryza sativa subsp. japonica GN=SAM2 PE=1 SV=1
Locus_226_Transcript_5/6_Confidence_0.400_Length_3085	tr|B9F7F8|B9F7F8_ORYSJ	4e-155	Putative uncharacterized protein OS=Oryza sativa subsp. japonica GN=OsJ_13251 PE=2 SV=1
Locus_226_Transcript_6/6_Confidence_0.600_Length_5641	sp|P93438|METK2_ORYSJ	0	S-adenosylmethionine synthase 2 OS=Oryza sativa subsp. japonica GN=SAM2 PE=1 SV=1
Locus_227_Transcript_1/5_Confidence_0.571_Length_2774	tr|B9F7A5|B9F7A5_ORYSJ	2e-103	Putative uncharacterized protein OS=Oryza sativa subsp. japonica GN=OsJ_10317 PE=2 SV=1
Locus_227_Transcript_2/5_Confidence_0.571_Length_2611	tr|Q10NC6|Q10NC6_ORYSJ	1e-101	Initiator-binding protein, putative, expressed OS=Oryza sativa subsp. japonica GN=LOC_Os03g16700 PE=2 SV=1
Locus_227_Transcript_3/5_Confidence_0.571_Length_2770	tr|B9F7A5|B9F7A5_ORYSJ	1e-64	Putative uncharacterized protein OS=Oryza sativa subsp. japonica GN=OsJ_10317 PE=2 SV=1
Locus_227_Transcript_4/5_Confidence_0.714_Length_3284	tr|B9F7A5|B9F7A5_ORYSJ	4e-102	Putative uncharacterized protein OS=Oryza sativa subsp. japonica GN=OsJ_10317 PE=2 SV=1
Locus_227_Transcript_5/5_Confidence_0.571_Length_2538	tr|B9F7A5|B9F7A5_ORYSJ	5e-104	Putative uncharacterized protein OS=Oryza sativa subsp. japonica GN=OsJ_10317 PE=2 SV=1
Locus_228_Transcript_2/4_Confidence_0.824_Length_6516	tr|Q6YU89|Q6YU89_ORYSJ	0	Putative HECT ubiquitin-protein ligase 3 OS=Oryza sativa subsp. japonica GN=B1370C05.20 PE=2 SV=1
Locus_228_Transcript_3/4_Confidence_0.176_Length_1387	tr|Q0E4T3|Q0E4T3_ORYSJ	5e-77	Os02g0101700 protein (Fragment) OS=Oryza sativa subsp. japonica GN=Os02g0101700 PE=2 SV=1
Locus_228_Transcript_4/4_Confidence_0.824_Length_6403	tr|Q6YU89|Q6YU89_ORYSJ	0	Putative HECT ubiquitin-protein ligase 3 OS=Oryza sativa subsp. japonica GN=B1370C05.20 PE=2 SV=1
Locus_229_Transcript_1/6_Confidence_0.700_Length_3079	tr|B8BPH5|B8BPH5_ORYSI	0	UDP-glucose 6-dehydrogenase OS=Oryza sativa subsp. indica GN=OsI_38225 PE=2 SV=1
Locus_229_Transcript_2/6_Confidence_0.600_Length_1850	tr|B8BPH5|B8BPH5_ORYSI	0	UDP-glucose 6-dehydrogenase OS=Oryza sativa subsp. indica GN=OsI_38225 PE=2 SV=1
Locus_229_Transcript_3/6_Confidence_0.600_Length_2037	tr|B8BPH5|B8BPH5_ORYSI	0	UDP-glucose 6-dehydrogenase OS=Oryza sativa subsp. indica GN=OsI_38225 PE=2 SV=1
Locus_229_Transcript_4/6_Confidence_0.600_Length_1841	tr|B8BPH5|B8BPH5_ORYSI	0	UDP-glucose 6-dehydrogenase OS=Oryza sativa subsp. indica GN=OsI_38225 PE=2 SV=1
Locus_229_Transcript_5/6_Confidence_0.250_Length_678	tr|B8BPH5|B8BPH5_ORYSI	4e-99	UDP-glucose 6-dehydrogenase OS=Oryza sativa subsp. indica GN=OsI_38225 PE=2 SV=1
Locus_229_Transcript_6/6_Confidence_0.700_Length_2175	tr|B8BPH5|B8BPH5_ORYSI	0	UDP-glucose 6-dehydrogenase OS=Oryza sativa subsp. indica GN=OsI_38225 PE=2 SV=1
Locus_230_Transcript_1/4_Confidence_0.545_Length_1256	tr|Q0D7C8|Q0D7C8_ORYSJ	8e-35	Os07g0264800 protein OS=Oryza sativa subsp. japonica GN=Os07g0264800 PE=2 SV=1
Locus_230_Transcript_2/4_Confidence_0.727_Length_1359	tr|A2YK33|A2YK33_ORYSI	5e-59	Putative uncharacterized protein OS=Oryza sativa subsp. indica GN=OsI_25582 PE=2 SV=1
Locus_230_Transcript_3/4_Confidence_0.727_Length_1336	tr|A2YK33|A2YK33_ORYSI	4e-52	Putative uncharacterized protein OS=Oryza sativa subsp. indica GN=OsI_25582 PE=2 SV=1
Locus_230_Transcript_4/4_Confidence_0.727_Length_1263	tr|A2YK33|A2YK33_ORYSI	1e-66	Putative uncharacterized protein OS=Oryza sativa subsp. indica GN=OsI_25582 PE=2 SV=1
Locus_231_Transcript_2/8_Confidence_0.720_Length_2395	tr|Q2QWM9|Q2QWM9_ORYSJ	7e-78	Os12g0190000 protein OS=Oryza sativa subsp. japonica GN=LOC_Os12g08810 PE=4 SV=1
Locus_231_Transcript_4/8_Confidence_0.440_Length_1649	tr|B9GC82|B9GC82_ORYSJ	1e-73	Putative uncharacterized protein OS=Oryza sativa subsp. japonica GN=OsJ_35472 PE=4 SV=1
Locus_231_Transcript_6/8_Confidence_0.680_Length_2449	tr|B9GC82|B9GC82_ORYSJ	1e-73	Putative uncharacterized protein OS=Oryza sativa subsp. japonica GN=OsJ_35472 PE=4 SV=1
Locus_231_Transcript_8/8_Confidence_0.680_Length_2281	tr|B9GC82|B9GC82_ORYSJ	2e-73	Putative uncharacterized protein OS=Oryza sativa subsp. japonica GN=OsJ_35472 PE=4 SV=1
Locus_232_Transcript_1/1_Confidence_1.000_Length_1420	tr|Q10LM1|Q10LM1_ORYSJ	2e-102	Os03g0343400 protein OS=Oryza sativa subsp. japonica GN=Os03g0343400 PE=4 SV=1
Locus_233_Transcript_1/4_Confidence_0.500_Length_1199	tr|Q60DG8|Q60DG8_ORYSJ	6e-107	Os05g0440050 protein OS=Oryza sativa subsp. japonica GN=B1110B01.1 PE=4 SV=1
Locus_233_Transcript_2/4_Confidence_0.600_Length_1404	tr|Q60DG8|Q60DG8_ORYSJ	1e-121	Os05g0440050 protein OS=Oryza sativa subsp. japonica GN=B1110B01.1 PE=4 SV=1
Locus_233_Transcript_3/4_Confidence_0.600_Length_2035	tr|Q60DG8|Q60DG8_ORYSJ	7e-104	Os05g0440050 protein OS=Oryza sativa subsp. japonica GN=B1110B01.1 PE=4 SV=1
Locus_233_Transcript_4/4_Confidence_0.500_Length_1273	tr|Q60DG8|Q60DG8_ORYSJ	6e-127	Os05g0440050 protein OS=Oryza sativa subsp. japonica GN=B1110B01.1 PE=4 SV=1
Locus_234_Transcript_1/10_Confidence_0.452_Length_2959	tr|Q10MN7|Q10MN7_ORYSJ	6e-79	Calmodulin-binding protein, putative, expressed OS=Oryza sativa subsp. japonica GN=LOC_Os03g18960 PE=2 SV=1
Locus_234_Transcript_2/10_Confidence_0.645_Length_3180	tr|Q10MN7|Q10MN7_ORYSJ	2e-89	Calmodulin-binding protein, putative, expressed OS=Oryza sativa subsp. japonica GN=LOC_Os03g18960 PE=2 SV=1
Locus_234_Transcript_3/10_Confidence_0.516_Length_2999	tr|Q10MN7|Q10MN7_ORYSJ	1e-78	Calmodulin-binding protein, putative, expressed OS=Oryza sativa subsp. japonica GN=LOC_Os03g18960 PE=2 SV=1
Locus_234_Transcript_4/10_Confidence_0.581_Length_3183	tr|A2XFQ3|A2XFQ3_ORYSI	1e-75	Putative uncharacterized protein OS=Oryza sativa subsp. indica GN=OsI_11196 PE=4 SV=1
Locus_234_Transcript_5/10_Confidence_0.581_Length_3769	tr|Q10MN7|Q10MN7_ORYSJ	2e-84	Calmodulin-binding protein, putative, expressed OS=Oryza sativa subsp. japonica GN=LOC_Os03g18960 PE=2 SV=1
Locus_234_Transcript_6/10_Confidence_0.581_Length_3220	tr|Q10MN7|Q10MN7_ORYSJ	1e-81	Calmodulin-binding protein, putative, expressed OS=Oryza sativa subsp. japonica GN=LOC_Os03g18960 PE=2 SV=1
Locus_234_Transcript_7/10_Confidence_0.484_Length_2965	tr|B9F7W2|B9F7W2_ORYSJ	8e-40	Putative uncharacterized protein OS=Oryza sativa subsp. japonica GN=OsJ_10526 PE=2 SV=1
Locus_234_Transcript_9/10_Confidence_0.581_Length_3189	tr|Q10MN7|Q10MN7_ORYSJ	5e-85	Calmodulin-binding protein, putative, expressed OS=Oryza sativa subsp. japonica GN=LOC_Os03g18960 PE=2 SV=1
Locus_234_Transcript_10/10_Confidence_0.581_Length_3085	tr|Q10MN7|Q10MN7_ORYSJ	1e-89	Calmodulin-binding protein, putative, expressed OS=Oryza sativa subsp. japonica GN=LOC_Os03g18960 PE=2 SV=1
Locus_235_Transcript_1/5_Confidence_0.214_Length_854	tr|B8AUB2|B8AUB2_ORYSI	4e-17	Putative uncharacterized protein OS=Oryza sativa subsp. indica GN=OsI_14623 PE=2 SV=1
Locus_235_Transcript_2/5_Confidence_0.214_Length_318	tr|Q943W1|Q943W1_ORYSJ	2e-16	Os01g0501800 protein OS=Oryza sativa subsp. japonica GN=B1080D07.27 PE=2 SV=1
Locus_235_Transcript_3/5_Confidence_0.500_Length_816	tr|Q943W1|Q943W1_ORYSJ	6e-15	Os01g0501800 protein OS=Oryza sativa subsp. japonica GN=B1080D07.27 PE=2 SV=1
Locus_235_Transcript_4/5_Confidence_0.357_Length_1763	tr|B8A8L8|B8A8L8_ORYSI	4e-79	Putative uncharacterized protein OS=Oryza sativa subsp. indica GN=OsI_02088 PE=4 SV=1
Locus_235_Transcript_5/5_Confidence_0.429_Length_1372	tr|Q943W1|Q943W1_ORYSJ	1e-108	Os01g0501800 protein OS=Oryza sativa subsp. japonica GN=B1080D07.27 PE=2 SV=1
Locus_236_Transcript_1/5_Confidence_0.727_Length_2131	tr|Q9ZWM0|Q9ZWM0_ORYSI	0	Plastidic ATP sulfurylase OS=Oryza sativa subsp. indica PE=2 SV=1
Locus_236_Transcript_2/5_Confidence_0.636_Length_2096	tr|Q84MN8|Q84MN8_ORYSJ	0	Bifunctional 3'-phosphoadenosine 5'-phosphosulfate synthethase, putative, expressed OS=Oryza sativa subsp. japonica GN=OSJNBb0036F07.7 PE=2 SV=1
Locus_236_Transcript_3/5_Confidence_0.636_Length_1890	tr|A2XLW5|A2XLW5_ORYSI	0	Putative uncharacterized protein OS=Oryza sativa subsp. indica GN=OsI_13470 PE=2 SV=1
Locus_236_Transcript_4/5_Confidence_0.727_Length_2524	tr|A2XLW5|A2XLW5_ORYSI	0	Putative uncharacterized protein OS=Oryza sativa subsp. indica GN=OsI_13470 PE=2 SV=1
Locus_236_Transcript_5/5_Confidence_0.636_Length_2016	tr|A2XLW5|A2XLW5_ORYSI	0	Putative uncharacterized protein OS=Oryza sativa subsp. indica GN=OsI_13470 PE=2 SV=1
Locus_237_Transcript_1/9_Confidence_0.565_Length_2059	tr|Q337D0|Q337D0_ORYSJ	1e-20	Expressed protein OS=Oryza sativa subsp. japonica GN=LOC_Os10g36550 PE=2 SV=1
Locus_237_Transcript_5/9_Confidence_0.609_Length_2268	tr|Q337D0|Q337D0_ORYSJ	2e-65	Expressed protein OS=Oryza sativa subsp. japonica GN=LOC_Os10g36550 PE=2 SV=1
Locus_237_Transcript_7/9_Confidence_0.652_Length_3372	tr|Q337D0|Q337D0_ORYSJ	2e-64	Expressed protein OS=Oryza sativa subsp. japonica GN=LOC_Os10g36550 PE=2 SV=1
Locus_237_Transcript_8/9_Confidence_0.609_Length_2577	tr|Q337D0|Q337D0_ORYSJ	4e-65	Expressed protein OS=Oryza sativa subsp. japonica GN=LOC_Os10g36550 PE=2 SV=1
Locus_237_Transcript_9/9_Confidence_0.609_Length_2280	tr|Q337D0|Q337D0_ORYSJ	2e-65	Expressed protein OS=Oryza sativa subsp. japonica GN=LOC_Os10g36550 PE=2 SV=1
Locus_238_Transcript_1/1_Confidence_1.000_Length_1406	tr|B7EYA7|B7EYA7_ORYSJ	1e-53	Zinc finger protein OS=Oryza sativa subsp. japonica GN=OsJ_16986 PE=2 SV=1
Locus_239_Transcript_1/2_Confidence_0.667_Length_1581	tr|B8AAX8|B8AAX8_ORYSI	2e-118	Putative uncharacterized protein OS=Oryza sativa subsp. indica GN=OsI_04055 PE=4 SV=1
Locus_240_Transcript_1/1_Confidence_1.000_Length_885	tr|A2ZWT1|A2ZWT1_ORYSJ	2e-59	Uncharacterized protein OS=Oryza sativa subsp. japonica GN=OsJ_03098 PE=4 SV=1
Locus_241_Transcript_1/5_Confidence_0.769_Length_1252	tr|B8BDT3|B8BDT3_ORYSI	3e-53	Putative uncharacterized protein OS=Oryza sativa subsp. indica GN=OsI_32131 PE=2 SV=1
Locus_241_Transcript_2/5_Confidence_0.692_Length_1119	tr|B8BDT3|B8BDT3_ORYSI	6e-85	Putative uncharacterized protein OS=Oryza sativa subsp. indica GN=OsI_32131 PE=2 SV=1
Locus_241_Transcript_3/5_Confidence_0.769_Length_1419	tr|B8BDT3|B8BDT3_ORYSI	1e-52	Putative uncharacterized protein OS=Oryza sativa subsp. indica GN=OsI_32131 PE=2 SV=1
Locus_241_Transcript_4/5_Confidence_0.692_Length_1472	tr|B8BDT3|B8BDT3_ORYSI	4e-33	Putative uncharacterized protein OS=Oryza sativa subsp. indica GN=OsI_32131 PE=2 SV=1
Locus_241_Transcript_5/5_Confidence_0.692_Length_1132	tr|B8BDT3|B8BDT3_ORYSI	1e-53	Putative uncharacterized protein OS=Oryza sativa subsp. indica GN=OsI_32131 PE=2 SV=1
Locus_242_Transcript_1/7_Confidence_0.714_Length_1130	tr|Q10FT1|Q10FT1_ORYSJ	2e-121	Os03g0657000 protein OS=Oryza sativa subsp. japonica GN=Os03g0657000 PE=2 SV=1
Locus_242_Transcript_2/7_Confidence_0.476_Length_695	tr|B8ANK6|B8ANK6_ORYSI	2e-83	Putative uncharacterized protein OS=Oryza sativa subsp. indica GN=OsI_12863 PE=2 SV=1
Locus_242_Transcript_3/7_Confidence_0.714_Length_1343	tr|Q10FT1|Q10FT1_ORYSJ	5e-135	Os03g0657000 protein OS=Oryza sativa subsp. japonica GN=Os03g0657000 PE=2 SV=1
Locus_242_Transcript_4/7_Confidence_0.619_Length_1329	tr|B8ANK6|B8ANK6_ORYSI	3e-66	Putative uncharacterized protein OS=Oryza sativa subsp. indica GN=OsI_12863 PE=2 SV=1
Locus_242_Transcript_5/7_Confidence_0.286_Length_1057	tr|Q10FT1|Q10FT1_ORYSJ	6e-42	Os03g0657000 protein OS=Oryza sativa subsp. japonica GN=Os03g0657000 PE=2 SV=1
Locus_242_Transcript_6/7_Confidence_0.714_Length_2623	tr|Q10FT1|Q10FT1_ORYSJ	1e-129	Os03g0657000 protein OS=Oryza sativa subsp. japonica GN=Os03g0657000 PE=2 SV=1
Locus_242_Transcript_7/7_Confidence_0.714_Length_1081	tr|Q10FT1|Q10FT1_ORYSJ	2e-136	Os03g0657000 protein OS=Oryza sativa subsp. japonica GN=Os03g0657000 PE=2 SV=1
Locus_243_Transcript_1/3_Confidence_0.333_Length_226	tr|A2YYA0|A2YYA0_ORYSI	2e-09	Putative uncharacterized protein OS=Oryza sativa subsp. indica GN=OsI_30326 PE=2 SV=1
Locus_243_Transcript_2/3_Confidence_0.667_Length_1075	tr|A2YYA0|A2YYA0_ORYSI	2e-17	Putative uncharacterized protein OS=Oryza sativa subsp. indica GN=OsI_30326 PE=2 SV=1
Locus_243_Transcript_3/3_Confidence_0.667_Length_1007	tr|A2YYA0|A2YYA0_ORYSI	2e-17	Putative uncharacterized protein OS=Oryza sativa subsp. indica GN=OsI_30326 PE=2 SV=1
Locus_244_Transcript_1/5_Confidence_0.500_Length_1035	tr|B9EW08|B9EW08_ORYSJ	1e-25	Uncharacterized protein OS=Oryza sativa subsp. japonica GN=OsJ_04636 PE=2 SV=1
Locus_244_Transcript_2/5_Confidence_0.786_Length_1925	tr|Q5JK30|Q5JK30_ORYSJ	1e-19	Putative uncharacterized protein OSJNBa0052O12.18-2 OS=Oryza sativa subsp. japonica GN=OSJNBa0052O12.18-2 PE=2 SV=1
Locus_244_Transcript_3/5_Confidence_0.643_Length_1163	tr|B8A8R7|B8A8R7_ORYSI	8e-34	Putative uncharacterized protein OS=Oryza sativa subsp. indica GN=OsI_05039 PE=2 SV=1
Locus_244_Transcript_4/5_Confidence_0.571_Length_2436	tr|Q5JK30|Q5JK30_ORYSJ	1e-20	Putative uncharacterized protein OSJNBa0052O12.18-2 OS=Oryza sativa subsp. japonica GN=OSJNBa0052O12.18-2 PE=2 SV=1
Locus_244_Transcript_5/5_Confidence_0.714_Length_1096	tr|Q0JGD3|Q0JGD3_ORYSJ	8e-45	Os01g0929100 protein (Fragment) OS=Oryza sativa subsp. japonica GN=Os01g0929100 PE=2 SV=1
Locus_245_Transcript_1/4_Confidence_0.222_Length_718	tr|Q0DCR8|Q0DCR8_ORYSJ	1e-06	Os06g0298200 protein OS=Oryza sativa subsp. japonica GN=Os06g0298200 PE=2 SV=1
Locus_245_Transcript_2/4_Confidence_0.444_Length_1287	tr|B7EN35|B7EN35_ORYSJ	3e-06	cDNA clone:J013001A08, full insert sequence OS=Oryza sativa subsp. japonica PE=2 SV=1
Locus_245_Transcript_3/4_Confidence_0.667_Length_1695	tr|B7EN35|B7EN35_ORYSJ	8e-06	cDNA clone:J013001A08, full insert sequence OS=Oryza sativa subsp. japonica PE=2 SV=1
Locus_245_Transcript_4/4_Confidence_0.667_Length_1294	tr|Q0DCR8|Q0DCR8_ORYSJ	5e-06	Os06g0298200 protein OS=Oryza sativa subsp. japonica GN=Os06g0298200 PE=2 SV=1
Locus_246_Transcript_1/3_Confidence_0.333_Length_2006	tr|B7ELQ3|B7ELQ3_ORYSJ	1e-37	cDNA clone:J033010L17, full insert sequence OS=Oryza sativa subsp. japonica PE=2 SV=1
Locus_246_Transcript_2/3_Confidence_0.778_Length_2181	tr|B7ELQ3|B7ELQ3_ORYSJ	2e-43	cDNA clone:J033010L17, full insert sequence OS=Oryza sativa subsp. japonica PE=2 SV=1
Locus_246_Transcript_3/3_Confidence_0.778_Length_1932	tr|B7ELQ3|B7ELQ3_ORYSJ	5e-44	cDNA clone:J033010L17, full insert sequence OS=Oryza sativa subsp. japonica PE=2 SV=1
Locus_247_Transcript_1/6_Confidence_0.200_Length_870	tr|B8AQF4|B8AQF4_ORYSI	2e-39	Putative uncharacterized protein OS=Oryza sativa subsp. indica GN=OsI_10441 PE=2 SV=1
Locus_247_Transcript_2/6_Confidence_0.400_Length_1329	tr|B8AQF4|B8AQF4_ORYSI	4e-38	Putative uncharacterized protein OS=Oryza sativa subsp. indica GN=OsI_10441 PE=2 SV=1
Locus_247_Transcript_3/6_Confidence_0.400_Length_1414	tr|Q10Q92|Q10Q92_ORYSJ	7e-72	CUE domain containing protein, expressed OS=Oryza sativa subsp. japonica GN=Os03g0205000 PE=2 SV=1
Locus_247_Transcript_4/6_Confidence_0.467_Length_2094	tr|Q10Q92|Q10Q92_ORYSJ	2e-84	CUE domain containing protein, expressed OS=Oryza sativa subsp. japonica GN=Os03g0205000 PE=2 SV=1
Locus_247_Transcript_5/6_Confidence_0.133_Length_2335	tr|B8AQF4|B8AQF4_ORYSI	3e-104	Putative uncharacterized protein OS=Oryza sativa subsp. indica GN=OsI_10441 PE=2 SV=1
Locus_247_Transcript_6/6_Confidence_0.533_Length_3011	tr|Q10Q92|Q10Q92_ORYSJ	0	CUE domain containing protein, expressed OS=Oryza sativa subsp. japonica GN=Os03g0205000 PE=2 SV=1
Locus_248_Transcript_3/12_Confidence_0.556_Length_3190	tr|B9FF16|B9FF16_ORYSJ	0	Putative uncharacterized protein OS=Oryza sativa subsp. japonica GN=OsJ_14706 PE=4 SV=1
Locus_248_Transcript_4/12_Confidence_0.472_Length_3229	tr|B9FF16|B9FF16_ORYSJ	0	Putative uncharacterized protein OS=Oryza sativa subsp. japonica GN=OsJ_14706 PE=4 SV=1
Locus_248_Transcript_5/12_Confidence_0.611_Length_3563	tr|B9FF16|B9FF16_ORYSJ	0	Putative uncharacterized protein OS=Oryza sativa subsp. japonica GN=OsJ_14706 PE=4 SV=1
Locus_248_Transcript_6/12_Confidence_0.611_Length_3767	tr|B9FF16|B9FF16_ORYSJ	0	Putative uncharacterized protein OS=Oryza sativa subsp. japonica GN=OsJ_14706 PE=4 SV=1
Locus_248_Transcript_7/12_Confidence_0.611_Length_3761	tr|B9FF16|B9FF16_ORYSJ	0	Putative uncharacterized protein OS=Oryza sativa subsp. japonica GN=OsJ_14706 PE=4 SV=1
Locus_248_Transcript_8/12_Confidence_0.611_Length_4382	tr|B9FF16|B9FF16_ORYSJ	0	Putative uncharacterized protein OS=Oryza sativa subsp. japonica GN=OsJ_14706 PE=4 SV=1
Locus_248_Transcript_9/12_Confidence_0.611_Length_3939	tr|B9FF16|B9FF16_ORYSJ	0	Putative uncharacterized protein OS=Oryza sativa subsp. japonica GN=OsJ_14706 PE=4 SV=1
Locus_248_Transcript_10/12_Confidence_0.306_Length_1693	tr|D0TZL2|D0TZL2_ORYSI	2e-165	Starch branching enzyme 4 OS=Oryza sativa subsp. indica GN=SBE4 PE=4 SV=1
Locus_248_Transcript_11/12_Confidence_0.611_Length_4119	tr|B9FF16|B9FF16_ORYSJ	0	Putative uncharacterized protein OS=Oryza sativa subsp. japonica GN=OsJ_14706 PE=4 SV=1
Locus_248_Transcript_12/12_Confidence_0.611_Length_3220	tr|B9FF16|B9FF16_ORYSJ	0	Putative uncharacterized protein OS=Oryza sativa subsp. japonica GN=OsJ_14706 PE=4 SV=1
Locus_249_Transcript_1/10_Confidence_0.353_Length_866	tr|B9FU86|B9FU86_ORYSJ	4e-103	Putative uncharacterized protein OS=Oryza sativa subsp. japonica GN=OsJ_25140 PE=2 SV=1
Locus_249_Transcript_2/10_Confidence_0.647_Length_2184	tr|B9FU86|B9FU86_ORYSJ	0	Putative uncharacterized protein OS=Oryza sativa subsp. japonica GN=OsJ_25140 PE=2 SV=1
Locus_249_Transcript_3/10_Confidence_0.618_Length_2174	tr|B9FU86|B9FU86_ORYSJ	0	Putative uncharacterized protein OS=Oryza sativa subsp. japonica GN=OsJ_25140 PE=2 SV=1
Locus_249_Transcript_4/10_Confidence_0.529_Length_2128	tr|B9FU86|B9FU86_ORYSJ	0	Putative uncharacterized protein OS=Oryza sativa subsp. japonica GN=OsJ_25140 PE=2 SV=1
Locus_249_Transcript_5/10_Confidence_0.618_Length_2204	tr|B9FU86|B9FU86_ORYSJ	0	Putative uncharacterized protein OS=Oryza sativa subsp. japonica GN=OsJ_25140 PE=2 SV=1
Locus_249_Transcript_6/10_Confidence_0.618_Length_2180	tr|B9FU86|B9FU86_ORYSJ	0	Putative uncharacterized protein OS=Oryza sativa subsp. japonica GN=OsJ_25140 PE=2 SV=1
Locus_249_Transcript_7/10_Confidence_0.618_Length_2025	tr|B9FU86|B9FU86_ORYSJ	0	Putative uncharacterized protein OS=Oryza sativa subsp. japonica GN=OsJ_25140 PE=2 SV=1
Locus_249_Transcript_8/10_Confidence_0.147_Length_1128	tr|Q7X7S9|Q7X7S9_ORYSJ	3e-86	Putative alanine aminotransferase OS=Oryza sativa subsp. japonica GN=P0552F09.120 PE=2 SV=1
Locus_249_Transcript_9/10_Confidence_0.147_Length_1266	tr|B9FU86|B9FU86_ORYSJ	4e-39	Putative uncharacterized protein OS=Oryza sativa subsp. japonica GN=OsJ_25140 PE=2 SV=1
Locus_249_Transcript_10/10_Confidence_0.618_Length_2086	tr|B9FU86|B9FU86_ORYSJ	0	Putative uncharacterized protein OS=Oryza sativa subsp. japonica GN=OsJ_25140 PE=2 SV=1
Locus_250_Transcript_1/5_Confidence_0.500_Length_1837	tr|B8AC00|B8AC00_ORYSI	4e-162	Putative uncharacterized protein OS=Oryza sativa subsp. indica GN=OsI_02934 PE=2 SV=1
Locus_250_Transcript_2/5_Confidence_0.643_Length_2395	tr|Q6I5Q4|Q6I5Q4_ORYSJ	1e-127	Os05g0372300 protein OS=Oryza sativa subsp. japonica GN=OSJNBa0025P09.7 PE=3 SV=1
Locus_250_Transcript_3/5_Confidence_0.429_Length_1686	tr|Q9AX23|Q9AX23_ORYSJ	1e-113	Cytochrome P450-like OS=Oryza sativa subsp. japonica GN=P0456A01.16 PE=3 SV=1
Locus_250_Transcript_4/5_Confidence_0.571_Length_2697	tr|B8AC00|B8AC00_ORYSI	2e-120	Putative uncharacterized protein OS=Oryza sativa subsp. indica GN=OsI_02934 PE=2 SV=1
Locus_250_Transcript_5/5_Confidence_0.500_Length_2357	tr|B8AC00|B8AC00_ORYSI	4e-168	Putative uncharacterized protein OS=Oryza sativa subsp. indica GN=OsI_02934 PE=2 SV=1
Locus_251_Transcript_1/3_Confidence_0.400_Length_679	tr|A2YGY8|A2YGY8_ORYSI	5e-95	Putative uncharacterized protein OS=Oryza sativa subsp. indica GN=OsI_24453 PE=2 SV=1
Locus_251_Transcript_2/3_Confidence_0.400_Length_1491	tr|A6N0M8|A6N0M8_ORYSI	1e-05	Atpase family aaa domain-containing protein 1 (Fragment) OS=Oryza sativa subsp. indica PE=2 SV=1
Locus_251_Transcript_3/3_Confidence_0.600_Length_1433	tr|A2YGY8|A2YGY8_ORYSI	0	Putative uncharacterized protein OS=Oryza sativa subsp. indica GN=OsI_24453 PE=2 SV=1
Locus_252_Transcript_1/2_Confidence_0.500_Length_791	tr|B8B3E8|B8B3E8_ORYSI	1e-60	Putative uncharacterized protein OS=Oryza sativa subsp. indica GN=OsI_21851 PE=2 SV=1
Locus_252_Transcript_2/2_Confidence_0.750_Length_1645	tr|B8B3E8|B8B3E8_ORYSI	0	Putative uncharacterized protein OS=Oryza sativa subsp. indica GN=OsI_21851 PE=2 SV=1
Locus_253_Transcript_1/4_Confidence_0.357_Length_3579	tr|Q6ZF83|Q6ZF83_ORYSJ	0	Serine/threonine-protein kinase OS=Oryza sativa subsp. japonica GN=P0013G11.16 PE=2 SV=1
Locus_253_Transcript_2/4_Confidence_0.571_Length_5119	tr|Q6ZF83|Q6ZF83_ORYSJ	0	Serine/threonine-protein kinase OS=Oryza sativa subsp. japonica GN=P0013G11.16 PE=2 SV=1
Locus_253_Transcript_3/4_Confidence_0.429_Length_3787	tr|Q6ZF83|Q6ZF83_ORYSJ	0	Serine/threonine-protein kinase OS=Oryza sativa subsp. japonica GN=P0013G11.16 PE=2 SV=1
Locus_253_Transcript_4/4_Confidence_0.500_Length_4666	tr|Q6K702|Q6K702_ORYSJ	0	MATE efflux protein-like OS=Oryza sativa subsp. japonica GN=P0474F11.24 PE=2 SV=1
Locus_254_Transcript_1/6_Confidence_0.500_Length_2868	tr|B7EST9|B7EST9_ORYSJ	0	Beta-galactosidase OS=Oryza sativa subsp. japonica PE=2 SV=1
Locus_254_Transcript_2/6_Confidence_0.357_Length_2784	tr|B7EST9|B7EST9_ORYSJ	0	Beta-galactosidase OS=Oryza sativa subsp. japonica PE=2 SV=1
Locus_254_Transcript_3/6_Confidence_0.500_Length_3277	tr|B7EST9|B7EST9_ORYSJ	0	Beta-galactosidase OS=Oryza sativa subsp. japonica PE=2 SV=1
Locus_254_Transcript_4/6_Confidence_0.357_Length_2581	tr|B7EST9|B7EST9_ORYSJ	0	Beta-galactosidase OS=Oryza sativa subsp. japonica PE=2 SV=1
Locus_254_Transcript_5/6_Confidence_0.500_Length_2781	tr|B7EST9|B7EST9_ORYSJ	0	Beta-galactosidase OS=Oryza sativa subsp. japonica PE=2 SV=1
Locus_254_Transcript_6/6_Confidence_0.357_Length_2694	tr|B7EST9|B7EST9_ORYSJ	0	Beta-galactosidase OS=Oryza sativa subsp. japonica PE=2 SV=1
Locus_255_Transcript_1/2_Confidence_0.750_Length_1635	tr|Q0D7V5|Q0D7V5_ORYSJ	0	Os07g0206700 protein OS=Oryza sativa subsp. japonica GN=Os07g0206700 PE=2 SV=1
Locus_255_Transcript_2/2_Confidence_0.750_Length_1527	tr|Q0D7V5|Q0D7V5_ORYSJ	0	Os07g0206700 protein OS=Oryza sativa subsp. japonica GN=Os07g0206700 PE=2 SV=1
Locus_256_Transcript_1/5_Confidence_0.538_Length_1148	tr|B9F3U7|B9F3U7_ORYSJ	1e-62	Putative uncharacterized protein OS=Oryza sativa subsp. japonica GN=OsJ_05747 PE=2 SV=1
Locus_256_Transcript_3/5_Confidence_0.615_Length_2557	tr|B9F3U7|B9F3U7_ORYSJ	7e-60	Putative uncharacterized protein OS=Oryza sativa subsp. japonica GN=OsJ_05747 PE=2 SV=1
Locus_256_Transcript_4/5_Confidence_0.462_Length_979	tr|B9F3U7|B9F3U7_ORYSJ	2e-63	Putative uncharacterized protein OS=Oryza sativa subsp. japonica GN=OsJ_05747 PE=2 SV=1
Locus_256_Transcript_5/5_Confidence_0.692_Length_2359	tr|B9F3U7|B9F3U7_ORYSJ	9e-60	Putative uncharacterized protein OS=Oryza sativa subsp. japonica GN=OsJ_05747 PE=2 SV=1
Locus_257_Transcript_1/6_Confidence_0.133_Length_573	tr|B8ARC3|B8ARC3_ORYSI	3e-06	Putative uncharacterized protein OS=Oryza sativa subsp. indica GN=OsI_16464 PE=2 SV=1
Locus_257_Transcript_2/6_Confidence_0.400_Length_2130	tr|B8ARC3|B8ARC3_ORYSI	5e-33	Putative uncharacterized protein OS=Oryza sativa subsp. indica GN=OsI_16464 PE=2 SV=1
Locus_257_Transcript_3/6_Confidence_0.400_Length_2390	tr|B8ARC3|B8ARC3_ORYSI	3e-30	Putative uncharacterized protein OS=Oryza sativa subsp. indica GN=OsI_16464 PE=2 SV=1
Locus_257_Transcript_4/6_Confidence_0.467_Length_2448	tr|O82115|O82115_ORYSJ	3e-47	ORPHAN transcription factor OS=Oryza sativa subsp. japonica GN=OJ1058_F07.25 PE=2 SV=1
Locus_257_Transcript_5/6_Confidence_0.400_Length_1339	tr|B8ARC3|B8ARC3_ORYSI	1e-60	Putative uncharacterized protein OS=Oryza sativa subsp. indica GN=OsI_16464 PE=2 SV=1
Locus_257_Transcript_6/6_Confidence_0.400_Length_1404	tr|B8ARC3|B8ARC3_ORYSI	4e-58	Putative uncharacterized protein OS=Oryza sativa subsp. indica GN=OsI_16464 PE=2 SV=1
Locus_258_Transcript_1/1_Confidence_1.000_Length_2895	tr|Q2QNH0|Q2QNH0_ORYSJ	0	Boron transporter 1, putative, expressed OS=Oryza sativa subsp. japonica GN=LOC_Os12g37840 PE=2 SV=1
Locus_259_Transcript_1/1_Confidence_1.000_Length_1361	tr|B8AZ94|B8AZ94_ORYSI	2e-10	Putative uncharacterized protein OS=Oryza sativa subsp. indica GN=OsI_18931 PE=2 SV=1
Locus_260_Transcript_1/4_Confidence_0.222_Length_850	tr|B8AWJ4|B8AWJ4_ORYSI	7e-46	Putative uncharacterized protein OS=Oryza sativa subsp. indica GN=OsI_18090 PE=2 SV=1
Locus_260_Transcript_2/4_Confidence_0.556_Length_1259	tr|B8AWJ4|B8AWJ4_ORYSI	4e-101	Putative uncharacterized protein OS=Oryza sativa subsp. indica GN=OsI_18090 PE=2 SV=1
Locus_260_Transcript_3/4_Confidence_0.778_Length_1817	tr|B8AWJ4|B8AWJ4_ORYSI	2e-116	Putative uncharacterized protein OS=Oryza sativa subsp. indica GN=OsI_18090 PE=2 SV=1
Locus_260_Transcript_4/4_Confidence_0.667_Length_1171	tr|B8AWJ4|B8AWJ4_ORYSI	8e-134	Putative uncharacterized protein OS=Oryza sativa subsp. indica GN=OsI_18090 PE=2 SV=1
Locus_261_Transcript_1/3_Confidence_0.571_Length_1654	tr|A2XMI1|A2XMI1_ORYSI	9e-85	Putative uncharacterized protein OS=Oryza sativa subsp. indica GN=OsI_13733 PE=2 SV=1
Locus_261_Transcript_2/3_Confidence_0.714_Length_1751	tr|A2XMI1|A2XMI1_ORYSI	2e-84	Putative uncharacterized protein OS=Oryza sativa subsp. indica GN=OsI_13733 PE=2 SV=1
Locus_261_Transcript_3/3_Confidence_0.571_Length_1660	tr|A2XMI1|A2XMI1_ORYSI	9e-85	Putative uncharacterized protein OS=Oryza sativa subsp. indica GN=OsI_13733 PE=2 SV=1
Locus_262_Transcript_1/6_Confidence_0.500_Length_1503	tr|A2Y2Z1|A2Y2Z1_ORYSI	0	Putative uncharacterized protein OS=Oryza sativa subsp. indica GN=OsI_19382 PE=2 SV=1
Locus_262_Transcript_2/6_Confidence_0.286_Length_1825	tr|A2Y2Z1|A2Y2Z1_ORYSI	8e-126	Putative uncharacterized protein OS=Oryza sativa subsp. indica GN=OsI_19382 PE=2 SV=1
Locus_262_Transcript_3/6_Confidence_0.500_Length_1411	tr|A2Y2Z1|A2Y2Z1_ORYSI	0	Putative uncharacterized protein OS=Oryza sativa subsp. indica GN=OsI_19382 PE=2 SV=1
Locus_262_Transcript_4/6_Confidence_0.143_Length_875	tr|A2Y4R1|A2Y4R1_ORYSI	4e-102	Putative uncharacterized protein OS=Oryza sativa subsp. indica GN=OsI_19989 PE=2 SV=1
Locus_262_Transcript_5/6_Confidence_0.500_Length_2103	tr|A2Y4R1|A2Y4R1_ORYSI	0	Putative uncharacterized protein OS=Oryza sativa subsp. indica GN=OsI_19989 PE=2 SV=1
Locus_262_Transcript_6/6_Confidence_0.429_Length_1661	tr|A2Y2Z1|A2Y2Z1_ORYSI	0	Putative uncharacterized protein OS=Oryza sativa subsp. indica GN=OsI_19382 PE=2 SV=1
Locus_263_Transcript_1/9_Confidence_0.560_Length_2149	tr|Q10MX9|Q10MX9_ORYSJ	5e-152	Omega-3 fatty acid desaturase, chloroplast, putative, expressed OS=Oryza sativa subsp. japonica GN=LOC_Os03g18070 PE=2 SV=1
Locus_263_Transcript_2/9_Confidence_0.520_Length_2077	tr|Q10MX9|Q10MX9_ORYSJ	3e-156	Omega-3 fatty acid desaturase, chloroplast, putative, expressed OS=Oryza sativa subsp. japonica GN=LOC_Os03g18070 PE=2 SV=1
Locus_263_Transcript_3/9_Confidence_0.320_Length_921	tr|Q0DSS9|Q0DSS9_ORYSJ	3e-70	Os03g0290300 protein (Fragment) OS=Oryza sativa subsp. japonica GN=Os03g0290300 PE=2 SV=1
Locus_263_Transcript_4/9_Confidence_0.520_Length_2060	tr|Q10MX9|Q10MX9_ORYSJ	7e-156	Omega-3 fatty acid desaturase, chloroplast, putative, expressed OS=Oryza sativa subsp. japonica GN=LOC_Os03g18070 PE=2 SV=1
Locus_263_Transcript_5/9_Confidence_0.520_Length_2075	tr|Q10MX9|Q10MX9_ORYSJ	5e-156	Omega-3 fatty acid desaturase, chloroplast, putative, expressed OS=Oryza sativa subsp. japonica GN=LOC_Os03g18070 PE=2 SV=1
Locus_263_Transcript_6/9_Confidence_0.560_Length_2063	tr|Q10MX9|Q10MX9_ORYSJ	3e-157	Omega-3 fatty acid desaturase, chloroplast, putative, expressed OS=Oryza sativa subsp. japonica GN=LOC_Os03g18070 PE=2 SV=1
Locus_263_Transcript_7/9_Confidence_0.480_Length_2059	tr|Q10MX9|Q10MX9_ORYSJ	5e-128	Omega-3 fatty acid desaturase, chloroplast, putative, expressed OS=Oryza sativa subsp. japonica GN=LOC_Os03g18070 PE=2 SV=1
Locus_263_Transcript_8/9_Confidence_0.520_Length_2057	tr|Q10MX9|Q10MX9_ORYSJ	2e-156	Omega-3 fatty acid desaturase, chloroplast, putative, expressed OS=Oryza sativa subsp. japonica GN=LOC_Os03g18070 PE=2 SV=1
Locus_263_Transcript_9/9_Confidence_0.520_Length_1981	tr|Q10MX9|Q10MX9_ORYSJ	3e-161	Omega-3 fatty acid desaturase, chloroplast, putative, expressed OS=Oryza sativa subsp. japonica GN=LOC_Os03g18070 PE=2 SV=1
Locus_264_Transcript_1/5_Confidence_0.462_Length_1643	tr|A2XDG3|A2XDG3_ORYSI	0	Putative uncharacterized protein OS=Oryza sativa subsp. indica GN=OsI_10350 PE=2 SV=1
Locus_264_Transcript_2/5_Confidence_0.692_Length_2129	tr|A2XDG3|A2XDG3_ORYSI	0	Putative uncharacterized protein OS=Oryza sativa subsp. indica GN=OsI_10350 PE=2 SV=1
Locus_264_Transcript_3/5_Confidence_0.615_Length_2116	tr|Q10QK8|Q10QK8_ORYSJ	0	Inositol-3-phosphate synthase OS=Oryza sativa subsp. japonica GN=Os03g0192700 PE=2 SV=1
Locus_264_Transcript_4/5_Confidence_0.692_Length_2116	tr|A2XDG3|A2XDG3_ORYSI	0	Putative uncharacterized protein OS=Oryza sativa subsp. indica GN=OsI_10350 PE=2 SV=1
Locus_264_Transcript_5/5_Confidence_0.538_Length_1988	tr|A2XDG3|A2XDG3_ORYSI	0	Putative uncharacterized protein OS=Oryza sativa subsp. indica GN=OsI_10350 PE=2 SV=1
Locus_265_Transcript_1/7_Confidence_0.353_Length_2278	tr|A2YH96|A2YH96_ORYSI	4e-84	Putative uncharacterized protein OS=Oryza sativa subsp. indica GN=OsI_24562 PE=2 SV=1
Locus_265_Transcript_2/7_Confidence_0.471_Length_2219	tr|A3BFP6|A3BFP6_ORYSJ	6e-70	Putative uncharacterized protein OS=Oryza sativa subsp. japonica GN=OsJ_22762 PE=2 SV=1
Locus_265_Transcript_3/7_Confidence_0.588_Length_2361	tr|A2YH96|A2YH96_ORYSI	1e-100	Putative uncharacterized protein OS=Oryza sativa subsp. indica GN=OsI_24562 PE=2 SV=1
Locus_265_Transcript_4/7_Confidence_0.118_Length_1053	tr|A3BFP6|A3BFP6_ORYSJ	4e-19	Putative uncharacterized protein OS=Oryza sativa subsp. japonica GN=OsJ_22762 PE=2 SV=1
Locus_265_Transcript_5/7_Confidence_0.294_Length_2415	tr|Q69LA4|Q69LA4_ORYSJ	1e-66	Os07g0100500 protein OS=Oryza sativa subsp. japonica GN=B1026C12.9 PE=2 SV=1
Locus_265_Transcript_6/7_Confidence_0.118_Length_1639	tr|A3BFP6|A3BFP6_ORYSJ	1e-19	Putative uncharacterized protein OS=Oryza sativa subsp. japonica GN=OsJ_22762 PE=2 SV=1
Locus_265_Transcript_7/7_Confidence_0.471_Length_2313	tr|A2YH96|A2YH96_ORYSI	9e-105	Putative uncharacterized protein OS=Oryza sativa subsp. indica GN=OsI_24562 PE=2 SV=1
Locus_266_Transcript_1/1_Confidence_1.000_Length_2303	tr|Q8GRU0|Q8GRU0_ORYSJ	7e-173	Os07g0113500 protein OS=Oryza sativa subsp. japonica GN=OJ1513_F02.122 PE=4 SV=1
Locus_267_Transcript_1/1_Confidence_1.000_Length_2534	tr|Q1H993|Q1H993_ORYRU	0	S-adenosylmethionine synthase (Fragment) OS=Oryza rufipogon GN=sams PE=3 SV=1
Locus_268_Transcript_1/1_Confidence_1.000_Length_1846	tr|A2Y2Q0|A2Y2Q0_ORYSI	0	Putative uncharacterized protein OS=Oryza sativa subsp. indica GN=OsI_19283 PE=2 SV=1
Locus_269_Transcript_1/2_Confidence_0.857_Length_1549	tr|A2X6X4|A2X6X4_ORYSI	4e-100	Putative uncharacterized protein OS=Oryza sativa subsp. indica GN=OsI_07964 PE=2 SV=1
Locus_269_Transcript_2/2_Confidence_0.857_Length_1424	tr|A2X6X4|A2X6X4_ORYSI	1e-100	Putative uncharacterized protein OS=Oryza sativa subsp. indica GN=OsI_07964 PE=2 SV=1
Locus_270_Transcript_1/1_Confidence_1.000_Length_2228	sp|Q6YRM6|Y8219_ORYSJ	3e-139	UPF0392 protein Os08g0121900 OS=Oryza sativa subsp. japonica GN=Os08g0121900 PE=2 SV=1
Locus_271_Transcript_1/10_Confidence_0.583_Length_4054	tr|B9FWG3|B9FWG3_ORYSJ	0	Putative uncharacterized protein OS=Oryza sativa subsp. japonica GN=OsJ_23733 PE=2 SV=1
Locus_271_Transcript_2/10_Confidence_0.611_Length_4236	tr|B7F6W2|B7F6W2_ORYSJ	0	cDNA clone:J023086F23, full insert sequence OS=Oryza sativa subsp. japonica PE=2 SV=1
Locus_271_Transcript_3/10_Confidence_0.611_Length_4590	tr|B9FWG3|B9FWG3_ORYSJ	0	Putative uncharacterized protein OS=Oryza sativa subsp. japonica GN=OsJ_23733 PE=2 SV=1
Locus_271_Transcript_4/10_Confidence_0.611_Length_4131	tr|B7F6W2|B7F6W2_ORYSJ	0	cDNA clone:J023086F23, full insert sequence OS=Oryza sativa subsp. japonica PE=2 SV=1
Locus_271_Transcript_5/10_Confidence_0.611_Length_4131	tr|B7F6W2|B7F6W2_ORYSJ	0	cDNA clone:J023086F23, full insert sequence OS=Oryza sativa subsp. japonica PE=2 SV=1
Locus_271_Transcript_6/10_Confidence_0.528_Length_4131	tr|B7F6W2|B7F6W2_ORYSJ	0	cDNA clone:J023086F23, full insert sequence OS=Oryza sativa subsp. japonica PE=2 SV=1
Locus_271_Transcript_7/10_Confidence_0.611_Length_4113	tr|B7F6W2|B7F6W2_ORYSJ	0	cDNA clone:J023086F23, full insert sequence OS=Oryza sativa subsp. japonica PE=2 SV=1
Locus_271_Transcript_8/10_Confidence_0.556_Length_4202	tr|B7F6W2|B7F6W2_ORYSJ	0	cDNA clone:J023086F23, full insert sequence OS=Oryza sativa subsp. japonica PE=2 SV=1
Locus_271_Transcript_9/10_Confidence_0.528_Length_4131	sp|Q851L8|CESA5_ORYSJ	0	Probable cellulose synthase A catalytic subunit 5 [UDP-forming] OS=Oryza sativa subsp. japonica GN=CESA5 PE=2 SV=1
Locus_271_Transcript_10/10_Confidence_0.611_Length_4131	tr|B7F6W2|B7F6W2_ORYSJ	0	cDNA clone:J023086F23, full insert sequence OS=Oryza sativa subsp. japonica PE=2 SV=1
Locus_272_Transcript_1/2_Confidence_0.750_Length_5126	tr|Q10LU3|Q10LU3_ORYSJ	0	Phospholipid-translocating P-type ATPase, flippase family protein, expressed OS=Oryza sativa subsp. japonica GN=LOC_Os03g21680 PE=2 SV=1
Locus_272_Transcript_2/2_Confidence_0.750_Length_5113	tr|Q0DS44|Q0DS44_ORYSJ	0	Os03g0334700 protein (Fragment) OS=Oryza sativa subsp. japonica GN=Os03g0334700 PE=2 SV=1
Locus_273_Transcript_1/3_Confidence_0.667_Length_2277	tr|A2ZNS9|A2ZNS9_ORYSJ	0	Uncharacterized protein OS=Oryza sativa subsp. japonica GN=OsJ_00212 PE=2 SV=1
Locus_273_Transcript_2/3_Confidence_0.667_Length_2339	tr|A2WK65|A2WK65_ORYSI	0	Putative uncharacterized protein OS=Oryza sativa subsp. indica GN=OsI_00214 PE=2 SV=1
Locus_273_Transcript_3/3_Confidence_0.500_Length_2273	tr|A2WK65|A2WK65_ORYSI	0	Putative uncharacterized protein OS=Oryza sativa subsp. indica GN=OsI_00214 PE=2 SV=1
Locus_274_Transcript_1/7_Confidence_0.571_Length_1317	tr|Q10KI0|Q10KI0_ORYSJ	5e-08	SAP domain containing protein, expressed OS=Oryza sativa subsp. japonica GN=LOC_Os03g26630 PE=2 SV=1
Locus_274_Transcript_2/7_Confidence_0.429_Length_2324	tr|Q10KI0|Q10KI0_ORYSJ	8e-66	SAP domain containing protein, expressed OS=Oryza sativa subsp. japonica GN=LOC_Os03g26630 PE=2 SV=1
Locus_274_Transcript_3/7_Confidence_0.429_Length_2143	tr|Q0DRH6|Q0DRH6_ORYSJ	3e-52	Os03g0383800 protein (Fragment) OS=Oryza sativa subsp. japonica GN=Os03g0383800 PE=2 SV=1
Locus_274_Transcript_4/7_Confidence_0.524_Length_2605	tr|B8AQK0|B8AQK0_ORYSI	1e-59	Putative uncharacterized protein OS=Oryza sativa subsp. indica GN=OsI_11837 PE=2 SV=1
Locus_274_Transcript_5/7_Confidence_0.571_Length_2802	tr|Q10KI0|Q10KI0_ORYSJ	3e-65	SAP domain containing protein, expressed OS=Oryza sativa subsp. japonica GN=LOC_Os03g26630 PE=2 SV=1
Locus_274_Transcript_6/7_Confidence_0.619_Length_2905	tr|Q10KI0|Q10KI0_ORYSJ	4e-65	SAP domain containing protein, expressed OS=Oryza sativa subsp. japonica GN=LOC_Os03g26630 PE=2 SV=1
Locus_274_Transcript_7/7_Confidence_0.571_Length_2729	tr|Q10KI0|Q10KI0_ORYSJ	3e-65	SAP domain containing protein, expressed OS=Oryza sativa subsp. japonica GN=LOC_Os03g26630 PE=2 SV=1
Locus_276_Transcript_1/4_Confidence_0.700_Length_1495	tr|B9EV58|B9EV58_ORYSJ	3e-99	Uncharacterized protein OS=Oryza sativa subsp. japonica GN=OsJ_01253 PE=4 SV=1
Locus_276_Transcript_2/4_Confidence_0.700_Length_1662	tr|B9EV58|B9EV58_ORYSJ	2e-57	Uncharacterized protein OS=Oryza sativa subsp. japonica GN=OsJ_01253 PE=4 SV=1
Locus_276_Transcript_3/4_Confidence_0.700_Length_2347	tr|B9EV58|B9EV58_ORYSJ	4e-98	Uncharacterized protein OS=Oryza sativa subsp. japonica GN=OsJ_01253 PE=4 SV=1
Locus_276_Transcript_4/4_Confidence_0.700_Length_1576	tr|B9EV58|B9EV58_ORYSJ	2e-109	Uncharacterized protein OS=Oryza sativa subsp. japonica GN=OsJ_01253 PE=4 SV=1
Locus_277_Transcript_1/9_Confidence_0.533_Length_1652	tr|B8B1H0|B8B1H0_ORYSI	0	Putative uncharacterized protein OS=Oryza sativa subsp. indica GN=OsI_24193 PE=2 SV=1
Locus_277_Transcript_2/9_Confidence_0.167_Length_1601	tr|B8B1H0|B8B1H0_ORYSI	0	Putative uncharacterized protein OS=Oryza sativa subsp. indica GN=OsI_24193 PE=2 SV=1
Locus_277_Transcript_3/9_Confidence_0.467_Length_2373	tr|B8B1H0|B8B1H0_ORYSI	0	Putative uncharacterized protein OS=Oryza sativa subsp. indica GN=OsI_24193 PE=2 SV=1
Locus_277_Transcript_4/9_Confidence_0.333_Length_869	tr|A0PGH5|A0PGH5_ORYSI	2e-37	Polyubiquitin (Fragment) OS=Oryza sativa subsp. indica GN=RUBQ1 PE=2 SV=1
Locus_277_Transcript_5/9_Confidence_0.100_Length_463	tr|A0PGH5|A0PGH5_ORYSI	4e-27	Polyubiquitin (Fragment) OS=Oryza sativa subsp. indica GN=RUBQ1 PE=2 SV=1
Locus_277_Transcript_6/9_Confidence_0.467_Length_1627	tr|B8B1H0|B8B1H0_ORYSI	0	Putative uncharacterized protein OS=Oryza sativa subsp. indica GN=OsI_24193 PE=2 SV=1
Locus_277_Transcript_7/9_Confidence_0.467_Length_1901	tr|B8B1H0|B8B1H0_ORYSI	0	Putative uncharacterized protein OS=Oryza sativa subsp. indica GN=OsI_24193 PE=2 SV=1
Locus_277_Transcript_8/9_Confidence_0.233_Length_1129	tr|A6N0E8|A6N0E8_ORYSI	8e-71	Polyubiquitin containing 7 ubiquitin monomers (Fragment) OS=Oryza sativa subsp. indica PE=2 SV=1
Locus_277_Transcript_9/9_Confidence_0.533_Length_1668	tr|B8B1H0|B8B1H0_ORYSI	0	Putative uncharacterized protein OS=Oryza sativa subsp. indica GN=OsI_24193 PE=2 SV=1
Locus_278_Transcript_2/3_Confidence_0.667_Length_1676	tr|B8BPN4|B8BPN4_ORYSI	8e-130	Putative uncharacterized protein OS=Oryza sativa subsp. indica GN=OsI_38334 PE=2 SV=1
Locus_278_Transcript_3/3_Confidence_0.667_Length_1426	tr|B8BPN4|B8BPN4_ORYSI	4e-158	Putative uncharacterized protein OS=Oryza sativa subsp. indica GN=OsI_38334 PE=2 SV=1
Locus_279_Transcript_1/1_Confidence_1.000_Length_1628	tr|Q94JJ0|Q94JJ0_ORYSJ	0	Fructose-bisphosphate aldolase OS=Oryza sativa subsp. japonica GN=P0494A10.15 PE=2 SV=1
Locus_280_Transcript_1/5_Confidence_0.545_Length_1913	tr|A2YHE6|A2YHE6_ORYSI	0	Putative uncharacterized protein OS=Oryza sativa subsp. indica GN=OsI_24612 PE=2 SV=1
Locus_280_Transcript_2/5_Confidence_0.273_Length_1039	tr|A2YHE6|A2YHE6_ORYSI	4e-114	Putative uncharacterized protein OS=Oryza sativa subsp. indica GN=OsI_24612 PE=2 SV=1
Locus_280_Transcript_3/5_Confidence_0.545_Length_1818	tr|A2YHE6|A2YHE6_ORYSI	0	Putative uncharacterized protein OS=Oryza sativa subsp. indica GN=OsI_24612 PE=2 SV=1
Locus_280_Transcript_4/5_Confidence_0.636_Length_2672	tr|A2YHE6|A2YHE6_ORYSI	0	Putative uncharacterized protein OS=Oryza sativa subsp. indica GN=OsI_24612 PE=2 SV=1
Locus_280_Transcript_5/5_Confidence_0.545_Length_1930	tr|A2YHE6|A2YHE6_ORYSI	0	Putative uncharacterized protein OS=Oryza sativa subsp. indica GN=OsI_24612 PE=2 SV=1
Locus_281_Transcript_1/9_Confidence_0.368_Length_2605	tr|A6N023|A6N023_ORYSI	3e-59	Glyceraldehyde-3-phosphate dehydrogenase (Fragment) OS=Oryza sativa subsp. indica PE=2 SV=1
Locus_281_Transcript_2/9_Confidence_0.105_Length_322	tr|A6N023|A6N023_ORYSI	2e-18	Glyceraldehyde-3-phosphate dehydrogenase (Fragment) OS=Oryza sativa subsp. indica PE=2 SV=1
Locus_281_Transcript_3/9_Confidence_0.263_Length_924	tr|A6N023|A6N023_ORYSI	7e-64	Glyceraldehyde-3-phosphate dehydrogenase (Fragment) OS=Oryza sativa subsp. indica PE=2 SV=1
Locus_281_Transcript_4/9_Confidence_0.316_Length_1653	tr|A6N023|A6N023_ORYSI	1e-60	Glyceraldehyde-3-phosphate dehydrogenase (Fragment) OS=Oryza sativa subsp. indica PE=2 SV=1
Locus_281_Transcript_5/9_Confidence_0.211_Length_591	tr|A6N023|A6N023_ORYSI	3e-95	Glyceraldehyde-3-phosphate dehydrogenase (Fragment) OS=Oryza sativa subsp. indica PE=2 SV=1
Locus_281_Transcript_6/9_Confidence_0.263_Length_831	tr|A6N023|A6N023_ORYSI	1e-83	Glyceraldehyde-3-phosphate dehydrogenase (Fragment) OS=Oryza sativa subsp. indica PE=2 SV=1
Locus_281_Transcript_7/9_Confidence_0.368_Length_2717	tr|A6N023|A6N023_ORYSI	4e-59	Glyceraldehyde-3-phosphate dehydrogenase (Fragment) OS=Oryza sativa subsp. indica PE=2 SV=1
Locus_281_Transcript_8/9_Confidence_0.211_Length_1285	tr|A6MZB2|A6MZB2_ORYSI	1e-94	Glyceraldehyde-3-phosphate dehydrogenase (Fragment) OS=Oryza sativa subsp. indica PE=2 SV=1
Locus_281_Transcript_9/9_Confidence_0.263_Length_883	tr|A6N023|A6N023_ORYSI	4e-64	Glyceraldehyde-3-phosphate dehydrogenase (Fragment) OS=Oryza sativa subsp. indica PE=2 SV=1
Locus_282_Transcript_1/1_Confidence_1.000_Length_1508	tr|B8ATL9|B8ATL9_ORYSI	7e-165	Putative uncharacterized protein OS=Oryza sativa subsp. indica GN=OsI_17249 PE=2 SV=1
Locus_283_Transcript_1/3_Confidence_0.400_Length_1844	tr|Q9FXT8|Q9FXT8_ORYSJ	0	26S proteasome regulatory particle triple-A ATPase subunit4 OS=Oryza sativa subsp. japonica GN=OsRPT4 PE=1 SV=1
Locus_283_Transcript_2/3_Confidence_0.600_Length_2352	tr|Q9FXT8|Q9FXT8_ORYSJ	0	26S proteasome regulatory particle triple-A ATPase subunit4 OS=Oryza sativa subsp. japonica GN=OsRPT4 PE=1 SV=1
Locus_283_Transcript_3/3_Confidence_0.600_Length_1645	tr|Q9FXT8|Q9FXT8_ORYSJ	0	26S proteasome regulatory particle triple-A ATPase subunit4 OS=Oryza sativa subsp. japonica GN=OsRPT4 PE=1 SV=1
Locus_284_Transcript_2/10_Confidence_0.189_Length_789	tr|Q5W7C9|Q5W7C9_ORYSJ	1e-25	Unknow protein OS=Oryza sativa subsp. japonica GN=P0496H07.14 PE=4 SV=1
Locus_284_Transcript_4/10_Confidence_0.547_Length_1378	tr|Q5W7C9|Q5W7C9_ORYSJ	2e-19	Unknow protein OS=Oryza sativa subsp. japonica GN=P0496H07.14 PE=4 SV=1
Locus_284_Transcript_5/10_Confidence_0.113_Length_1172	tr|Q75GB2|Q75GB2_ORYSJ	7e-15	Putative uncharacterized protein B1402B06.18 OS=Oryza sativa subsp. japonica GN=OSJNBa0042F15.3 PE=4 SV=1
Locus_284_Transcript_7/10_Confidence_0.151_Length_1467	tr|Q2QSM7|Q2QSM7_ORYSJ	4e-08	Putative uncharacterized protein OS=Oryza sativa subsp. japonica GN=LOC_Os12g23570 PE=4 SV=1
Locus_284_Transcript_8/10_Confidence_0.151_Length_1941	tr|Q75GB2|Q75GB2_ORYSJ	2e-14	Putative uncharacterized protein B1402B06.18 OS=Oryza sativa subsp. japonica GN=OSJNBa0042F15.3 PE=4 SV=1
Locus_284_Transcript_9/10_Confidence_0.113_Length_1171	tr|Q75GB2|Q75GB2_ORYSJ	8e-15	Putative uncharacterized protein B1402B06.18 OS=Oryza sativa subsp. japonica GN=OSJNBa0042F15.3 PE=4 SV=1
Locus_284_Transcript_10/10_Confidence_0.566_Length_1377	tr|Q5W7C9|Q5W7C9_ORYSJ	1e-22	Unknow protein OS=Oryza sativa subsp. japonica GN=P0496H07.14 PE=4 SV=1
Locus_285_Transcript_1/5_Confidence_0.444_Length_1425	tr|A2XKV2|A2XKV2_ORYSI	1e-41	Putative uncharacterized protein OS=Oryza sativa subsp. indica GN=OsI_13090 PE=2 SV=1
Locus_285_Transcript_2/5_Confidence_0.556_Length_2068	tr|A2XKV2|A2XKV2_ORYSI	6e-112	Putative uncharacterized protein OS=Oryza sativa subsp. indica GN=OsI_13090 PE=2 SV=1
Locus_285_Transcript_3/5_Confidence_0.667_Length_3287	tr|Q7XXC4|Q7XXC4_ORYSJ	5e-63	OSJNBa0027O01.11 protein OS=Oryza sativa subsp. japonica GN=OSJNBa0027O01.11 PE=2 SV=2
Locus_285_Transcript_4/5_Confidence_0.556_Length_2616	tr|A2XKV2|A2XKV2_ORYSI	5e-82	Putative uncharacterized protein OS=Oryza sativa subsp. indica GN=OsI_13090 PE=2 SV=1
Locus_285_Transcript_5/5_Confidence_0.556_Length_1747	tr|A2XKV2|A2XKV2_ORYSI	3e-113	Putative uncharacterized protein OS=Oryza sativa subsp. indica GN=OsI_13090 PE=2 SV=1
Locus_286_Transcript_1/7_Confidence_0.462_Length_1990	tr|A2XHI6|A2XHI6_ORYSI	1e-93	Putative uncharacterized protein OS=Oryza sativa subsp. indica GN=OsI_11871 PE=4 SV=1
Locus_286_Transcript_2/7_Confidence_0.538_Length_1336	tr|A2YWD9|A2YWD9_ORYSI	2e-121	Putative uncharacterized protein OS=Oryza sativa subsp. indica GN=OsI_29650 PE=2 SV=1
Locus_286_Transcript_3/7_Confidence_0.154_Length_1396	tr|A2XHI6|A2XHI6_ORYSI	4e-96	Putative uncharacterized protein OS=Oryza sativa subsp. indica GN=OsI_11871 PE=4 SV=1
Locus_286_Transcript_4/7_Confidence_0.462_Length_1572	tr|Q10KC0|Q10KC0_ORYSJ	7e-77	Phospho-2-dehydro-3-deoxyheptonate aldolase 1, chloroplast, putative, expressed OS=Oryza sativa subsp. japonica GN=LOC_Os03g27230 PE=2 SV=1
Locus_286_Transcript_5/7_Confidence_0.462_Length_1848	tr|A2YWD9|A2YWD9_ORYSI	6e-153	Putative uncharacterized protein OS=Oryza sativa subsp. indica GN=OsI_29650 PE=2 SV=1
Locus_286_Transcript_6/7_Confidence_0.462_Length_1171	tr|A2XHI6|A2XHI6_ORYSI	7e-91	Putative uncharacterized protein OS=Oryza sativa subsp. indica GN=OsI_11871 PE=4 SV=1
Locus_286_Transcript_7/7_Confidence_0.462_Length_989	tr|A2YWD9|A2YWD9_ORYSI	9e-138	Putative uncharacterized protein OS=Oryza sativa subsp. indica GN=OsI_29650 PE=2 SV=1
Locus_287_Transcript_1/2_Confidence_0.778_Length_562	tr|A2XWI9|A2XWI9_ORYSI	1e-53	Putative uncharacterized protein OS=Oryza sativa subsp. indica GN=OsI_17019 PE=2 SV=1
Locus_287_Transcript_2/2_Confidence_0.889_Length_960	tr|A2XWI9|A2XWI9_ORYSI	4e-79	Putative uncharacterized protein OS=Oryza sativa subsp. indica GN=OsI_17019 PE=2 SV=1
Locus_288_Transcript_1/3_Confidence_0.500_Length_358	tr|Q5K5A7|Q5K5A7_ORYSA	1e-53	Polyubiquitin-like (Fragment) OS=Oryza sativa GN=ub1 PE=2 SV=1
Locus_288_Transcript_2/3_Confidence_0.583_Length_1282	tr|C6YXK8|C6YXK8_ORYSJ	8e-90	Ubiqutin ligase-like protein OS=Oryza sativa subsp. japonica PE=2 SV=1
Locus_288_Transcript_3/3_Confidence_0.583_Length_1138	tr|C6YXK8|C6YXK8_ORYSJ	3e-101	Ubiqutin ligase-like protein OS=Oryza sativa subsp. japonica PE=2 SV=1
Locus_289_Transcript_1/4_Confidence_0.571_Length_1479	tr|Q336P0|Q336P0_ORYSJ	2e-92	NAD dependent epimerase/dehydratase family protein, expressed OS=Oryza sativa subsp. japonica GN=Os10g0576900 PE=2 SV=1
Locus_289_Transcript_2/4_Confidence_0.714_Length_1610	tr|Q336P0|Q336P0_ORYSJ	3e-91	NAD dependent epimerase/dehydratase family protein, expressed OS=Oryza sativa subsp. japonica GN=Os10g0576900 PE=2 SV=1
Locus_289_Transcript_3/4_Confidence_0.286_Length_1217	tr|Q8W3H0|Q8W3H0_ORYSJ	3e-28	Putative cinnamoyl-CoA reductase OS=Oryza sativa subsp. japonica GN=OSJNBa0027L23.8 PE=2 SV=1
Locus_289_Transcript_4/4_Confidence_0.571_Length_1491	tr|Q336P0|Q336P0_ORYSJ	2e-97	NAD dependent epimerase/dehydratase family protein, expressed OS=Oryza sativa subsp. japonica GN=Os10g0576900 PE=2 SV=1
Locus_290_Transcript_1/3_Confidence_0.750_Length_2754	tr|A2XEE6|A2XEE6_ORYSI	0.0004	Putative uncharacterized protein OS=Oryza sativa subsp. indica GN=OsI_10702 PE=2 SV=1
Locus_290_Transcript_2/3_Confidence_0.625_Length_1309	tr|A2XEE6|A2XEE6_ORYSI	3e-05	Putative uncharacterized protein OS=Oryza sativa subsp. indica GN=OsI_10702 PE=2 SV=1
Locus_290_Transcript_3/3_Confidence_0.750_Length_2663	tr|A2XEE6|A2XEE6_ORYSI	9e-05	Putative uncharacterized protein OS=Oryza sativa subsp. indica GN=OsI_10702 PE=2 SV=1
Locus_291_Transcript_1/10_Confidence_0.571_Length_6963	tr|Q60ER7|Q60ER7_ORYSJ	4e-118	Os05g0392700 protein OS=Oryza sativa subsp. japonica GN=OJ1764_D01.15 PE=2 SV=1
Locus_291_Transcript_2/10_Confidence_0.543_Length_7648	tr|Q60ER7|Q60ER7_ORYSJ	1e-97	Os05g0392700 protein OS=Oryza sativa subsp. japonica GN=OJ1764_D01.15 PE=2 SV=1
Locus_291_Transcript_3/10_Confidence_0.543_Length_7654	tr|Q60ER7|Q60ER7_ORYSJ	4e-99	Os05g0392700 protein OS=Oryza sativa subsp. japonica GN=OJ1764_D01.15 PE=2 SV=1
Locus_291_Transcript_4/10_Confidence_0.543_Length_6930	tr|Q60ER7|Q60ER7_ORYSJ	4e-118	Os05g0392700 protein OS=Oryza sativa subsp. japonica GN=OJ1764_D01.15 PE=2 SV=1
Locus_291_Transcript_5/10_Confidence_0.571_Length_7669	tr|Q60ER7|Q60ER7_ORYSJ	9e-101	Os05g0392700 protein OS=Oryza sativa subsp. japonica GN=OJ1764_D01.15 PE=2 SV=1
Locus_291_Transcript_6/10_Confidence_0.429_Length_2862	tr|Q60ER7|Q60ER7_ORYSJ	5e-123	Os05g0392700 protein OS=Oryza sativa subsp. japonica GN=OJ1764_D01.15 PE=2 SV=1
Locus_291_Transcript_7/10_Confidence_0.457_Length_4194	tr|Q60ER7|Q60ER7_ORYSJ	6e-120	Os05g0392700 protein OS=Oryza sativa subsp. japonica GN=OJ1764_D01.15 PE=2 SV=1
Locus_291_Transcript_8/10_Confidence_0.571_Length_7494	tr|Q60ER7|Q60ER7_ORYSJ	6e-118	Os05g0392700 protein OS=Oryza sativa subsp. japonica GN=OJ1764_D01.15 PE=2 SV=1
Locus_291_Transcript_9/10_Confidence_0.571_Length_7944	tr|A2Y4C0|A2Y4C0_ORYSI	1e-63	Putative uncharacterized protein OS=Oryza sativa subsp. indica GN=OsI_19846 PE=2 SV=1
Locus_291_Transcript_10/10_Confidence_0.571_Length_7661	tr|Q60ER7|Q60ER7_ORYSJ	6e-118	Os05g0392700 protein OS=Oryza sativa subsp. japonica GN=OJ1764_D01.15 PE=2 SV=1
Locus_292_Transcript_1/8_Confidence_0.333_Length_1619	tr|A2Y8E0|A2Y8E0_ORYSI	2e-107	Putative uncharacterized protein OS=Oryza sativa subsp. indica GN=OsI_21320 PE=2 SV=1
Locus_292_Transcript_2/8_Confidence_0.167_Length_1336	tr|A2Y8E0|A2Y8E0_ORYSI	1e-95	Putative uncharacterized protein OS=Oryza sativa subsp. indica GN=OsI_21320 PE=2 SV=1
Locus_292_Transcript_3/8_Confidence_0.167_Length_1277	tr|A2Y8E0|A2Y8E0_ORYSI	1e-95	Putative uncharacterized protein OS=Oryza sativa subsp. indica GN=OsI_21320 PE=2 SV=1
Locus_292_Transcript_4/8_Confidence_0.333_Length_2013	tr|A2Y8E0|A2Y8E0_ORYSI	9e-106	Putative uncharacterized protein OS=Oryza sativa subsp. indica GN=OsI_21320 PE=2 SV=1
Locus_292_Transcript_5/8_Confidence_0.333_Length_1902	tr|A2Y8E0|A2Y8E0_ORYSI	3e-106	Putative uncharacterized protein OS=Oryza sativa subsp. indica GN=OsI_21320 PE=2 SV=1
Locus_292_Transcript_6/8_Confidence_0.250_Length_2172	tr|A2Y8E0|A2Y8E0_ORYSI	2e-93	Putative uncharacterized protein OS=Oryza sativa subsp. indica GN=OsI_21320 PE=2 SV=1
Locus_292_Transcript_7/8_Confidence_0.333_Length_1491	tr|A2Y8E0|A2Y8E0_ORYSI	6e-108	Putative uncharacterized protein OS=Oryza sativa subsp. indica GN=OsI_21320 PE=2 SV=1
Locus_292_Transcript_8/8_Confidence_0.333_Length_1514	tr|A2Y8E0|A2Y8E0_ORYSI	8e-108	Putative uncharacterized protein OS=Oryza sativa subsp. indica GN=OsI_21320 PE=2 SV=1
Locus_293_Transcript_1/3_Confidence_0.667_Length_878	tr|B7F947|B7F947_ORYSJ	2e-62	cDNA, clone: J075009F20, full insert sequence OS=Oryza sativa subsp. japonica GN=OsJ_12479 PE=2 SV=1
Locus_293_Transcript_2/3_Confidence_0.667_Length_3198	tr|B8AR32|B8AR32_ORYSI	0	Putative uncharacterized protein OS=Oryza sativa subsp. indica GN=OsI_13420 PE=2 SV=1
Locus_293_Transcript_3/3_Confidence_0.667_Length_2776	tr|B8AR32|B8AR32_ORYSI	0	Putative uncharacterized protein OS=Oryza sativa subsp. indica GN=OsI_13420 PE=2 SV=1
Locus_294_Transcript_1/4_Confidence_0.714_Length_1944	tr|A2XE10|A2XE10_ORYSI	0	3-ketoacyl-CoA synthase OS=Oryza sativa subsp. indica GN=OsI_10556 PE=2 SV=1
Locus_294_Transcript_2/4_Confidence_0.286_Length_407	tr|A2XE10|A2XE10_ORYSI	3e-09	3-ketoacyl-CoA synthase OS=Oryza sativa subsp. indica GN=OsI_10556 PE=2 SV=1
Locus_294_Transcript_3/4_Confidence_0.286_Length_1502	tr|A2XE10|A2XE10_ORYSI	0	3-ketoacyl-CoA synthase OS=Oryza sativa subsp. indica GN=OsI_10556 PE=2 SV=1
Locus_294_Transcript_4/4_Confidence_0.571_Length_1609	tr|A2XE10|A2XE10_ORYSI	0	3-ketoacyl-CoA synthase OS=Oryza sativa subsp. indica GN=OsI_10556 PE=2 SV=1
Locus_295_Transcript_1/7_Confidence_0.600_Length_2293	tr|B8AFT9|B8AFT9_ORYSI	2e-177	Putative uncharacterized protein OS=Oryza sativa subsp. indica GN=OsI_08119 PE=2 SV=1
Locus_295_Transcript_2/7_Confidence_0.550_Length_2706	tr|B8AFT9|B8AFT9_ORYSI	2e-174	Putative uncharacterized protein OS=Oryza sativa subsp. indica GN=OsI_08119 PE=2 SV=1
Locus_295_Transcript_3/7_Confidence_0.600_Length_2539	tr|B8AFT9|B8AFT9_ORYSI	4e-129	Putative uncharacterized protein OS=Oryza sativa subsp. indica GN=OsI_08119 PE=2 SV=1
Locus_295_Transcript_4/7_Confidence_0.250_Length_1414	tr|B8AFT9|B8AFT9_ORYSI	1e-121	Putative uncharacterized protein OS=Oryza sativa subsp. indica GN=OsI_08119 PE=2 SV=1
Locus_295_Transcript_5/7_Confidence_0.600_Length_2305	tr|B8AFT9|B8AFT9_ORYSI	1e-179	Putative uncharacterized protein OS=Oryza sativa subsp. indica GN=OsI_08119 PE=2 SV=1
Locus_295_Transcript_6/7_Confidence_0.450_Length_2220	tr|B8AFT9|B8AFT9_ORYSI	5e-178	Putative uncharacterized protein OS=Oryza sativa subsp. indica GN=OsI_08119 PE=2 SV=1
Locus_295_Transcript_7/7_Confidence_0.500_Length_2322	tr|B8AFT9|B8AFT9_ORYSI	6e-178	Putative uncharacterized protein OS=Oryza sativa subsp. indica GN=OsI_08119 PE=2 SV=1
Locus_296_Transcript_1/10_Confidence_0.568_Length_1951	sp|Q5N7A7|IPCS_ORYSJ	3e-109	Phosphatidylinositol:ceramide inositolphosphotransferase OS=Oryza sativa subsp. japonica GN=ERH1 PE=2 SV=1
Locus_296_Transcript_2/10_Confidence_0.432_Length_1142	sp|Q5N7A7|IPCS_ORYSJ	4e-59	Phosphatidylinositol:ceramide inositolphosphotransferase OS=Oryza sativa subsp. japonica GN=ERH1 PE=2 SV=1
Locus_296_Transcript_3/10_Confidence_0.568_Length_1921	sp|Q5N7A7|IPCS_ORYSJ	1e-98	Phosphatidylinositol:ceramide inositolphosphotransferase OS=Oryza sativa subsp. japonica GN=ERH1 PE=2 SV=1
Locus_296_Transcript_4/10_Confidence_0.568_Length_1900	sp|Q5N7A7|IPCS_ORYSJ	5e-106	Phosphatidylinositol:ceramide inositolphosphotransferase OS=Oryza sativa subsp. japonica GN=ERH1 PE=2 SV=1
Locus_296_Transcript_5/10_Confidence_0.568_Length_1945	tr|Q0DJG3|Q0DJG3_ORYSJ	1e-103	Os05g0287800 protein OS=Oryza sativa subsp. japonica GN=P0697B04.12 PE=2 SV=1
Locus_296_Transcript_6/10_Confidence_0.595_Length_2058	sp|Q5N7A7|IPCS_ORYSJ	7e-78	Phosphatidylinositol:ceramide inositolphosphotransferase OS=Oryza sativa subsp. japonica GN=ERH1 PE=2 SV=1
Locus_296_Transcript_7/10_Confidence_0.459_Length_1324	sp|Q5N7A7|IPCS_ORYSJ	4e-76	Phosphatidylinositol:ceramide inositolphosphotransferase OS=Oryza sativa subsp. japonica GN=ERH1 PE=2 SV=1
Locus_296_Transcript_8/10_Confidence_0.216_Length_1559	tr|B8AYS7|B8AYS7_ORYSI	4e-18	Putative uncharacterized protein OS=Oryza sativa subsp. indica GN=OsI_20172 PE=2 SV=1
Locus_296_Transcript_9/10_Confidence_0.568_Length_1976	sp|Q5N7A7|IPCS_ORYSJ	1e-98	Phosphatidylinositol:ceramide inositolphosphotransferase OS=Oryza sativa subsp. japonica GN=ERH1 PE=2 SV=1
Locus_296_Transcript_10/10_Confidence_0.568_Length_1818	sp|Q5N7A7|IPCS_ORYSJ	2e-113	Phosphatidylinositol:ceramide inositolphosphotransferase OS=Oryza sativa subsp. japonica GN=ERH1 PE=2 SV=1
Locus_297_Transcript_2/3_Confidence_0.667_Length_2437	tr|A3C682|A3C682_ORYSJ	2e-148	Putative uncharacterized protein OS=Oryza sativa subsp. japonica GN=OsJ_32069 PE=2 SV=1
Locus_297_Transcript_3/3_Confidence_0.667_Length_2133	sp|P0C587|HEM1_ORYSJ	0	Glutamyl-tRNA reductase, chloroplastic OS=Oryza sativa subsp. japonica GN=Os10g0502400 PE=2 SV=1
Locus_298_Transcript_1/2_Confidence_0.750_Length_2026	tr|Q8H519|Q8H519_ORYSJ	2e-107	Putative 5-alpha-taxadienol-10-beta-hydroxylase OS=Oryza sativa subsp. japonica GN=OJ1793_E11.110 PE=3 SV=1
Locus_298_Transcript_2/2_Confidence_0.750_Length_1225	tr|A2YLX2|A2YLX2_ORYSI	7e-71	Putative uncharacterized protein OS=Oryza sativa subsp. indica GN=OsI_26220 PE=2 SV=1
Locus_299_Transcript_2/3_Confidence_0.800_Length_2962	tr|A2YMC9|A2YMC9_ORYSI	9e-170	Putative uncharacterized protein OS=Oryza sativa subsp. indica GN=OsI_26385 PE=2 SV=1
Locus_299_Transcript_3/3_Confidence_0.600_Length_2253	tr|A2YMC9|A2YMC9_ORYSI	6e-170	Putative uncharacterized protein OS=Oryza sativa subsp. indica GN=OsI_26385 PE=2 SV=1
Locus_300_Transcript_2/7_Confidence_0.682_Length_2446	tr|B8B8E2|B8B8E2_ORYSI	0	Putative uncharacterized protein OS=Oryza sativa subsp. indica GN=OsI_25342 PE=2 SV=1
Locus_300_Transcript_3/7_Confidence_0.636_Length_1983	sp|Q6ZLK0|OST48_ORYSJ	0	Dolichyl-diphosphooligosaccharide--protein glycosyltransferase 48 kDa subunit OS=Oryza sativa subsp. japonica GN=OST48 PE=2 SV=1
Locus_300_Transcript_4/7_Confidence_0.591_Length_1739	sp|Q6ZLK0|OST48_ORYSJ	0	Dolichyl-diphosphooligosaccharide--protein glycosyltransferase 48 kDa subunit OS=Oryza sativa subsp. japonica GN=OST48 PE=2 SV=1
Locus_300_Transcript_6/7_Confidence_0.636_Length_2151	tr|B8B8E2|B8B8E2_ORYSI	0	Putative uncharacterized protein OS=Oryza sativa subsp. indica GN=OsI_25342 PE=2 SV=1
Locus_300_Transcript_7/7_Confidence_0.636_Length_1870	sp|Q6ZLK0|OST48_ORYSJ	0	Dolichyl-diphosphooligosaccharide--protein glycosyltransferase 48 kDa subunit OS=Oryza sativa subsp. japonica GN=OST48 PE=2 SV=1
Locus_301_Transcript_1/4_Confidence_0.625_Length_1911	tr|B9ETE4|B9ETE4_ORYSJ	6e-99	Uncharacterized protein OS=Oryza sativa subsp. japonica GN=OsJ_00575 PE=4 SV=1
Locus_301_Transcript_2/4_Confidence_0.625_Length_1209	tr|Q94E46|Q94E46_ORYSJ	1e-127	Putative lysophospholipase 2 OS=Oryza sativa subsp. japonica GN=OSJNBa0089K24.29-1 PE=2 SV=1
Locus_301_Transcript_3/4_Confidence_0.375_Length_1577	tr|Q94E46|Q94E46_ORYSJ	1e-128	Putative lysophospholipase 2 OS=Oryza sativa subsp. japonica GN=OSJNBa0089K24.29-1 PE=2 SV=1
Locus_301_Transcript_4/4_Confidence_0.625_Length_1620	tr|Q94E46|Q94E46_ORYSJ	1e-126	Putative lysophospholipase 2 OS=Oryza sativa subsp. japonica GN=OSJNBa0089K24.29-1 PE=2 SV=1
Locus_302_Transcript_1/8_Confidence_0.276_Length_2091	tr|Q10RZ1|Q10RZ1_ORYSJ	0	Beta-amylase OS=Oryza sativa subsp. japonica GN=Os03g0141200 PE=2 SV=1
Locus_302_Transcript_2/8_Confidence_0.345_Length_2343	tr|Q10RZ1|Q10RZ1_ORYSJ	0	Beta-amylase OS=Oryza sativa subsp. japonica GN=Os03g0141200 PE=2 SV=1
Locus_302_Transcript_3/8_Confidence_0.241_Length_1194	tr|Q10RZ1|Q10RZ1_ORYSJ	5e-84	Beta-amylase OS=Oryza sativa subsp. japonica GN=Os03g0141200 PE=2 SV=1
Locus_302_Transcript_4/8_Confidence_0.483_Length_3746	tr|A3ADZ2|A3ADZ2_ORYSJ	0	Beta-amylase OS=Oryza sativa subsp. japonica GN=OsJ_09355 PE=2 SV=1
Locus_302_Transcript_5/8_Confidence_0.345_Length_2835	tr|Q10RZ1|Q10RZ1_ORYSJ	5e-147	Beta-amylase OS=Oryza sativa subsp. japonica GN=Os03g0141200 PE=2 SV=1
Locus_302_Transcript_6/8_Confidence_0.276_Length_2809	tr|A3ADZ2|A3ADZ2_ORYSJ	5e-126	Beta-amylase OS=Oryza sativa subsp. japonica GN=OsJ_09355 PE=2 SV=1
Locus_302_Transcript_7/8_Confidence_0.345_Length_2248	tr|Q10RZ1|Q10RZ1_ORYSJ	0	Beta-amylase OS=Oryza sativa subsp. japonica GN=Os03g0141200 PE=2 SV=1
Locus_302_Transcript_8/8_Confidence_0.310_Length_2105	tr|Q10RZ1|Q10RZ1_ORYSJ	0	Beta-amylase OS=Oryza sativa subsp. japonica GN=Os03g0141200 PE=2 SV=1
Locus_303_Transcript_1/13_Confidence_1.000_Length_389	tr|B8BDX0|B8BDX0_ORYSI	0.0009	Putative uncharacterized protein OS=Oryza sativa subsp. indica GN=OsI_32118 PE=2 SV=1
Locus_303_Transcript_4/13_Confidence_0.254_Length_1318	tr|H2KW01|H2KW01_ORYSJ	1e-89	Fructose-bisphosphate aldolase, chloroplast, putative, expressed OS=Oryza sativa subsp. japonica GN=LOC_Os11g07020 PE=4 SV=1
Locus_303_Transcript_5/13_Confidence_0.254_Length_1341	tr|A2ZBX1|A2ZBX1_ORYSI	5e-117	Fructose-bisphosphate aldolase OS=Oryza sativa subsp. indica GN=OsI_35277 PE=2 SV=1
Locus_303_Transcript_6/13_Confidence_0.051_Length_1920	tr|Q2RA02|Q2RA02_ORYSJ	5e-78	Fructose-bisphosphate aldolase OS=Oryza sativa subsp. japonica GN=LOC_Os11g07020 PE=2 SV=1
Locus_303_Transcript_7/13_Confidence_0.441_Length_3498	tr|A2ZBX1|A2ZBX1_ORYSI	1e-86	Fructose-bisphosphate aldolase OS=Oryza sativa subsp. indica GN=OsI_35277 PE=2 SV=1
Locus_303_Transcript_8/13_Confidence_0.237_Length_910	tr|H2KW01|H2KW01_ORYSJ	2e-91	Fructose-bisphosphate aldolase, chloroplast, putative, expressed OS=Oryza sativa subsp. japonica GN=LOC_Os11g07020 PE=4 SV=1
Locus_303_Transcript_9/13_Confidence_0.220_Length_2086	tr|A2Z936|A2Z936_ORYSI	2e-105	Uncharacterized protein OS=Oryza sativa subsp. indica GN=OsI_34226 PE=2 SV=1
Locus_303_Transcript_10/13_Confidence_0.271_Length_1357	tr|H2KW01|H2KW01_ORYSJ	5e-85	Fructose-bisphosphate aldolase, chloroplast, putative, expressed OS=Oryza sativa subsp. japonica GN=LOC_Os11g07020 PE=4 SV=1
Locus_303_Transcript_11/13_Confidence_0.068_Length_1502	tr|Q2RA00|Q2RA00_ORYSJ	1e-99	Fructose-bisphosphate aldolase OS=Oryza sativa subsp. japonica GN=LOC_Os11g07020 PE=2 SV=1
Locus_303_Transcript_12/13_Confidence_0.203_Length_2447	tr|B8BDX0|B8BDX0_ORYSI	2e-77	Putative uncharacterized protein OS=Oryza sativa subsp. indica GN=OsI_32118 PE=2 SV=1
Locus_303_Transcript_13/13_Confidence_0.254_Length_1279	tr|H2KW01|H2KW01_ORYSJ	9e-90	Fructose-bisphosphate aldolase, chloroplast, putative, expressed OS=Oryza sativa subsp. japonica GN=LOC_Os11g07020 PE=4 SV=1
Locus_304_Transcript_1/5_Confidence_0.600_Length_1399	tr|B8A9M2|B8A9M2_ORYSI	2e-121	Putative uncharacterized protein OS=Oryza sativa subsp. indica GN=OsI_05332 PE=3 SV=1
Locus_304_Transcript_2/5_Confidence_0.200_Length_790	tr|Q5JJV9|Q5JJV9_ORYSJ	2e-86	Os01g0965400 protein OS=Oryza sativa subsp. japonica GN=P0458E05.17 PE=2 SV=1
Locus_304_Transcript_3/5_Confidence_0.500_Length_1849	tr|B8A9M2|B8A9M2_ORYSI	2e-117	Putative uncharacterized protein OS=Oryza sativa subsp. indica GN=OsI_05332 PE=3 SV=1
Locus_304_Transcript_4/5_Confidence_0.500_Length_1638	tr|B8A9M2|B8A9M2_ORYSI	8e-94	Putative uncharacterized protein OS=Oryza sativa subsp. indica GN=OsI_05332 PE=3 SV=1
Locus_304_Transcript_5/5_Confidence_0.500_Length_1395	tr|B8A9M2|B8A9M2_ORYSI	2e-156	Putative uncharacterized protein OS=Oryza sativa subsp. indica GN=OsI_05332 PE=3 SV=1
Locus_305_Transcript_1/10_Confidence_0.281_Length_2370	sp|Q0DUI8|CRTI_ORYSJ	0	Phytoene dehydrogenase, chloroplastic/chromoplastic OS=Oryza sativa subsp. japonica GN=PDS PE=2 SV=2
Locus_305_Transcript_2/10_Confidence_0.281_Length_2504	tr|A3AEV2|A3AEV2_ORYSJ	0	Putative uncharacterized protein OS=Oryza sativa subsp. japonica GN=OsJ_09683 PE=4 SV=1
Locus_305_Transcript_3/10_Confidence_0.125_Length_1390	sp|Q0DUI8|CRTI_ORYSJ	1e-46	Phytoene dehydrogenase, chloroplastic/chromoplastic OS=Oryza sativa subsp. japonica GN=PDS PE=2 SV=2
Locus_305_Transcript_4/10_Confidence_0.281_Length_1659	sp|Q0DUI8|CRTI_ORYSJ	4e-88	Phytoene dehydrogenase, chloroplastic/chromoplastic OS=Oryza sativa subsp. japonica GN=PDS PE=2 SV=2
Locus_305_Transcript_5/10_Confidence_0.469_Length_2323	sp|Q0DUI8|CRTI_ORYSJ	0	Phytoene dehydrogenase, chloroplastic/chromoplastic OS=Oryza sativa subsp. japonica GN=PDS PE=2 SV=2
Locus_305_Transcript_6/10_Confidence_0.250_Length_2201	sp|Q0DUI8|CRTI_ORYSJ	0	Phytoene dehydrogenase, chloroplastic/chromoplastic OS=Oryza sativa subsp. japonica GN=PDS PE=2 SV=2
Locus_305_Transcript_7/10_Confidence_0.188_Length_1820	sp|Q0DUI8|CRTI_ORYSJ	0	Phytoene dehydrogenase, chloroplastic/chromoplastic OS=Oryza sativa subsp. japonica GN=PDS PE=2 SV=2
Locus_305_Transcript_8/10_Confidence_0.281_Length_2543	sp|Q0DUI8|CRTI_ORYSJ	0	Phytoene dehydrogenase, chloroplastic/chromoplastic OS=Oryza sativa subsp. japonica GN=PDS PE=2 SV=2
Locus_305_Transcript_9/10_Confidence_0.438_Length_2251	sp|Q0DUI8|CRTI_ORYSJ	0	Phytoene dehydrogenase, chloroplastic/chromoplastic OS=Oryza sativa subsp. japonica GN=PDS PE=2 SV=2
Locus_305_Transcript_10/10_Confidence_0.281_Length_2297	sp|Q0DUI8|CRTI_ORYSJ	0	Phytoene dehydrogenase, chloroplastic/chromoplastic OS=Oryza sativa subsp. japonica GN=PDS PE=2 SV=2
Locus_306_Transcript_1/1_Confidence_1.000_Length_1049	tr|B7EHW1|B7EHW1_ORYSJ	2e-40	cDNA clone:J023049C22, full insert sequence OS=Oryza sativa subsp. japonica PE=2 SV=1
Locus_307_Transcript_1/7_Confidence_0.562_Length_2951	tr|Q10NA5|Q10NA5_ORYSJ	0	Heat shock cognate 70 kDa protein, putative, expressed OS=Oryza sativa subsp. japonica GN=Os03g0276800 PE=2 SV=1
Locus_307_Transcript_2/7_Confidence_0.312_Length_870	tr|A6N0W8|A6N0W8_ORYSI	6e-24	14-3-3-like protein b (Fragment) OS=Oryza sativa subsp. indica PE=2 SV=1
Locus_307_Transcript_3/7_Confidence_0.500_Length_3483	tr|Q10NA5|Q10NA5_ORYSJ	0	Heat shock cognate 70 kDa protein, putative, expressed OS=Oryza sativa subsp. japonica GN=Os03g0276800 PE=2 SV=1
Locus_307_Transcript_4/7_Confidence_0.500_Length_3344	tr|Q10NA5|Q10NA5_ORYSJ	0	Heat shock cognate 70 kDa protein, putative, expressed OS=Oryza sativa subsp. japonica GN=Os03g0276800 PE=2 SV=1
Locus_307_Transcript_5/7_Confidence_0.438_Length_3387	tr|Q10NA5|Q10NA5_ORYSJ	0	Heat shock cognate 70 kDa protein, putative, expressed OS=Oryza sativa subsp. japonica GN=Os03g0276800 PE=2 SV=1
Locus_307_Transcript_6/7_Confidence_0.562_Length_4396	tr|H2KWK2|H2KWK2_ORYSJ	0	Heat shock cognate 70 kDa protein, putative, expressed OS=Oryza sativa subsp. japonica GN=LOC_Os11g47760 PE=3 SV=1
Locus_307_Transcript_7/7_Confidence_0.500_Length_3366	tr|Q10NA5|Q10NA5_ORYSJ	0	Heat shock cognate 70 kDa protein, putative, expressed OS=Oryza sativa subsp. japonica GN=Os03g0276800 PE=2 SV=1
Locus_308_Transcript_1/3_Confidence_0.600_Length_904	tr|A3BKU8|A3BKU8_ORYSJ	1e-41	Putative uncharacterized protein OS=Oryza sativa subsp. japonica GN=OsJ_24632 PE=2 SV=1
Locus_308_Transcript_2/3_Confidence_0.600_Length_1798	tr|A3BKU8|A3BKU8_ORYSJ	7e-40	Putative uncharacterized protein OS=Oryza sativa subsp. japonica GN=OsJ_24632 PE=2 SV=1
Locus_308_Transcript_3/3_Confidence_0.600_Length_996	tr|B7EFZ9|B7EFZ9_ORYSJ	3e-48	cDNA clone:J023004I02, full insert sequence OS=Oryza sativa subsp. japonica PE=2 SV=1
Locus_309_Transcript_1/10_Confidence_0.321_Length_3302	tr|Q652S1|Q652S1_ORYSJ	0	Os06g0258900 protein OS=Oryza sativa subsp. japonica GN=P0603C10.39-1 PE=2 SV=1
Locus_309_Transcript_2/10_Confidence_0.547_Length_5004	tr|Q652S1|Q652S1_ORYSJ	0	Os06g0258900 protein OS=Oryza sativa subsp. japonica GN=P0603C10.39-1 PE=2 SV=1
Locus_309_Transcript_3/10_Confidence_0.585_Length_5206	tr|Q652S1|Q652S1_ORYSJ	0	Os06g0258900 protein OS=Oryza sativa subsp. japonica GN=P0603C10.39-1 PE=2 SV=1
Locus_309_Transcript_4/10_Confidence_0.566_Length_4941	tr|Q652S1|Q652S1_ORYSJ	0	Os06g0258900 protein OS=Oryza sativa subsp. japonica GN=P0603C10.39-1 PE=2 SV=1
Locus_309_Transcript_5/10_Confidence_0.491_Length_4162	tr|Q652S1|Q652S1_ORYSJ	0	Os06g0258900 protein OS=Oryza sativa subsp. japonica GN=P0603C10.39-1 PE=2 SV=1
Locus_309_Transcript_6/10_Confidence_0.585_Length_5377	tr|Q652S1|Q652S1_ORYSJ	0	Os06g0258900 protein OS=Oryza sativa subsp. japonica GN=P0603C10.39-1 PE=2 SV=1
Locus_309_Transcript_7/10_Confidence_0.547_Length_5193	tr|Q652S1|Q652S1_ORYSJ	0	Os06g0258900 protein OS=Oryza sativa subsp. japonica GN=P0603C10.39-1 PE=2 SV=1
Locus_309_Transcript_8/10_Confidence_0.245_Length_1867	tr|Q652S1|Q652S1_ORYSJ	2e-108	Os06g0258900 protein OS=Oryza sativa subsp. japonica GN=P0603C10.39-1 PE=2 SV=1
Locus_309_Transcript_9/10_Confidence_0.283_Length_2865	tr|Q652S1|Q652S1_ORYSJ	0	Os06g0258900 protein OS=Oryza sativa subsp. japonica GN=P0603C10.39-1 PE=2 SV=1
Locus_309_Transcript_10/10_Confidence_0.547_Length_4924	tr|Q652S1|Q652S1_ORYSJ	0	Os06g0258900 protein OS=Oryza sativa subsp. japonica GN=P0603C10.39-1 PE=2 SV=1
Locus_310_Transcript_1/7_Confidence_0.619_Length_2410	tr|Q5JNK2|Q5JNK2_ORYSJ	1e-152	Os01g0741200 protein OS=Oryza sativa subsp. japonica GN=P0638D12.37 PE=4 SV=1
Locus_310_Transcript_2/7_Confidence_0.714_Length_2331	tr|B9EZL6|B9EZL6_ORYSJ	0	Uncharacterized protein OS=Oryza sativa subsp. japonica GN=OsJ_03403 PE=3 SV=1
Locus_310_Transcript_3/7_Confidence_0.714_Length_2431	tr|Q5JNK2|Q5JNK2_ORYSJ	0	Os01g0741200 protein OS=Oryza sativa subsp. japonica GN=P0638D12.37 PE=4 SV=1
Locus_310_Transcript_4/7_Confidence_0.714_Length_2451	tr|B8A9D5|B8A9D5_ORYSI	0	Putative uncharacterized protein OS=Oryza sativa subsp. indica GN=OsI_03683 PE=3 SV=1
Locus_310_Transcript_5/7_Confidence_0.714_Length_2481	tr|B8A9D5|B8A9D5_ORYSI	0	Putative uncharacterized protein OS=Oryza sativa subsp. indica GN=OsI_03683 PE=3 SV=1
Locus_310_Transcript_6/7_Confidence_0.714_Length_2517	tr|B8A9D5|B8A9D5_ORYSI	0	Putative uncharacterized protein OS=Oryza sativa subsp. indica GN=OsI_03683 PE=3 SV=1
Locus_310_Transcript_7/7_Confidence_0.714_Length_2414	tr|B8A9D5|B8A9D5_ORYSI	0	Putative uncharacterized protein OS=Oryza sativa subsp. indica GN=OsI_03683 PE=3 SV=1
Locus_311_Transcript_1/8_Confidence_0.524_Length_1759	tr|Q8LNT1|Q8LNT1_ORYSJ	6e-108	Putative uncharacterized protein OSJNBa0041P03.6 OS=Oryza sativa subsp. japonica GN=OSJNBa0041P03.6 PE=2 SV=1
Locus_311_Transcript_2/8_Confidence_0.619_Length_1892	tr|Q8LNT1|Q8LNT1_ORYSJ	2e-124	Putative uncharacterized protein OSJNBa0041P03.6 OS=Oryza sativa subsp. japonica GN=OSJNBa0041P03.6 PE=2 SV=1
Locus_311_Transcript_3/8_Confidence_0.667_Length_1976	tr|A2Z8W2|A2Z8W2_ORYSI	8e-120	Uncharacterized protein OS=Oryza sativa subsp. indica GN=OsI_34156 PE=2 SV=1
Locus_311_Transcript_4/8_Confidence_0.667_Length_2282	tr|Q8LNT1|Q8LNT1_ORYSJ	4e-70	Putative uncharacterized protein OSJNBa0041P03.6 OS=Oryza sativa subsp. japonica GN=OSJNBa0041P03.6 PE=2 SV=1
Locus_311_Transcript_5/8_Confidence_0.619_Length_1856	tr|A2Z8W2|A2Z8W2_ORYSI	1e-125	Uncharacterized protein OS=Oryza sativa subsp. indica GN=OsI_34156 PE=2 SV=1
Locus_311_Transcript_6/8_Confidence_0.619_Length_1901	tr|Q8LNT1|Q8LNT1_ORYSJ	4e-127	Putative uncharacterized protein OSJNBa0041P03.6 OS=Oryza sativa subsp. japonica GN=OSJNBa0041P03.6 PE=2 SV=1
Locus_311_Transcript_7/8_Confidence_0.619_Length_2472	tr|A3C623|A3C623_ORYSJ	1e-79	Putative uncharacterized protein OS=Oryza sativa subsp. japonica GN=OsJ_32010 PE=2 SV=1
Locus_311_Transcript_8/8_Confidence_0.619_Length_1820	tr|A2Z8W2|A2Z8W2_ORYSI	4e-130	Uncharacterized protein OS=Oryza sativa subsp. indica GN=OsI_34156 PE=2 SV=1
Locus_312_Transcript_1/2_Confidence_0.750_Length_1087	tr|B8AQ25|B8AQ25_ORYSI	4e-75	Putative uncharacterized protein OS=Oryza sativa subsp. indica GN=OsI_10366 PE=2 SV=1
Locus_312_Transcript_2/2_Confidence_0.750_Length_1017	tr|B8AQ25|B8AQ25_ORYSI	1e-85	Putative uncharacterized protein OS=Oryza sativa subsp. indica GN=OsI_10366 PE=2 SV=1
Locus_313_Transcript_1/1_Confidence_1.000_Length_2534	tr|Q948G7|Q948G7_ORYSA	0	Putative uncharacterized protein OSJNBa0049O12.7 OS=Oryza sativa GN=OSJNBa0049O12.7 PE=2 SV=1
Locus_314_Transcript_1/2_Confidence_0.750_Length_3969	tr|B8B7P8|B8B7P8_ORYSI	0	Putative uncharacterized protein OS=Oryza sativa subsp. indica GN=OsI_25098 PE=2 SV=1
Locus_314_Transcript_2/2_Confidence_0.750_Length_3951	tr|B8B7P8|B8B7P8_ORYSI	0	Putative uncharacterized protein OS=Oryza sativa subsp. indica GN=OsI_25098 PE=2 SV=1
Locus_315_Transcript_1/10_Confidence_0.586_Length_2383	tr|B8AII7|B8AII7_ORYSI	5e-125	Putative uncharacterized protein OS=Oryza sativa subsp. indica GN=OsI_06021 PE=2 SV=1
Locus_315_Transcript_2/10_Confidence_0.379_Length_1789	tr|A2WKX6|A2WKX6_ORYSI	8e-49	Putative uncharacterized protein OS=Oryza sativa subsp. indica GN=OsI_00488 PE=2 SV=1
Locus_315_Transcript_4/10_Confidence_0.586_Length_2681	tr|B8AII7|B8AII7_ORYSI	3e-140	Putative uncharacterized protein OS=Oryza sativa subsp. indica GN=OsI_06021 PE=2 SV=1
Locus_315_Transcript_5/10_Confidence_0.586_Length_2753	tr|B8AII7|B8AII7_ORYSI	6e-67	Putative uncharacterized protein OS=Oryza sativa subsp. indica GN=OsI_06021 PE=2 SV=1
Locus_315_Transcript_6/10_Confidence_0.414_Length_1972	tr|A2WKX6|A2WKX6_ORYSI	2e-41	Putative uncharacterized protein OS=Oryza sativa subsp. indica GN=OsI_00488 PE=2 SV=1
Locus_315_Transcript_7/10_Confidence_0.552_Length_2052	tr|B8AII7|B8AII7_ORYSI	1e-154	Putative uncharacterized protein OS=Oryza sativa subsp. indica GN=OsI_06021 PE=2 SV=1
Locus_315_Transcript_8/10_Confidence_0.310_Length_1737	tr|A2WKX6|A2WKX6_ORYSI	9e-60	Putative uncharacterized protein OS=Oryza sativa subsp. indica GN=OsI_00488 PE=2 SV=1
Locus_315_Transcript_9/10_Confidence_0.172_Length_1238	tr|A2WKX6|A2WKX6_ORYSI	7e-43	Putative uncharacterized protein OS=Oryza sativa subsp. indica GN=OsI_00488 PE=2 SV=1
Locus_315_Transcript_10/10_Confidence_0.586_Length_2388	tr|B8AII7|B8AII7_ORYSI	3e-153	Putative uncharacterized protein OS=Oryza sativa subsp. indica GN=OsI_06021 PE=2 SV=1
Locus_316_Transcript_1/5_Confidence_0.545_Length_1610	tr|B8BI66|B8BI66_ORYSI	4e-38	Uncharacterized protein OS=Oryza sativa subsp. indica GN=OsI_34609 PE=2 SV=1
Locus_316_Transcript_2/5_Confidence_0.636_Length_1780	tr|B8BI66|B8BI66_ORYSI	7e-24	Uncharacterized protein OS=Oryza sativa subsp. indica GN=OsI_34609 PE=2 SV=1
Locus_316_Transcript_3/5_Confidence_0.545_Length_1696	tr|B8BI66|B8BI66_ORYSI	6e-34	Uncharacterized protein OS=Oryza sativa subsp. indica GN=OsI_34609 PE=2 SV=1
Locus_316_Transcript_4/5_Confidence_0.182_Length_1167	tr|B8BI66|B8BI66_ORYSI	4e-24	Uncharacterized protein OS=Oryza sativa subsp. indica GN=OsI_34609 PE=2 SV=1
Locus_316_Transcript_5/5_Confidence_0.545_Length_1616	tr|B8BI66|B8BI66_ORYSI	6e-39	Uncharacterized protein OS=Oryza sativa subsp. indica GN=OsI_34609 PE=2 SV=1
Locus_317_Transcript_1/2_Confidence_0.667_Length_1487	tr|A2X9K7|A2X9K7_ORYSI	1e-23	Putative uncharacterized protein OS=Oryza sativa subsp. indica GN=OsI_08923 PE=2 SV=1
Locus_317_Transcript_2/2_Confidence_0.667_Length_2440	tr|B8B489|B8B489_ORYSI	1e-38	Putative uncharacterized protein OS=Oryza sativa subsp. indica GN=OsI_22240 PE=2 SV=1
Locus_318_Transcript_1/5_Confidence_0.733_Length_2088	tr|Q10G26|Q10G26_ORYSJ	0	Cell division protein ftsZ, putative, expressed OS=Oryza sativa subsp. japonica GN=Os03g0646100 PE=2 SV=1
Locus_318_Transcript_2/5_Confidence_0.733_Length_2168	tr|B8AYQ8|B8AYQ8_ORYSI	4e-175	Putative uncharacterized protein OS=Oryza sativa subsp. indica GN=OsI_20135 PE=1 SV=1
Locus_318_Transcript_3/5_Confidence_0.800_Length_2616	tr|B8AYQ8|B8AYQ8_ORYSI	1e-162	Putative uncharacterized protein OS=Oryza sativa subsp. indica GN=OsI_20135 PE=1 SV=1
Locus_318_Transcript_4/5_Confidence_0.733_Length_2164	tr|Q10G26|Q10G26_ORYSJ	0	Cell division protein ftsZ, putative, expressed OS=Oryza sativa subsp. japonica GN=Os03g0646100 PE=2 SV=1
Locus_318_Transcript_5/5_Confidence_0.733_Length_2092	tr|Q10G26|Q10G26_ORYSJ	0	Cell division protein ftsZ, putative, expressed OS=Oryza sativa subsp. japonica GN=Os03g0646100 PE=2 SV=1
Locus_319_Transcript_1/1_Confidence_1.000_Length_1969	tr|Q5ZDZ8|Q5ZDZ8_ORYSJ	1e-100	Os01g0127300 protein OS=Oryza sativa subsp. japonica GN=P0409B08.19 PE=2 SV=1
Locus_320_Transcript_1/6_Confidence_0.400_Length_1059	tr|A2YNK2|A2YNK2_ORYSI	8e-24	Putative uncharacterized protein OS=Oryza sativa subsp. indica GN=OsI_26815 PE=4 SV=1
Locus_320_Transcript_2/6_Confidence_0.600_Length_1187	tr|A2YNK2|A2YNK2_ORYSI	4e-42	Putative uncharacterized protein OS=Oryza sativa subsp. indica GN=OsI_26815 PE=4 SV=1
Locus_320_Transcript_3/6_Confidence_0.600_Length_1232	tr|A2YNK2|A2YNK2_ORYSI	1e-33	Putative uncharacterized protein OS=Oryza sativa subsp. indica GN=OsI_26815 PE=4 SV=1
Locus_320_Transcript_4/6_Confidence_0.500_Length_1173	tr|A2YNK2|A2YNK2_ORYSI	2e-30	Putative uncharacterized protein OS=Oryza sativa subsp. indica GN=OsI_26815 PE=4 SV=1
Locus_320_Transcript_5/6_Confidence_0.300_Length_920	tr|A2YNK2|A2YNK2_ORYSI	5e-24	Putative uncharacterized protein OS=Oryza sativa subsp. indica GN=OsI_26815 PE=4 SV=1
Locus_320_Transcript_6/6_Confidence_0.500_Length_1085	tr|A2YNK2|A2YNK2_ORYSI	2e-42	Putative uncharacterized protein OS=Oryza sativa subsp. indica GN=OsI_26815 PE=4 SV=1
Locus_321_Transcript_1/2_Confidence_0.857_Length_3061	tr|Q5SN38|Q5SN38_ORYSJ	1e-81	Os01g0663800 protein OS=Oryza sativa subsp. japonica GN=P0671D01.44-1 PE=4 SV=1
Locus_321_Transcript_2/2_Confidence_0.857_Length_3139	tr|Q5SN38|Q5SN38_ORYSJ	5e-87	Os01g0663800 protein OS=Oryza sativa subsp. japonica GN=P0671D01.44-1 PE=4 SV=1
Locus_322_Transcript_1/1_Confidence_1.000_Length_1098	tr|H2KWR6|H2KWR6_ORYSJ	2e-56	Photosystem I reaction center subunit XI, chloroplast, putative, expressed OS=Oryza sativa subsp. japonica GN=LOC_Os12g23200 PE=4 SV=1
Locus_323_Transcript_1/5_Confidence_0.692_Length_2173	tr|A2WV19|A2WV19_ORYSI	5e-37	Putative uncharacterized protein OS=Oryza sativa subsp. indica GN=OsI_03729 PE=4 SV=1
Locus_323_Transcript_2/5_Confidence_0.692_Length_1611	tr|A2WV19|A2WV19_ORYSI	1e-57	Putative uncharacterized protein OS=Oryza sativa subsp. indica GN=OsI_03729 PE=4 SV=1
Locus_323_Transcript_3/5_Confidence_0.692_Length_2162	tr|A2WV19|A2WV19_ORYSI	1e-29	Putative uncharacterized protein OS=Oryza sativa subsp. indica GN=OsI_03729 PE=4 SV=1
Locus_323_Transcript_4/5_Confidence_0.615_Length_1944	tr|Q0JJC4|Q0JJC4_ORYSJ	4e-23	Os01g0748500 protein OS=Oryza sativa subsp. japonica GN=Os01g0748500 PE=4 SV=2
Locus_323_Transcript_5/5_Confidence_0.692_Length_2258	tr|A2WV19|A2WV19_ORYSI	4e-29	Putative uncharacterized protein OS=Oryza sativa subsp. indica GN=OsI_03729 PE=4 SV=1
Locus_324_Transcript_1/8_Confidence_0.118_Length_760	tr|A2ZIF8|A2ZIF8_ORYSI	2e-22	Putative uncharacterized protein OS=Oryza sativa subsp. indica GN=OsI_37606 PE=2 SV=1
Locus_324_Transcript_2/8_Confidence_0.412_Length_1997	tr|J7LIN0|J7LIN0_ORYSA	5e-153	Uncharacterized protein OS=Oryza sativa PE=2 SV=1
Locus_324_Transcript_3/8_Confidence_0.412_Length_2017	tr|J7LIN0|J7LIN0_ORYSA	6e-153	Uncharacterized protein OS=Oryza sativa PE=2 SV=1
Locus_324_Transcript_4/8_Confidence_0.353_Length_1520	tr|J7LIN0|J7LIN0_ORYSA	2e-155	Uncharacterized protein OS=Oryza sativa PE=2 SV=1
Locus_324_Transcript_5/8_Confidence_0.353_Length_1567	tr|J7LIN0|J7LIN0_ORYSA	0	Uncharacterized protein OS=Oryza sativa PE=2 SV=1
Locus_324_Transcript_6/8_Confidence_0.353_Length_1679	tr|J7LIN0|J7LIN0_ORYSA	2e-154	Uncharacterized protein OS=Oryza sativa PE=2 SV=1
Locus_324_Transcript_7/8_Confidence_0.471_Length_1682	tr|J7LIN0|J7LIN0_ORYSA	2e-154	Uncharacterized protein OS=Oryza sativa PE=2 SV=1
Locus_324_Transcript_8/8_Confidence_0.412_Length_1589	tr|J7LIN0|J7LIN0_ORYSA	6e-155	Uncharacterized protein OS=Oryza sativa PE=2 SV=1
Locus_325_Transcript_1/3_Confidence_0.286_Length_734	tr|A2Z253|A2Z253_ORYSI	4e-43	Putative uncharacterized protein OS=Oryza sativa subsp. indica GN=OsI_31687 PE=2 SV=1
Locus_325_Transcript_2/3_Confidence_0.429_Length_443	tr|B9G1F6|B9G1F6_ORYSJ	5e-16	Putative uncharacterized protein OS=Oryza sativa subsp. japonica GN=OsJ_27682 PE=4 SV=1
Locus_325_Transcript_3/3_Confidence_0.571_Length_1599	tr|Q6YXI3|Q6YXI3_ORYSJ	1e-112	2-oxoglutarate carrier-like protein OS=Oryza sativa subsp. japonica GN=OJ1005_D12.15 PE=3 SV=1
Locus_326_Transcript_1/1_Confidence_1.000_Length_879	tr|Q6EPW8|Q6EPW8_ORYSJ	2e-09	Putative uncharacterized protein B1136H02.23 OS=Oryza sativa subsp. japonica GN=B1136H02.23 PE=4 SV=1
Locus_327_Transcript_1/1_Confidence_1.000_Length_1514	tr|Q0DJC9|Q0DJC9_ORYSJ	4e-155	Os05g0299500 protein OS=Oryza sativa subsp. japonica GN=Os05g0299500 PE=2 SV=2
Locus_328_Transcript_1/9_Confidence_0.467_Length_2770	tr|Q6EP35|Q6EP35_ORYSJ	4e-91	Os02g0580900 protein OS=Oryza sativa subsp. japonica GN=B1267B06.37-1 PE=2 SV=1
Locus_328_Transcript_2/9_Confidence_0.467_Length_4244	tr|Q6EP35|Q6EP35_ORYSJ	3e-89	Os02g0580900 protein OS=Oryza sativa subsp. japonica GN=B1267B06.37-1 PE=2 SV=1
Locus_328_Transcript_3/9_Confidence_0.267_Length_1202	tr|Q6EP35|Q6EP35_ORYSJ	2e-96	Os02g0580900 protein OS=Oryza sativa subsp. japonica GN=B1267B06.37-1 PE=2 SV=1
Locus_328_Transcript_4/9_Confidence_0.233_Length_1201	tr|Q6EP35|Q6EP35_ORYSJ	2e-96	Os02g0580900 protein OS=Oryza sativa subsp. japonica GN=B1267B06.37-1 PE=2 SV=1
Locus_328_Transcript_5/9_Confidence_0.467_Length_4238	tr|Q6EP35|Q6EP35_ORYSJ	3e-89	Os02g0580900 protein OS=Oryza sativa subsp. japonica GN=B1267B06.37-1 PE=2 SV=1
Locus_328_Transcript_6/9_Confidence_0.300_Length_3020	tr|Q6EP35|Q6EP35_ORYSJ	4e-89	Os02g0580900 protein OS=Oryza sativa subsp. japonica GN=B1267B06.37-1 PE=2 SV=1
Locus_328_Transcript_7/9_Confidence_0.500_Length_2987	tr|Q6EP35|Q6EP35_ORYSJ	2e-104	Os02g0580900 protein OS=Oryza sativa subsp. japonica GN=B1267B06.37-1 PE=2 SV=1
Locus_328_Transcript_8/9_Confidence_0.267_Length_3432	tr|Q6EP35|Q6EP35_ORYSJ	0	Os02g0580900 protein OS=Oryza sativa subsp. japonica GN=B1267B06.37-1 PE=2 SV=1
Locus_328_Transcript_9/9_Confidence_0.533_Length_4241	tr|Q6EP35|Q6EP35_ORYSJ	3e-89	Os02g0580900 protein OS=Oryza sativa subsp. japonica GN=B1267B06.37-1 PE=2 SV=1
Locus_329_Transcript_1/8_Confidence_0.583_Length_4749	tr|A3AYP0|A3AYP0_ORYSJ	2e-137	Putative uncharacterized protein OS=Oryza sativa subsp. japonica GN=OsJ_16639 PE=2 SV=1
Locus_329_Transcript_2/8_Confidence_0.667_Length_4179	tr|A3AYP0|A3AYP0_ORYSJ	1e-138	Putative uncharacterized protein OS=Oryza sativa subsp. japonica GN=OsJ_16639 PE=2 SV=1
Locus_329_Transcript_3/8_Confidence_0.583_Length_4361	tr|A3AYP0|A3AYP0_ORYSJ	4e-138	Putative uncharacterized protein OS=Oryza sativa subsp. japonica GN=OsJ_16639 PE=2 SV=1
Locus_329_Transcript_4/8_Confidence_0.667_Length_5051	tr|Q84QB8|Q84QB8_ORYSJ	4e-99	Protein kinase domain containing protein, expressed OS=Oryza sativa subsp. japonica GN=OJ1012B02.3 PE=4 SV=1
Locus_329_Transcript_5/8_Confidence_0.750_Length_5396	tr|A3AYP0|A3AYP0_ORYSJ	4e-118	Putative uncharacterized protein OS=Oryza sativa subsp. japonica GN=OsJ_16639 PE=2 SV=1
Locus_329_Transcript_6/8_Confidence_0.708_Length_4985	tr|A3AYP0|A3AYP0_ORYSJ	3e-137	Putative uncharacterized protein OS=Oryza sativa subsp. japonica GN=OsJ_16639 PE=2 SV=1
Locus_329_Transcript_7/8_Confidence_0.167_Length_1476	tr|A2YI66|A2YI66_ORYSI	8e-19	Putative uncharacterized protein OS=Oryza sativa subsp. indica GN=OsI_24900 PE=2 SV=1
Locus_329_Transcript_8/8_Confidence_0.667_Length_4848	tr|A3AYP0|A3AYP0_ORYSJ	2e-137	Putative uncharacterized protein OS=Oryza sativa subsp. japonica GN=OsJ_16639 PE=2 SV=1
Locus_330_Transcript_1/6_Confidence_0.438_Length_3467	tr|Q8H810|Q8H810_ORYSJ	2e-174	Putative cytochrome P450 OS=Oryza sativa subsp. japonica GN=OJ1743A09.17 PE=2 SV=1
Locus_330_Transcript_2/6_Confidence_0.562_Length_3617	tr|Q8H810|Q8H810_ORYSJ	6e-174	Putative cytochrome P450 OS=Oryza sativa subsp. japonica GN=OJ1743A09.17 PE=2 SV=1
Locus_330_Transcript_3/6_Confidence_0.562_Length_3853	tr|Q8H810|Q8H810_ORYSJ	4e-173	Putative cytochrome P450 OS=Oryza sativa subsp. japonica GN=OJ1743A09.17 PE=2 SV=1
Locus_330_Transcript_4/6_Confidence_0.500_Length_4016	tr|Q8H810|Q8H810_ORYSJ	1e-172	Putative cytochrome P450 OS=Oryza sativa subsp. japonica GN=OJ1743A09.17 PE=2 SV=1
Locus_330_Transcript_5/6_Confidence_0.562_Length_4489	tr|Q8H810|Q8H810_ORYSJ	3e-171	Putative cytochrome P450 OS=Oryza sativa subsp. japonica GN=OJ1743A09.17 PE=2 SV=1
Locus_330_Transcript_6/6_Confidence_0.500_Length_3685	tr|B9FIM4|B9FIM4_ORYSJ	0	Putative uncharacterized protein OS=Oryza sativa subsp. japonica GN=OsJ_18530 PE=4 SV=1
Locus_331_Transcript_1/6_Confidence_0.611_Length_2444	tr|B8AL83|B8AL83_ORYSI	0	Putative uncharacterized protein OS=Oryza sativa subsp. indica GN=OsI_12407 PE=2 SV=1
Locus_331_Transcript_2/6_Confidence_0.667_Length_2389	tr|B8AL83|B8AL83_ORYSI	0	Putative uncharacterized protein OS=Oryza sativa subsp. indica GN=OsI_12407 PE=2 SV=1
Locus_331_Transcript_3/6_Confidence_0.722_Length_2389	tr|B8AL83|B8AL83_ORYSI	0	Putative uncharacterized protein OS=Oryza sativa subsp. indica GN=OsI_12407 PE=2 SV=1
Locus_331_Transcript_4/6_Confidence_0.722_Length_2472	tr|B8AL83|B8AL83_ORYSI	0	Putative uncharacterized protein OS=Oryza sativa subsp. indica GN=OsI_12407 PE=2 SV=1
Locus_331_Transcript_5/6_Confidence_0.722_Length_2527	tr|B8AL83|B8AL83_ORYSI	0	Putative uncharacterized protein OS=Oryza sativa subsp. indica GN=OsI_12407 PE=2 SV=1
Locus_331_Transcript_6/6_Confidence_0.722_Length_2393	tr|B8AL83|B8AL83_ORYSI	0	Putative uncharacterized protein OS=Oryza sativa subsp. indica GN=OsI_12407 PE=2 SV=1
Locus_332_Transcript_1/10_Confidence_0.520_Length_2162	tr|Q337A6|Q337A6_ORYSJ	1e-151	Trehalase family protein, expressed OS=Oryza sativa subsp. japonica GN=LOC_Os10g37660 PE=2 SV=1
Locus_332_Transcript_2/10_Confidence_0.160_Length_1381	tr|Q337A6|Q337A6_ORYSJ	6e-123	Trehalase family protein, expressed OS=Oryza sativa subsp. japonica GN=LOC_Os10g37660 PE=2 SV=1
Locus_332_Transcript_3/10_Confidence_0.520_Length_2118	tr|B8BHX0|B8BHX0_ORYSI	6e-179	Uncharacterized protein OS=Oryza sativa subsp. indica GN=OsI_34354 PE=2 SV=1
Locus_332_Transcript_4/10_Confidence_0.560_Length_2145	tr|B8BHX0|B8BHX0_ORYSI	0	Uncharacterized protein OS=Oryza sativa subsp. indica GN=OsI_34354 PE=2 SV=1
Locus_332_Transcript_5/10_Confidence_0.160_Length_1490	tr|Q337A6|Q337A6_ORYSJ	2e-122	Trehalase family protein, expressed OS=Oryza sativa subsp. japonica GN=LOC_Os10g37660 PE=2 SV=1
Locus_332_Transcript_6/10_Confidence_0.560_Length_2269	tr|B8BHX0|B8BHX0_ORYSI	0	Uncharacterized protein OS=Oryza sativa subsp. indica GN=OsI_34354 PE=2 SV=1
Locus_332_Transcript_7/10_Confidence_0.520_Length_2186	tr|Q337A6|Q337A6_ORYSJ	3e-162	Trehalase family protein, expressed OS=Oryza sativa subsp. japonica GN=LOC_Os10g37660 PE=2 SV=1
Locus_332_Transcript_8/10_Confidence_0.360_Length_1644	tr|Q337A6|Q337A6_ORYSJ	4e-151	Trehalase family protein, expressed OS=Oryza sativa subsp. japonica GN=LOC_Os10g37660 PE=2 SV=1
Locus_332_Transcript_9/10_Confidence_0.560_Length_3121	tr|Q337A6|Q337A6_ORYSJ	7e-148	Trehalase family protein, expressed OS=Oryza sativa subsp. japonica GN=LOC_Os10g37660 PE=2 SV=1
Locus_332_Transcript_10/10_Confidence_0.520_Length_2053	tr|B8BHX0|B8BHX0_ORYSI	0	Uncharacterized protein OS=Oryza sativa subsp. indica GN=OsI_34354 PE=2 SV=1
Locus_333_Transcript_1/1_Confidence_1.000_Length_664	tr|A2WWR4|A2WWR4_ORYSI	9e-50	Histone H4 OS=Oryza sativa subsp. indica GN=OsI_04340 PE=2 SV=1
Locus_334_Transcript_1/7_Confidence_0.667_Length_1688	tr|Q5Z7T5|Q5Z7T5_ORYSJ	0	Os06g0714000 protein OS=Oryza sativa subsp. japonica GN=OJ1136_F03.16 PE=4 SV=1
Locus_334_Transcript_2/7_Confidence_0.467_Length_1604	tr|Q5Z7T5|Q5Z7T5_ORYSJ	1e-163	Os06g0714000 protein OS=Oryza sativa subsp. japonica GN=OJ1136_F03.16 PE=4 SV=1
Locus_334_Transcript_3/7_Confidence_0.400_Length_593	tr|Q5Z7T5|Q5Z7T5_ORYSJ	8e-21	Os06g0714000 protein OS=Oryza sativa subsp. japonica GN=OJ1136_F03.16 PE=4 SV=1
Locus_334_Transcript_4/7_Confidence_0.600_Length_1715	tr|Q5Z7T5|Q5Z7T5_ORYSJ	2e-168	Os06g0714000 protein OS=Oryza sativa subsp. japonica GN=OJ1136_F03.16 PE=4 SV=1
Locus_334_Transcript_5/7_Confidence_0.200_Length_760	tr|B8B2H6|B8B2H6_ORYSI	6e-48	Putative uncharacterized protein OS=Oryza sativa subsp. indica GN=OsI_24448 PE=4 SV=1
Locus_334_Transcript_6/7_Confidence_0.200_Length_734	tr|Q5Z7T5|Q5Z7T5_ORYSJ	2e-65	Os06g0714000 protein OS=Oryza sativa subsp. japonica GN=OJ1136_F03.16 PE=4 SV=1
Locus_334_Transcript_7/7_Confidence_0.600_Length_1646	tr|Q5Z7T5|Q5Z7T5_ORYSJ	2e-173	Os06g0714000 protein OS=Oryza sativa subsp. japonica GN=OJ1136_F03.16 PE=4 SV=1
Locus_335_Transcript_1/10_Confidence_0.256_Length_1608	tr|B8BN58|B8BN58_ORYSI	7e-85	Malate dehydrogenase OS=Oryza sativa subsp. indica GN=OsI_39238 PE=2 SV=1
Locus_335_Transcript_2/10_Confidence_0.051_Length_1431	tr|B9FGR9|B9FGR9_ORYSJ	3e-156	Putative uncharacterized protein OS=Oryza sativa subsp. japonica GN=OsJ_19186 PE=4 SV=1
Locus_335_Transcript_3/10_Confidence_0.256_Length_3242	tr|B9FGR9|B9FGR9_ORYSJ	4e-149	Putative uncharacterized protein OS=Oryza sativa subsp. japonica GN=OsJ_19186 PE=4 SV=1
Locus_335_Transcript_4/10_Confidence_0.154_Length_1970	tr|Q8LIX4|Q8LIX4_ORYSJ	5e-128	Os01g0767600 protein OS=Oryza sativa subsp. japonica GN=OSJNBb0053G03.20 PE=2 SV=1
Locus_335_Transcript_5/10_Confidence_0.256_Length_1577	tr|H2KWV9|H2KWV9_ORYSJ	4e-107	Malate dehydrogenase OS=Oryza sativa subsp. japonica GN=LOC_Os12g43630 PE=3 SV=1
Locus_335_Transcript_6/10_Confidence_0.103_Length_610	tr|H2KWV9|H2KWV9_ORYSJ	9e-118	Malate dehydrogenase OS=Oryza sativa subsp. japonica GN=LOC_Os12g43630 PE=3 SV=1
Locus_335_Transcript_7/10_Confidence_0.282_Length_1747	tr|H2KWV9|H2KWV9_ORYSJ	1e-59	Malate dehydrogenase OS=Oryza sativa subsp. japonica GN=LOC_Os12g43630 PE=3 SV=1
Locus_335_Transcript_8/10_Confidence_0.154_Length_659	tr|Q0ILQ0|Q0ILQ0_ORYSJ	2e-23	Malate dehydrogenase OS=Oryza sativa subsp. japonica GN=Os12g0632700 PE=2 SV=2
Locus_335_Transcript_9/10_Confidence_0.256_Length_3117	tr|B8BN58|B8BN58_ORYSI	2e-169	Malate dehydrogenase OS=Oryza sativa subsp. indica GN=OsI_39238 PE=2 SV=1
Locus_335_Transcript_10/10_Confidence_0.231_Length_1525	tr|H2KWV9|H2KWV9_ORYSJ	2e-107	Malate dehydrogenase OS=Oryza sativa subsp. japonica GN=LOC_Os12g43630 PE=3 SV=1
Locus_336_Transcript_1/10_Confidence_0.340_Length_1922	tr|A2YAM7|A2YAM7_ORYSI	2e-82	Putative uncharacterized protein OS=Oryza sativa subsp. indica GN=OsI_22141 PE=2 SV=1
Locus_336_Transcript_2/10_Confidence_0.340_Length_1922	tr|A2YAM7|A2YAM7_ORYSI	2e-82	Putative uncharacterized protein OS=Oryza sativa subsp. indica GN=OsI_22141 PE=2 SV=1
Locus_336_Transcript_3/10_Confidence_0.260_Length_1604	tr|A3CDC9|A3CDC9_ORYSJ	5e-87	Putative uncharacterized protein OS=Oryza sativa subsp. japonica GN=OsJ_34621 PE=4 SV=1
Locus_336_Transcript_4/10_Confidence_0.260_Length_1604	tr|A3CDC9|A3CDC9_ORYSJ	5e-87	Putative uncharacterized protein OS=Oryza sativa subsp. japonica GN=OsJ_34621 PE=4 SV=1
Locus_336_Transcript_5/10_Confidence_0.320_Length_1866	tr|A2YAM7|A2YAM7_ORYSI	4e-68	Putative uncharacterized protein OS=Oryza sativa subsp. indica GN=OsI_22141 PE=2 SV=1
Locus_336_Transcript_6/10_Confidence_0.320_Length_1866	tr|A2YAM7|A2YAM7_ORYSI	3e-71	Putative uncharacterized protein OS=Oryza sativa subsp. indica GN=OsI_22141 PE=2 SV=1
Locus_336_Transcript_7/10_Confidence_0.300_Length_1204	tr|Q2R180|Q2R180_ORYSJ	6e-63	Expressed protein OS=Oryza sativa subsp. japonica GN=LOC_Os11g40070 PE=2 SV=1
Locus_336_Transcript_8/10_Confidence_0.300_Length_1204	tr|Q2R180|Q2R180_ORYSJ	6e-63	Expressed protein OS=Oryza sativa subsp. japonica GN=LOC_Os11g40070 PE=2 SV=1
Locus_336_Transcript_9/10_Confidence_0.340_Length_1685	tr|A2XC83|A2XC83_ORYSI	5e-99	Putative uncharacterized protein OS=Oryza sativa subsp. indica GN=OsI_09907 PE=2 SV=1
Locus_336_Transcript_10/10_Confidence_0.340_Length_1685	tr|A2XC83|A2XC83_ORYSI	5e-99	Putative uncharacterized protein OS=Oryza sativa subsp. indica GN=OsI_09907 PE=2 SV=1
Locus_337_Transcript_1/2_Confidence_0.800_Length_954	tr|Q0IVX4|Q0IVX4_ORYSJ	2e-43	Os10g0548400 protein OS=Oryza sativa subsp. japonica GN=Os10g0548400 PE=4 SV=1
Locus_337_Transcript_2/2_Confidence_0.800_Length_869	tr|Q0IVX4|Q0IVX4_ORYSJ	9e-44	Os10g0548400 protein OS=Oryza sativa subsp. japonica GN=Os10g0548400 PE=4 SV=1
Locus_338_Transcript_1/10_Confidence_0.450_Length_1428	tr|Q6H450|Q6H450_ORYSJ	2e-140	Annexin OS=Oryza sativa subsp. japonica GN=B1339H09.19 PE=2 SV=1
Locus_338_Transcript_2/10_Confidence_0.375_Length_1230	tr|Q6H450|Q6H450_ORYSJ	1e-111	Annexin OS=Oryza sativa subsp. japonica GN=B1339H09.19 PE=2 SV=1
Locus_338_Transcript_3/10_Confidence_0.425_Length_1251	tr|Q6H450|Q6H450_ORYSJ	3e-114	Annexin OS=Oryza sativa subsp. japonica GN=B1339H09.19 PE=2 SV=1
Locus_338_Transcript_4/10_Confidence_0.475_Length_1348	tr|Q6H450|Q6H450_ORYSJ	5e-127	Annexin OS=Oryza sativa subsp. japonica GN=B1339H09.19 PE=2 SV=1
Locus_338_Transcript_5/10_Confidence_0.425_Length_1351	tr|Q6H450|Q6H450_ORYSJ	1e-139	Annexin OS=Oryza sativa subsp. japonica GN=B1339H09.19 PE=2 SV=1
Locus_338_Transcript_6/10_Confidence_0.050_Length_1294	tr|C7J8R9|C7J8R9_ORYSJ	7e-22	Os11g0140900 protein OS=Oryza sativa subsp. japonica GN=Os11g0140900 PE=4 SV=1
Locus_338_Transcript_7/10_Confidence_0.400_Length_978	tr|Q6H450|Q6H450_ORYSJ	4e-102	Annexin OS=Oryza sativa subsp. japonica GN=B1339H09.19 PE=2 SV=1
Locus_338_Transcript_8/10_Confidence_0.375_Length_1531	tr|Q6H450|Q6H450_ORYSJ	1e-47	Annexin OS=Oryza sativa subsp. japonica GN=B1339H09.19 PE=2 SV=1
Locus_338_Transcript_9/10_Confidence_0.350_Length_1413	tr|Q6H450|Q6H450_ORYSJ	4e-62	Annexin OS=Oryza sativa subsp. japonica GN=B1339H09.19 PE=2 SV=1
Locus_338_Transcript_10/10_Confidence_0.425_Length_1282	tr|Q6H450|Q6H450_ORYSJ	2e-153	Annexin OS=Oryza sativa subsp. japonica GN=B1339H09.19 PE=2 SV=1
Locus_339_Transcript_2/4_Confidence_0.571_Length_899	tr|A2XT51|A2XT51_ORYSI	0.0008	Putative uncharacterized protein OS=Oryza sativa subsp. indica GN=OsI_15788 PE=2 SV=1
Locus_340_Transcript_1/7_Confidence_0.318_Length_2393	tr|Q0DA88|Q0DA88_ORYSJ	0	Os06g0669400 protein (Fragment) OS=Oryza sativa subsp. japonica GN=Os06g0669400 PE=1 SV=1
Locus_340_Transcript_2/7_Confidence_0.364_Length_2457	tr|A2YG12|A2YG12_ORYSI	0	Putative uncharacterized protein OS=Oryza sativa subsp. indica GN=OsI_24055 PE=2 SV=1
Locus_340_Transcript_3/7_Confidence_0.182_Length_1796	tr|A2YG12|A2YG12_ORYSI	0	Putative uncharacterized protein OS=Oryza sativa subsp. indica GN=OsI_24055 PE=2 SV=1
Locus_340_Transcript_4/7_Confidence_0.136_Length_1881	tr|A2YG12|A2YG12_ORYSI	0	Putative uncharacterized protein OS=Oryza sativa subsp. indica GN=OsI_24055 PE=2 SV=1
Locus_340_Transcript_5/7_Confidence_0.182_Length_2203	tr|A2YG12|A2YG12_ORYSI	0	Putative uncharacterized protein OS=Oryza sativa subsp. indica GN=OsI_24055 PE=2 SV=1
Locus_340_Transcript_6/7_Confidence_0.591_Length_6339	tr|B8A9F5|B8A9F5_ORYSI	0	Putative uncharacterized protein OS=Oryza sativa subsp. indica GN=OsI_03737 PE=2 SV=1
Locus_340_Transcript_7/7_Confidence_0.591_Length_6264	tr|B8A9F5|B8A9F5_ORYSI	0	Putative uncharacterized protein OS=Oryza sativa subsp. indica GN=OsI_03737 PE=2 SV=1
Locus_341_Transcript_1/7_Confidence_0.737_Length_1489	tr|B9FY06|B9FY06_ORYSJ	4e-59	Putative uncharacterized protein OS=Oryza sativa subsp. japonica GN=OsJ_24808 PE=2 SV=1
Locus_341_Transcript_2/7_Confidence_0.632_Length_1437	tr|B9FY06|B9FY06_ORYSJ	3e-83	Putative uncharacterized protein OS=Oryza sativa subsp. japonica GN=OsJ_24808 PE=2 SV=1
Locus_341_Transcript_3/7_Confidence_0.632_Length_1592	tr|B9FY06|B9FY06_ORYSJ	2e-85	Putative uncharacterized protein OS=Oryza sativa subsp. japonica GN=OsJ_24808 PE=2 SV=1
Locus_341_Transcript_4/7_Confidence_0.579_Length_1055	tr|B9FY06|B9FY06_ORYSJ	4e-77	Putative uncharacterized protein OS=Oryza sativa subsp. japonica GN=OsJ_24808 PE=2 SV=1
Locus_341_Transcript_5/7_Confidence_0.526_Length_1102	tr|B9FY06|B9FY06_ORYSJ	9e-69	Putative uncharacterized protein OS=Oryza sativa subsp. japonica GN=OsJ_24808 PE=2 SV=1
Locus_341_Transcript_6/7_Confidence_0.684_Length_1726	tr|B9FY06|B9FY06_ORYSJ	7e-82	Putative uncharacterized protein OS=Oryza sativa subsp. japonica GN=OsJ_24808 PE=2 SV=1
Locus_341_Transcript_7/7_Confidence_0.632_Length_1325	tr|B9FY06|B9FY06_ORYSJ	5e-90	Putative uncharacterized protein OS=Oryza sativa subsp. japonica GN=OsJ_24808 PE=2 SV=1
Locus_343_Transcript_1/5_Confidence_0.545_Length_925	tr|D0TZE6|D0TZE6_ORYSI	6e-70	Granule-bound starch synthase II OS=Oryza sativa subsp. indica GN=GBSSII PE=3 SV=1
Locus_343_Transcript_2/5_Confidence_0.273_Length_1747	tr|A0EQE7|A0EQE7_ORYSI	1e-146	Waxy OS=Oryza sativa subsp. indica GN=wx PE=2 SV=1
Locus_343_Transcript_3/5_Confidence_0.273_Length_1743	tr|D0TZY6|D0TZY6_ORYSI	1e-146	Granule-bound starch synthase I OS=Oryza sativa subsp. indica GN=Wx PE=3 SV=1
Locus_343_Transcript_4/5_Confidence_0.455_Length_978	tr|D0TZD6|D0TZD6_ORYSJ	3e-65	Granule-bound starch synthase II OS=Oryza sativa subsp. japonica GN=GBSSII PE=3 SV=1
Locus_343_Transcript_5/5_Confidence_0.545_Length_2481	tr|D0TZD6|D0TZD6_ORYSJ	0	Granule-bound starch synthase II OS=Oryza sativa subsp. japonica GN=GBSSII PE=3 SV=1
Locus_344_Transcript_1/5_Confidence_0.583_Length_2922	tr|B8ACN2|B8ACN2_ORYSI	0	Putative uncharacterized protein OS=Oryza sativa subsp. indica GN=OsI_01450 PE=2 SV=1
Locus_344_Transcript_2/5_Confidence_0.500_Length_3076	tr|B8ACN2|B8ACN2_ORYSI	0	Putative uncharacterized protein OS=Oryza sativa subsp. indica GN=OsI_01450 PE=2 SV=1
Locus_344_Transcript_3/5_Confidence_0.667_Length_3000	sp|Q9AR38|PPOC_ORYSJ	0	Protoporphyrinogen oxidase, chloroplastic OS=Oryza sativa subsp. japonica GN=PPOX1 PE=2 SV=1
Locus_344_Transcript_4/5_Confidence_0.333_Length_1848	sp|Q5NB11|CHI10_ORYSJ	1e-113	Chitinase 10 OS=Oryza sativa subsp. japonica GN=Cht10 PE=2 SV=1
Locus_344_Transcript_5/5_Confidence_0.500_Length_2916	tr|B8ACN2|B8ACN2_ORYSI	0	Putative uncharacterized protein OS=Oryza sativa subsp. indica GN=OsI_01450 PE=2 SV=1
Locus_345_Transcript_1/10_Confidence_0.400_Length_1800	tr|Q0JB97|Q0JB97_ORYSJ	2e-124	Os04g0547900 protein OS=Oryza sativa subsp. japonica GN=Os04g0547900 PE=2 SV=1
Locus_345_Transcript_2/10_Confidence_0.400_Length_1893	tr|Q0JB97|Q0JB97_ORYSJ	3e-97	Os04g0547900 protein OS=Oryza sativa subsp. japonica GN=Os04g0547900 PE=2 SV=1
Locus_345_Transcript_3/10_Confidence_0.080_Length_833	tr|Q0JB97|Q0JB97_ORYSJ	7e-21	Os04g0547900 protein OS=Oryza sativa subsp. japonica GN=Os04g0547900 PE=2 SV=1
Locus_345_Transcript_4/10_Confidence_0.320_Length_1454	tr|Q0JB97|Q0JB97_ORYSJ	6e-126	Os04g0547900 protein OS=Oryza sativa subsp. japonica GN=Os04g0547900 PE=2 SV=1
Locus_345_Transcript_5/10_Confidence_0.480_Length_2915	tr|Q0JB97|Q0JB97_ORYSJ	2e-121	Os04g0547900 protein OS=Oryza sativa subsp. japonica GN=Os04g0547900 PE=2 SV=1
Locus_345_Transcript_6/10_Confidence_0.240_Length_1661	tr|A2XW53|A2XW53_ORYSI	5e-46	Putative uncharacterized protein OS=Oryza sativa subsp. indica GN=OsI_16879 PE=2 SV=1
Locus_345_Transcript_7/10_Confidence_0.440_Length_2335	tr|A2XW53|A2XW53_ORYSI	1e-63	Putative uncharacterized protein OS=Oryza sativa subsp. indica GN=OsI_16879 PE=2 SV=1
Locus_345_Transcript_8/10_Confidence_0.480_Length_1998	tr|Q0JB97|Q0JB97_ORYSJ	3e-100	Os04g0547900 protein OS=Oryza sativa subsp. japonica GN=Os04g0547900 PE=2 SV=1
Locus_345_Transcript_9/10_Confidence_0.520_Length_2997	tr|Q0JB97|Q0JB97_ORYSJ	2e-121	Os04g0547900 protein OS=Oryza sativa subsp. japonica GN=Os04g0547900 PE=2 SV=1
Locus_345_Transcript_10/10_Confidence_0.440_Length_1912	tr|Q0JB97|Q0JB97_ORYSJ	2e-125	Os04g0547900 protein OS=Oryza sativa subsp. japonica GN=Os04g0547900 PE=2 SV=1
Locus_346_Transcript_1/1_Confidence_1.000_Length_1201	tr|A2YLQ2|A2YLQ2_ORYSI	3e-97	Putative uncharacterized protein OS=Oryza sativa subsp. indica GN=OsI_26152 PE=2 SV=1
Locus_347_Transcript_1/6_Confidence_0.600_Length_2254	tr|B9F6K1|B9F6K1_ORYSJ	0	Putative uncharacterized protein OS=Oryza sativa subsp. japonica GN=OsJ_13017 PE=2 SV=1
Locus_347_Transcript_2/6_Confidence_0.533_Length_1724	tr|B9F6K1|B9F6K1_ORYSJ	0	Putative uncharacterized protein OS=Oryza sativa subsp. japonica GN=OsJ_13017 PE=2 SV=1
Locus_347_Transcript_3/6_Confidence_0.467_Length_1895	tr|B9F6K1|B9F6K1_ORYSJ	0	Putative uncharacterized protein OS=Oryza sativa subsp. japonica GN=OsJ_13017 PE=2 SV=1
Locus_347_Transcript_4/6_Confidence_0.600_Length_1935	tr|B9F6K1|B9F6K1_ORYSJ	0	Putative uncharacterized protein OS=Oryza sativa subsp. japonica GN=OsJ_13017 PE=2 SV=1
Locus_347_Transcript_5/6_Confidence_0.533_Length_2097	tr|B9F6K1|B9F6K1_ORYSJ	0	Putative uncharacterized protein OS=Oryza sativa subsp. japonica GN=OsJ_13017 PE=2 SV=1
Locus_347_Transcript_6/6_Confidence_0.600_Length_1935	tr|B9F6K1|B9F6K1_ORYSJ	0	Putative uncharacterized protein OS=Oryza sativa subsp. japonica GN=OsJ_13017 PE=2 SV=1
Locus_349_Transcript_1/10_Confidence_0.594_Length_3712	sp|Q2R4J4|C3H63_ORYSJ	5e-163	Zinc finger CCCH domain-containing protein 63 OS=Oryza sativa subsp. japonica GN=Os11g0472000 PE=2 SV=2
Locus_349_Transcript_2/10_Confidence_0.531_Length_3254	sp|Q2R4J4|C3H63_ORYSJ	2e-164	Zinc finger CCCH domain-containing protein 63 OS=Oryza sativa subsp. japonica GN=Os11g0472000 PE=2 SV=2
Locus_349_Transcript_3/10_Confidence_0.469_Length_3144	sp|Q2R4J4|C3H63_ORYSJ	6e-165	Zinc finger CCCH domain-containing protein 63 OS=Oryza sativa subsp. japonica GN=Os11g0472000 PE=2 SV=2
Locus_349_Transcript_4/10_Confidence_0.469_Length_3216	sp|Q2R4J4|C3H63_ORYSJ	1e-164	Zinc finger CCCH domain-containing protein 63 OS=Oryza sativa subsp. japonica GN=Os11g0472000 PE=2 SV=2
Locus_349_Transcript_5/10_Confidence_0.344_Length_2917	tr|B8BP89|B8BP89_ORYSI	2e-56	Putative uncharacterized protein OS=Oryza sativa subsp. indica GN=OsI_38063 PE=4 SV=1
Locus_349_Transcript_6/10_Confidence_0.562_Length_3664	tr|H2KWI5|H2KWI5_ORYSJ	2e-94	Zinc finger CCCH type domain containing protein ZFN, putative, expressed OS=Oryza sativa subsp. japonica GN=LOC_Os11g28270 PE=4 SV=1
Locus_349_Transcript_7/10_Confidence_0.562_Length_3633	sp|Q2R4J4|C3H63_ORYSJ	4e-90	Zinc finger CCCH domain-containing protein 63 OS=Oryza sativa subsp. japonica GN=Os11g0472000 PE=2 SV=2
Locus_349_Transcript_10/10_Confidence_0.531_Length_3384	sp|Q2R4J4|C3H63_ORYSJ	4e-164	Zinc finger CCCH domain-containing protein 63 OS=Oryza sativa subsp. japonica GN=Os11g0472000 PE=2 SV=2
Locus_350_Transcript_1/1_Confidence_1.000_Length_884	tr|A2XVT3|A2XVT3_ORYSI	6e-47	Putative uncharacterized protein OS=Oryza sativa subsp. indica GN=OsI_16748 PE=2 SV=1
Locus_351_Transcript_1/10_Confidence_0.267_Length_1287	tr|Q0DAZ7|Q0DAZ7_ORYSJ	2e-78	Os06g0611900 protein OS=Oryza sativa subsp. japonica GN=Os06g0611900 PE=2 SV=1
Locus_351_Transcript_5/10_Confidence_0.067_Length_582	tr|B8BC31|B8BC31_ORYSI	4e-09	Putative uncharacterized protein OS=Oryza sativa subsp. indica GN=OsI_29732 PE=2 SV=1
Locus_351_Transcript_7/10_Confidence_0.300_Length_4520	tr|Q69X42|Q69X42_ORYSJ	0	Putative glycine dehydrogenase OS=Oryza sativa subsp. japonica GN=P0429G06.10 PE=2 SV=1
Locus_351_Transcript_8/10_Confidence_0.100_Length_1402	tr|B8BC31|B8BC31_ORYSI	8e-140	Putative uncharacterized protein OS=Oryza sativa subsp. indica GN=OsI_29732 PE=2 SV=1
Locus_351_Transcript_9/10_Confidence_0.200_Length_3695	tr|A3BDI4|A3BDI4_ORYSJ	0	Putative uncharacterized protein OS=Oryza sativa subsp. japonica GN=OsJ_21958 PE=3 SV=1
Locus_351_Transcript_10/10_Confidence_0.267_Length_3900	tr|A3BDI4|A3BDI4_ORYSJ	0	Putative uncharacterized protein OS=Oryza sativa subsp. japonica GN=OsJ_21958 PE=3 SV=1
Locus_352_Transcript_1/2_Confidence_0.400_Length_1008	tr|A2YPM1|A2YPM1_ORYSI	7e-25	Elongation factor beta-1 OS=Oryza sativa subsp. indica GN=OsI_27215 PE=2 SV=1
Locus_352_Transcript_2/2_Confidence_1.000_Length_1176	tr|A2YPM1|A2YPM1_ORYSI	6e-73	Elongation factor beta-1 OS=Oryza sativa subsp. indica GN=OsI_27215 PE=2 SV=1
Locus_353_Transcript_2/10_Confidence_0.310_Length_1086	tr|A2YGP5|A2YGP5_ORYSI	2e-83	Putative uncharacterized protein OS=Oryza sativa subsp. indica GN=OsI_24355 PE=3 SV=1
Locus_353_Transcript_3/10_Confidence_0.414_Length_1643	tr|A2X0V4|A2X0V4_ORYSI	0	Putative uncharacterized protein OS=Oryza sativa subsp. indica GN=OsI_05839 PE=2 SV=1
Locus_353_Transcript_4/10_Confidence_0.207_Length_551	tr|A2X0V4|A2X0V4_ORYSI	7e-57	Putative uncharacterized protein OS=Oryza sativa subsp. indica GN=OsI_05839 PE=2 SV=1
Locus_353_Transcript_5/10_Confidence_0.310_Length_873	tr|B7EPR0|B7EPR0_ORYSJ	2e-102	cDNA clone:001-114-H08, full insert sequence OS=Oryza sativa subsp. japonica PE=2 SV=1
Locus_353_Transcript_6/10_Confidence_0.379_Length_1701	tr|A2X0V4|A2X0V4_ORYSI	0	Putative uncharacterized protein OS=Oryza sativa subsp. indica GN=OsI_05839 PE=2 SV=1
Locus_353_Transcript_7/10_Confidence_0.241_Length_880	tr|B7EPR0|B7EPR0_ORYSJ	5e-82	cDNA clone:001-114-H08, full insert sequence OS=Oryza sativa subsp. japonica PE=2 SV=1
Locus_353_Transcript_8/10_Confidence_0.379_Length_1716	tr|A2X0V4|A2X0V4_ORYSI	0	Putative uncharacterized protein OS=Oryza sativa subsp. indica GN=OsI_05839 PE=2 SV=1
Locus_353_Transcript_9/10_Confidence_0.345_Length_1718	tr|B7EPR0|B7EPR0_ORYSJ	0	cDNA clone:001-114-H08, full insert sequence OS=Oryza sativa subsp. japonica PE=2 SV=1
Locus_353_Transcript_10/10_Confidence_0.414_Length_1748	tr|A2X0V4|A2X0V4_ORYSI	0	Putative uncharacterized protein OS=Oryza sativa subsp. indica GN=OsI_05839 PE=2 SV=1
Locus_354_Transcript_1/2_Confidence_0.833_Length_1888	tr|A2XAG1|A2XAG1_ORYSI	0	Putative uncharacterized protein OS=Oryza sativa subsp. indica GN=OsI_09239 PE=2 SV=1
Locus_354_Transcript_2/2_Confidence_0.833_Length_1890	tr|A2XAG1|A2XAG1_ORYSI	0	Putative uncharacterized protein OS=Oryza sativa subsp. indica GN=OsI_09239 PE=2 SV=1
Locus_355_Transcript_1/4_Confidence_0.375_Length_1643	tr|A2Y8E0|A2Y8E0_ORYSI	2e-109	Putative uncharacterized protein OS=Oryza sativa subsp. indica GN=OsI_21320 PE=2 SV=1
Locus_355_Transcript_2/4_Confidence_0.250_Length_1472	tr|Q0DF89|Q0DF89_ORYSJ	1e-109	Os06g0107700 protein OS=Oryza sativa subsp. japonica GN=Os06g0107700 PE=2 SV=1
Locus_355_Transcript_3/4_Confidence_0.625_Length_1656	tr|Q0DF89|Q0DF89_ORYSJ	4e-115	Os06g0107700 protein OS=Oryza sativa subsp. japonica GN=Os06g0107700 PE=2 SV=1
Locus_355_Transcript_4/4_Confidence_0.625_Length_1542	tr|Q0DF89|Q0DF89_ORYSJ	6e-113	Os06g0107700 protein OS=Oryza sativa subsp. japonica GN=Os06g0107700 PE=2 SV=1
Locus_356_Transcript_1/3_Confidence_0.667_Length_1570	tr|B8BCQ9|B8BCQ9_ORYSI	1e-124	Putative uncharacterized protein OS=Oryza sativa subsp. indica GN=OsI_31673 PE=2 SV=1
Locus_356_Transcript_2/3_Confidence_0.667_Length_1315	tr|B8BCQ9|B8BCQ9_ORYSI	4e-103	Putative uncharacterized protein OS=Oryza sativa subsp. indica GN=OsI_31673 PE=2 SV=1
Locus_356_Transcript_3/3_Confidence_0.667_Length_1574	tr|A2YW89|A2YW89_ORYSI	1e-148	Putative uncharacterized protein OS=Oryza sativa subsp. indica GN=OsI_29600 PE=2 SV=1
Locus_357_Transcript_1/2_Confidence_0.800_Length_2882	tr|B8AVI2|B8AVI2_ORYSI	0	Putative uncharacterized protein OS=Oryza sativa subsp. indica GN=OsI_16271 PE=2 SV=1
Locus_357_Transcript_2/2_Confidence_0.800_Length_3036	tr|B8AVI2|B8AVI2_ORYSI	0	Putative uncharacterized protein OS=Oryza sativa subsp. indica GN=OsI_16271 PE=2 SV=1
Locus_358_Transcript_1/6_Confidence_0.778_Length_2768	tr|B9F277|B9F277_ORYSJ	4e-85	Putative uncharacterized protein OS=Oryza sativa subsp. japonica GN=OsJ_05199 PE=2 SV=1
Locus_358_Transcript_2/6_Confidence_0.167_Length_1390	tr|Q01MR5|Q01MR5_ORYSA	8e-14	H0716A07.8 protein OS=Oryza sativa GN=H0716A07.8 PE=2 SV=1
Locus_358_Transcript_3/6_Confidence_0.722_Length_2689	tr|B9F277|B9F277_ORYSJ	1e-85	Putative uncharacterized protein OS=Oryza sativa subsp. japonica GN=OsJ_05199 PE=2 SV=1
Locus_358_Transcript_4/6_Confidence_0.722_Length_2720	tr|B9F277|B9F277_ORYSJ	1e-99	Putative uncharacterized protein OS=Oryza sativa subsp. japonica GN=OsJ_05199 PE=2 SV=1
Locus_358_Transcript_5/6_Confidence_0.722_Length_3045	tr|A2XPT7|A2XPT7_ORYSI	6e-58	Putative uncharacterized protein OS=Oryza sativa subsp. indica GN=OsI_14648 PE=2 SV=1
Locus_358_Transcript_6/6_Confidence_0.722_Length_2609	tr|B9F277|B9F277_ORYSJ	4e-105	Putative uncharacterized protein OS=Oryza sativa subsp. japonica GN=OsJ_05199 PE=2 SV=1
Locus_359_Transcript_1/1_Confidence_1.000_Length_1968	tr|B9F6N8|B9F6N8_ORYSJ	0	Putative uncharacterized protein OS=Oryza sativa subsp. japonica GN=OsJ_10068 PE=2 SV=1
Locus_360_Transcript_1/8_Confidence_0.500_Length_3229	tr|A2WML4|A2WML4_ORYSI	2e-134	Putative uncharacterized protein OS=Oryza sativa subsp. indica GN=OsI_01081 PE=2 SV=1
Locus_360_Transcript_2/8_Confidence_0.550_Length_3318	tr|A2WML4|A2WML4_ORYSI	3e-134	Putative uncharacterized protein OS=Oryza sativa subsp. indica GN=OsI_01081 PE=2 SV=1
Locus_360_Transcript_3/8_Confidence_0.150_Length_1141	tr|Q6K5U4|Q6K5U4_ORYSJ	1e-57	Nicotianamine aminotransferase homolog OS=Oryza sativa subsp. japonica GN=P0477B05.15 PE=2 SV=1
Locus_360_Transcript_4/8_Confidence_0.450_Length_1385	tr|Q6K5U4|Q6K5U4_ORYSJ	1e-121	Nicotianamine aminotransferase homolog OS=Oryza sativa subsp. japonica GN=P0477B05.15 PE=2 SV=1
Locus_360_Transcript_5/8_Confidence_0.550_Length_3289	tr|A2WML4|A2WML4_ORYSI	2e-134	Putative uncharacterized protein OS=Oryza sativa subsp. indica GN=OsI_01081 PE=2 SV=1
Locus_360_Transcript_6/8_Confidence_0.500_Length_3289	tr|A2WML4|A2WML4_ORYSI	2e-134	Putative uncharacterized protein OS=Oryza sativa subsp. indica GN=OsI_01081 PE=2 SV=1
Locus_360_Transcript_7/8_Confidence_0.300_Length_2301	tr|Q6K5U4|Q6K5U4_ORYSJ	1e-84	Nicotianamine aminotransferase homolog OS=Oryza sativa subsp. japonica GN=P0477B05.15 PE=2 SV=1
Locus_360_Transcript_8/8_Confidence_0.500_Length_3196	tr|A2WML4|A2WML4_ORYSI	1e-134	Putative uncharacterized protein OS=Oryza sativa subsp. indica GN=OsI_01081 PE=2 SV=1
Locus_361_Transcript_1/1_Confidence_1.000_Length_1725	tr|Q0JBQ0|Q0JBQ0_ORYSJ	0	Os04g0518000 protein OS=Oryza sativa subsp. japonica GN=Os04g0518000 PE=2 SV=1
Locus_362_Transcript_1/2_Confidence_0.571_Length_1283	tr|B8AHM8|B8AHM8_ORYSI	9e-139	Putative uncharacterized protein OS=Oryza sativa subsp. indica GN=OsI_08713 PE=2 SV=1
Locus_362_Transcript_2/2_Confidence_1.000_Length_1543	tr|B8AHM8|B8AHM8_ORYSI	0	Putative uncharacterized protein OS=Oryza sativa subsp. indica GN=OsI_08713 PE=2 SV=1
Locus_363_Transcript_1/5_Confidence_0.538_Length_1774	sp|Q6ZLD3|BQMT1_ORYSJ	3e-63	2-methyl-6-phytyl-1,4-hydroquinone methyltransferase 1, chloroplastic OS=Oryza sativa subsp. japonica GN=ARSM2 PE=2 SV=1
Locus_363_Transcript_2/5_Confidence_0.462_Length_1034	tr|B8B7Y9|B8B7Y9_ORYSI	2e-92	Putative uncharacterized protein OS=Oryza sativa subsp. indica GN=OsI_25114 PE=2 SV=1
Locus_363_Transcript_3/5_Confidence_0.615_Length_1456	sp|Q6ZLD3|BQMT1_ORYSJ	9e-64	2-methyl-6-phytyl-1,4-hydroquinone methyltransferase 1, chloroplastic OS=Oryza sativa subsp. japonica GN=ARSM2 PE=2 SV=1
Locus_363_Transcript_4/5_Confidence_0.462_Length_1638	sp|Q6ZLD3|BQMT1_ORYSJ	1e-63	2-methyl-6-phytyl-1,4-hydroquinone methyltransferase 1, chloroplastic OS=Oryza sativa subsp. japonica GN=ARSM2 PE=2 SV=1
Locus_363_Transcript_5/5_Confidence_0.462_Length_853	sp|Q6ZLD3|BQMT1_ORYSJ	7e-107	2-methyl-6-phytyl-1,4-hydroquinone methyltransferase 1, chloroplastic OS=Oryza sativa subsp. japonica GN=ARSM2 PE=2 SV=1
Locus_364_Transcript_1/9_Confidence_0.176_Length_1329	tr|B8B4R4|B8B4R4_ORYSI	2e-151	Putative uncharacterized protein OS=Oryza sativa subsp. indica GN=OsI_25508 PE=2 SV=1
Locus_364_Transcript_2/9_Confidence_0.412_Length_1641	tr|B8B4R4|B8B4R4_ORYSI	6e-150	Putative uncharacterized protein OS=Oryza sativa subsp. indica GN=OsI_25508 PE=2 SV=1
Locus_364_Transcript_3/9_Confidence_0.353_Length_1610	tr|B8B4R4|B8B4R4_ORYSI	3e-147	Putative uncharacterized protein OS=Oryza sativa subsp. indica GN=OsI_25508 PE=2 SV=1
Locus_364_Transcript_4/9_Confidence_0.412_Length_1651	tr|B8B4R4|B8B4R4_ORYSI	6e-150	Putative uncharacterized protein OS=Oryza sativa subsp. indica GN=OsI_25508 PE=2 SV=1
Locus_364_Transcript_5/9_Confidence_0.294_Length_1592	tr|B8B4R4|B8B4R4_ORYSI	3e-150	Putative uncharacterized protein OS=Oryza sativa subsp. indica GN=OsI_25508 PE=2 SV=1
Locus_364_Transcript_6/9_Confidence_0.235_Length_1506	tr|B8B4R4|B8B4R4_ORYSI	0	Putative uncharacterized protein OS=Oryza sativa subsp. indica GN=OsI_25508 PE=2 SV=1
Locus_364_Transcript_7/9_Confidence_0.412_Length_1536	tr|B8B4R4|B8B4R4_ORYSI	2e-150	Putative uncharacterized protein OS=Oryza sativa subsp. indica GN=OsI_25508 PE=2 SV=1
Locus_364_Transcript_8/9_Confidence_0.235_Length_1617	tr|B8B4R4|B8B4R4_ORYSI	9e-178	Putative uncharacterized protein OS=Oryza sativa subsp. indica GN=OsI_25508 PE=2 SV=1
Locus_364_Transcript_9/9_Confidence_0.294_Length_1490	tr|B8B4R4|B8B4R4_ORYSI	1e-150	Putative uncharacterized protein OS=Oryza sativa subsp. indica GN=OsI_25508 PE=2 SV=1
Locus_365_Transcript_1/8_Confidence_0.500_Length_1369	tr|B8AU51|B8AU51_ORYSI	4e-159	Putative uncharacterized protein OS=Oryza sativa subsp. indica GN=OsI_17373 PE=4 SV=1
Locus_365_Transcript_2/8_Confidence_0.389_Length_1508	tr|Q7XLC8|Q7XLC8_ORYSJ	1e-163	OSJNBa0070C17.21 protein OS=Oryza sativa subsp. japonica GN=OSJNBa0070C17.21 PE=4 SV=2
Locus_365_Transcript_3/8_Confidence_0.389_Length_1558	tr|Q7XLC8|Q7XLC8_ORYSJ	3e-150	OSJNBa0070C17.21 protein OS=Oryza sativa subsp. japonica GN=OSJNBa0070C17.21 PE=4 SV=2
Locus_365_Transcript_4/8_Confidence_0.444_Length_1442	tr|B7EA04|B7EA04_ORYSJ	2e-161	cDNA clone:J013000B13, full insert sequence OS=Oryza sativa subsp. japonica PE=2 SV=1
Locus_365_Transcript_5/8_Confidence_0.278_Length_1345	tr|B7EA04|B7EA04_ORYSJ	6e-142	cDNA clone:J013000B13, full insert sequence OS=Oryza sativa subsp. japonica PE=2 SV=1
Locus_365_Transcript_6/8_Confidence_0.444_Length_1365	tr|B7EA04|B7EA04_ORYSJ	0	cDNA clone:J013000B13, full insert sequence OS=Oryza sativa subsp. japonica PE=2 SV=1
Locus_365_Transcript_7/8_Confidence_0.333_Length_1361	tr|B8AU51|B8AU51_ORYSI	2e-140	Putative uncharacterized protein OS=Oryza sativa subsp. indica GN=OsI_17373 PE=4 SV=1
Locus_365_Transcript_8/8_Confidence_0.389_Length_1563	tr|Q7XLC8|Q7XLC8_ORYSJ	0	OSJNBa0070C17.21 protein OS=Oryza sativa subsp. japonica GN=OSJNBa0070C17.21 PE=4 SV=2
Locus_366_Transcript_1/3_Confidence_0.600_Length_965	tr|Q10MK9|Q10MK9_ORYSJ	1e-139	AMP-binding enzyme family protein, expressed OS=Oryza sativa subsp. japonica GN=Os03g0305100 PE=4 SV=1
Locus_366_Transcript_2/3_Confidence_0.600_Length_2206	tr|B7FA23|B7FA23_ORYSJ	0	cDNA, clone: J100034I22, full insert sequence OS=Oryza sativa subsp. japonica GN=OsJ_10547 PE=2 SV=1
Locus_366_Transcript_3/3_Confidence_0.600_Length_2145	tr|B8AMG1|B8AMG1_ORYSI	0	Putative uncharacterized protein OS=Oryza sativa subsp. indica GN=OsI_11221 PE=2 SV=1
Locus_367_Transcript_1/4_Confidence_0.706_Length_1743	tr|A2ZD27|A2ZD27_ORYSI	0	Putative uncharacterized protein OS=Oryza sativa subsp. indica GN=OsI_35689 PE=2 SV=1
Locus_367_Transcript_2/4_Confidence_0.647_Length_2277	tr|A2ZD27|A2ZD27_ORYSI	0	Putative uncharacterized protein OS=Oryza sativa subsp. indica GN=OsI_35689 PE=2 SV=1
Locus_367_Transcript_3/4_Confidence_0.235_Length_530	tr|A6MZU0|A6MZU0_ORYSI	1e-17	Tubulin alpha-1 chain (Fragment) OS=Oryza sativa subsp. indica PE=2 SV=1
Locus_367_Transcript_4/4_Confidence_0.647_Length_1666	tr|A2ZD27|A2ZD27_ORYSI	0	Putative uncharacterized protein OS=Oryza sativa subsp. indica GN=OsI_35689 PE=2 SV=1
Locus_368_Transcript_1/4_Confidence_0.727_Length_2957	tr|A2YVX9|A2YVX9_ORYSI	4e-66	Putative uncharacterized protein OS=Oryza sativa subsp. indica GN=OsI_29484 PE=2 SV=1
Locus_368_Transcript_2/4_Confidence_0.727_Length_3348	tr|A2YVX9|A2YVX9_ORYSI	5e-66	Putative uncharacterized protein OS=Oryza sativa subsp. indica GN=OsI_29484 PE=2 SV=1
Locus_368_Transcript_3/4_Confidence_0.727_Length_2887	tr|Q0JQG3|Q0JQG3_ORYSJ	7e-58	Os01g0164400 protein (Fragment) OS=Oryza sativa subsp. japonica GN=Os01g0164400 PE=2 SV=1
Locus_368_Transcript_4/4_Confidence_0.727_Length_3064	tr|A2YVX9|A2YVX9_ORYSI	4e-66	Putative uncharacterized protein OS=Oryza sativa subsp. indica GN=OsI_29484 PE=2 SV=1
Locus_369_Transcript_1/9_Confidence_0.136_Length_469	tr|B9F204|B9F204_ORYSJ	9e-07	Putative uncharacterized protein OS=Oryza sativa subsp. japonica GN=OsJ_08074 PE=4 SV=1
Locus_369_Transcript_2/9_Confidence_0.591_Length_5377	tr|Q0J3D0|Q0J3D0_ORYSJ	0	Os09g0130800 protein OS=Oryza sativa subsp. japonica GN=Os09g0130800 PE=2 SV=1
Locus_369_Transcript_3/9_Confidence_0.545_Length_5348	tr|Q0J3D0|Q0J3D0_ORYSJ	0	Os09g0130800 protein OS=Oryza sativa subsp. japonica GN=Os09g0130800 PE=2 SV=1
Locus_369_Transcript_4/9_Confidence_0.545_Length_5412	tr|Q0J3D0|Q0J3D0_ORYSJ	0	Os09g0130800 protein OS=Oryza sativa subsp. japonica GN=Os09g0130800 PE=2 SV=1
Locus_369_Transcript_5/9_Confidence_0.591_Length_5480	tr|Q0J3D0|Q0J3D0_ORYSJ	0	Os09g0130800 protein OS=Oryza sativa subsp. japonica GN=Os09g0130800 PE=2 SV=1
Locus_369_Transcript_6/9_Confidence_0.500_Length_5345	tr|Q0J3D0|Q0J3D0_ORYSJ	0	Os09g0130800 protein OS=Oryza sativa subsp. japonica GN=Os09g0130800 PE=2 SV=1
Locus_369_Transcript_7/9_Confidence_0.591_Length_5640	tr|Q0J3D0|Q0J3D0_ORYSJ	0	Os09g0130800 protein OS=Oryza sativa subsp. japonica GN=Os09g0130800 PE=2 SV=1
Locus_369_Transcript_8/9_Confidence_0.591_Length_6029	tr|B9F204|B9F204_ORYSJ	0	Putative uncharacterized protein OS=Oryza sativa subsp. japonica GN=OsJ_08074 PE=4 SV=1
Locus_369_Transcript_9/9_Confidence_0.545_Length_5353	tr|Q0J3D0|Q0J3D0_ORYSJ	0	Os09g0130800 protein OS=Oryza sativa subsp. japonica GN=Os09g0130800 PE=2 SV=1
Locus_370_Transcript_1/6_Confidence_0.150_Length_726	tr|B8B535|B8B535_ORYSI	3e-06	Putative uncharacterized protein OS=Oryza sativa subsp. indica GN=OsI_27055 PE=2 SV=1
Locus_370_Transcript_3/6_Confidence_0.150_Length_480	tr|B8B535|B8B535_ORYSI	7e-07	Putative uncharacterized protein OS=Oryza sativa subsp. indica GN=OsI_27055 PE=2 SV=1
Locus_370_Transcript_4/6_Confidence_0.300_Length_728	tr|B8B535|B8B535_ORYSI	3e-06	Putative uncharacterized protein OS=Oryza sativa subsp. indica GN=OsI_27055 PE=2 SV=1
Locus_370_Transcript_6/6_Confidence_0.350_Length_728	tr|B8B535|B8B535_ORYSI	3e-06	Putative uncharacterized protein OS=Oryza sativa subsp. indica GN=OsI_27055 PE=2 SV=1
Locus_371_Transcript_1/4_Confidence_0.250_Length_568	tr|A6N0H3|A6N0H3_ORYSI	4e-42	Calcium lipid binding protein like (Fragment) OS=Oryza sativa subsp. indica PE=2 SV=1
Locus_371_Transcript_2/4_Confidence_0.688_Length_1767	tr|Q0J6K9|Q0J6K9_ORYSJ	0	Os08g0300200 protein OS=Oryza sativa subsp. japonica GN=Os08g0300200 PE=2 SV=1
Locus_371_Transcript_3/4_Confidence_0.812_Length_2381	tr|A2XY76|A2XY76_ORYSI	0	Putative uncharacterized protein OS=Oryza sativa subsp. indica GN=OsI_17661 PE=2 SV=1
Locus_371_Transcript_4/4_Confidence_0.812_Length_2250	tr|Q69UK6|Q69UK6_ORYSJ	0	Putative C2 domain-containing protein OS=Oryza sativa subsp. japonica GN=P0045D08.119 PE=2 SV=1
Locus_372_Transcript_1/6_Confidence_0.222_Length_615	tr|H2KWT1|H2KWT1_ORYSJ	2e-26	9,10-9',10' carotenoid cleavage dioxygenase 1, putative, expressed OS=Oryza sativa subsp. japonica GN=LOC_Os12g44310 PE=4 SV=1
Locus_372_Transcript_2/6_Confidence_0.444_Length_2170	tr|Q2QLI9|Q2QLI9_ORYSJ	0	9,10-9',10' carotenoid cleavage dioxygenase 1, putative, expressed OS=Oryza sativa subsp. japonica GN=LOC_Os12g44310 PE=2 SV=2
Locus_372_Transcript_3/6_Confidence_0.444_Length_2437	tr|Q2QLJ0|Q2QLJ0_ORYSJ	0	9,10-9',10' carotenoid cleavage dioxygenase 1, putative, expressed OS=Oryza sativa subsp. japonica GN=LOC_Os12g44310 PE=2 SV=2
Locus_372_Transcript_4/6_Confidence_0.333_Length_2145	tr|Q2QLJ0|Q2QLJ0_ORYSJ	0	9,10-9',10' carotenoid cleavage dioxygenase 1, putative, expressed OS=Oryza sativa subsp. japonica GN=LOC_Os12g44310 PE=2 SV=2
Locus_372_Transcript_5/6_Confidence_0.556_Length_2902	tr|Q2QLJ0|Q2QLJ0_ORYSJ	0	9,10-9',10' carotenoid cleavage dioxygenase 1, putative, expressed OS=Oryza sativa subsp. japonica GN=LOC_Os12g44310 PE=2 SV=2
Locus_372_Transcript_6/6_Confidence_0.444_Length_2451	tr|Q2QLI9|Q2QLI9_ORYSJ	0	9,10-9',10' carotenoid cleavage dioxygenase 1, putative, expressed OS=Oryza sativa subsp. japonica GN=LOC_Os12g44310 PE=2 SV=2
Locus_373_Transcript_1/1_Confidence_1.000_Length_1074	tr|A2XE09|A2XE09_ORYSI	4e-71	Putative uncharacterized protein OS=Oryza sativa subsp. indica GN=OsI_10555 PE=2 SV=1
Locus_374_Transcript_1/6_Confidence_0.350_Length_2339	tr|Q9XEU3|Q9XEU3_ORYSA	2e-139	Putative uncharacterized protein OS=Oryza sativa PE=2 SV=1
Locus_374_Transcript_2/6_Confidence_0.200_Length_994	tr|Q2R124|Q2R124_ORYSJ	1e-78	Pg1, putative, expressed OS=Oryza sativa subsp. japonica GN=LOC_Os11g40590 PE=2 SV=1
Locus_374_Transcript_3/6_Confidence_0.650_Length_2294	tr|Q9XEU3|Q9XEU3_ORYSA	2e-141	Putative uncharacterized protein OS=Oryza sativa PE=2 SV=1
Locus_374_Transcript_4/6_Confidence_0.650_Length_2667	tr|Q9XEU3|Q9XEU3_ORYSA	4e-138	Putative uncharacterized protein OS=Oryza sativa PE=2 SV=1
Locus_374_Transcript_5/6_Confidence_0.100_Length_2319	tr|A2ZGG0|A2ZGG0_ORYSI	2e-160	Putative uncharacterized protein OS=Oryza sativa subsp. indica GN=OsI_36870 PE=2 SV=1
Locus_374_Transcript_6/6_Confidence_0.700_Length_2438	tr|Q9XEU3|Q9XEU3_ORYSA	2e-139	Putative uncharacterized protein OS=Oryza sativa PE=2 SV=1
Locus_375_Transcript_1/5_Confidence_0.692_Length_1489	tr|A2YQ91|A2YQ91_ORYSI	2e-122	Putative uncharacterized protein OS=Oryza sativa subsp. indica GN=OsI_27454 PE=2 SV=1
Locus_375_Transcript_2/5_Confidence_0.692_Length_1482	tr|A3BNR3|A3BNR3_ORYSJ	4e-99	Putative uncharacterized protein OS=Oryza sativa subsp. japonica GN=OsJ_25705 PE=2 SV=1
Locus_375_Transcript_3/5_Confidence_0.692_Length_1611	tr|A2WVD5|A2WVD5_ORYSI	5e-105	Putative uncharacterized protein OS=Oryza sativa subsp. indica GN=OsI_03850 PE=2 SV=1
Locus_375_Transcript_4/5_Confidence_0.692_Length_2203	tr|A2YQ91|A2YQ91_ORYSI	3e-85	Putative uncharacterized protein OS=Oryza sativa subsp. indica GN=OsI_27454 PE=2 SV=1
Locus_375_Transcript_5/5_Confidence_0.692_Length_1472	tr|A3BNR3|A3BNR3_ORYSJ	3e-127	Putative uncharacterized protein OS=Oryza sativa subsp. japonica GN=OsJ_25705 PE=2 SV=1
Locus_376_Transcript_1/4_Confidence_0.500_Length_1425	tr|B8AEK7|B8AEK7_ORYSI	3e-141	Putative uncharacterized protein OS=Oryza sativa subsp. indica GN=OsI_06478 PE=2 SV=1
Locus_376_Transcript_2/4_Confidence_0.625_Length_2374	tr|B8AEK7|B8AEK7_ORYSI	0	Putative uncharacterized protein OS=Oryza sativa subsp. indica GN=OsI_06478 PE=2 SV=1
Locus_376_Transcript_3/4_Confidence_0.625_Length_2376	tr|B8AEK7|B8AEK7_ORYSI	0	Putative uncharacterized protein OS=Oryza sativa subsp. indica GN=OsI_06478 PE=2 SV=1
Locus_376_Transcript_4/4_Confidence_0.625_Length_2294	tr|B8AEK7|B8AEK7_ORYSI	0	Putative uncharacterized protein OS=Oryza sativa subsp. indica GN=OsI_06478 PE=2 SV=1
Locus_377_Transcript_1/7_Confidence_0.429_Length_2902	tr|A2YJC4|A2YJC4_ORYSI	0	Putative uncharacterized protein OS=Oryza sativa subsp. indica GN=OsI_25338 PE=4 SV=1
Locus_377_Transcript_2/7_Confidence_0.143_Length_1507	tr|A2YJC4|A2YJC4_ORYSI	0	Putative uncharacterized protein OS=Oryza sativa subsp. indica GN=OsI_25338 PE=4 SV=1
Locus_377_Transcript_3/7_Confidence_0.214_Length_1545	tr|B7EKN8|B7EKN8_ORYSJ	0	cDNA clone:J023059I02, full insert sequence OS=Oryza sativa subsp. japonica PE=2 SV=1
Locus_377_Transcript_4/7_Confidence_0.571_Length_4193	tr|A2YJC4|A2YJC4_ORYSI	0	Putative uncharacterized protein OS=Oryza sativa subsp. indica GN=OsI_25338 PE=4 SV=1
Locus_377_Transcript_5/7_Confidence_0.429_Length_3930	tr|B7EKN8|B7EKN8_ORYSJ	0	cDNA clone:J023059I02, full insert sequence OS=Oryza sativa subsp. japonica PE=2 SV=1
Locus_377_Transcript_6/7_Confidence_0.500_Length_4368	tr|B7EKN8|B7EKN8_ORYSJ	0	cDNA clone:J023059I02, full insert sequence OS=Oryza sativa subsp. japonica PE=2 SV=1
Locus_377_Transcript_7/7_Confidence_0.500_Length_4068	tr|B7EKN8|B7EKN8_ORYSJ	0	cDNA clone:J023059I02, full insert sequence OS=Oryza sativa subsp. japonica PE=2 SV=1
Locus_378_Transcript_1/2_Confidence_0.667_Length_3107	tr|A2WSM8|A2WSM8_ORYSI	6e-11	Putative uncharacterized protein OS=Oryza sativa subsp. indica GN=OsI_02872 PE=4 SV=1
Locus_378_Transcript_2/2_Confidence_0.667_Length_1007	tr|A2WSM8|A2WSM8_ORYSI	2e-11	Putative uncharacterized protein OS=Oryza sativa subsp. indica GN=OsI_02872 PE=4 SV=1
Locus_379_Transcript_1/5_Confidence_0.500_Length_1336	tr|A2X247|A2X247_ORYSI	8e-62	Putative uncharacterized protein OS=Oryza sativa subsp. indica GN=OsI_06275 PE=4 SV=1
Locus_379_Transcript_2/5_Confidence_0.286_Length_1136	tr|A2X247|A2X247_ORYSI	4e-62	Putative uncharacterized protein OS=Oryza sativa subsp. indica GN=OsI_06275 PE=4 SV=1
Locus_379_Transcript_3/5_Confidence_0.357_Length_1144	tr|A2X247|A2X247_ORYSI	5e-61	Putative uncharacterized protein OS=Oryza sativa subsp. indica GN=OsI_06275 PE=4 SV=1
Locus_379_Transcript_5/5_Confidence_0.429_Length_1149	tr|A2X247|A2X247_ORYSI	4e-62	Putative uncharacterized protein OS=Oryza sativa subsp. indica GN=OsI_06275 PE=4 SV=1
Locus_380_Transcript_2/11_Confidence_0.303_Length_1640	tr|Q851Y9|Q851Y9_ORYSJ	3e-40	NAC domain containing protein, expressed OS=Oryza sativa subsp. japonica GN=OSJNBa0015N08.12 PE=2 SV=1
Locus_380_Transcript_3/11_Confidence_0.424_Length_2562	tr|B9G6B3|B9G6B3_ORYSJ	9e-34	Putative uncharacterized protein OS=Oryza sativa subsp. japonica GN=OsJ_31927 PE=2 SV=1
Locus_380_Transcript_4/11_Confidence_0.333_Length_2390	tr|Q851Y9|Q851Y9_ORYSJ	4e-40	NAC domain containing protein, expressed OS=Oryza sativa subsp. japonica GN=OSJNBa0015N08.12 PE=2 SV=1
Locus_380_Transcript_5/11_Confidence_0.212_Length_1570	tr|Q851Y9|Q851Y9_ORYSJ	3e-40	NAC domain containing protein, expressed OS=Oryza sativa subsp. japonica GN=OSJNBa0015N08.12 PE=2 SV=1
Locus_380_Transcript_6/11_Confidence_0.152_Length_1175	tr|B9G6B3|B9G6B3_ORYSJ	3e-25	Putative uncharacterized protein OS=Oryza sativa subsp. japonica GN=OsJ_31927 PE=2 SV=1
Locus_380_Transcript_7/11_Confidence_0.212_Length_1079	tr|Q851Y9|Q851Y9_ORYSJ	5e-35	NAC domain containing protein, expressed OS=Oryza sativa subsp. japonica GN=OSJNBa0015N08.12 PE=2 SV=1
Locus_380_Transcript_8/11_Confidence_0.333_Length_2830	tr|A2YMN1|A2YMN1_ORYSI	4e-33	Putative uncharacterized protein OS=Oryza sativa subsp. indica GN=OsI_26482 PE=2 SV=1
Locus_380_Transcript_9/11_Confidence_0.182_Length_968	tr|Q851Y9|Q851Y9_ORYSJ	2e-40	NAC domain containing protein, expressed OS=Oryza sativa subsp. japonica GN=OSJNBa0015N08.12 PE=2 SV=1
Locus_380_Transcript_10/11_Confidence_0.333_Length_2273	tr|Q851Y9|Q851Y9_ORYSJ	4e-40	NAC domain containing protein, expressed OS=Oryza sativa subsp. japonica GN=OSJNBa0015N08.12 PE=2 SV=1
Locus_380_Transcript_11/11_Confidence_0.394_Length_2262	tr|Q851Y9|Q851Y9_ORYSJ	4e-40	NAC domain containing protein, expressed OS=Oryza sativa subsp. japonica GN=OSJNBa0015N08.12 PE=2 SV=1
Locus_381_Transcript_1/1_Confidence_1.000_Length_2646	tr|Q01JW5|Q01JW5_ORYSA	0	OSIGBa0147H17.8 protein OS=Oryza sativa GN=OSIGBa0147H17.8 PE=4 SV=1
Locus_382_Transcript_1/3_Confidence_0.714_Length_2187	tr|Q0JP03|Q0JP03_ORYSJ	0	Importin subunit alpha OS=Oryza sativa subsp. japonica GN=Os01g0253300 PE=2 SV=1
Locus_382_Transcript_2/3_Confidence_0.571_Length_1764	tr|Q0JP03|Q0JP03_ORYSJ	0	Importin subunit alpha OS=Oryza sativa subsp. japonica GN=Os01g0253300 PE=2 SV=1
Locus_382_Transcript_3/3_Confidence_0.714_Length_2086	tr|Q0JP03|Q0JP03_ORYSJ	0	Importin subunit alpha OS=Oryza sativa subsp. japonica GN=Os01g0253300 PE=2 SV=1
Locus_383_Transcript_1/2_Confidence_0.750_Length_2539	tr|Q01L38|Q01L38_ORYSA	2e-26	H0502B11.13 protein OS=Oryza sativa GN=H0502B11.13 PE=4 SV=1
Locus_383_Transcript_2/2_Confidence_0.750_Length_2323	tr|Q01L38|Q01L38_ORYSA	1e-26	H0502B11.13 protein OS=Oryza sativa GN=H0502B11.13 PE=4 SV=1
Locus_384_Transcript_1/2_Confidence_0.750_Length_2217	tr|A2YN33|A2YN33_ORYSI	5e-78	Putative uncharacterized protein OS=Oryza sativa subsp. indica GN=OsI_26644 PE=2 SV=1
Locus_384_Transcript_2/2_Confidence_0.750_Length_2134	tr|A2YN33|A2YN33_ORYSI	2e-97	Putative uncharacterized protein OS=Oryza sativa subsp. indica GN=OsI_26644 PE=2 SV=1
Locus_385_Transcript_1/3_Confidence_0.429_Length_1773	tr|A2ZA98|A2ZA98_ORYSI	1e-134	Uncharacterized protein OS=Oryza sativa subsp. indica GN=OsI_34661 PE=2 SV=1
Locus_385_Transcript_3/3_Confidence_0.571_Length_2485	tr|A2ZA98|A2ZA98_ORYSI	0	Uncharacterized protein OS=Oryza sativa subsp. indica GN=OsI_34661 PE=2 SV=1
Locus_386_Transcript_2/6_Confidence_0.667_Length_2630	tr|A2X055|A2X055_ORYSI	2e-121	Putative uncharacterized protein OS=Oryza sativa subsp. indica GN=OsI_05597 PE=2 SV=1
Locus_386_Transcript_3/6_Confidence_0.667_Length_2458	tr|A2X055|A2X055_ORYSI	3e-130	Putative uncharacterized protein OS=Oryza sativa subsp. indica GN=OsI_05597 PE=2 SV=1
Locus_386_Transcript_4/6_Confidence_0.714_Length_2826	tr|A2X055|A2X055_ORYSI	2e-76	Putative uncharacterized protein OS=Oryza sativa subsp. indica GN=OsI_05597 PE=2 SV=1
Locus_386_Transcript_5/6_Confidence_0.714_Length_3138	tr|A2X055|A2X055_ORYSI	1e-120	Putative uncharacterized protein OS=Oryza sativa subsp. indica GN=OsI_05597 PE=2 SV=1
Locus_386_Transcript_6/6_Confidence_0.667_Length_2363	tr|A2X055|A2X055_ORYSI	2e-161	Putative uncharacterized protein OS=Oryza sativa subsp. indica GN=OsI_05597 PE=2 SV=1
Locus_387_Transcript_1/9_Confidence_0.609_Length_3192	tr|Q9SNK5|Q9SNK5_ORYSJ	4e-95	MLO-like protein OS=Oryza sativa subsp. japonica GN=Os03g0129100 PE=2 SV=1
Locus_387_Transcript_2/9_Confidence_0.565_Length_3198	tr|Q9SNK5|Q9SNK5_ORYSJ	5e-98	MLO-like protein OS=Oryza sativa subsp. japonica GN=Os03g0129100 PE=2 SV=1
Locus_387_Transcript_3/9_Confidence_0.304_Length_1364	tr|Q9SNK5|Q9SNK5_ORYSJ	1e-64	MLO-like protein OS=Oryza sativa subsp. japonica GN=Os03g0129100 PE=2 SV=1
Locus_387_Transcript_4/9_Confidence_0.609_Length_3281	tr|Q9SNK5|Q9SNK5_ORYSJ	8e-112	MLO-like protein OS=Oryza sativa subsp. japonica GN=Os03g0129100 PE=2 SV=1
Locus_387_Transcript_5/9_Confidence_0.609_Length_3306	tr|Q9SNK5|Q9SNK5_ORYSJ	2e-97	MLO-like protein OS=Oryza sativa subsp. japonica GN=Os03g0129100 PE=2 SV=1
Locus_387_Transcript_6/9_Confidence_0.652_Length_3268	tr|Q93XC8|Q93XC8_ORYSI	1e-97	MLO-like protein OS=Oryza sativa subsp. indica GN=OsI_09833 PE=2 SV=1
Locus_387_Transcript_7/9_Confidence_0.609_Length_3278	tr|Q9SNK5|Q9SNK5_ORYSJ	3e-111	MLO-like protein OS=Oryza sativa subsp. japonica GN=Os03g0129100 PE=2 SV=1
Locus_387_Transcript_8/9_Confidence_0.609_Length_3101	tr|Q9SNK5|Q9SNK5_ORYSJ	6e-117	MLO-like protein OS=Oryza sativa subsp. japonica GN=Os03g0129100 PE=2 SV=1
Locus_387_Transcript_9/9_Confidence_0.609_Length_3206	tr|Q9SNK5|Q9SNK5_ORYSJ	1e-116	MLO-like protein OS=Oryza sativa subsp. japonica GN=Os03g0129100 PE=2 SV=1
Locus_388_Transcript_1/10_Confidence_0.676_Length_4158	sp|Q7XL03|CLPD2_ORYSJ	0	Chaperone protein ClpD2, chloroplastic OS=Oryza sativa subsp. japonica GN=CLPD2 PE=2 SV=2
Locus_388_Transcript_2/10_Confidence_0.118_Length_612	tr|A2X2L3|A2X2L3_ORYSI	4e-40	Putative uncharacterized protein OS=Oryza sativa subsp. indica GN=OsI_06429 PE=2 SV=1
Locus_388_Transcript_3/10_Confidence_0.324_Length_1772	tr|A2X2L3|A2X2L3_ORYSI	8e-69	Putative uncharacterized protein OS=Oryza sativa subsp. indica GN=OsI_06429 PE=2 SV=1
Locus_388_Transcript_4/10_Confidence_0.235_Length_1834	tr|A2X2L3|A2X2L3_ORYSI	2e-54	Putative uncharacterized protein OS=Oryza sativa subsp. indica GN=OsI_06429 PE=2 SV=1
Locus_388_Transcript_5/10_Confidence_0.588_Length_4148	sp|Q7XL03|CLPD2_ORYSJ	0	Chaperone protein ClpD2, chloroplastic OS=Oryza sativa subsp. japonica GN=CLPD2 PE=2 SV=2
Locus_388_Transcript_6/10_Confidence_0.676_Length_5153	sp|Q7XL03|CLPD2_ORYSJ	0	Chaperone protein ClpD2, chloroplastic OS=Oryza sativa subsp. japonica GN=CLPD2 PE=2 SV=2
Locus_388_Transcript_7/10_Confidence_0.412_Length_3571	sp|Q7XL03|CLPD2_ORYSJ	0	Chaperone protein ClpD2, chloroplastic OS=Oryza sativa subsp. japonica GN=CLPD2 PE=2 SV=2
Locus_388_Transcript_8/10_Confidence_0.559_Length_4727	sp|Q7XL03|CLPD2_ORYSJ	0	Chaperone protein ClpD2, chloroplastic OS=Oryza sativa subsp. japonica GN=CLPD2 PE=2 SV=2
Locus_388_Transcript_9/10_Confidence_0.059_Length_3748	tr|Q0JDH5|Q0JDH5_ORYSJ	0	Os04g0403400 protein OS=Oryza sativa subsp. japonica GN=Os04g0403400 PE=4 SV=1
Locus_388_Transcript_10/10_Confidence_0.588_Length_4078	sp|Q7XL03|CLPD2_ORYSJ	0	Chaperone protein ClpD2, chloroplastic OS=Oryza sativa subsp. japonica GN=CLPD2 PE=2 SV=2
Locus_389_Transcript_1/10_Confidence_0.174_Length_1247	tr|Q2QV45|Q2QV45_ORYSJ	5e-135	70 kDa heat shock protein OS=Oryza sativa subsp. japonica GN=LOC_Os12g14070 PE=2 SV=1
Locus_389_Transcript_2/10_Confidence_0.217_Length_1026	tr|Q2QV45|Q2QV45_ORYSJ	4e-136	70 kDa heat shock protein OS=Oryza sativa subsp. japonica GN=LOC_Os12g14070 PE=2 SV=1
Locus_389_Transcript_3/10_Confidence_0.174_Length_1385	tr|Q2QV45|Q2QV45_ORYSJ	3e-134	70 kDa heat shock protein OS=Oryza sativa subsp. japonica GN=LOC_Os12g14070 PE=2 SV=1
Locus_389_Transcript_4/10_Confidence_0.261_Length_1529	tr|Q0DJB9|Q0DJB9_ORYSJ	1e-168	Os05g0303000 protein (Fragment) OS=Oryza sativa subsp. japonica GN=Os05g0303000 PE=2 SV=1
Locus_389_Transcript_5/10_Confidence_0.478_Length_3121	tr|Q0DJB9|Q0DJB9_ORYSJ	5e-174	Os05g0303000 protein (Fragment) OS=Oryza sativa subsp. japonica GN=Os05g0303000 PE=2 SV=1
Locus_389_Transcript_6/10_Confidence_0.478_Length_2850	tr|B9GCK4|B9GCK4_ORYSJ	0	Putative uncharacterized protein OS=Oryza sativa subsp. japonica GN=OsJ_35701 PE=3 SV=1
Locus_389_Transcript_7/10_Confidence_0.478_Length_2665	tr|B9GCK4|B9GCK4_ORYSJ	0	Putative uncharacterized protein OS=Oryza sativa subsp. japonica GN=OsJ_35701 PE=3 SV=1
Locus_389_Transcript_8/10_Confidence_0.261_Length_1453	tr|Q0DJB9|Q0DJB9_ORYSJ	0	Os05g0303000 protein (Fragment) OS=Oryza sativa subsp. japonica GN=Os05g0303000 PE=2 SV=1
Locus_389_Transcript_9/10_Confidence_0.261_Length_1106	tr|Q2QV45|Q2QV45_ORYSJ	0	70 kDa heat shock protein OS=Oryza sativa subsp. japonica GN=LOC_Os12g14070 PE=2 SV=1
Locus_389_Transcript_10/10_Confidence_0.478_Length_2663	tr|B9GCK4|B9GCK4_ORYSJ	0	Putative uncharacterized protein OS=Oryza sativa subsp. japonica GN=OsJ_35701 PE=3 SV=1
Locus_390_Transcript_2/3_Confidence_0.800_Length_1646	tr|A2XVY3|A2XVY3_ORYSI	0	Putative uncharacterized protein OS=Oryza sativa subsp. indica GN=OsI_16800 PE=2 SV=1
Locus_390_Transcript_3/3_Confidence_0.700_Length_2836	tr|Q7XQQ7|Q7XQQ7_ORYSJ	0	OSJNBa0091D06.15 protein OS=Oryza sativa subsp. japonica GN=OSJNBa0091D06.15 PE=3 SV=2
Locus_391_Transcript_1/4_Confidence_0.556_Length_1451	tr|A3AKA6|A3AKA6_ORYSJ	9e-93	Putative uncharacterized protein OS=Oryza sativa subsp. japonica GN=OsJ_11692 PE=2 SV=1
Locus_391_Transcript_2/4_Confidence_0.333_Length_1780	tr|Q75I52|Q75I52_ORYSJ	1e-36	Expressed protein OS=Oryza sativa subsp. japonica GN=Os03g41080 PE=4 SV=1
Locus_391_Transcript_3/4_Confidence_0.667_Length_2048	tr|Q75I52|Q75I52_ORYSJ	2e-57	Expressed protein OS=Oryza sativa subsp. japonica GN=Os03g41080 PE=4 SV=1
Locus_391_Transcript_4/4_Confidence_0.667_Length_1482	tr|Q75I52|Q75I52_ORYSJ	2e-114	Expressed protein OS=Oryza sativa subsp. japonica GN=Os03g41080 PE=4 SV=1
Locus_392_Transcript_1/5_Confidence_0.312_Length_1400	tr|B8AEH4|B8AEH4_ORYSI	2e-112	Aspartate aminotransferase OS=Oryza sativa subsp. indica GN=OsI_09291 PE=2 SV=1
Locus_392_Transcript_2/5_Confidence_0.250_Length_414	tr|Q84V24|Q84V24_ORYSA	3e-53	Aspartate aminotransferase (Fragment) OS=Oryza sativa PE=2 SV=1
Locus_392_Transcript_3/5_Confidence_0.625_Length_2417	tr|Q84V24|Q84V24_ORYSA	1e-124	Aspartate aminotransferase (Fragment) OS=Oryza sativa PE=2 SV=1
Locus_392_Transcript_4/5_Confidence_0.438_Length_1623	tr|B8AEH4|B8AEH4_ORYSI	0	Aspartate aminotransferase OS=Oryza sativa subsp. indica GN=OsI_09291 PE=2 SV=1
Locus_392_Transcript_5/5_Confidence_0.625_Length_2408	tr|Q84V24|Q84V24_ORYSA	5e-125	Aspartate aminotransferase (Fragment) OS=Oryza sativa PE=2 SV=1
Locus_393_Transcript_1/6_Confidence_0.562_Length_1113	tr|Q69MM2|Q69MM2_ORYSJ	9e-16	HMG type nucleosome/chromatin assembly factor OS=Oryza sativa subsp. japonica GN=P0489D11.30 PE=2 SV=1
Locus_393_Transcript_2/6_Confidence_0.375_Length_862	tr|Q69MM2|Q69MM2_ORYSJ	4e-12	HMG type nucleosome/chromatin assembly factor OS=Oryza sativa subsp. japonica GN=P0489D11.30 PE=2 SV=1
Locus_393_Transcript_6/6_Confidence_0.500_Length_976	tr|Q69MM2|Q69MM2_ORYSJ	4e-20	HMG type nucleosome/chromatin assembly factor OS=Oryza sativa subsp. japonica GN=P0489D11.30 PE=2 SV=1
Locus_394_Transcript_1/4_Confidence_0.700_Length_2158	tr|B8B6P6|B8B6P6_ORYSI	0	Putative uncharacterized protein OS=Oryza sativa subsp. indica GN=OsI_26158 PE=2 SV=1
Locus_394_Transcript_2/4_Confidence_0.700_Length_2151	tr|B8B6P6|B8B6P6_ORYSI	0	Putative uncharacterized protein OS=Oryza sativa subsp. indica GN=OsI_26158 PE=2 SV=1
Locus_394_Transcript_3/4_Confidence_0.700_Length_2602	tr|B8B6P6|B8B6P6_ORYSI	7e-178	Putative uncharacterized protein OS=Oryza sativa subsp. indica GN=OsI_26158 PE=2 SV=1
Locus_394_Transcript_4/4_Confidence_0.700_Length_2068	tr|B8B6P6|B8B6P6_ORYSI	0	Putative uncharacterized protein OS=Oryza sativa subsp. indica GN=OsI_26158 PE=2 SV=1
Locus_395_Transcript_1/5_Confidence_0.200_Length_1592	tr|B7EU05|B7EU05_ORYSJ	2e-161	cDNA clone:J033117F21, full insert sequence OS=Oryza sativa subsp. japonica PE=2 SV=1
Locus_395_Transcript_2/5_Confidence_0.667_Length_2784	tr|B7EU05|B7EU05_ORYSJ	7e-158	cDNA clone:J033117F21, full insert sequence OS=Oryza sativa subsp. japonica PE=2 SV=1
Locus_395_Transcript_3/5_Confidence_0.733_Length_2860	tr|Q5ZDH7|Q5ZDH7_ORYSJ	5e-157	Os01g0140400 protein OS=Oryza sativa subsp. japonica GN=P0480E02.18-1 PE=2 SV=1
Locus_395_Transcript_4/5_Confidence_0.733_Length_2948	tr|Q5ZDH7|Q5ZDH7_ORYSJ	1e-156	Os01g0140400 protein OS=Oryza sativa subsp. japonica GN=P0480E02.18-1 PE=2 SV=1
Locus_395_Transcript_5/5_Confidence_0.733_Length_2792	tr|Q5ZDH7|Q5ZDH7_ORYSJ	3e-157	Os01g0140400 protein OS=Oryza sativa subsp. japonica GN=P0480E02.18-1 PE=2 SV=1
Locus_396_Transcript_1/7_Confidence_0.333_Length_1124	tr|A3BUG8|A3BUG8_ORYSJ	1e-145	Putative uncharacterized protein OS=Oryza sativa subsp. japonica GN=OsJ_27806 PE=2 SV=1
Locus_396_Transcript_3/7_Confidence_0.333_Length_2383	tr|A3BUG8|A3BUG8_ORYSJ	0	Putative uncharacterized protein OS=Oryza sativa subsp. japonica GN=OsJ_27806 PE=2 SV=1
Locus_396_Transcript_4/7_Confidence_0.381_Length_2548	tr|A3BUG8|A3BUG8_ORYSJ	0	Putative uncharacterized protein OS=Oryza sativa subsp. japonica GN=OsJ_27806 PE=2 SV=1
Locus_396_Transcript_5/7_Confidence_0.381_Length_2498	tr|A3BUG8|A3BUG8_ORYSJ	0	Putative uncharacterized protein OS=Oryza sativa subsp. japonica GN=OsJ_27806 PE=2 SV=1
Locus_396_Transcript_6/7_Confidence_0.571_Length_4368	tr|A3BUG8|A3BUG8_ORYSJ	0	Putative uncharacterized protein OS=Oryza sativa subsp. japonica GN=OsJ_27806 PE=2 SV=1
Locus_396_Transcript_7/7_Confidence_0.381_Length_2521	tr|A3BUG8|A3BUG8_ORYSJ	0	Putative uncharacterized protein OS=Oryza sativa subsp. japonica GN=OsJ_27806 PE=2 SV=1
Locus_397_Transcript_1/6_Confidence_0.688_Length_2991	tr|Q2R351|Q2R351_ORYSJ	0	Respiratory burst oxidase protein D, putative, expressed OS=Oryza sativa subsp. japonica GN=LOC_Os11g33120 PE=4 SV=2
Locus_397_Transcript_2/6_Confidence_0.688_Length_2998	tr|Q2R351|Q2R351_ORYSJ	0	Respiratory burst oxidase protein D, putative, expressed OS=Oryza sativa subsp. japonica GN=LOC_Os11g33120 PE=4 SV=2
Locus_397_Transcript_3/6_Confidence_0.688_Length_2978	tr|Q2R351|Q2R351_ORYSJ	0	Respiratory burst oxidase protein D, putative, expressed OS=Oryza sativa subsp. japonica GN=LOC_Os11g33120 PE=4 SV=2
Locus_397_Transcript_4/6_Confidence_0.375_Length_1326	tr|Q2R351|Q2R351_ORYSJ	2e-101	Respiratory burst oxidase protein D, putative, expressed OS=Oryza sativa subsp. japonica GN=LOC_Os11g33120 PE=4 SV=2
Locus_397_Transcript_5/6_Confidence_0.688_Length_3258	tr|Q2R351|Q2R351_ORYSJ	0	Respiratory burst oxidase protein D, putative, expressed OS=Oryza sativa subsp. japonica GN=LOC_Os11g33120 PE=4 SV=2
Locus_397_Transcript_6/6_Confidence_0.688_Length_2913	tr|Q2R351|Q2R351_ORYSJ	0	Respiratory burst oxidase protein D, putative, expressed OS=Oryza sativa subsp. japonica GN=LOC_Os11g33120 PE=4 SV=2
Locus_398_Transcript_1/10_Confidence_0.458_Length_5200	tr|Q10Q44|Q10Q44_ORYSJ	0	Os03g0210400 protein OS=Oryza sativa subsp. japonica GN=Os03g0210400 PE=4 SV=1
Locus_398_Transcript_2/10_Confidence_0.146_Length_1470	tr|Q10Q44|Q10Q44_ORYSJ	5e-51	Os03g0210400 protein OS=Oryza sativa subsp. japonica GN=Os03g0210400 PE=4 SV=1
Locus_398_Transcript_3/10_Confidence_0.625_Length_5555	tr|Q10Q44|Q10Q44_ORYSJ	7e-112	Os03g0210400 protein OS=Oryza sativa subsp. japonica GN=Os03g0210400 PE=4 SV=1
Locus_398_Transcript_4/10_Confidence_0.625_Length_5681	tr|Q10Q44|Q10Q44_ORYSJ	2e-111	Os03g0210400 protein OS=Oryza sativa subsp. japonica GN=Os03g0210400 PE=4 SV=1
Locus_398_Transcript_5/10_Confidence_0.583_Length_5512	tr|Q10Q44|Q10Q44_ORYSJ	7e-112	Os03g0210400 protein OS=Oryza sativa subsp. japonica GN=Os03g0210400 PE=4 SV=1
Locus_398_Transcript_7/10_Confidence_0.667_Length_6405	tr|Q10Q44|Q10Q44_ORYSJ	3e-111	Os03g0210400 protein OS=Oryza sativa subsp. japonica GN=Os03g0210400 PE=4 SV=1
Locus_398_Transcript_8/10_Confidence_0.625_Length_5732	tr|Q10Q44|Q10Q44_ORYSJ	1e-111	Os03g0210400 protein OS=Oryza sativa subsp. japonica GN=Os03g0210400 PE=4 SV=1
Locus_398_Transcript_9/10_Confidence_0.646_Length_6318	tr|Q10Q44|Q10Q44_ORYSJ	2e-111	Os03g0210400 protein OS=Oryza sativa subsp. japonica GN=Os03g0210400 PE=4 SV=1
Locus_398_Transcript_10/10_Confidence_0.625_Length_5598	tr|Q10Q44|Q10Q44_ORYSJ	8e-112	Os03g0210400 protein OS=Oryza sativa subsp. japonica GN=Os03g0210400 PE=4 SV=1
Locus_399_Transcript_1/2_Confidence_0.750_Length_2408	tr|A2XF89|A2XF89_ORYSI	0	Putative uncharacterized protein OS=Oryza sativa subsp. indica GN=OsI_11032 PE=2 SV=1
Locus_399_Transcript_2/2_Confidence_0.750_Length_2306	tr|A2XF89|A2XF89_ORYSI	0	Putative uncharacterized protein OS=Oryza sativa subsp. indica GN=OsI_11032 PE=2 SV=1
Locus_400_Transcript_2/10_Confidence_0.586_Length_1753	tr|Q2QWM9|Q2QWM9_ORYSJ	1e-110	Os12g0190000 protein OS=Oryza sativa subsp. japonica GN=LOC_Os12g08810 PE=4 SV=1
Locus_400_Transcript_3/10_Confidence_0.414_Length_1373	tr|Q2QWM9|Q2QWM9_ORYSJ	5e-64	Os12g0190000 protein OS=Oryza sativa subsp. japonica GN=LOC_Os12g08810 PE=4 SV=1
Locus_400_Transcript_5/10_Confidence_0.552_Length_1492	tr|Q2QWM9|Q2QWM9_ORYSJ	2e-82	Os12g0190000 protein OS=Oryza sativa subsp. japonica GN=LOC_Os12g08810 PE=4 SV=1
Locus_400_Transcript_6/10_Confidence_0.724_Length_2262	tr|Q2QWM9|Q2QWM9_ORYSJ	1e-112	Os12g0190000 protein OS=Oryza sativa subsp. japonica GN=LOC_Os12g08810 PE=4 SV=1
Locus_400_Transcript_7/10_Confidence_0.621_Length_2273	tr|Q2QWM9|Q2QWM9_ORYSJ	1e-110	Os12g0190000 protein OS=Oryza sativa subsp. japonica GN=LOC_Os12g08810 PE=4 SV=1
Locus_400_Transcript_8/10_Confidence_0.379_Length_1620	tr|Q2QWM9|Q2QWM9_ORYSJ	5e-108	Os12g0190000 protein OS=Oryza sativa subsp. japonica GN=LOC_Os12g08810 PE=4 SV=1
Locus_400_Transcript_9/10_Confidence_0.483_Length_1440	tr|Q2QWM9|Q2QWM9_ORYSJ	1e-76	Os12g0190000 protein OS=Oryza sativa subsp. japonica GN=LOC_Os12g08810 PE=4 SV=1
Locus_400_Transcript_10/10_Confidence_0.690_Length_2131	tr|Q2QWM9|Q2QWM9_ORYSJ	4e-111	Os12g0190000 protein OS=Oryza sativa subsp. japonica GN=LOC_Os12g08810 PE=4 SV=1
Locus_401_Transcript_1/10_Confidence_0.419_Length_3055	tr|Q0IZX5|Q0IZX5_ORYSJ	0	Phospholipase D OS=Oryza sativa subsp. japonica GN=Os09g0543100 PE=2 SV=1
Locus_401_Transcript_2/10_Confidence_0.516_Length_3978	tr|B8BE27|B8BE27_ORYSI	0	Phospholipase D OS=Oryza sativa subsp. indica GN=OsI_32238 PE=3 SV=1
Locus_401_Transcript_3/10_Confidence_0.258_Length_2311	tr|Q0IZX5|Q0IZX5_ORYSJ	0	Phospholipase D OS=Oryza sativa subsp. japonica GN=Os09g0543100 PE=2 SV=1
Locus_401_Transcript_4/10_Confidence_0.065_Length_844	tr|Q8SAG4|Q8SAG4_ORYSA	8e-35	Phospholipase D nu-2 (Fragment) OS=Oryza sativa GN=OsPLDnu2 PE=2 SV=1
Locus_401_Transcript_5/10_Confidence_0.129_Length_1532	tr|Q8SAG4|Q8SAG4_ORYSA	6e-57	Phospholipase D nu-2 (Fragment) OS=Oryza sativa GN=OsPLDnu2 PE=2 SV=1
Locus_401_Transcript_6/10_Confidence_0.548_Length_3722	tr|B8BE27|B8BE27_ORYSI	0	Phospholipase D OS=Oryza sativa subsp. indica GN=OsI_32238 PE=3 SV=1
Locus_401_Transcript_7/10_Confidence_0.323_Length_3072	tr|Q0IZX5|Q0IZX5_ORYSJ	0	Phospholipase D OS=Oryza sativa subsp. japonica GN=Os09g0543100 PE=2 SV=1
Locus_401_Transcript_8/10_Confidence_0.419_Length_3008	tr|Q0IZX5|Q0IZX5_ORYSJ	0	Phospholipase D OS=Oryza sativa subsp. japonica GN=Os09g0543100 PE=2 SV=1
Locus_401_Transcript_9/10_Confidence_0.194_Length_2653	tr|Q0IZX5|Q0IZX5_ORYSJ	0	Phospholipase D OS=Oryza sativa subsp. japonica GN=Os09g0543100 PE=2 SV=1
Locus_401_Transcript_10/10_Confidence_0.419_Length_2971	tr|Q0IZX5|Q0IZX5_ORYSJ	0	Phospholipase D OS=Oryza sativa subsp. japonica GN=Os09g0543100 PE=2 SV=1
Locus_402_Transcript_1/1_Confidence_1.000_Length_1359	tr|A1YQK1|A1YQK1_ORYSJ	0	Malate dehydrogenase OS=Oryza sativa subsp. japonica GN=OsJ_31897 PE=2 SV=1
Locus_403_Transcript_1/3_Confidence_0.714_Length_1864	tr|A2ZM60|A2ZM60_ORYSI	6e-26	Putative uncharacterized protein OS=Oryza sativa subsp. indica GN=OsI_38917 PE=2 SV=1
Locus_403_Transcript_2/3_Confidence_0.714_Length_2095	tr|A3AMZ5|A3AMZ5_ORYSJ	2e-15	Putative uncharacterized protein OS=Oryza sativa subsp. japonica GN=OsJ_12697 PE=2 SV=1
Locus_403_Transcript_3/3_Confidence_0.714_Length_1749	tr|A2ZM60|A2ZM60_ORYSI	2e-35	Putative uncharacterized protein OS=Oryza sativa subsp. indica GN=OsI_38917 PE=2 SV=1
Locus_404_Transcript_1/3_Confidence_0.750_Length_3555	tr|Q69LW4|Q69LW4_ORYSJ	0	Putative phosphoenolpyruvate carboxylase OS=Oryza sativa subsp. japonica GN=OSJNBa0057D11.22 PE=2 SV=1
Locus_404_Transcript_2/3_Confidence_0.250_Length_495	tr|B8BA86|B8BA86_ORYSI	3e-30	Putative uncharacterized protein OS=Oryza sativa subsp. indica GN=OsI_28998 PE=2 SV=1
Locus_404_Transcript_3/3_Confidence_0.750_Length_3445	tr|A2YUJ2|A2YUJ2_ORYSI	0	Putative uncharacterized protein OS=Oryza sativa subsp. indica GN=OsI_28997 PE=2 SV=1
Locus_405_Transcript_1/2_Confidence_0.750_Length_1916	tr|A2YPT8|A2YPT8_ORYSI	2e-11	Putative uncharacterized protein OS=Oryza sativa subsp. indica GN=OsI_27290 PE=2 SV=1
Locus_405_Transcript_2/2_Confidence_0.750_Length_1109	tr|Q8H469|Q8H469_ORYSJ	1e-26	Putative stress-related protein OS=Oryza sativa subsp. japonica GN=P0470D12.125 PE=2 SV=1
Locus_406_Transcript_1/1_Confidence_1.000_Length_1809	tr|Q33B96|Q33B96_ORYSJ	0.0001	F-box domain containing protein, expressed OS=Oryza sativa subsp. japonica GN=LOC_Os10g03850 PE=2 SV=1
Locus_407_Transcript_1/7_Confidence_0.611_Length_3002	tr|Q0J8W3|Q0J8W3_ORYSJ	0	Os04g0684500 protein OS=Oryza sativa subsp. japonica GN=Os04g0684500 PE=2 SV=1
Locus_407_Transcript_2/7_Confidence_0.667_Length_3005	tr|A3AYT1|A3AYT1_ORYSJ	0	Putative uncharacterized protein OS=Oryza sativa subsp. japonica GN=OsJ_16686 PE=4 SV=1
Locus_407_Transcript_3/7_Confidence_0.556_Length_2221	tr|A3AYT1|A3AYT1_ORYSJ	0	Putative uncharacterized protein OS=Oryza sativa subsp. japonica GN=OsJ_16686 PE=4 SV=1
Locus_407_Transcript_4/7_Confidence_0.667_Length_1870	tr|Q0J8W3|Q0J8W3_ORYSJ	5e-146	Os04g0684500 protein OS=Oryza sativa subsp. japonica GN=Os04g0684500 PE=2 SV=1
Locus_407_Transcript_5/7_Confidence_0.667_Length_3150	tr|A3AYT1|A3AYT1_ORYSJ	0	Putative uncharacterized protein OS=Oryza sativa subsp. japonica GN=OsJ_16686 PE=4 SV=1
Locus_407_Transcript_6/7_Confidence_0.667_Length_4167	tr|A3AYT1|A3AYT1_ORYSJ	0	Putative uncharacterized protein OS=Oryza sativa subsp. japonica GN=OsJ_16686 PE=4 SV=1
Locus_407_Transcript_7/7_Confidence_0.667_Length_3013	tr|Q0J8W3|Q0J8W3_ORYSJ	0	Os04g0684500 protein OS=Oryza sativa subsp. japonica GN=Os04g0684500 PE=2 SV=1
Locus_408_Transcript_1/3_Confidence_0.636_Length_1385	tr|A2XB50|A2XB50_ORYSI	1e-120	Putative uncharacterized protein OS=Oryza sativa subsp. indica GN=OsI_09490 PE=2 SV=1
Locus_408_Transcript_2/3_Confidence_0.636_Length_1987	tr|B7EUQ4|B7EUQ4_ORYSJ	4e-86	cDNA clone:J033130D23, full insert sequence OS=Oryza sativa subsp. japonica PE=2 SV=1
Locus_408_Transcript_3/3_Confidence_0.636_Length_1293	tr|A2XB50|A2XB50_ORYSI	6e-156	Putative uncharacterized protein OS=Oryza sativa subsp. indica GN=OsI_09490 PE=2 SV=1
Locus_409_Transcript_1/5_Confidence_0.583_Length_1956	tr|B8B0C6|B8B0C6_ORYSI	0	Putative uncharacterized protein OS=Oryza sativa subsp. indica GN=OsI_22454 PE=2 SV=1
Locus_409_Transcript_2/5_Confidence_0.667_Length_2029	tr|B8B0C6|B8B0C6_ORYSI	0	Putative uncharacterized protein OS=Oryza sativa subsp. indica GN=OsI_22454 PE=2 SV=1
Locus_409_Transcript_3/5_Confidence_0.667_Length_2032	tr|B8B0C6|B8B0C6_ORYSI	0	Putative uncharacterized protein OS=Oryza sativa subsp. indica GN=OsI_22454 PE=2 SV=1
Locus_409_Transcript_4/5_Confidence_0.667_Length_2540	tr|B8B0C6|B8B0C6_ORYSI	1e-105	Putative uncharacterized protein OS=Oryza sativa subsp. indica GN=OsI_22454 PE=2 SV=1
Locus_409_Transcript_5/5_Confidence_0.667_Length_1967	tr|B8B0C6|B8B0C6_ORYSI	0	Putative uncharacterized protein OS=Oryza sativa subsp. indica GN=OsI_22454 PE=2 SV=1
Locus_410_Transcript_1/1_Confidence_1.000_Length_3180	tr|A2XZ61|A2XZ61_ORYSI	0	Putative uncharacterized protein OS=Oryza sativa subsp. indica GN=OsI_17999 PE=2 SV=1
Locus_411_Transcript_1/5_Confidence_0.615_Length_1534	tr|Q0DR06|Q0DR06_ORYSJ	2e-54	Os03g0428800 protein (Fragment) OS=Oryza sativa subsp. japonica GN=Os03g0428800 PE=2 SV=1
Locus_411_Transcript_2/5_Confidence_0.615_Length_1525	tr|Q0DR06|Q0DR06_ORYSJ	2e-53	Os03g0428800 protein (Fragment) OS=Oryza sativa subsp. japonica GN=Os03g0428800 PE=2 SV=1
Locus_411_Transcript_3/5_Confidence_0.615_Length_1713	tr|Q0DR06|Q0DR06_ORYSJ	6e-43	Os03g0428800 protein (Fragment) OS=Oryza sativa subsp. japonica GN=Os03g0428800 PE=2 SV=1
Locus_411_Transcript_4/5_Confidence_0.385_Length_1694	tr|Q0DR06|Q0DR06_ORYSJ	3e-77	Os03g0428800 protein (Fragment) OS=Oryza sativa subsp. japonica GN=Os03g0428800 PE=2 SV=1
Locus_411_Transcript_5/5_Confidence_0.462_Length_1999	tr|Q0DR06|Q0DR06_ORYSJ	4e-76	Os03g0428800 protein (Fragment) OS=Oryza sativa subsp. japonica GN=Os03g0428800 PE=2 SV=1
Locus_412_Transcript_1/1_Confidence_1.000_Length_4322	tr|Q69V60|Q69V60_ORYSJ	0	Os06g0608300 protein OS=Oryza sativa subsp. japonica GN=P0556B08.14 PE=2 SV=1
Locus_413_Transcript_1/1_Confidence_1.000_Length_1238	tr|A2YIS2|A2YIS2_ORYSI	1e-140	Putative uncharacterized protein OS=Oryza sativa subsp. indica GN=OsI_25124 PE=2 SV=1
Locus_414_Transcript_1/3_Confidence_0.250_Length_1120	tr|Q10D00|Q10D00_ORYSJ	2e-96	ATP-dependent RNA helicase OS=Oryza sativa subsp. japonica GN=Os03g0746500 PE=2 SV=1
Locus_414_Transcript_2/3_Confidence_0.750_Length_2552	tr|Q94GP3|Q94GP3_ORYSJ	2e-117	Putative mitochondrial RNA helicase OS=Oryza sativa subsp. japonica GN=OJ1124_H03.19 PE=4 SV=1
Locus_414_Transcript_3/3_Confidence_0.750_Length_2294	tr|Q10D00|Q10D00_ORYSJ	0	ATP-dependent RNA helicase OS=Oryza sativa subsp. japonica GN=Os03g0746500 PE=2 SV=1
Locus_415_Transcript_2/4_Confidence_0.375_Length_1724	tr|Q7F1E4|Q7F1E4_ORYSJ	2e-91	Os08g0526300 protein OS=Oryza sativa subsp. japonica GN=OJ1191_A10.128 PE=4 SV=1
Locus_415_Transcript_3/4_Confidence_0.500_Length_1762	tr|Q7F1E4|Q7F1E4_ORYSJ	2e-91	Os08g0526300 protein OS=Oryza sativa subsp. japonica GN=OJ1191_A10.128 PE=4 SV=1
Locus_415_Transcript_4/4_Confidence_0.500_Length_2087	tr|Q7F1E4|Q7F1E4_ORYSJ	3e-91	Os08g0526300 protein OS=Oryza sativa subsp. japonica GN=OJ1191_A10.128 PE=4 SV=1
Locus_416_Transcript_1/5_Confidence_0.500_Length_1640	tr|A2YFL3|A2YFL3_ORYSI	3e-51	Putative uncharacterized protein OS=Oryza sativa subsp. indica GN=OsI_23896 PE=2 SV=1
Locus_416_Transcript_2/5_Confidence_0.500_Length_1688	tr|A2YFL3|A2YFL3_ORYSI	9e-42	Putative uncharacterized protein OS=Oryza sativa subsp. indica GN=OsI_23896 PE=2 SV=1
Locus_416_Transcript_3/5_Confidence_0.500_Length_1577	tr|A2YFL3|A2YFL3_ORYSI	8e-50	Putative uncharacterized protein OS=Oryza sativa subsp. indica GN=OsI_23896 PE=2 SV=1
Locus_416_Transcript_4/5_Confidence_0.500_Length_1775	tr|A2YFL3|A2YFL3_ORYSI	5e-51	Putative uncharacterized protein OS=Oryza sativa subsp. indica GN=OsI_23896 PE=2 SV=1
Locus_416_Transcript_5/5_Confidence_0.300_Length_1393	tr|A2YFL3|A2YFL3_ORYSI	6e-73	Putative uncharacterized protein OS=Oryza sativa subsp. indica GN=OsI_23896 PE=2 SV=1
Locus_417_Transcript_1/2_Confidence_0.750_Length_1483	tr|A3BYS9|A3BYS9_ORYSJ	7e-42	Putative uncharacterized protein OS=Oryza sativa subsp. japonica GN=OsJ_29349 PE=2 SV=1
Locus_417_Transcript_2/2_Confidence_0.750_Length_774	tr|A3BYS9|A3BYS9_ORYSJ	2e-56	Putative uncharacterized protein OS=Oryza sativa subsp. japonica GN=OsJ_29349 PE=2 SV=1
Locus_420_Transcript_1/10_Confidence_0.517_Length_2189	tr|Q6K7Q7|Q6K7Q7_ORYSJ	0	Os02g0827300 protein OS=Oryza sativa subsp. japonica GN=P0452F04.27 PE=4 SV=1
Locus_420_Transcript_2/10_Confidence_0.517_Length_2189	tr|Q6K7Q7|Q6K7Q7_ORYSJ	0	Os02g0827300 protein OS=Oryza sativa subsp. japonica GN=P0452F04.27 PE=4 SV=1
Locus_420_Transcript_3/10_Confidence_0.448_Length_2243	tr|Q6K7Q7|Q6K7Q7_ORYSJ	0	Os02g0827300 protein OS=Oryza sativa subsp. japonica GN=P0452F04.27 PE=4 SV=1
Locus_420_Transcript_4/10_Confidence_0.517_Length_2189	tr|Q6K7Q7|Q6K7Q7_ORYSJ	0	Os02g0827300 protein OS=Oryza sativa subsp. japonica GN=P0452F04.27 PE=4 SV=1
Locus_420_Transcript_5/10_Confidence_0.517_Length_2155	tr|Q6K7Q7|Q6K7Q7_ORYSJ	0	Os02g0827300 protein OS=Oryza sativa subsp. japonica GN=P0452F04.27 PE=4 SV=1
Locus_420_Transcript_6/10_Confidence_0.517_Length_2133	tr|Q6K7Q7|Q6K7Q7_ORYSJ	0	Os02g0827300 protein OS=Oryza sativa subsp. japonica GN=P0452F04.27 PE=4 SV=1
Locus_420_Transcript_7/10_Confidence_0.517_Length_2155	tr|Q6K7Q7|Q6K7Q7_ORYSJ	0	Os02g0827300 protein OS=Oryza sativa subsp. japonica GN=P0452F04.27 PE=4 SV=1
Locus_420_Transcript_8/10_Confidence_0.483_Length_2103	tr|Q6K7Q7|Q6K7Q7_ORYSJ	0	Os02g0827300 protein OS=Oryza sativa subsp. japonica GN=P0452F04.27 PE=4 SV=1
Locus_420_Transcript_9/10_Confidence_0.483_Length_2155	tr|Q6K7Q7|Q6K7Q7_ORYSJ	0	Os02g0827300 protein OS=Oryza sativa subsp. japonica GN=P0452F04.27 PE=4 SV=1
Locus_420_Transcript_10/10_Confidence_0.517_Length_2155	tr|Q6K7Q7|Q6K7Q7_ORYSJ	0	Os02g0827300 protein OS=Oryza sativa subsp. japonica GN=P0452F04.27 PE=4 SV=1
Locus_422_Transcript_1/1_Confidence_1.000_Length_823	tr|Q8H7V0|Q8H7V0_ORYSJ	2e-68	40S ribosomal protein S17, putative, expressed OS=Oryza sativa subsp. japonica GN=OSJNBb0043C10.11 PE=3 SV=1
Locus_423_Transcript_1/5_Confidence_0.688_Length_2470	tr|B8BNX3|B8BNX3_ORYSI	0	Putative uncharacterized protein OS=Oryza sativa subsp. indica GN=OsI_37233 PE=2 SV=1
Locus_423_Transcript_2/5_Confidence_0.688_Length_2409	tr|B8BNX3|B8BNX3_ORYSI	0	Putative uncharacterized protein OS=Oryza sativa subsp. indica GN=OsI_37233 PE=2 SV=1
Locus_423_Transcript_3/5_Confidence_0.688_Length_2470	tr|B8BNX3|B8BNX3_ORYSI	0	Putative uncharacterized protein OS=Oryza sativa subsp. indica GN=OsI_37233 PE=2 SV=1
Locus_423_Transcript_4/5_Confidence_0.750_Length_2981	tr|B8BIR1|B8BIR1_ORYSI	0	Putative uncharacterized protein OS=Oryza sativa subsp. indica GN=OsI_34875 PE=2 SV=1
Locus_423_Transcript_5/5_Confidence_0.688_Length_2394	tr|B8BIR1|B8BIR1_ORYSI	0	Putative uncharacterized protein OS=Oryza sativa subsp. indica GN=OsI_34875 PE=2 SV=1
Locus_424_Transcript_1/5_Confidence_0.688_Length_3564	tr|Q5Z7G3|Q5Z7G3_ORYSJ	0	Putative poly(A) polymerase OS=Oryza sativa subsp. japonica GN=OSJNBa0090E14.29 PE=2 SV=1
Locus_424_Transcript_2/5_Confidence_0.688_Length_3616	tr|Q5Z7G3|Q5Z7G3_ORYSJ	0	Putative poly(A) polymerase OS=Oryza sativa subsp. japonica GN=OSJNBa0090E14.29 PE=2 SV=1
Locus_424_Transcript_3/5_Confidence_0.688_Length_3637	tr|Q5Z7G3|Q5Z7G3_ORYSJ	0	Putative poly(A) polymerase OS=Oryza sativa subsp. japonica GN=OSJNBa0090E14.29 PE=2 SV=1
Locus_424_Transcript_4/5_Confidence_0.625_Length_3239	tr|C7J4C8|C7J4C8_ORYSJ	0	Os06g0558700 protein OS=Oryza sativa subsp. japonica GN=Os06g0558700 PE=4 SV=1
Locus_424_Transcript_5/5_Confidence_0.688_Length_3475	tr|Q5Z7G3|Q5Z7G3_ORYSJ	0	Putative poly(A) polymerase OS=Oryza sativa subsp. japonica GN=OSJNBa0090E14.29 PE=2 SV=1
Locus_425_Transcript_1/10_Confidence_0.407_Length_2256	tr|Q0J2F7|Q0J2F7_ORYSJ	0	Os09g0347500 protein (Fragment) OS=Oryza sativa subsp. japonica GN=Os09g0347500 PE=2 SV=1
Locus_425_Transcript_3/10_Confidence_0.148_Length_1024	tr|Q6ES90|Q6ES90_ORYSJ	3e-113	Putative Sec61 OS=Oryza sativa subsp. japonica GN=P0512H04.19 PE=2 SV=1
Locus_425_Transcript_4/10_Confidence_0.370_Length_1318	tr|B8BEQ0|B8BEQ0_ORYSI	1e-174	Putative uncharacterized protein OS=Oryza sativa subsp. indica GN=OsI_30997 PE=2 SV=1
Locus_425_Transcript_6/10_Confidence_0.444_Length_2384	tr|Q0J2F7|Q0J2F7_ORYSJ	0	Os09g0347500 protein (Fragment) OS=Oryza sativa subsp. japonica GN=Os09g0347500 PE=2 SV=1
Locus_425_Transcript_7/10_Confidence_0.370_Length_2026	tr|B8BEQ0|B8BEQ0_ORYSI	6e-172	Putative uncharacterized protein OS=Oryza sativa subsp. indica GN=OsI_30997 PE=2 SV=1
Locus_425_Transcript_8/10_Confidence_0.296_Length_1849	tr|B8BEQ0|B8BEQ0_ORYSI	0	Putative uncharacterized protein OS=Oryza sativa subsp. indica GN=OsI_30997 PE=2 SV=1
Locus_425_Transcript_9/10_Confidence_0.111_Length_1424	tr|Q6ES90|Q6ES90_ORYSJ	5e-50	Putative Sec61 OS=Oryza sativa subsp. japonica GN=P0512H04.19 PE=2 SV=1
Locus_425_Transcript_10/10_Confidence_0.370_Length_2236	tr|Q0J2F7|Q0J2F7_ORYSJ	0	Os09g0347500 protein (Fragment) OS=Oryza sativa subsp. japonica GN=Os09g0347500 PE=2 SV=1
Locus_426_Transcript_1/1_Confidence_1.000_Length_2307	tr|Q53JE7|Q53JE7_ORYSJ	3e-110	Sigma-70 region 3, putative OS=Oryza sativa subsp. japonica GN=LOC_Os11g26160 PE=2 SV=1
Locus_427_Transcript_1/3_Confidence_0.400_Length_468	tr|B8BAY9|B8BAY9_ORYSI	3e-07	Putative uncharacterized protein OS=Oryza sativa subsp. indica GN=OsI_27923 PE=2 SV=1
Locus_427_Transcript_2/3_Confidence_0.600_Length_1081	tr|B8BAY9|B8BAY9_ORYSI	2e-74	Putative uncharacterized protein OS=Oryza sativa subsp. indica GN=OsI_27923 PE=2 SV=1
Locus_427_Transcript_3/3_Confidence_0.600_Length_1034	tr|B8BAY9|B8BAY9_ORYSI	7e-74	Putative uncharacterized protein OS=Oryza sativa subsp. indica GN=OsI_27923 PE=2 SV=1
Locus_429_Transcript_1/2_Confidence_0.875_Length_1494	tr|A6N1I6|A6N1I6_ORYSI	9e-51	60S ribosomal protein l35a OS=Oryza sativa subsp. indica PE=2 SV=1
Locus_429_Transcript_2/2_Confidence_0.750_Length_1422	tr|A6N1I6|A6N1I6_ORYSI	3e-55	60S ribosomal protein l35a OS=Oryza sativa subsp. indica PE=2 SV=1
Locus_430_Transcript_1/2_Confidence_0.500_Length_1396	sp|Q6ZLD3|BQMT1_ORYSJ	2e-100	2-methyl-6-phytyl-1,4-hydroquinone methyltransferase 1, chloroplastic OS=Oryza sativa subsp. japonica GN=ARSM2 PE=2 SV=1
Locus_430_Transcript_2/2_Confidence_0.750_Length_1593	sp|Q6ZLD3|BQMT1_ORYSJ	4e-175	2-methyl-6-phytyl-1,4-hydroquinone methyltransferase 1, chloroplastic OS=Oryza sativa subsp. japonica GN=ARSM2 PE=2 SV=1
Locus_431_Transcript_1/2_Confidence_0.800_Length_3121	tr|B9G672|B9G672_ORYSJ	0	Putative uncharacterized protein OS=Oryza sativa subsp. japonica GN=OsJ_31861 PE=4 SV=1
Locus_431_Transcript_2/2_Confidence_0.800_Length_3117	tr|B9G672|B9G672_ORYSJ	0	Putative uncharacterized protein OS=Oryza sativa subsp. japonica GN=OsJ_31861 PE=4 SV=1
Locus_432_Transcript_1/7_Confidence_0.462_Length_1888	tr|B0FFP0|B0FFP0_ORYSJ	1e-51	Chloroplast 23 kDa polypeptide of photosystem II (Fragment) OS=Oryza sativa subsp. japonica PE=2 SV=1
Locus_432_Transcript_2/7_Confidence_0.154_Length_1314	tr|B9EW06|B9EW06_ORYSJ	1e-50	Uncharacterized protein OS=Oryza sativa subsp. japonica GN=OsJ_04632 PE=2 SV=1
Locus_432_Transcript_3/7_Confidence_0.231_Length_1107	tr|O22536|O22536_ORYSA	1e-22	23kDa polypeptide of photosystem II OS=Oryza sativa PE=2 SV=1
Locus_432_Transcript_4/7_Confidence_0.538_Length_3104	tr|B0FFP0|B0FFP0_ORYSJ	2e-50	Chloroplast 23 kDa polypeptide of photosystem II (Fragment) OS=Oryza sativa subsp. japonica PE=2 SV=1
Locus_432_Transcript_5/7_Confidence_0.154_Length_1680	tr|O22536|O22536_ORYSA	9e-22	23kDa polypeptide of photosystem II OS=Oryza sativa PE=2 SV=1
Locus_432_Transcript_6/7_Confidence_0.538_Length_2757	tr|O22536|O22536_ORYSA	2e-54	23kDa polypeptide of photosystem II OS=Oryza sativa PE=2 SV=1
Locus_432_Transcript_7/7_Confidence_0.538_Length_2660	tr|B0FFP0|B0FFP0_ORYSJ	8e-51	Chloroplast 23 kDa polypeptide of photosystem II (Fragment) OS=Oryza sativa subsp. japonica PE=2 SV=1
Locus_434_Transcript_1/5_Confidence_0.583_Length_2720	tr|Q1KMT9|Q1KMT9_ORYSJ	2e-19	Putative stress resistance-related protein OS=Oryza sativa subsp. japonica PE=2 SV=1
Locus_434_Transcript_2/5_Confidence_0.667_Length_2729	tr|Q1KMT9|Q1KMT9_ORYSJ	2e-19	Putative stress resistance-related protein OS=Oryza sativa subsp. japonica PE=2 SV=1
Locus_434_Transcript_3/5_Confidence_0.583_Length_2622	tr|Q1KMT9|Q1KMT9_ORYSJ	5e-20	Putative stress resistance-related protein OS=Oryza sativa subsp. japonica PE=2 SV=1
Locus_434_Transcript_4/5_Confidence_0.667_Length_2990	tr|Q1KMT9|Q1KMT9_ORYSJ	7e-20	Putative stress resistance-related protein OS=Oryza sativa subsp. japonica PE=2 SV=1
Locus_434_Transcript_5/5_Confidence_0.333_Length_2299	tr|Q1KMT9|Q1KMT9_ORYSJ	7e-41	Putative stress resistance-related protein OS=Oryza sativa subsp. japonica PE=2 SV=1
Locus_435_Transcript_1/3_Confidence_0.500_Length_892	tr|A2XAZ0|A2XAZ0_ORYSI	1e-29	Putative uncharacterized protein OS=Oryza sativa subsp. indica GN=OsI_09422 PE=2 SV=1
Locus_435_Transcript_2/3_Confidence_0.750_Length_1480	tr|Q6K6C4|Q6K6C4_ORYSJ	1e-77	Os02g0815200 protein OS=Oryza sativa subsp. japonica GN=P0643F09.1 PE=2 SV=1
Locus_435_Transcript_3/3_Confidence_0.750_Length_1414	tr|Q6K6C4|Q6K6C4_ORYSJ	6e-82	Os02g0815200 protein OS=Oryza sativa subsp. japonica GN=P0643F09.1 PE=2 SV=1
Locus_436_Transcript_1/7_Confidence_0.250_Length_963	tr|A6MZQ1|A6MZQ1_ORYSI	7e-47	Triosephosphate isomerase (Fragment) OS=Oryza sativa subsp. indica PE=2 SV=1
Locus_436_Transcript_2/7_Confidence_0.188_Length_227	tr|A6MZP5|A6MZP5_ORYSI	9e-08	Triosephosphate isomerase OS=Oryza sativa subsp. indica PE=2 SV=1
Locus_436_Transcript_3/7_Confidence_0.250_Length_1709	tr|E0X6V4|E0X6V4_ORYSJ	3e-49	Triosephosphate isomerase OS=Oryza sativa subsp. japonica PE=2 SV=1
Locus_436_Transcript_4/7_Confidence_0.312_Length_1644	tr|A6MZQ1|A6MZQ1_ORYSI	4e-45	Triosephosphate isomerase (Fragment) OS=Oryza sativa subsp. indica PE=2 SV=1
Locus_436_Transcript_5/7_Confidence_0.375_Length_951	tr|A6MZQ1|A6MZQ1_ORYSI	5e-47	Triosephosphate isomerase (Fragment) OS=Oryza sativa subsp. indica PE=2 SV=1
Locus_436_Transcript_6/7_Confidence_0.312_Length_1506	tr|E0X6V4|E0X6V4_ORYSJ	6e-51	Triosephosphate isomerase OS=Oryza sativa subsp. japonica PE=2 SV=1
Locus_436_Transcript_7/7_Confidence_0.188_Length_1266	tr|E0X6V4|E0X6V4_ORYSJ	3e-97	Triosephosphate isomerase OS=Oryza sativa subsp. japonica PE=2 SV=1
Locus_437_Transcript_1/2_Confidence_0.833_Length_869	sp|B8AFI8|OEP21_ORYSI	4e-06	Outer envelope pore protein 21, chloroplastic OS=Oryza sativa subsp. indica GN=OEP21 PE=2 SV=1
Locus_437_Transcript_2/2_Confidence_0.500_Length_535	sp|B8AFI8|OEP21_ORYSI	4e-18	Outer envelope pore protein 21, chloroplastic OS=Oryza sativa subsp. indica GN=OEP21 PE=2 SV=1
Locus_438_Transcript_2/9_Confidence_0.579_Length_5622	tr|A2YRB3|A2YRB3_ORYSI	3e-53	Putative uncharacterized protein OS=Oryza sativa subsp. indica GN=OsI_27843 PE=2 SV=1
Locus_438_Transcript_3/9_Confidence_0.579_Length_5634	tr|A2YRB3|A2YRB3_ORYSI	3e-53	Putative uncharacterized protein OS=Oryza sativa subsp. indica GN=OsI_27843 PE=2 SV=1
Locus_438_Transcript_4/9_Confidence_0.105_Length_2890	tr|Q2QNI0|Q2QNI0_ORYSJ	3e-44	NB-ARC domain containing protein, expressed OS=Oryza sativa subsp. japonica GN=LOC_Os12g37740 PE=4 SV=1
[truncated: 54,755 more rows]
