# Supplementary material for: De novo sequencing and comparative analysis of holy and sweet basil transcriptomes
Source: BMC Genomics. 2014 Jul 12;15(1):588. doi: 10.1186/1471-2164-15-588 (PMC4125705; doi:10.1186/1471-2164-15-588)
Supplement: Supplementary file 10 — Additional file 10: Details of SNPs analysis from the transcripts of O. sanctum and O. basilicum. (XLSX 13 KB) [file 12864_2014_6319_MOESM10_ESM.xlsx]

## Sheet: Sheet1
Additional file 7: List of chemicals in the leaf tissues of O. sanctum/ tenuiflorum and O. basilicum as displayed in the Dr. Duke’s Phytochemical and Ethnobotanical database.
O. sanctum/ tenuiflorum		O. basilicum
Chemical	Part	Chemical	Part
CARVACROL	Leaf	1,8-CINEOL	Leaf
LINALOL	Leaf	BETA-CAROTENE	Leaf
BETA-CAROTENE	Leaf	LINALOOL	Leaf
CINEOLE	Leaf	OLEANOLIC-ACID	Leaf
(+)-DELTA-CADINENE	Leaf	URSOLIC-ACID	Leaf
(-)-LINALOOL	Leaf	URSOLIC-ACID-II	Leaf
(-)-TRANS-CARYOPHYLLENE	Leaf	3-OCTANONE	Leaf
1,8-CINEOLE	Leaf	BETA-SITOSTEROL	Leaf
BETA-CARYOPHYLLENE	Leaf	GERANYL-ACETATE	Leaf
BORNEOL	Leaf	SAMBULENE	Leaf
CINEOLE	Leaf	SESQUITHUJENE	Leaf
GAMMA-SELINENE	Leaf	STIGMASTEROL	Leaf
LIMONENE	Leaf	TERPINENE	Leaf
MYRCENE	Leaf	THYMOL	Leaf
OLEANOLIC-ACID	Leaf	ANTHOCYANINS	Leaf
URSOLIC-ACID	Leaf	CAFFEIC-ACID	Leaf
(1S)-ALPHA-PINENE	Leaf	ESTRAGOLE	Leaf
(E)-ANETHOLE	Leaf	EUGENOL	Leaf
(Z)-ALPHA-BISABOLENE	Leaf	P-COUMARIC-ACID	Leaf
ALPHA-HUMULENE	Leaf	AESCULETIN	Leaf
ALPHA-PINENE	Leaf	AESCULIN	Leaf
BETA-BISABOLENE	Leaf	CAFFEIC-ACID-N-BUTYL-ESTER	Leaf
BETA-CAROTENE	Leaf	CAMPESTEROL	Leaf
BETA-ELEMENE	Leaf	CINNAMIC-ACID-METHYL-ESTER	Leaf
BETA-PINENE	Leaf	ERIODICTYOL	Leaf
CAMPHENE	Leaf	ERIODICTYOL-7-O-BETA-D-GLUCOSIDE	Leaf
CAMPHOR	Leaf	ERIODICTYOL-7-O-GLUCOSIDE	Leaf
CARNOSIC-ACID	Leaf	ESCULETIN	Leaf
CARVACROL	Leaf	ESCULIN	Leaf
CARYOPHYLLENE-OXIDE	Leaf	HYDROXY-BENZOIC-ACID-4-BETA-D-GLUCOSIDE	Leaf
EUCALYPTOL	Leaf	ISOQUERCITRIN	Leaf
NEROL	Leaf	KAEMPFEROL	Leaf
TERPINEN-4-OL	Leaf	KAEMPFEROL-3-O-BETA-D-RUTINOSIDE	Leaf
TERPINOLENE	Leaf	KAEMPFEROL-GLYCOSIDE	Leaf
EUGENOL-METHYL-ETHER	Leaf	QUERCETIN	Leaf
GLYCOSIDES	Leaf	QUERCETIN-3-O-DIGLUCOSIDE	Leaf
EUGENOL	Leaf	QUERCETIN-GLYCOSIDE	Leaf
METHYL-CHAVICOL	Leaf	RUTIN	Leaf
METHYL-EUGENOL	Leaf	VANILLIC-ACID-4-BETA-D-GLUCOSIDE	Leaf
ROSMARINIC-ACID	Leaf	VICENIN-2	Leaf
APIGENIN	Leaf	XANTHOMICROL	Leaf
APIGENIN-7-O-BETA-D-GLUCOPYRANOSIDE	Leaf
APIGENIN-7-O-BETA-D-GLUCURONIC-ACID	Leaf
APIGENIN-7-O-BETA-D-GLUCURONIC-ACID-6''-METHYL-ESTER	Leaf
APIGENIN-7-O-GLUCURONIDE	Leaf
CHAVIBETOL	Leaf
CIRSILINEOL	Leaf
CIRSIMARITRIN	Leaf
EUGENOL-METHYL-ETHER	Leaf
GLYCOSIDES	Leaf
ISOTHYMONIN	Leaf
ISOTHYMUSIN	Leaf
LUTEOLIN	Leaf
LUTEOLIN-5-O-BETA-D-GLUCOPYRANOSIDE	Leaf
LUTEOLIN-7-O-BETA-D-GLUCOPYRANOSIDE	Leaf
LUTEOLIN-7-O-BETA-D-GLUCURONIC-ACID-6''-METHYL-ESTER	Leaf
LUTEOLIN-7-O-GLUCURONIDE	Leaf
MOLLUDISTIN	Leaf
OCIMARIN	Leaf
OCIMUMOSIDE-A	Leaf
OCIMUMOSIDE-B	Leaf
ORIENTIN	Leaf
SINAPIC-ACID	Leaf
EUGENOL	Leaf
