# Supplementary material for: De novo sequencing and comparative analysis of holy and sweet basil transcriptomes
Source: BMC Genomics. 2014 Jul 12;15(1):588. doi: 10.1186/1471-2164-15-588 (PMC4125705; doi:10.1186/1471-2164-15-588)
Supplement: Supplementary file 11 — Additional file 11: List of primers used in Real-Time PCR. (XLSX 3 MB) [file 12864_2014_6319_MOESM11_ESM.xlsx]

## Sheet: Sheet1
Additional file 8: Details of SSRs analysis from the transcripts of O. sanctum and O. basilicum.
O. sanctum							O. basilicum
Transcript ID	SSR nr.	SSR type	SSR	size	start	end	Transcript ID	SSR nr.	SSR type	SSR	size	start	end
Locus_148_Transcript_8/11_Confidence_0.465_Length_8321	4	c	(AT)13gttatatctatgtatgaataatatcacacttactaattatttcaa(AC)6	83	6911	6993	Locus_114_Transcript_4/7_Confidence_0.640_Length_2058	1	c	(TTA)8tttcaccaagcaaata(T)12gccttttgttgtttcccagttcaactgtcgtccacacgcaacaattaactgctgccactcctgtcttcccagattcttggagttgaattccgcatca(GT)9	167	19	185
Locus_232_Transcript_1/1_Confidence_1.000_Length_1420	1	c	(T)11c(T)11	23	1266	1288	Locus_195_Transcript_9/10_Confidence_0.196_Length_1394	2	c	(CGA)6tttcgacgaggatgacgatgagttcgacgagaacgccataaaaaacgtgaagaaaggtcacg(AGC)5	95	150	244
Locus_351_Transcript_5/10_Confidence_0.067_Length_582	1	c	(GA)6gggggagagg(GA)8	38	30	67	Locus_352_Transcript_7/10_Confidence_0.500_Length_2253	5	c	(A)22caaa(T)11	37	1530	1566
Locus_400_Transcript_7/10_Confidence_0.621_Length_2273	1	c	(TC)9aaacacacagatgatccctaatattcatttccagagctcaatttcaattcaaagccgggatttgttgtgtgttt(GA)9	110	19	128	Locus_424_Transcript_1/6_Confidence_0.688_Length_891	1	c	(T)11aaatcttgatttgcattttgagcaatgatgaagataattgttc(A)41	95	797	891
Locus_497_Transcript_6/9_Confidence_0.538_Length_2712	1	c	(CA)11at(TA)14	52	2567	2618	Locus_512_Transcript_5/12_Confidence_0.161_Length_432	1	c	(TG)8tatat(AC)8aaaagtgcagaagaactatgcaatggagtttggttttcttttattttgtggagcatatgctgtacattcttt(TG)6	121	213	333
Locus_606_Transcript_1/10_Confidence_0.667_Length_3379	1	c	(A)10tatggcttcattttaatacgtgcacgcactcgataaaggcaagtgaaccctttatatattcatggtttggatcacgctttcagt(TC)7	108	2140	2247	Locus_591_Transcript_4/11_Confidence_0.261_Length_1610	1	c	(A)17gtagaaaaggatgttcggaatcgataaatccggtgaagtcgcgtggctgggtaggctactgtgtttgaagattaaaggagtggaccacctctc(CTT)7	131	1451	1581
Locus_606_Transcript_3/10_Confidence_0.704_Length_3394	1	c	(A)10tatggcttcattttaatacgtgcacgcactcgataaaggcaagtgaaccctttatatattcatggtttggatcacgctttcagt(TC)7	108	2155	2262	Locus_591_Transcript_6/11_Confidence_0.283_Length_1978	1	c	(A)17gtagaaaaggatgttcggaatcgataaatccggtgaagtcgcgtggctgggtaggctactgtgtttgaagattaaaggagtggaccacctctc(CTT)7	131	1819	1949
Locus_606_Transcript_4/10_Confidence_0.667_Length_3286	1	c	(A)10tatggcttcattttaatacgtgcacgcactcgataaaggcaagtgaaccctttatatattcatggtttggatcacgctttcagt(TC)7	108	2047	2154	Locus_591_Transcript_7/11_Confidence_0.217_Length_1722	1	c	(A)17gtagaaaaggatgttcggaatcgataaatccggtgaagtcgcgtggctgggtaggctactgtgtttgaagattaaaggagtggaccacctctc(CTT)7	131	1563	1693
Locus_606_Transcript_5/10_Confidence_0.593_Length_3362	1	c	(A)10tatggcttcattttaatacgtgcacgcactcgataaaggcaagtgaaccctttatatattcatggtttggatcacgctttcagt(TC)7	108	2123	2230	Locus_591_Transcript_10/11_Confidence_0.217_Length_1767	1	c	(A)17gtagaaaaggatgttcggaatcgataaatccggtgaagtcgcgtggctgggtaggctactgtgtttgaagattaaaggagtggaccacctctc(CTT)7	131	1608	1738
Locus_606_Transcript_8/10_Confidence_0.630_Length_3526	1	c	(A)10tatggcttcattttaatacgtgcacgcactcgataaaggcaagtgaaccctttatatattcatggtttggatcacgctttcagt(TC)7	108	2287	2394	Locus_591_Transcript_11/11_Confidence_0.239_Length_1678	1	c	(A)17gtagaaaaggatgttcggaatcgataaatccggtgaagtcgcgtggctgggtaggctactgtgtttgaagattaaaggagtggaccacctctc(CTT)7	131	1519	1649
Locus_727_Transcript_7/10_Confidence_0.125_Length_774	1	c	(TC)6tt(TC)18	50	725	774	Locus_674_Transcript_5/8_Confidence_0.632_Length_2219	1	c	(AC)6(GA)13	38	1735	1772
Locus_731_Transcript_3/3_Confidence_0.600_Length_2319	1	c	(TC)7aaaacttcttcaatctcgaatccgtgttcacacccacaactttttcctatctctctcatccatcgcatttatatatt(TA)8	107	85	191	Locus_682_Transcript_13/27_Confidence_1.000_Length_297	1	c	(TA)9(GA)6	30	27	56
Locus_849_Transcript_2/3_Confidence_0.714_Length_3647	2	c	(TTC)7attgattagcttttaattattttagtccattttttcgtattttggagctcgagctgtttcagaaatggggattcac(AG)8	113	661	773	Locus_812_Transcript_2/11_Confidence_0.651_Length_2745	1	c	(TC)7c(CT)14	43	31	73
Locus_885_Transcript_1/1_Confidence_1.000_Length_1726	1	c	(T)11ggtctttcggagaggagagataatgagagcctggatttgtgtcggatttttctttttc(T)16	85	1633	1717	Locus_835_Transcript_6/10_Confidence_0.667_Length_2739	2	c	(CT)15ttct(CA)10	54	1180	1233
Locus_921_Transcript_4/5_Confidence_0.600_Length_2720	2	c	(T)10cttgtcaatattgtatgcttttgttttgtattttatgtttaaaagg(A)11ggcatgtttgtgtcggttctttgttgttttatatttat(A)10	115	2572	2686	Locus_846_Transcript_38/43_Confidence_0.259_Length_4791	2	c	(TA)6a(AT)7	27	2683	2709
Locus_1027_Transcript_4/10_Confidence_0.298_Length_3585	1	c	(CT)15(CA)8	46	172	217	Locus_966_Transcript_31/58_Confidence_1.000_Length_367	1	c	(TTA)7tg(ATT)5	38	9	46
Locus_1198_Transcript_10/16_Confidence_0.124_Length_2487	3	c	(T)13ccaaatcacaaacacacgcatatatgcgtgcacaggtatgacacatacatata(TG)14	94	2071	2164	Locus_1100_Transcript_1/5_Confidence_0.692_Length_768	1	c	(A)10gaacaaaaacagatatagtagtgagacaatttttttatgttaagc(A)15	70	261	330
Locus_1198_Transcript_12/16_Confidence_0.239_Length_7977	1	c	(AT)7(AC)8	30	1358	1387	Locus_1100_Transcript_4/5_Confidence_0.692_Length_768	1	c	(A)10gaacaaaaacagatatagtagtgagacaatttttttatgttaagc(A)15	70	261	330
Locus_1485_Transcript_2/7_Confidence_0.263_Length_1049	1	c	(T)18gagaagaagag(GAA)5	44	418	461	Locus_1375_Transcript_7/11_Confidence_0.231_Length_1733	1	c	(T)10gggtttgtgatatgtgtttttatatggatacaatggttgaaaaatgataacttttttctg(T)12	82	1638	1719
Locus_1485_Transcript_4/7_Confidence_0.632_Length_2127	1	c	(T)18gagaagaagag(GAA)5	44	418	461	Locus_1375_Transcript_9/11_Confidence_0.192_Length_1731	1	c	(T)10gggtttgtgatatgtgtttttatatggatacaatggttgaaaaatgataacttttttctg(T)12	82	1636	1717
Locus_1485_Transcript_5/7_Confidence_0.421_Length_2108	1	c	(T)18gagaagaagag(GAA)5	44	418	461	Locus_1375_Transcript_10/11_Confidence_0.212_Length_1741	1	c	(T)10gggtttgtgatatgtgtttttatatggatacaatggttgaaaaatgataacttttttctg(T)12	82	1646	1727
Locus_1485_Transcript_6/7_Confidence_0.632_Length_2648	1	c	(T)18gagaagaagag(GAA)5	44	418	461	Locus_1375_Transcript_11/11_Confidence_0.212_Length_1741	1	c	(T)10gggtttgtgatatgtgtttttatatggatacaatggttgaaaaatgataacttttttctg(T)12	82	1646	1727
Locus_1763_Transcript_1/5_Confidence_0.733_Length_1244	1	c	(A)12gaaattgattgccattctttaaaaacaactaaaccataaaaaagattcaacttttacgattcccagtccaagaattt(CTC)8	113	20	132	Locus_1625_Transcript_4/6_Confidence_0.643_Length_2018	1	c	(ATGT)5atacact(CTG)9	54	251	304
Locus_1941_Transcript_3/5_Confidence_0.692_Length_3889	1	c	(CT)11gctgtaaagtgtaaactaacgttcaaacactctggtttcatagagacttagaagtgttactttaaccattcttcaactctacataaaaaaaaaggtt(A)10	129	42	170	Locus_1794_Transcript_1/3_Confidence_0.400_Length_382	1	c	(A)10tatacaaaaacaaataactgttcaattataaattag(A)15gtatatggaagctgagctttcgtgtactatctatcgtaacttattatcctttgatgaaccaatcaatctaaaactgtatcaaacttcctatcataat(A)15	173	69	241
Locus_2379_Transcript_4/4_Confidence_0.727_Length_2214	1	c	(A)11tcattttgaattttctcaatgcccatcgagggccaaacaaacagcctttttactcatgtttgttac(AT)16	109	1374	1482	Locus_2232_Transcript_4/9_Confidence_0.500_Length_1038	1	c	(AT)6catatatgtatatgtgtttcatcaaccacttctccatttcctagcttagtt(TA)8	79	713	791
Locus_2449_Transcript_1/6_Confidence_0.706_Length_2908	1	c	(A)12catcaaatcttggagcacagcagatcaaacccgttctcagtctggaattatcacatgatttgaagtttggaatcagtgacacagctccaagctctgtc(T)10	120	2517	2636	Locus_2273_Transcript_4/5_Confidence_0.800_Length_2326	1	c	(T)10(A)10	20	2083	2102
Locus_2449_Transcript_2/6_Confidence_0.706_Length_2986	1	c	(A)12catcaaatcttggagcacagcagatcaaaccacgttctcagtctggaattatcacatgatttgaagtttggaatcagtgacacagctccaagctctgtc(T)10	121	2594	2714	Locus_2273_Transcript_5/5_Confidence_0.800_Length_2326	1	c	(T)10(A)10	20	2083	2102
Locus_2723_Transcript_9/10_Confidence_0.538_Length_1480	1	c	(T)13cctttttgtttaacatgacttcaattctagagctgaatattttgtgcttgttttgtc(T)11	81	1385	1465	Locus_2518_Transcript_11/12_Confidence_0.463_Length_2411	1	c	(T)12aattcaggaagaggaattttagagt(CAG)8	61	2139	2199
Locus_3125_Transcript_1/1_Confidence_1.000_Length_989	2	c	(TA)10(TG)11cgc(GT)8	61	875	935	Locus_2910_Transcript_6/10_Confidence_0.500_Length_1288	1	c	(A)10taaaaatagaatacattgcatttacaattaaagtcacataaacaaccttcatatctatacaatttaagcagcaacatctctcaaactgccaagaatctg(T)11	120	89	208
Locus_3611_Transcript_2/3_Confidence_0.667_Length_1555	2	c	(GCC)5tttgtgactggttttcatctgattgaacaa(CTG)5	60	455	514	Locus_3340_Transcript_3/10_Confidence_0.406_Length_1852	1	c	(TGG)6(AGG)6	36	1770	1805
Locus_3611_Transcript_3/3_Confidence_0.667_Length_1479	2	c	(GCC)5tttgtgactggttttcatctgattgaacaa(CTG)5	60	455	514	Locus_3340_Transcript_10/10_Confidence_0.406_Length_1930	1	c	(GGT)5ggaga(AGG)5	35	1764	1798
Locus_4195_Transcript_1/2_Confidence_0.800_Length_3224	2	c	(AG)6gcagagaatacgtgagagagaa(AG)10	54	2413	2466	Locus_3846_Transcript_5/9_Confidence_0.400_Length_2916	1	c	(TG)10(AG)7	34	2882	2915
Locus_4195_Transcript_2/2_Confidence_0.800_Length_3138	2	c	(AG)6gcagagaatacgtgagagagaa(AG)10	54	2327	2380	Locus_3846_Transcript_8/9_Confidence_0.500_Length_2960	1	c	(TG)10(AG)7	34	2926	2959
Locus_4359_Transcript_4/8_Confidence_0.471_Length_1296	1	c	(CT)9(AT)9	36	1081	1116	Locus_4005_Transcript_7/10_Confidence_0.207_Length_601	1	c	(AC)6cccatta(AC)6	31	43	73
Locus_4359_Transcript_5/8_Confidence_0.471_Length_1097	1	c	(CT)9(AT)9	36	882	917	Locus_4005_Transcript_8/10_Confidence_0.138_Length_347	1	c	(AC)6cccatta(AC)6	31	43	73
Locus_4359_Transcript_7/8_Confidence_0.471_Length_1029	1	c	(CT)9(AT)9	36	814	849	Locus_4005_Transcript_9/10_Confidence_0.241_Length_970	1	c	(AC)6cccatta(AC)6	31	43	73
Locus_4484_Transcript_2/3_Confidence_0.667_Length_2381	1	c	(T)11ggtacaaacaaaacgactaattaagtagctgatgtggacccatagcaatggtagctcggacaagatgctatatacgtgggcg(TA)8	109	1614	1722	Locus_4172_Transcript_3/9_Confidence_0.636_Length_1224	2	c	(AC)7(AG)18	50	967	1016
Locus_4696_Transcript_6/13_Confidence_0.127_Length_1330	1	c	(TG)9(AG)9	36	115	150	Locus_4398_Transcript_2/6_Confidence_0.688_Length_1628	1	c	(T)10ctttcca(T)11	28	17	44
Locus_4794_Transcript_1/1_Confidence_1.000_Length_2387	1	c	(AG)6tgtgtgtactgtgaagtgagtgaggagggaagaggaggagggaatatgattatggacggattttctcttgttttgaaaatttttga(CT)6	110	2233	2342	Locus_4470_Transcript_8/9_Confidence_0.250_Length_1984	1	c	(T)10cttttttc(T)14	32	1910	1941
Locus_4902_Transcript_1/1_Confidence_1.000_Length_745	1	c	(CTC)5cctctttttgcttttatccgaggttttggcttctgtcttgttagttacaaatggacttattct(CTC)8	102	358	459	Locus_4558_Transcript_9/16_Confidence_0.211_Length_1514	1	c	(AC)7(AT)7agc(GA)9	49	85	133
Locus_4902_Transcript_1/1_Confidence_1.000_Length_745	2	c	(TTC)7cctttttgggtgcatgatccatgaagatacgacagatattcgctgcatcaaggagttttctttgtatctatggtttaactcatcttttacatttc(T)12	128	618	745	Locus_4558_Transcript_10/16_Confidence_0.237_Length_1513	1	c	(AC)7(AT)7agc(GA)9	49	85	133
Locus_4904_Transcript_1/2_Confidence_0.667_Length_1325	1	c	(GA)6taattctgcaaccgactcttctttctcctctttttttttctttcccttcattaattgggctt(TA)8cacagcagtgtttatattggcggccactt(TC)8	135	253	387	Locus_4558_Transcript_13/16_Confidence_0.368_Length_1291	1	c	(AC)7(AT)7agc(GA)9	49	85	133
Locus_4904_Transcript_2/2_Confidence_0.667_Length_1325	1	c	(GA)6taattctgcaaccgactcttctttctcctctttttttttctttcccttcattaattgggctt(TA)8cacagcagtgtttatattggcggccactt(TC)8	135	253	387	Locus_4558_Transcript_15/16_Confidence_0.184_Length_1234	1	c	(AC)7(AT)7agc(GA)9	49	85	133
Locus_4909_Transcript_5/6_Confidence_0.700_Length_3855	1	c	(C)13(A)15	28	1723	1750	Locus_4584_Transcript_3/9_Confidence_0.680_Length_1809	1	c	(GA)6a(AG)7	27	437	463
Locus_5189_Transcript_6/7_Confidence_0.600_Length_3725	1	c	(CTC)5(TTC)5(CT)7	44	64	107	Locus_4847_Transcript_7/8_Confidence_0.591_Length_1049	1	c	(GAA)6aacagttcaccaaaagaaggaaaagaaacacacacacaatcagcagcaataatcatcaatctgatcaaactagtttcg(A)10	106	344	449
Locus_5515_Transcript_1/1_Confidence_1.000_Length_3069	1	c	(CT)8ccatggatatata(TG)6	41	3026	3066	Locus_5038_Transcript_9/10_Confidence_0.629_Length_3658	1	c	(TTC)5acgatctgccccatcttttccaatattcttcaagctctggctcctctctgtctgctgattttctctctctagagaaaaagacaa(TC)6	111	3401	3511
Locus_5596_Transcript_1/6_Confidence_0.333_Length_1011	2	c	(A)10gtgaatttgctatattttcgaaatgcgtatgtgatttttagtttctagtgattggatgattgcattatagacgcttatttcatcgattttattg(T)13	117	153	269	Locus_5093_Transcript_3/3_Confidence_0.667_Length_1573	1	c	(CCA)5ct(CGG)5	32	510	541
Locus_5702_Transcript_1/2_Confidence_0.600_Length_1207	1	c	(T)11gtggggttcttttttttcttcgtgggttttgattccatggctgctggtgcagaggtgtctggtgagggtgg(TGT)5	97	329	425	Locus_5176_Transcript_6/14_Confidence_0.306_Length_1684	1	c	(TCA)6(TTA)7	39	1213	1251
Locus_5702_Transcript_2/2_Confidence_0.900_Length_1675	1	c	(T)11gtggggttcttttttttcttcgtgggttttgattccatggctgctggtgcagaggtgtctggtgagggtgg(TGT)5	97	329	425	Locus_5176_Transcript_8/14_Confidence_0.306_Length_1684	1	c	(TCA)6(TTA)7	39	1213	1251
Locus_5735_Transcript_1/10_Confidence_0.379_Length_1482	1	c	(T)17g(T)16	34	1189	1222	Locus_5219_Transcript_2/9_Confidence_0.348_Length_1865	1	c	(TCC)5tcttcctcaacctcctcttcaacttcttcctcttcttcctcctcttcctcttctacttcttcctctacttcttcatactcaa(CTT)6	115	1405	1519
Locus_6023_Transcript_1/1_Confidence_1.000_Length_1738	1	c	(AG)11aatatgtgtggatcaagtttatggtgtggttgaacgtgaatgaagctggagagaacagaattgaagattga(AG)6	105	1633	1737	Locus_5487_Transcript_1/2_Confidence_0.714_Length_1364	1	c	(CTT)5ccttc(T)10c(T)11	42	1308	1349
Locus_6030_Transcript_1/1_Confidence_1.000_Length_1755	1	c	(A)10tgtttgtgcttgtacaactgaaacaaactgtgtgaatctataaacattgttcag(A)10	74	83	156	Locus_5487_Transcript_2/2_Confidence_0.857_Length_1364	1	c	(CTT)5ccttc(T)10c(T)11	42	1308	1349
Locus_6636_Transcript_6/10_Confidence_0.286_Length_3256	1	c	(AC)6(AT)7gtgtgtg(TA)7	47	2783	2829	Locus_5912_Transcript_2/11_Confidence_0.452_Length_1766	1	c	(CT)7tgatattttctgttgccagggtattatacccccttttggcaccactta(T)21	83	1475	1557
Locus_6636_Transcript_8/10_Confidence_0.204_Length_1913	1	c	(A)21tatccattcaggcccc(A)13	50	701	750	Locus_5912_Transcript_5/11_Confidence_0.429_Length_1754	1	c	(CT)7tgatattttctgttgccagggtattatacccccttttggcaccactta(T)21	83	1463	1545
Locus_6705_Transcript_2/2_Confidence_0.800_Length_5240	1	c	(CT)7(C)13	27	132	158	Locus_5953_Transcript_5/13_Confidence_0.591_Length_3675	1	c	(AAG)5aaaatcgattgctcatagagaagctgcttgaatatgaaggagaagtagatggtgaaaatcaaccttgcttgcccacagacttgcttgtt(GAA)6	122	991	1112
Locus_7821_Transcript_7/8_Confidence_0.500_Length_1710	2	c	(T)11aaatcgaataaagcgggggatcctttaaatgctcgtggatctgcatctaactttacgacttgataaaccaactagttataggcgcaagagctggta(T)10	117	234	350	Locus_6775_Transcript_8/8_Confidence_0.690_Length_1912	1	c	(T)10gtttttttttgtttttttggaatttaagtacaatattaaacacactcaccctgatgtcaaccagtccagatttcc(T)11	96	1783	1878
Locus_8199_Transcript_2/5_Confidence_0.615_Length_1964	1	c	(TC)7ccgttttcttctttctcacaggttttactac(AG)6	57	72	128	Locus_7118_Transcript_1/6_Confidence_0.600_Length_1480	2	c	(A)22tcatttcagcctagacaacaaggaaaatag(CT)6	64	1115	1178
Locus_8199_Transcript_4/5_Confidence_0.692_Length_1960	1	c	(TC)7ccgttttcttctttctcacaggttttactac(AG)6	57	72	128	Locus_7118_Transcript_2/6_Confidence_0.550_Length_1362	2	c	(A)22tcatttcagcctagacaacaaggaaaatag(CT)6	64	997	1060
Locus_8308_Transcript_2/3_Confidence_0.800_Length_2104	1	c	(T)14g(A)11	26	227	252	Locus_7186_Transcript_1/7_Confidence_0.529_Length_2647	1	c	(TC)8(T)28	44	2604	2647
Locus_8308_Transcript_2/3_Confidence_0.800_Length_2104	2	c	(A)11ttatttttaatttcgtaatcatttttttgtcccatcaacga(T)22	74	623	696	Locus_7186_Transcript_2/7_Confidence_0.588_Length_2647	1	c	(TC)8(T)28	44	2604	2647
Locus_8308_Transcript_3/3_Confidence_0.700_Length_1440	1	c	(T)14g(A)11	26	227	252	Locus_7186_Transcript_4/7_Confidence_0.647_Length_2647	1	c	(TC)8(T)28	44	2604	2647
Locus_8378_Transcript_1/1_Confidence_1.000_Length_615	2	c	(AC)6aagacttaaaaaactctttgactcaaagccagcatatgctctgaatc(T)11	70	513	582	Locus_7250_Transcript_4/13_Confidence_0.373_Length_1474	1	c	(TG)7gcgtgc(GT)9(GA)17	72	669	740
Locus_8491_Transcript_3/9_Confidence_0.391_Length_872	1	c	(TC)11tg(TC)8	40	26	65	Locus_7314_Transcript_2/4_Confidence_0.500_Length_795	1	c	(TC)8tgtgtctg(TC)6	36	53	88
Locus_8491_Transcript_6/9_Confidence_0.609_Length_1537	1	c	(TC)11tg(TC)8	40	26	65	Locus_7314_Transcript_3/4_Confidence_0.700_Length_829	1	c	(TC)8tgtgtctg(TC)6	36	53	88
Locus_8491_Transcript_9/9_Confidence_0.609_Length_1473	1	c	(TC)11tg(TC)8	40	26	65	Locus_7314_Transcript_4/4_Confidence_0.700_Length_811	1	c	(TC)8tgtgtctg(TC)6	36	53	88
Locus_8869_Transcript_1/2_Confidence_0.667_Length_1200	1	c	(A)11ctcaacatttccgaacgtgaaatgaaagggaaagttaattaggcgcgaagag(AGA)6	81	27	107	Locus_7638_Transcript_1/7_Confidence_0.214_Length_426	1	c	(A)12g(A)12	25	247	271
Locus_9134_Transcript_1/1_Confidence_1.000_Length_491	1	c	(GA)6gttttttttctt(A)10	34	319	352	Locus_7787_Transcript_2/8_Confidence_0.652_Length_2167	1	c	(A)12ttccaaatctataaccttattcttttctgt(A)11	53	114	166
Locus_9399_Transcript_2/4_Confidence_0.708_Length_1046	1	c	(TTG)7(TTA)15	66	510	575	Locus_7975_Transcript_7/10_Confidence_0.275_Length_1089	2	c	(T)10ctttttttttgtaagcatctacttagaccatttcaccaaattgaaatgaatttcaaatggtttcatgcttgga(T)10	93	971	1063
Locus_9399_Transcript_4/4_Confidence_0.708_Length_894	1	c	(TTG)7(TTA)15	66	358	423	Locus_7975_Transcript_8/10_Confidence_0.294_Length_1170	2	c	(T)10ctttttttttgtaagcatctacttagaccatttcaccaaattgaaatgaatttcaaatggtttcatgcttgga(T)10	93	1052	1144
Locus_9748_Transcript_1/2_Confidence_0.750_Length_1495	1	c	(CT)6cgcgcattagaatttatgaatcagtaggcacacaacacacg(CAACGC)5	83	1	83	Locus_8227_Transcript_1/3_Confidence_0.333_Length_387	1	c	(A)12taatgaaattttttatgaaattcacgtgacttcatacgtatgttccctcttcacctccttcttttgctcgcattcatttctccagctctacatctgtatc(TA)7	126	142	267
Locus_9921_Transcript_2/2_Confidence_0.667_Length_641	1	c	(TA)9gcgaaccctcctccttaatttccaaacccctcaaaacccccaatccaagaaaca(TC)13	98	20	117	Locus_8314_Transcript_11/12_Confidence_0.429_Length_3652	4	c	(TG)8a(GT)6	29	783	811
Locus_10202_Transcript_1/1_Confidence_1.000_Length_279	1	c	(CA)14atacaccagctgcca(TC)7	57	73	129	Locus_8533_Transcript_5/5_Confidence_0.545_Length_895	1	c	(T)15aaaaagatactatcttcttcactctctctattcaaccattcc(TA)10	77	20	96
Locus_11012_Transcript_1/2_Confidence_0.667_Length_770	1	c	(TTA)5(TCA)5	30	452	481	Locus_9168_Transcript_6/10_Confidence_0.333_Length_2150	1	c	(CT)9ccatcg(TTC)5	39	28	66
Locus_11832_Transcript_4/5_Confidence_0.462_Length_3083	1	c	(AG)8ttgcagactgggtaagagaggaagataataactttcctcaatttgtcatatgcctatttaaaaattggacatacccgctaattatatc(TG)7	118	2050	2167	Locus_9721_Transcript_3/7_Confidence_0.652_Length_627	1	c	(GA)9a(AG)6	31	70	100
Locus_12026_Transcript_4/7_Confidence_0.529_Length_1042	1	c	(T)14atccttctcgaaagtggatttttttgtttgacttttcatcacatgaaatcatccttgcgaattgcagatgcgtatgaatggataacgtgtaagtc(T)27	136	11	146	Locus_9861_Transcript_2/7_Confidence_0.700_Length_1340	1	c	(CT)13(CA)9	44	1	44
Locus_12648_Transcript_1/1_Confidence_1.000_Length_1132	1	c	(TTC)7gtcttctccg(CT)6	43	235	277	Locus_10273_Transcript_1/3_Confidence_0.667_Length_1694	1	c	(TTC)6attcgaacttgttccattgtgt(AG)8	56	27	82
Locus_13144_Transcript_1/1_Confidence_1.000_Length_372	1	c	(T)12aatttgtttccaaagga(AT)7	43	129	171	Locus_10570_Transcript_3/3_Confidence_0.500_Length_466	1	c	(TC)8aacaa(AC)7	35	34	68
Locus_13570_Transcript_1/1_Confidence_1.000_Length_574	1	c	(TGA)6t(GGA)8	43	112	154	Locus_10798_Transcript_9/10_Confidence_0.217_Length_761	1	c	(CT)20catctctgcagatcc(AG)6	67	3	69
Locus_13570_Transcript_1/1_Confidence_1.000_Length_574	2	c	(CGG)5a(GGT)5	31	463	493	Locus_10798_Transcript_10/10_Confidence_0.478_Length_943	1	c	(CT)20catctctgcagatcc(AG)6	67	3	69
Locus_13794_Transcript_1/1_Confidence_1.000_Length_2153	1	c	(AG)7gttccggtgagacttcgac(GA)19	71	2083	2153	Locus_10992_Transcript_6/10_Confidence_0.462_Length_2412	1	c	(A)11caaataagacggtggggcggagagagtactatatttctcataatttatacatttattagtaattttgcacagtttttattataatcaaatagtttccatt(A)11	122	1	122
Locus_13802_Transcript_1/5_Confidence_0.667_Length_4276	1	c	(A)14gaaagaaagaaat(AC)10	47	148	194	Locus_10992_Transcript_10/10_Confidence_0.462_Length_2412	1	c	(A)11caaataagacggtggggcggagagagtactatatttctcataatttatacatttattagtaattttgcacagtttttattataatcaaatagtttccatt(A)11	122	1	122
Locus_13906_Transcript_1/3_Confidence_0.714_Length_2887	1	c	(T)10c(T)10	21	1	21	Locus_11111_Transcript_1/7_Confidence_0.650_Length_1511	1	c	(T)11ccaataaatttctagaaaacatgtgggaaattcttatatg(T)10	61	1318	1378
Locus_13906_Transcript_2/3_Confidence_0.571_Length_2122	1	c	(T)10c(T)10	21	1	21	Locus_11111_Transcript_5/7_Confidence_0.650_Length_1511	1	c	(T)11ccaataaatttctagaaaacatgtgggaaattcttatatg(T)10	61	1318	1378
Locus_13906_Transcript_3/3_Confidence_0.714_Length_3004	1	c	(T)10c(T)10	21	1	21	Locus_11111_Transcript_7/7_Confidence_0.650_Length_1511	1	c	(T)11ccaataaatttctagaaaacatgtgggaaattcttatatg(T)10	61	1318	1378
Locus_13928_Transcript_2/4_Confidence_0.250_Length_1069	1	c	(GT)6gaa(AG)12	39	709	747	Locus_11135_Transcript_9/10_Confidence_0.289_Length_774	1	c	(ATA)5gtaatagtagcattattt(A)11	44	487	530
Locus_14124_Transcript_4/5_Confidence_0.583_Length_2055	1	c	(GGT)6(GAC)6	36	1805	1840	Locus_11381_Transcript_3/9_Confidence_0.240_Length_1032	1	c	(CTT)6ccatttttcattcgattgttgatcgtccattgctcgcatta(T)10	69	897	965
Locus_14192_Transcript_1/2_Confidence_1.000_Length_1323	1	c	(TC)9tg(TC)7(AC)6tctatatcactcctttttaaataccccctcttctccctctctcgcttggatcccccgcctcta(TC)7	123	31	153	Locus_11412_Transcript_9/9_Confidence_0.522_Length_1778	2	c	(TG)13(AG)8	42	842	883
Locus_14803_Transcript_1/3_Confidence_0.286_Length_1327	1	c	(TG)6(AG)7	26	1284	1309	Locus_12152_Transcript_3/7_Confidence_0.647_Length_1559	2	c	(AG)7(A)12	26	1498	1523
Locus_14804_Transcript_1/1_Confidence_1.000_Length_2110	1	c	(CT)12gtttgtgtgtgcatgatcatatagggc(T)10	61	78	138	Locus_12152_Transcript_5/7_Confidence_0.647_Length_1562	2	c	(AG)7(A)12	26	1501	1526
Locus_14812_Transcript_1/2_Confidence_0.333_Length_984	1	c	(CTT)5cagacaaaactataaccactttattcttaaactaaacaactacttttggcttgagctaagtc(A)43	120	412	531	Locus_12152_Transcript_7/7_Confidence_0.647_Length_1559	2	c	(AG)7(A)12	26	1498	1523
Locus_16283_Transcript_1/2_Confidence_0.400_Length_3346	2	c	(CT)8acctctgtgtggagcaaaaatgagcttcagatctttaatgaactttcccttttccttttttttcaaaaaatatttaatgcttggt(GA)8	117	3099	3215	Locus_14304_Transcript_2/4_Confidence_0.444_Length_413	1	c	(T)15ggtaatcgtacgtggtagcaaaggtaaattgactgtcattacagaagtgtgtatcgaca(GT)8	90	143	232
Locus_16283_Transcript_2/2_Confidence_1.000_Length_3643	2	c	(CT)8acctctgtgtggagcaaaaatgagcttcagatctttaatgaactttcccttttccttttttttcaaaaaatatttaatgcttggt(GA)8	117	3396	3512	Locus_14304_Transcript_4/4_Confidence_0.667_Length_509	1	c	(T)15ggtaatcgtacgtggtagcaaaggtaaattgactgtcattacagaagtgtgtatcgaca(GT)8	90	143	232
Locus_16569_Transcript_1/1_Confidence_1.000_Length_1349	1	c	(CTT)6cccatt(AG)6	36	42	77	Locus_14665_Transcript_3/15_Confidence_1.000_Length_723	1	c	(T)11(A)10	21	82	102
Locus_17725_Transcript_1/1_Confidence_1.000_Length_4241	1	c	(TC)9actattatgat(TA)8	45	104	148	Locus_15917_Transcript_2/8_Confidence_0.704_Length_1726	1	c	(CTC)5ctta(TTC)6	37	572	608
Locus_17860_Transcript_1/1_Confidence_1.000_Length_607	1	c	(TCT)12cgtcgtcgttgttgttgttttctttctctttccatagagagagtcagcaagaatatatgcagttttcctctcttgtttgtttgtttgtt(TC)7	139	453	591	Locus_15978_Transcript_7/10_Confidence_0.280_Length_844	1	c	(TTAT)5attgaagatgtcgacgtgtcggtagatgatgagatatggtaggaattatccaaacaaacatg(AGC)5	97	4	100
Locus_18060_Transcript_1/2_Confidence_0.667_Length_1053	1	c	(AG)6aagaggagc(AT)13	47	410	456	Locus_15994_Transcript_7/9_Confidence_0.364_Length_802	1	c	(GGC)6gagagagagacaggtgtttctcctggaggaaggttcagtgggagcagctctgcacacaatctgcgtgcgaaatgtg(GAA)11	127	665	791
Locus_18060_Transcript_2/2_Confidence_0.667_Length_935	1	c	(AG)6aagaggagc(AT)13	47	410	456	Locus_15994_Transcript_8/9_Confidence_0.318_Length_802	1	c	(GGC)6gagagagagacaggtgtttctcctggaggaaggttcagtgggagcagctctgcacacaatctgcgtgcgaaatgtg(GAA)11	127	665	791
Locus_18648_Transcript_1/2_Confidence_0.750_Length_1570	1	c	(CTT)5tgatttcctgctgctggtgctggttgcttatcagagtgagtgaagtgatgtataacagtgaaaatca(AAG)5	97	1473	1569	Locus_16212_Transcript_4/10_Confidence_0.477_Length_1729	2	c	(CT)6cc(CT)11	36	775	810
Locus_19731_Transcript_2/3_Confidence_0.286_Length_439	1	c	(AT)13agattaagatagcgtaatttgagagagaaagctacagatatctatcggcaactgccaattatccccactgcaaatatgtg(GA)9	124	270	393	Locus_16684_Transcript_2/3_Confidence_0.600_Length_919	1	c	(ATT)5a(TAT)5	31	645	675
Locus_20541_Transcript_2/3_Confidence_0.286_Length_591	1	c	(AG)6acccct(TTC)6	36	65	100	Locus_17369_Transcript_1/1_Confidence_1.000_Length_796	1	c	(AT)6agggtcacactctcatttc(TA)14	59	619	677
Locus_21450_Transcript_1/1_Confidence_1.000_Length_284	1	c	(T)10cccaagc(A)10	27	132	158	Locus_17889_Transcript_1/3_Confidence_0.667_Length_647	1	c	(TG)7tatatatc(GA)6	34	262	295
Locus_23300_Transcript_1/3_Confidence_0.500_Length_1565	2	c	(TTG)6(TTA)5	33	370	402	Locus_18525_Transcript_6/9_Confidence_0.560_Length_2414	1	c	(CT)7ccctcctct(TC)7	37	6	42
Locus_23300_Transcript_2/3_Confidence_0.750_Length_2235	2	c	(TTG)6(TTA)5	33	1040	1072	Locus_18525_Transcript_7/9_Confidence_0.520_Length_2407	1	c	(CT)7ccctcctct(TC)7	37	6	42
Locus_23623_Transcript_1/1_Confidence_1.000_Length_1547	1	c	(CGC)6cttcttcgattcttcttcagccattcc(CT)7gaagaactctctct(GAA)5	88	1410	1497	Locus_18800_Transcript_2/8_Confidence_0.370_Length_698	1	c	(GT)6(GA)10	32	145	176
Locus_23802_Transcript_1/1_Confidence_1.000_Length_1132	1	c	(T)15ccctcataatcgggtatttttcccaatcaatcaaaaaatgatgttatgagccaaaacttcccactttcctcgaagattgcggcaga(T)16	117	95	211	Locus_18894_Transcript_1/7_Confidence_0.571_Length_1926	1	c	(AT)6ctaactacc(TA)6gcaagaatttgaagaagaagaggaagaagaaactgagaagaaggtttttgccatattcattttcctgcaaggat(GAA)5	122	1638	1759
Locus_24676_Transcript_1/1_Confidence_1.000_Length_1105	1	c	(TG)7tcatc(AT)13	45	1048	1092	Locus_19472_Transcript_6/9_Confidence_0.560_Length_1190	1	c	(T)18gggtctttcagttttctctgttatttttg(T)11	58	1020	1077
Locus_24683_Transcript_1/1_Confidence_1.000_Length_2752	1	c	(A)16gaataaccagcatggaggaggtcaacaggtttgtagagtcagaagctgcaaatatggaaagaaatc(AAG)6	100	11	110	Locus_19472_Transcript_9/9_Confidence_0.560_Length_1111	1	c	(T)18gggtctttcagttttctctgttatttttg(T)11	58	941	998
Locus_24706_Transcript_1/1_Confidence_1.000_Length_243	1	c	(GCG)6gtggagatttgaggggaggaaggagggaggtgggttttgctttggaaaatacagacaaaatgt(AG)6	93	124	216	Locus_19527_Transcript_4/11_Confidence_0.345_Length_841	1	c	(CTT)5cgaagacgttccagcaatctaaaaccgaagtcaaactcaaaaatcag(A)13	75	245	319
Locus_24872_Transcript_1/1_Confidence_1.000_Length_336	1	c	(TC)8tacactgcaaaataaattaaaagaaaaagaaag(A)14	63	28	90	Locus_19619_Transcript_3/4_Confidence_0.636_Length_2481	1	c	(TG)12(AG)14	52	2304	2355
Locus_25862_Transcript_1/1_Confidence_1.000_Length_4721	2	c	(TA)7(TG)6	26	4662	4687	Locus_20283_Transcript_2/2_Confidence_0.750_Length_1593	1	c	(TCA)5tcttcagtcacagtcctgcagcaacag(AGC)5	57	682	738
Locus_29339_Transcript_1/1_Confidence_1.000_Length_251	1	c	(AG)10aaagaaggagaatggaaatatggaatggtggtggcaaagaaaatctgagggcgagc(TA)8at(TA)6	106	117	222	Locus_22657_Transcript_3/3_Confidence_0.600_Length_1234	1	c	(GA)8aagagggcatccatgaaaaggacaaaaagcaggcaatcttttcatggatgccctctt(TC)8	89	1145	1233
Locus_4454_Transcript_1/9_Confidence_0.655_Length_2697	1	c*	(TTTA)5(TTA)5*	32	1213	1244	Locus_4152_Transcript_4/4_Confidence_0.625_Length_743	1	c	(T)10aacatgaacgccgtcaccatttaacagaactccttcttctaccataaatcagacctccgatggctgcaa(GCG)5	94	27	120
Locus_6063_Transcript_1/1_Confidence_1.000_Length_3524	1	c*	(GA)8atccaaacctagacgtgcatatatacgtacaggccgcacacaaaacatgtctgtagagtgaga(G)11(GA)6*	101	27	127	Locus_5493_Transcript_11/15_Confidence_0.268_Length_1817	1	c	(A)13cttgtcgagtcgagctccagctctgag(T)13	53	623	675
Locus_15247_Transcript_1/1_Confidence_1.000_Length_1159	2	c*	(C)16(TC)7(CTCC)5*	47	369	415	Locus_12866_Transcript_1/2_Confidence_0.667_Length_652	1	c	(GA)6aagctg(A)20caag(GA)8ggaagaagaaacggg(GA)6	85	102	186
Locus_23753_Transcript_1/3_Confidence_0.429_Length_278	1	c*	(TAT)6(TA)7*tgtaatgccgagtcagcggagagggggccaagagaagaattccag(TAT)6(TA)7*	103	175	277	Locus_18859_Transcript_2/2_Confidence_0.833_Length_999	1	c	(CCA)7ccgcaccaatgcagatgcc(GCA)6	58	772	829
Locus_28620_Transcript_1/1_Confidence_1.000_Length_215	1	c*	(AC)8aat(A)12(AAG)6*	47	152	198	Locus_22483_Transcript_1/1_Confidence_1.000_Length_265	1	c	(GA)16a(AG)8	49	1	49
Locus_31246_Transcript_1/1_Confidence_1.000_Length_291	1	c*	(GA)6(AGA)7*	30	199	228	Locus_23137_Transcript_3/4_Confidence_0.545_Length_2970	1	c	(T)11gagttgctttggatactttatttattta(T)10	49	13	61
Locus_12_Transcript_3/15_Confidence_1.000_Length_504	1	p1	(A)15	15	490	504	Locus_12_Transcript_18/26_Confidence_0.033_Length_2220	1	c	(TC)6c(CA)15	43	819	861
Locus_27_Transcript_8/10_Confidence_0.571_Length_2757	1	p1	(T)10	10	2156	2165	Locus_31_Transcript_44/175_Confidence_1.000_Length_1055	1	c	(AG)9aactcgtacctggagtcttgagaatggggatgaagatcgacgaacttagatgattggaaggaagaaaatcggtgtgcgagtgtgtggggtgcgacg(GA)6	126	732	857
Locus_31_Transcript_5/13_Confidence_0.100_Length_365	1	p1	(A)16	16	155	170	Locus_33_Transcript_5/9_Confidence_0.565_Length_1733	1	c	(GAA)7gag(GAA)5	39	259	297
Locus_85_Transcript_1/10_Confidence_0.120_Length_1900	1	p1	(A)40	40	1819	1858	Locus_46_Transcript_94/211_Confidence_1.000_Length_841	1	c	(AC)6g(CA)9(TA)11	53	226	278
Locus_90_Transcript_1/10_Confidence_0.414_Length_1368	1	p1	(A)10	10	345	354	Locus_46_Transcript_202/211_Confidence_0.070_Length_49097	8	c	(A)12tttttc(T)15	33	18210	18242
Locus_90_Transcript_7/10_Confidence_0.483_Length_1473	1	p1	(A)10	10	345	354	Locus_46_Transcript_203/211_Confidence_0.059_Length_37410	5	c	(A)12tttttc(T)15	33	6523	6555
Locus_137_Transcript_4/4_Confidence_0.615_Length_1520	1	p1	(A)27	27	182	208	Locus_97_Transcript_11/14_Confidence_0.214_Length_1873	1	c	(AG)8ttgtttgtttttcgcagctacgaagattttggatcttcaactgtgtttttatatttagaggccagatctactcaaatttttttcaaagaatgatc(TCT)7	132	1492	1623
Locus_148_Transcript_8/11_Confidence_0.465_Length_8321	1	p1	(T)44	44	1	44	Locus_114_Transcript_1/7_Confidence_0.440_Length_1589	1	c	(TTA)8tttcaccaagcaaata(T)12gccttttgttgtttcccagttcaactgtcgtccacacgcaacaattaactgctgccactcctgtcttcccagattcttggagttgaattccgcatca(GT)9	167	19	185
Locus_148_Transcript_8/11_Confidence_0.465_Length_8321	3	p1	(A)13	13	6649	6661	Locus_114_Transcript_3/7_Confidence_0.480_Length_1592	1	c	(TTA)8tttcaccaagcaaata(T)12gccttttgttgtttcccagttcaactgtcgtccacacgcaacaattaactgctgccactcctgtcttcccagattcttggagttgaattccgcatca(GT)9	167	19	185
Locus_148_Transcript_8/11_Confidence_0.465_Length_8321	6	p1	(T)10	10	8233	8242	Locus_114_Transcript_5/7_Confidence_0.640_Length_2083	1	c	(TTA)8tttcaccaagcaaata(T)12gccttttgttgtttcccagttcaactgtcgtccacacgcaacaattaactgctgccactcctgtcttcccagattcttggagttgaattccgcatca(GT)17	183	19	201
Locus_148_Transcript_11/11_Confidence_0.455_Length_8151	2	p1	(A)13	13	6479	6491	Locus_114_Transcript_7/7_Confidence_0.640_Length_2067	1	c	(TTA)8tttcaccaagcaaata(T)12gccttttgttgtttcccagttcaactgtcgtccacacgcaacaattaactgctgccactcctgtcttcccagattcttggagttgaattccgcatca(GT)9	167	19	185
Locus_181_Transcript_4/4_Confidence_0.789_Length_2688	1	p1	(T)16	16	2509	2524	Locus_146_Transcript_12/17_Confidence_0.301_Length_3394	2	c	(T)19cttgtgtttggaaggaaaaaattcagttttattcctgtaaaattttgatgttcggtgcaaggggcacatgggatttcggacaattttttcgaggcca(T)13	129	1167	1295
Locus_182_Transcript_2/7_Confidence_0.519_Length_2035	1	p1	(T)11	11	1659	1669	Locus_153_Transcript_9/24_Confidence_1.000_Length_356	1	c	(A)12gaaaaaaatcacctcacc(A)10	40	65	104
Locus_182_Transcript_6/7_Confidence_0.519_Length_2031	1	p1	(T)11	11	1659	1669	Locus_153_Transcript_13/24_Confidence_1.000_Length_344	1	c	(C)12(A)14	26	1	26
Locus_183_Transcript_6/7_Confidence_0.650_Length_3252	1	p1	(A)11	11	2873	2883	Locus_153_Transcript_17/24_Confidence_0.390_Length_4533	3	c	(C)11tcaaaaaaaa(AC)7	35	2574	2608
Locus_212_Transcript_3/3_Confidence_0.778_Length_2976	1	p1	(T)11	11	2739	2749	Locus_171_Transcript_3/4_Confidence_0.667_Length_3604	1	c	(T)10cctcccccaccccctctttttcttcatttgtgggactttttattatatcatctttaaaaaaag(A)10	83	3476	3558
Locus_215_Transcript_3/23_Confidence_1.000_Length_1014	1	p1	(A)10	10	222	231	Locus_171_Transcript_4/4_Confidence_0.667_Length_3604	1	c	(T)10cctcccccaccccctctttttcttcatttgtgggactttttattatatcatctttaaaaaaag(A)10	83	3476	3558
Locus_242_Transcript_3/7_Confidence_0.714_Length_1343	2	p1	(T)11	11	365	375	Locus_217_Transcript_2/10_Confidence_0.593_Length_1998	1	c	(T)11cctttcctactgtgaacatgggattcgattcctcacgtgatggagaaatgatgagattttg(A)10	82	1590	1671
Locus_242_Transcript_6/7_Confidence_0.714_Length_2623	3	p1	(A)13	13	1726	1738	Locus_217_Transcript_10/10_Confidence_0.593_Length_2207	1	c	(T)11cctttcctactgtgaacatgggattcgattcctcacgtgatggagaaatgatgagattttg(A)10	82	1590	1671
Locus_291_Transcript_9/10_Confidence_0.571_Length_7944	2	p1	(A)16	16	4540	4555	Locus_258_Transcript_2/12_Confidence_1.000_Length_210	1	c	(A)12c(AT)6	25	53	77
Locus_292_Transcript_1/8_Confidence_0.333_Length_1619	1	p1	(T)10	10	67	76	Locus_266_Transcript_2/3_Confidence_0.600_Length_744	1	c	(AC)9atatatatatg(GA)9	47	649	695
Locus_292_Transcript_2/8_Confidence_0.167_Length_1336	1	p1	(T)10	10	67	76	Locus_266_Transcript_3/3_Confidence_0.700_Length_883	1	c	(AC)9atatatatatg(GA)9	47	788	834
Locus_371_Transcript_2/4_Confidence_0.688_Length_1767	1	p1	(T)10	10	1305	1314	Locus_382_Transcript_1/10_Confidence_0.474_Length_2641	1	c	(A)13gctaaatccagctaacaaactagggctctcgaaaagatttcattatcagaaaccctaacttcggaaagttccaaatcgag(A)10	103	2290	2392
Locus_371_Transcript_4/4_Confidence_0.812_Length_2250	1	p1	(T)10	10	1305	1314	Locus_382_Transcript_3/10_Confidence_0.500_Length_2392	1	c	(A)13gctaaatccagctaacaaactagggctctcgaaaagatttcattatcagaaaccctaacttcggaaagttccaaatcgag(A)10	103	2041	2143
Locus_378_Transcript_1/2_Confidence_0.667_Length_3107	1	p1	(T)11	11	1782	1792	Locus_382_Transcript_4/10_Confidence_0.500_Length_2596	1	c	(A)13gctaaatccagctaacaaactagggctctcgaaaagatttcattatcagaaaccctaacttcggaaagttccaaatcgag(A)10	103	2245	2347
Locus_386_Transcript_4/6_Confidence_0.714_Length_2826	2	p1	(T)10	10	320	329	Locus_395_Transcript_1/10_Confidence_0.441_Length_1704	1	c	(A)14gaagaagaaagtaacggaatatataatatttccatttcccctaccgtttttcctttgccttgactctcaatcttccttccctaaaacccag(CT)11	127	29	155
Locus_386_Transcript_4/6_Confidence_0.714_Length_2826	3	p1	(T)22	22	1366	1387	Locus_395_Transcript_2/10_Confidence_0.500_Length_2551	1	c	(A)14gaagaagaaagtaacggaatatataatatttccatttcccctaccgtttttcctttgccttgactctcaatcttccttccctaaaacccag(CT)15	135	29	163
Locus_386_Transcript_5/6_Confidence_0.714_Length_3138	2	p1	(T)10	10	320	329	Locus_395_Transcript_3/10_Confidence_0.618_Length_2624	1	c	(A)14gaagaagaaagtaacggaatatataatatttccatttcccctaccgtttttcctttgccttgactctcaatcttccttccctaaaacccag(CT)15	135	29	163
Locus_386_Transcript_6/6_Confidence_0.667_Length_2363	2	p1	(T)10	10	320	329	Locus_395_Transcript_4/10_Confidence_0.412_Length_1587	1	c	(A)14gaagaagaaagtaacggaatatataatatttccatttcccctaccgtttttcctttgccttgactctcaatcttccttccctaaaacccag(CT)15	135	29	163
Locus_391_Transcript_1/4_Confidence_0.556_Length_1451	1	p1	(T)12	12	1432	1443	Locus_406_Transcript_2/7_Confidence_0.189_Length_789	1	c	(TG)7tatgtttaccccttctgatctacatgctttttggggggaactattttctttc(T)15	81	709	789
Locus_391_Transcript_2/4_Confidence_0.333_Length_1780	1	p1	(T)10	10	1065	1074	Locus_406_Transcript_3/7_Confidence_0.243_Length_885	1	c	(TG)7tatgtttaccccttctgatctacatgctttttggggggaactattttctttc(T)15	81	805	885
Locus_391_Transcript_3/4_Confidence_0.667_Length_2048	1	p1	(T)12	12	2029	2040	Locus_406_Transcript_4/7_Confidence_0.351_Length_208	1	c	(TG)12tttttggggggaactattttctttc(T)16	65	74	138
Locus_432_Transcript_5/7_Confidence_0.154_Length_1680	3	p1	(A)10	10	901	910	Locus_454_Transcript_15/16_Confidence_0.047_Length_1945	1	c	(CT)15cctctctccatctcctcc(CT)6	60	14	73
Locus_445_Transcript_3/10_Confidence_0.621_Length_1318	1	p1	(A)11	11	411	421	Locus_467_Transcript_5/10_Confidence_0.417_Length_1251	1	c	(CA)7ctaactctttct(AG)7	40	104	143
Locus_445_Transcript_8/10_Confidence_0.655_Length_1867	1	p1	(A)12	12	732	743	Locus_467_Transcript_6/10_Confidence_0.458_Length_1298	1	c	(CA)7ctaactctttct(AG)7	40	104	143
Locus_447_Transcript_1/2_Confidence_0.750_Length_3186	1	p1	(T)10	10	165	174	Locus_467_Transcript_7/10_Confidence_0.542_Length_1455	1	c	(CA)7ctaactctttct(AG)7	40	104	143
Locus_447_Transcript_2/2_Confidence_0.750_Length_3116	1	p1	(T)10	10	165	174	Locus_467_Transcript_8/10_Confidence_0.458_Length_1268	1	c	(CA)7ctaactctttct(AG)7	40	104	143
Locus_458_Transcript_1/3_Confidence_0.385_Length_839	1	p1	(T)10	10	541	550	Locus_483_Transcript_2/7_Confidence_0.632_Length_1694	1	c	(T)41gggaaacaatcacaacaacaatattatacaagcacaatttaattgtatggacgacatgatcgagagaaagaatcaaacgagggggc(A)11g(A)12	151	3	153
Locus_458_Transcript_2/3_Confidence_0.154_Length_898	1	p1	(T)10	10	600	609	Locus_483_Transcript_3/7_Confidence_0.316_Length_1005	1	c	(T)10cttcttcctacaccactctctaaacctatcacaaactatgatttttttttc(T)11	72	32	103
Locus_458_Transcript_3/3_Confidence_0.846_Length_1130	2	p1	(T)10	10	832	841	Locus_483_Transcript_6/7_Confidence_0.632_Length_1694	1	c	(T)41gggaaacaatcacaacaacaatattatacaagcacaatttaattgtatggacgacatgatcgagagaaagaatcaaacgagggggc(A)11g(A)12	151	3	153
Locus_461_Transcript_2/3_Confidence_0.667_Length_1740	1	p1	(T)11	11	1640	1650	Locus_491_Transcript_2/10_Confidence_0.621_Length_4713	1	c	(AC)7aaaagcagagttagagttcatctcacttaagcagtg(AC)9	68	72	139
Locus_463_Transcript_1/5_Confidence_0.600_Length_4024	1	p1	(A)10	10	701	710	Locus_491_Transcript_6/10_Confidence_0.621_Length_4723	1	c	(AC)7aaaagcagagttagagttcatctcacttaagcagtg(AC)9	68	72	139
Locus_463_Transcript_2/5_Confidence_0.733_Length_6528	1	p1	(A)10	10	394	403	Locus_491_Transcript_6/10_Confidence_0.621_Length_4723	2	c	(TGG)5tga(TGG)6	36	2785	2820
Locus_463_Transcript_3/5_Confidence_0.600_Length_3513	1	p1	(A)10	10	701	710	Locus_491_Transcript_7/10_Confidence_0.586_Length_4785	2	c	(TGG)5tga(TGG)6	36	2847	2882
Locus_463_Transcript_4/5_Confidence_0.733_Length_6941	1	p1	(A)10	10	701	710	Locus_491_Transcript_8/10_Confidence_0.517_Length_4024	1	c	(AC)7aaaagcagagttagagttcatctcacttaagcagtg(AC)9	68	72	139
Locus_463_Transcript_5/5_Confidence_0.733_Length_6835	1	p1	(A)10	10	701	710	Locus_491_Transcript_9/10_Confidence_0.621_Length_4723	1	c	(AC)7aaaagcagagttagagttcatctcacttaagcagtg(AC)9	68	72	139
Locus_472_Transcript_2/11_Confidence_0.630_Length_2480	1	p1	(T)18	18	2463	2480	Locus_491_Transcript_10/10_Confidence_0.621_Length_4723	2	c	(TGG)5tga(TGG)6	36	2785	2820
Locus_476_Transcript_1/5_Confidence_0.500_Length_1424	1	p1	(T)13	13	1236	1248	Locus_508_Transcript_6/11_Confidence_0.500_Length_2580	1	c	(TA)12ttgtaatcaaattcataatcttgaaattctatgattttgattacaag(AT)11	93	9	101
Locus_476_Transcript_2/5_Confidence_0.500_Length_1800	1	p1	(A)11	11	1585	1595	Locus_508_Transcript_7/11_Confidence_0.528_Length_2791	1	c	(TA)12ttgtaatcaaattcataatcttgaaattctatgattttgattacaag(AT)11	93	9	101
Locus_476_Transcript_3/5_Confidence_0.500_Length_1347	1	p1	(T)13	13	1159	1171	Locus_508_Transcript_8/11_Confidence_0.556_Length_2832	1	c	(TA)12ttgtaatcaaattcataatcttgaaattctatgattttgattacaag(AT)11	93	9	101
Locus_476_Transcript_4/5_Confidence_0.250_Length_1908	1	p1	(A)12	12	1820	1831	Locus_508_Transcript_10/11_Confidence_0.528_Length_2683	1	c	(TA)12ttgtaatcaaattcataatcttgaaattctatgattttgattacaag(AT)11	93	9	101
Locus_476_Transcript_5/5_Confidence_0.500_Length_1485	1	p1	(T)13	13	1297	1309	Locus_508_Transcript_11/11_Confidence_0.528_Length_2683	1	c	(TA)12ttgtaatcaaattcataatcttgaaattctatgattttgattacaag(AT)11	93	9	101
Locus_507_Transcript_1/7_Confidence_0.542_Length_3481	1	p1	(T)14	14	362	375	Locus_516_Transcript_1/17_Confidence_1.000_Length_224	1	c	(C)14(A)18	32	193	224
Locus_507_Transcript_2/7_Confidence_0.583_Length_2805	1	p1	(T)14	14	362	375	Locus_516_Transcript_2/17_Confidence_1.000_Length_318	1	c	(C)14(A)18	32	2	33
Locus_508_Transcript_3/8_Confidence_0.500_Length_1632	1	p1	(T)14	14	1414	1427	Locus_522_Transcript_4/6_Confidence_0.615_Length_1533	1	c	(CCT)6(CCA)6	36	719	754
Locus_525_Transcript_3/3_Confidence_0.714_Length_1508	1	p1	(A)11	11	1498	1508	Locus_543_Transcript_5/14_Confidence_0.452_Length_2476	2	c	(TTG)5(T)15	30	820	849
Locus_686_Transcript_2/4_Confidence_0.500_Length_2283	1	p1	(T)12	12	1	12	Locus_651_Transcript_1/4_Confidence_0.625_Length_2300	1	c	(CT)6gtctctctg(TC)9	39	1483	1521
Locus_736_Transcript_7/10_Confidence_0.278_Length_2116	2	p1	(T)11	11	1106	1116	Locus_682_Transcript_27/27_Confidence_0.102_Length_484	1	c	(CT)20tctct(CA)11	67	211	277
Locus_852_Transcript_3/8_Confidence_0.652_Length_3221	1	p1	(A)13	13	2736	2748	Locus_812_Transcript_5/11_Confidence_0.581_Length_2504	1	c	(TC)7c(CT)14	43	31	73
Locus_854_Transcript_2/2_Confidence_0.667_Length_921	1	p1	(T)10	10	688	697	Locus_812_Transcript_6/11_Confidence_0.651_Length_2868	1	c	(TC)7c(CT)14	43	31	73
Locus_855_Transcript_1/6_Confidence_0.667_Length_2741	1	p1	(T)10	10	2037	2046	Locus_812_Transcript_7/11_Confidence_0.605_Length_2504	1	c	(TC)7c(CT)14	43	31	73
Locus_855_Transcript_2/6_Confidence_0.545_Length_2552	1	p1	(T)10	10	2037	2046	Locus_812_Transcript_8/11_Confidence_0.581_Length_2504	1	c	(TC)7c(CT)14	43	31	73
Locus_855_Transcript_3/6_Confidence_0.727_Length_2789	1	p1	(T)10	10	2037	2046	Locus_812_Transcript_9/11_Confidence_0.651_Length_2772	1	c	(TC)7c(CT)14	43	31	73
Locus_855_Transcript_3/6_Confidence_0.727_Length_2789	2	p1	(A)12	12	2375	2386	Locus_812_Transcript_10/11_Confidence_0.233_Length_1160	1	c	(TC)7c(CT)14	43	31	73
Locus_855_Transcript_6/6_Confidence_0.727_Length_2860	1	p1	(T)10	10	2037	2046	Locus_812_Transcript_11/11_Confidence_0.605_Length_2504	1	c	(TC)7c(CT)14	43	31	73
Locus_867_Transcript_1/1_Confidence_1.000_Length_2832	1	p1	(T)15	15	562	576	Locus_828_Transcript_9/10_Confidence_0.222_Length_2050	1	c	(A)43ttttagcccaaatacgcgtcttctacaaaagaccgtatcagaatcggg(A)10	101	159	259
Locus_898_Transcript_5/12_Confidence_0.418_Length_7588	1	p1	(A)16	16	6940	6955	Locus_838_Transcript_3/6_Confidence_0.722_Length_4993	1	c	(AG)11ctgggagtcaatgctcgaaattctcaatcacgccctaagattctctttagcttcgcggaatttggtcgtgtcgttgagctctg(TC)6	117	1514	1630
Locus_898_Transcript_6/12_Confidence_0.254_Length_6828	1	p1	(A)16	16	6180	6195	Locus_838_Transcript_5/6_Confidence_0.667_Length_4992	1	c	(AG)11ctgggagtcaatgctcgaaattctcaatcacgccctaagattctctttagcttcgcggaatttggtcgtgtcgttgagctctg(TC)6	117	1514	1630
Locus_920_Transcript_11/16_Confidence_0.459_Length_3242	1	p1	(A)10	10	101	110	Locus_846_Transcript_34/43_Confidence_0.197_Length_4352	2	c	(TA)6a(AT)7	27	2683	2709
Locus_920_Transcript_14/16_Confidence_0.412_Length_4211	1	p1	(A)10	10	101	110	Locus_846_Transcript_35/43_Confidence_0.135_Length_3833	2	c	(TA)6a(AT)7	27	2683	2709
Locus_920_Transcript_16/16_Confidence_0.546_Length_4225	1	p1	(A)10	10	101	110	Locus_846_Transcript_36/43_Confidence_0.262_Length_4789	2	c	(TA)6a(AT)7	27	2683	2709
Locus_939_Transcript_1/10_Confidence_0.652_Length_5596	1	p1	(T)13	13	1313	1325	Locus_853_Transcript_1/11_Confidence_1.000_Length_203	1	c	(A)12t(A)10	23	65	87
Locus_939_Transcript_8/10_Confidence_0.652_Length_5488	1	p1	(T)13	13	1313	1325	Locus_862_Transcript_3/11_Confidence_0.449_Length_4930	2	c	(T)17gtcaactttatctatttgtacacttatgtattgcttttgtttcacatagaatggattcggaattttctgaatttttaccatggc(TTCT)5	121	4697	4817
Locus_973_Transcript_8/13_Confidence_0.527_Length_4852	1	p1	(T)14	14	1611	1624	Locus_897_Transcript_5/13_Confidence_0.434_Length_2530	2	c	(A)10taataataag(A)11	31	2220	2250
Locus_973_Transcript_9/13_Confidence_0.527_Length_4955	4	p1	(A)20	20	4201	4220	Locus_897_Transcript_11/13_Confidence_0.263_Length_1434	1	c	(TC)8(AC)7	30	1275	1304
Locus_1024_Transcript_3/10_Confidence_0.538_Length_4157	1	p1	(A)12	12	9	20	Locus_958_Transcript_1/1_Confidence_1.000_Length_1740	1	c	(TA)6ttatatatttttttgtctaattataagaaatacaatagttagagtcttagagaagcttctggaaaagaaaacaaaattcctttttgattta(T)10	113	43	155
Locus_1059_Transcript_2/7_Confidence_0.500_Length_811	1	p1	(A)11	11	1	11	Locus_997_Transcript_1/10_Confidence_0.643_Length_3797	1	c	(TC)10(T)16	36	953	988
Locus_1059_Transcript_2/7_Confidence_0.500_Length_811	2	p1	(A)17	17	161	177	Locus_997_Transcript_2/10_Confidence_0.643_Length_3830	1	c	(TC)10(T)16	36	976	1011
Locus_1059_Transcript_3/7_Confidence_0.611_Length_812	1	p1	(A)11	11	1	11	Locus_997_Transcript_4/10_Confidence_0.643_Length_3776	1	c	(TC)10(T)16	36	922	957
Locus_1059_Transcript_3/7_Confidence_0.611_Length_812	2	p1	(A)18	18	161	178	Locus_997_Transcript_5/10_Confidence_0.536_Length_3419	1	c	(TC)10(T)16	36	953	988
Locus_1059_Transcript_4/7_Confidence_0.278_Length_201	1	p1	(A)11	11	1	11	Locus_997_Transcript_7/10_Confidence_0.607_Length_3782	1	c	(TC)10(T)16	36	953	988
Locus_1059_Transcript_4/7_Confidence_0.278_Length_201	2	p1	(A)41	41	161	201	Locus_997_Transcript_8/10_Confidence_0.643_Length_3808	1	c	(TC)10(T)16	36	953	988
Locus_1059_Transcript_5/7_Confidence_0.667_Length_892	1	p1	(A)11	11	1	11	Locus_997_Transcript_9/10_Confidence_0.643_Length_3807	1	c	(TC)10(T)16	36	953	988
Locus_1059_Transcript_5/7_Confidence_0.667_Length_892	2	p1	(A)22	22	161	182	Locus_997_Transcript_10/10_Confidence_0.643_Length_3807	1	c	(TC)10(T)16	36	953	988
Locus_1171_Transcript_2/3_Confidence_0.750_Length_3759	1	p1	(T)10	10	3523	3532	Locus_1084_Transcript_6/7_Confidence_0.333_Length_539	1	c	(AG)9tgaaagacaaaggtgtgggagaagggtta(GT)8	63	474	536
Locus_1210_Transcript_6/10_Confidence_0.486_Length_3702	1	p1	(A)15	15	1513	1527	Locus_1130_Transcript_3/16_Confidence_1.000_Length_490	1	c	(T)17gagaacataatattcagagttgaaaattgaaacaaaatgagattttaagtctgtacacacgtgttttctaaaaaaataaatctataaacacgttttttt(A)11	127	171	297
Locus_1369_Transcript_5/10_Confidence_0.634_Length_3532	2	p1	(T)12	12	3244	3255	Locus_1259_Transcript_3/14_Confidence_1.000_Length_233	1	c	(CT)10gctttggagttttcttcgatatcgtactgttgtgctgccttgattcg(T)17	84	51	134
Locus_1420_Transcript_3/5_Confidence_0.688_Length_2819	1	p1	(A)12	12	772	783	Locus_1307_Transcript_1/72_Confidence_1.000_Length_367	2	c	(AT)6aagtg(AT)10	37	265	301
Locus_1461_Transcript_3/6_Confidence_0.500_Length_1773	3	p1	(C)12	12	1364	1375	Locus_1352_Transcript_1/5_Confidence_0.385_Length_790	1	c	(A)10caaaatcaaaggaaaaggataaattggcatctg(A)10	53	42	94
Locus_1461_Transcript_5/6_Confidence_0.500_Length_1925	3	p1	(C)12	12	1516	1527	Locus_1352_Transcript_5/5_Confidence_0.654_Length_675	1	c	(A)10caaaatcaaaggaaaaggataaattggcatctg(A)10	53	42	94
Locus_1485_Transcript_6/7_Confidence_0.632_Length_2648	2	p1	(T)15	15	1224	1238	Locus_1378_Transcript_16/22_Confidence_0.318_Length_1856	1	c	(AC)6agacacacgcagagagcgagc(GA)10	53	652	704
Locus_1508_Transcript_1/2_Confidence_0.750_Length_2074	4	p1	(T)10	10	1884	1893	Locus_1404_Transcript_4/10_Confidence_0.317_Length_1459	1	c	(AGA)5aaacactgaaatgggaagaa(AG)6	47	1230	1276
Locus_1508_Transcript_2/2_Confidence_0.500_Length_1534	4	p1	(T)10	10	1344	1353	Locus_1404_Transcript_10/10_Confidence_0.317_Length_1548	1	c	(AGA)5aaacactgaaatgggaagaa(AG)6	47	1319	1365
Locus_1526_Transcript_7/8_Confidence_0.500_Length_2529	1	p1	(T)18	18	758	775	Locus_1434_Transcript_1/2_Confidence_0.800_Length_810	1	c	(GA)10gc(GA)21	64	747	810
Locus_1554_Transcript_4/6_Confidence_0.533_Length_2486	3	p1	(T)12	12	2459	2470	Locus_1460_Transcript_3/10_Confidence_0.333_Length_1580	2	c	(A)12taaaaaaacaacacaacgcaaacaccagcctttcacctcg(AAC)8	76	1361	1436
Locus_1554_Transcript_5/6_Confidence_0.667_Length_3240	1	p1	(A)13	13	137	149	Locus_1460_Transcript_4/10_Confidence_0.314_Length_1496	1	c	(A)14gaaagaaaacaacacaacgtaaacaccagcctttcacctcg(AAC)6	73	1348	1420
Locus_1592_Transcript_1/2_Confidence_0.750_Length_2721	1	p1	(A)10	10	1750	1759	Locus_1489_Transcript_3/3_Confidence_0.714_Length_2508	1	c	(GT)10ct(GA)10	42	2	43
Locus_1681_Transcript_7/7_Confidence_0.556_Length_4753	1	p1	(T)10	10	36	45	Locus_1583_Transcript_2/10_Confidence_0.591_Length_1569	1	c	(CT)8caatttctctcccattctccactctcacagccatatgatgaatatctagatatgttaacccactcaccgttct(AG)10cacgcgctctgcttttgtgtgtgtgtctgt(GA)11	161	677	837
Locus_1685_Transcript_2/3_Confidence_0.625_Length_2021	1	p1	(A)12	12	1638	1649	Locus_1583_Transcript_4/10_Confidence_0.455_Length_1015	1	c	(CT)6caatttctctcccgttctccactctcacagccatatgatgaatatctagatatgttaacccactcaccgttct(AG)10cacgcgctctgcttttgtgtgtgtgtctgt(GA)11	157	127	283
Locus_1686_Transcript_1/10_Confidence_0.516_Length_3559	1	p1	(T)15	15	31	45	Locus_1583_Transcript_9/10_Confidence_0.591_Length_1428	1	c	(CT)8caatttctctcccattctccactctcacagccatatgatgaatatctagatatgttaacccactcaccgttct(AG)6cccgcgctctgcttt(TG)6tctgt(GA)6	145	552	696
Locus_1686_Transcript_2/10_Confidence_0.613_Length_4170	1	p1	(T)15	15	31	45	Locus_1583_Transcript_10/10_Confidence_0.591_Length_1444	1	c	(CT)8caatttctctcccattctccactctcacagccatatgatgaatatctagatatgttaacccactcaccgttct(AG)10cacgcgctctgcttttgtgtgtgtgtctgt(GA)11	161	552	712
Locus_1687_Transcript_2/3_Confidence_0.400_Length_1041	1	p1	(A)17	17	615	631	Locus_1587_Transcript_1/10_Confidence_0.613_Length_1471	1	c	(A)11ttgaatcaaagatgtgtttgttctatctttaagaaaaataatggaatatgctgaaaaaggttaatattagttatttaa(T)15	104	941	1044
Locus_1687_Transcript_2/3_Confidence_0.400_Length_1041	2	p1	(T)17	17	799	815	Locus_1587_Transcript_2/10_Confidence_0.581_Length_1488	1	c	(A)11ttgaatcaaagatgtgtttgttctatctttaagaaaaataatggaatatgctgaaaaaggttaatattagttatttaa(T)15	104	958	1061
Locus_1687_Transcript_3/3_Confidence_0.600_Length_1565	1	p1	(A)17	17	1139	1155	Locus_1587_Transcript_3/10_Confidence_0.258_Length_888	1	c	(A)11ttgaatcaaagatgtgtttgttctatctttaagaaaaataatggaatatgctgaaaaaggttaatattagttatttaa(T)15	104	358	461
Locus_1693_Transcript_4/4_Confidence_0.769_Length_1611	1	p1	(A)11	11	34	44	Locus_1591_Transcript_1/10_Confidence_0.639_Length_1692	1	c	(TG)6(AG)9	30	1372	1401
Locus_1762_Transcript_3/3_Confidence_0.600_Length_1388	1	p1	(A)10	10	179	188	Locus_1625_Transcript_1/6_Confidence_0.571_Length_1956	1	c	(ATGT)5atacact(CTG)9	54	251	304
Locus_1765_Transcript_1/5_Confidence_0.333_Length_1491	1	p1	(A)19	19	851	869	Locus_1632_Transcript_1/4_Confidence_0.625_Length_1727	1	c	(AC)16(A)12	44	1684	1727
Locus_1771_Transcript_6/7_Confidence_0.682_Length_1496	1	p1	(A)14	14	1482	1495	Locus_1636_Transcript_1/10_Confidence_0.536_Length_1541	2	c	(A)14(GA)7	28	1498	1525
Locus_1794_Transcript_7/8_Confidence_0.550_Length_2278	1	p1	(A)10	10	106	115	Locus_1668_Transcript_1/10_Confidence_0.429_Length_8212	2	c	(T)11ctttt(A)12	28	2695	2722
Locus_1799_Transcript_6/7_Confidence_0.533_Length_1920	3	p1	(T)11	11	1238	1248	Locus_1668_Transcript_6/10_Confidence_0.486_Length_16929	3	c	(T)11ctttt(A)12	28	11412	11439
Locus_1800_Transcript_11/15_Confidence_0.679_Length_6083	1	p1	(T)12	12	5832	5843	Locus_1668_Transcript_7/10_Confidence_0.543_Length_20317	3	c	(T)11ctttt(A)12	28	14800	14827
Locus_1801_Transcript_2/2_Confidence_0.667_Length_820	1	p1	(A)11	11	1	11	Locus_1668_Transcript_8/10_Confidence_0.429_Length_8200	2	c	(T)11ctttt(A)12	28	2683	2710
Locus_1809_Transcript_2/8_Confidence_0.318_Length_1231	1	p1	(A)10	10	31	40	Locus_1668_Transcript_9/10_Confidence_0.286_Length_6289	1	c	(T)11ctttt(A)12	28	772	799
Locus_1809_Transcript_6/8_Confidence_0.545_Length_3926	2	p1	(T)17	17	2146	2162	Locus_1668_Transcript_10/10_Confidence_0.571_Length_21002	3	c	(T)11ctttt(A)12	28	15485	15512
Locus_1842_Transcript_5/7_Confidence_0.611_Length_2831	2	p1	(T)17	17	2628	2644	Locus_1685_Transcript_6/14_Confidence_0.257_Length_1935	1	c	(T)15gtaaattatagtagaaaatgctgtaatgcaaggccgtacataaatactggcaaa(ATT)15	114	1820	1933
Locus_1842_Transcript_7/7_Confidence_0.611_Length_2716	1	p1	(A)16	16	429	444	Locus_1685_Transcript_8/14_Confidence_0.486_Length_3392	1	c	(T)15gtaaattatagtagaaaatgctgtaatgcaaggccgtacataaatactggcaaa(ATT)15	114	3277	3390
Locus_1842_Transcript_7/7_Confidence_0.611_Length_2716	2	p1	(T)17	17	2513	2529	Locus_1685_Transcript_9/14_Confidence_0.486_Length_3359	1	c	(T)15gtaaattatagtagaaaatgctgtaatgcaaggccgtacataaatactggcaaa(ATT)15	114	3244	3357
Locus_1859_Transcript_1/2_Confidence_0.667_Length_5314	1	p1	(A)10	10	1	10	Locus_1703_Transcript_3/7_Confidence_0.733_Length_1952	2	c	(T)11c(T)10	22	1856	1877
Locus_1861_Transcript_2/8_Confidence_0.591_Length_2308	1	p1	(A)12	12	184	195	Locus_1703_Transcript_5/7_Confidence_0.733_Length_1952	2	c	(T)11c(T)10	22	1856	1877
Locus_1861_Transcript_5/8_Confidence_0.636_Length_3197	1	p1	(A)12	12	184	195	Locus_1703_Transcript_7/7_Confidence_0.733_Length_1952	2	c	(T)11c(T)10	22	1856	1877
Locus_1874_Transcript_2/7_Confidence_0.280_Length_1596	2	p1	(T)11	11	590	600	Locus_1728_Transcript_2/8_Confidence_0.292_Length_860	1	c	(AT)8c(TA)10	37	174	210
Locus_1874_Transcript_5/7_Confidence_0.520_Length_1795	1	p1	(T)10	10	344	353	Locus_1728_Transcript_3/8_Confidence_0.250_Length_911	1	c	(AT)8c(TA)10	37	174	210
Locus_1874_Transcript_5/7_Confidence_0.520_Length_1795	2	p1	(T)11	11	510	520	Locus_1728_Transcript_4/8_Confidence_0.375_Length_1078	1	c	(AT)8c(TA)10	37	174	210
Locus_1875_Transcript_1/3_Confidence_0.714_Length_3022	1	p1	(A)16	16	1	16	Locus_1728_Transcript_7/8_Confidence_0.458_Length_1702	1	c	(AT)8c(TA)10	37	174	210
Locus_1875_Transcript_2/3_Confidence_0.714_Length_3027	1	p1	(A)16	16	1	16	Locus_1728_Transcript_8/8_Confidence_0.375_Length_1002	1	c	(AT)8c(TA)10	37	174	210
Locus_2065_Transcript_1/1_Confidence_1.000_Length_697	1	p1	(T)10	10	537	546	Locus_1938_Transcript_1/1_Confidence_1.000_Length_1743	1	c	(GA)8ggagtccaatttttcaatttcaagaagtacccacaccataaaagaaaataaaatatcatctcctctgaaggaaaaaataaaata(AG)11	122	69	190
Locus_2238_Transcript_6/7_Confidence_0.500_Length_1502	1	p1	(A)10	10	269	278	Locus_2100_Transcript_3/13_Confidence_1.000_Length_503	1	c	(GC)6(AC)14(AT)6	52	449	500
Locus_2306_Transcript_3/5_Confidence_0.765_Length_3051	1	p1	(A)12	12	57	68	Locus_2166_Transcript_9/41_Confidence_1.000_Length_235	1	c	(TC)8(TG)14	44	192	235
Locus_2307_Transcript_7/7_Confidence_0.714_Length_4779	1	p1	(T)10	10	652	661	Locus_2178_Transcript_2/14_Confidence_1.000_Length_259	1	c	(T)10ctttttcttttcaccaaatattcagtcctccccggtcttccctcgaatcaaatgatgtgcatgtcatgaatgtaatgattaatatattgcctactcag(T)16	124	136	259
Locus_2344_Transcript_7/8_Confidence_0.667_Length_3813	1	p1	(A)16	16	208	223	Locus_2203_Transcript_8/10_Confidence_0.553_Length_2797	1	c	(CAAAG)6caaattataacctctggcgt(TC)6aatatgaatctggaatctcgctgccgacgatgaagatggtgattgaattcgtgtgtatagatcggagtcggaggagcggaatg(GA)7	159	2610	2768
Locus_2345_Transcript_6/7_Confidence_0.650_Length_2180	1	p1	(A)10	10	1820	1829	Locus_2203_Transcript_10/10_Confidence_0.526_Length_2773	1	c	(CAAAG)6caaattataacctctggcgt(TC)6aatatgaatctggaatctcgctgccgacgatgaagatggtgattgaattcgtgtgtatagatcggagtcggaggagcggaatg(GA)7	159	2586	2744
Locus_2350_Transcript_5/12_Confidence_0.395_Length_2927	1	p1	(A)17	17	1040	1056	Locus_2204_Transcript_5/10_Confidence_0.583_Length_1710	1	c	(T)39gcaaaaattatggaggtattttatgtaaatggataaaagcgtctacacaaagacttaaaatggcaaacaatatgggcagtaaaaggtgagag(A)10	141	1	141
Locus_2350_Transcript_10/12_Confidence_0.237_Length_1623	1	p1	(A)11	11	173	183	Locus_2204_Transcript_9/10_Confidence_0.542_Length_1704	1	c	(T)39gcaaaaattatggaggtattttatgtaaatggataaaagcgtctacacaaagacttaaaatggcaaacaatatgggcagtaaaaggtgagag(A)10	141	1	141
Locus_2355_Transcript_5/10_Confidence_0.500_Length_3142	1	p1	(A)10	10	2276	2285	Locus_2210_Transcript_6/13_Confidence_0.475_Length_2748	1	c	(ATC)5accttgtagtaatcgatcattacctgttaatagtttgcttaatgaaattgcaaactgcatttttccacatggaattttattcttctgtcttgtttttttg(CT)15	145	1466	1610
Locus_2355_Transcript_5/10_Confidence_0.500_Length_3142	2	p1	(A)11	11	2579	2589	Locus_2210_Transcript_7/13_Confidence_0.508_Length_3136	1	c	(ATC)5accttgtagtaatcgatcattacctgttaatagtttgcttaatgaaattgcaaactgcatttttccacatggaattttattcttctgtcttgtttttttg(CT)15	145	1854	1998
Locus_2355_Transcript_9/10_Confidence_0.450_Length_2348	1	p1	(T)16	16	2314	2329	Locus_2210_Transcript_9/13_Confidence_0.459_Length_3207	1	c	(ATC)5accttgtagtaatcgatcattacctgttaatagtttgcttaatgaaattgcaaactgcatttttccacatggaattttattcttctgtcttgtttttttg(CT)15	145	1925	2069
Locus_2446_Transcript_5/6_Confidence_0.762_Length_3003	1	p1	(A)10	10	1472	1481	Locus_2273_Transcript_2/5_Confidence_0.800_Length_2268	1	c	(T)10(A)10	20	2025	2044
Locus_2511_Transcript_4/8_Confidence_0.207_Length_2489	1	p1	(A)10	10	1017	1026	Locus_2351_Transcript_7/66_Confidence_1.000_Length_211	1	c	(T)10(A)10tcttgtgttcttattttgtatatatgctgcatgaaaattcaaaacccacaatgacatttaagcatatcatatatgaaaaagtgaatgaaatgttgattg(A)12	131	36	166
Locus_2511_Transcript_8/8_Confidence_0.586_Length_5232	1	p1	(T)11	11	1442	1452	Locus_2351_Transcript_22/66_Confidence_1.000_Length_215	1	c	(CT)9tc(T)17	37	133	169
Locus_2512_Transcript_7/11_Confidence_0.297_Length_3432	1	p1	(T)10	10	2786	2795	Locus_2351_Transcript_57/66_Confidence_0.230_Length_6733	6	c	(A)12caaatagaacaatacatatttgtaa(T)10	47	3973	4019
Locus_2568_Transcript_2/10_Confidence_0.595_Length_5033	1	p1	(A)11	11	289	299	Locus_2395_Transcript_4/8_Confidence_0.375_Length_1424	1	c	(T)28(A)10	38	198	235
Locus_2740_Transcript_9/9_Confidence_0.375_Length_1971	1	p1	(A)44	44	1919	1962	Locus_2558_Transcript_5/24_Confidence_1.000_Length_767	1	c	(AT)14(TA)9	46	306	351
Locus_2752_Transcript_1/1_Confidence_1.000_Length_655	1	p1	(A)16	16	29	44	Locus_2569_Transcript_7/13_Confidence_0.514_Length_1605	1	c	(TG)7(T)10	24	1579	1602
Locus_2757_Transcript_2/4_Confidence_0.667_Length_2295	1	p1	(T)10	10	1773	1782	Locus_2580_Transcript_10/19_Confidence_0.262_Length_2754	1	c	(CT)10ccatctcctgtgaaaatattaatagcaga(GT)7	63	1262	1324
Locus_2757_Transcript_3/4_Confidence_0.583_Length_2113	1	p1	(T)12	12	1263	1274	Locus_2580_Transcript_11/19_Confidence_0.224_Length_3134	2	c	(CT)10ccatctcctgtgaaaatattaatagcaga(GT)7	63	1633	1695
Locus_2757_Transcript_3/4_Confidence_0.583_Length_2113	2	p1	(T)12	12	2102	2113	Locus_2580_Transcript_12/19_Confidence_0.159_Length_2020	1	c	(CT)8cacagctaagctccctctcacactctca(CT)6	56	1262	1317
Locus_2757_Transcript_4/4_Confidence_0.583_Length_2289	2	p1	(T)12	12	2278	2289	Locus_2580_Transcript_16/19_Confidence_0.196_Length_2742	1	c	(CT)10ccatctcctgtgaaaatattaatagcaga(GT)7	63	1241	1303
Locus_2759_Transcript_1/3_Confidence_0.571_Length_1697	1	p1	(A)10	10	1596	1605	Locus_2580_Transcript_19/19_Confidence_0.271_Length_2763	1	c	(CT)10ccatctcctgtgaaaatattaatagcaga(GT)7	63	1262	1324
Locus_2781_Transcript_2/4_Confidence_0.667_Length_1633	1	p1	(A)12	12	1062	1073	Locus_2584_Transcript_2/16_Confidence_1.000_Length_329	1	c	(A)14gagttaaattttgacaatttaggatattatttttatatgattttgtcagctgtgttgtgattatttaaacctcaaaatacttatttaggtcgactg(A)11	121	17	137
Locus_2911_Transcript_1/10_Confidence_0.485_Length_1868	2	p1	(T)11	11	1106	1116	Locus_2741_Transcript_1/2_Confidence_0.700_Length_758	1	c	(GTG)5aatatgagggtgatggagcggggattagggattcggaggtaattgggatcgttagggttttgatcgagggaattggaggggtaaaa(GGT)5	116	517	632
Locus_3029_Transcript_3/3_Confidence_0.667_Length_1934	1	p1	(T)17	17	1891	1907	Locus_2853_Transcript_1/10_Confidence_0.364_Length_1119	1	c	(ATA)5atta(TAT)8	43	31	73
Locus_3035_Transcript_8/10_Confidence_0.543_Length_2663	1	p1	(A)17	17	1079	1095	Locus_2853_Transcript_5/10_Confidence_0.273_Length_997	1	c	(ATA)5atta(TAT)8	43	31	73
Locus_3036_Transcript_1/4_Confidence_0.571_Length_2889	2	p1	(A)13	13	2551	2563	Locus_2853_Transcript_9/10_Confidence_0.364_Length_2015	1	c	(ATA)5atta(TAT)8	43	31	73
Locus_3134_Transcript_3/4_Confidence_0.700_Length_4635	1	p1	(T)11	11	1269	1279	Locus_2910_Transcript_7/10_Confidence_0.438_Length_1783	1	c	(A)10taaaaatagaatacattgcatttacaattaaagtcacataaacaaccttcatatctatacaatttaagcagcaacatctctcaaactgccaagaatctg(T)11	120	89	208
Locus_3138_Transcript_4/9_Confidence_0.636_Length_1906	1	p1	(T)10	10	267	276	Locus_2916_Transcript_3/4_Confidence_0.556_Length_1106	1	c	(T)11ccataccatgaagatcaaacacactcacaaaaacacgcaga(T)12	64	252	315
Locus_3156_Transcript_1/2_Confidence_0.875_Length_1594	1	p1	(A)15	15	784	798	Locus_2925_Transcript_1/9_Confidence_0.462_Length_1124	2	c	(GA)7ggcgtggacggcgagac(GA)11	53	979	1031
Locus_3165_Transcript_3/5_Confidence_0.462_Length_1082	1	p1	(A)18	18	646	663	Locus_2925_Transcript_8/9_Confidence_0.577_Length_1177	2	c	(GA)7ggcgtggacggcgagac(GA)11	53	1032	1084
Locus_3197_Transcript_2/7_Confidence_0.150_Length_394	1	p1	(T)11	11	315	325	Locus_2958_Transcript_14/22_Confidence_0.155_Length_1966	1	c	(TC)6(T)17	29	183	211
Locus_3208_Transcript_9/10_Confidence_0.333_Length_2091	2	p1	(T)13	13	336	348	Locus_2974_Transcript_1/15_Confidence_1.000_Length_238	1	c	(CT)6tcttcttaccactcgccttttactgttttacatgtaagac(A)10	62	76	137
Locus_3305_Transcript_4/5_Confidence_0.316_Length_765	1	p1	(T)10	10	606	615	Locus_3065_Transcript_2/7_Confidence_0.619_Length_1317	1	c	(TC)6cca(CT)19	53	1265	1317
Locus_3305_Transcript_5/5_Confidence_0.579_Length_5941	1	p1	(T)10	10	5456	5465	Locus_3065_Transcript_4/7_Confidence_0.619_Length_1301	1	c	(TC)6cca(CT)19	53	1249	1301
Locus_3331_Transcript_11/11_Confidence_0.417_Length_1905	1	p1	(A)11	11	34	44	Locus_3084_Transcript_1/3_Confidence_0.400_Length_1361	1	c	(C)11(A)37	48	1202	1249
Locus_3407_Transcript_5/5_Confidence_0.692_Length_5686	1	p1	(T)11	11	337	347	Locus_3149_Transcript_1/10_Confidence_0.292_Length_779	1	c	(T)11ctttttttttg(GTA)5	37	735	771
Locus_3414_Transcript_7/8_Confidence_0.733_Length_3982	2	p1	(A)10	10	2917	2926	Locus_3168_Transcript_1/10_Confidence_0.500_Length_1201	1	c	(GAG)8tttatatacaatacaatatattgatatgatatagaagtggttgtggatgtg(GA)9	93	1103	1195
Locus_3414_Transcript_7/8_Confidence_0.733_Length_3982	3	p1	(A)12	12	3324	3335	Locus_3168_Transcript_2/10_Confidence_0.500_Length_1208	1	c	(GAG)8tttatatacaatacaatatattgatatgatatagaagtggttgtggatgtg(GA)9	93	1110	1202
Locus_3449_Transcript_6/6_Confidence_0.600_Length_2312	1	p1	(A)11	11	2035	2045	Locus_3211_Transcript_1/3_Confidence_0.846_Length_6010	1	c	(CT)6aaaaatacaaactcccaaata(CT)7	47	17	63
Locus_3451_Transcript_1/3_Confidence_0.714_Length_2905	1	p1	(T)42	42	2858	2899	Locus_3211_Transcript_3/3_Confidence_0.846_Length_6010	1	c	(CT)6aaaaatacaaactcccaaata(CT)7	47	17	63
Locus_3495_Transcript_2/8_Confidence_0.474_Length_1296	1	p1	(A)10	10	94	103	Locus_3247_Transcript_12/21_Confidence_0.155_Length_1387	1	c	(CT)8ccccccgcgtgtttgtgcgtgtgtg(TA)7	55	50	104
Locus_3495_Transcript_4/8_Confidence_0.421_Length_1431	1	p1	(A)10	10	94	103	Locus_3247_Transcript_13/21_Confidence_0.264_Length_5305	1	c	(CT)8ccccccgcgtgtttgtgcgtgtgtg(TA)7	55	50	104
Locus_3495_Transcript_7/8_Confidence_0.526_Length_2659	2	p1	(T)36	36	1859	1894	Locus_3247_Transcript_14/21_Confidence_0.264_Length_5156	1	c	(CT)8ccccccgcgtgtttgtgcgtgtgtg(TA)7	55	50	104
Locus_3502_Transcript_2/5_Confidence_0.793_Length_2945	1	p1	(T)10	10	2932	2941	Locus_3247_Transcript_15/21_Confidence_0.273_Length_5328	1	c	(CT)8ccccccgcgtgtttgtgcgtgtgtg(TA)7	55	50	104
Locus_3508_Transcript_3/4_Confidence_0.333_Length_2473	1	p1	(T)11	11	2330	2340	Locus_3247_Transcript_17/21_Confidence_0.245_Length_5091	1	c	(CT)8ccccccgcgtgtttgtgcgtgtgtg(TA)7	55	50	104
Locus_3508_Transcript_4/4_Confidence_0.556_Length_2633	2	p1	(T)11	11	2490	2500	Locus_3247_Transcript_18/21_Confidence_0.245_Length_5092	1	c	(CT)8ccccccgcgtgtttgtgcgtgtgtg(TA)7	55	50	104
Locus_3554_Transcript_1/1_Confidence_1.000_Length_1066	1	p1	(A)10	10	1057	1066	Locus_3292_Transcript_2/2_Confidence_0.667_Length_1064	1	c	(TC)10tat(CA)9	41	24	64
Locus_3577_Transcript_2/3_Confidence_0.714_Length_7468	1	p1	(T)10	10	7448	7457	Locus_3300_Transcript_5/14_Confidence_0.393_Length_2182	2	c	(T)10a(T)10	21	555	575
Locus_3581_Transcript_4/5_Confidence_0.250_Length_524	1	p1	(A)15	15	315	329	Locus_3300_Transcript_10/14_Confidence_0.213_Length_1246	2	c	(A)28ttttttttt(A)35	72	1166	1237
Locus_3628_Transcript_1/2_Confidence_0.917_Length_5382	2	p1	(A)10	10	510	519	Locus_3355_Transcript_10/14_Confidence_0.355_Length_2562	2	c	(A)10tgaaattatatcg(TA)6	35	2019	2053
Locus_3689_Transcript_3/4_Confidence_0.556_Length_2075	1	p1	(T)16	16	1911	1926	Locus_3388_Transcript_1/12_Confidence_1.000_Length_243	1	c	(AC)9(TG)6	30	156	185
Locus_3733_Transcript_1/1_Confidence_1.000_Length_583	1	p1	(T)13	13	400	412	Locus_3411_Transcript_1/4_Confidence_0.625_Length_1070	1	c	(GA)6gggg(GA)8gg(GA)6	46	995	1040
Locus_3735_Transcript_1/2_Confidence_0.750_Length_2546	1	p1	(T)11	11	2482	2492	Locus_3411_Transcript_2/4_Confidence_0.625_Length_1083	1	c	(GA)6gggg(GA)8gg(GA)6	46	1008	1053
Locus_3735_Transcript_2/2_Confidence_0.750_Length_2460	1	p1	(T)11	11	2396	2406	Locus_3411_Transcript_4/4_Confidence_0.625_Length_1083	1	c	(GA)6gggg(GA)8gg(GA)6	46	1008	1053
Locus_3779_Transcript_1/2_Confidence_0.750_Length_1137	2	p1	(T)20	20	1118	1137	Locus_3445_Transcript_3/6_Confidence_0.286_Length_377	1	c	(CT)8(CA)13	42	36	77
Locus_3789_Transcript_2/8_Confidence_0.478_Length_3178	1	p1	(T)15	15	2967	2981	Locus_3455_Transcript_4/10_Confidence_0.632_Length_1830	1	c	(CT)17cacacacca(AC)6	55	4	58
Locus_3789_Transcript_3/8_Confidence_0.478_Length_3233	1	p1	(T)15	15	3022	3036	Locus_3455_Transcript_5/10_Confidence_0.763_Length_2087	1	c	(CT)17cacacacca(AC)6	55	4	58
Locus_3789_Transcript_4/8_Confidence_0.391_Length_1573	1	p1	(T)15	15	1362	1376	Locus_3455_Transcript_6/10_Confidence_0.763_Length_2128	1	c	(CT)17cacacacca(AC)6	55	4	58
Locus_3789_Transcript_6/8_Confidence_0.522_Length_3218	1	p1	(T)15	15	3007	3021	Locus_3455_Transcript_8/10_Confidence_0.763_Length_2087	1	c	(CT)17cacacacca(AC)6	55	4	58
Locus_3789_Transcript_8/8_Confidence_0.478_Length_3186	1	p1	(T)15	15	2975	2989	Locus_3455_Transcript_9/10_Confidence_0.737_Length_2091	1	c	(CT)17cacacacca(AC)6	55	4	58
Locus_4095_Transcript_3/3_Confidence_0.818_Length_3146	2	p1	(T)10	10	2855	2864	Locus_3776_Transcript_13/16_Confidence_0.221_Length_3453	1	c	(T)14ctctc(T)18	37	913	949
Locus_4165_Transcript_3/6_Confidence_0.667_Length_1262	1	p1	(T)10	10	191	200	Locus_3832_Transcript_5/10_Confidence_0.615_Length_3336	1	c	(AG)6tattattagatcaagagagtt(AG)6	45	3278	3322
Locus_4191_Transcript_1/1_Confidence_1.000_Length_2391	1	p1	(A)13	13	2367	2379	Locus_3846_Transcript_1/9_Confidence_0.400_Length_2045	1	c	(TG)10(AG)7	34	2011	2044
Locus_4195_Transcript_1/2_Confidence_0.800_Length_3224	1	p1	(T)10	10	2159	2168	Locus_3846_Transcript_4/9_Confidence_0.500_Length_2950	1	c	(TG)10(AG)7	34	2916	2949
Locus_4195_Transcript_2/2_Confidence_0.800_Length_3138	1	p1	(T)10	10	2073	2082	Locus_3846_Transcript_7/9_Confidence_0.300_Length_2916	1	c	(TG)10(AG)7	34	2882	2915
Locus_4197_Transcript_1/1_Confidence_1.000_Length_1388	1	p1	(T)10	10	1151	1160	Locus_3859_Transcript_4/7_Confidence_0.308_Length_1064	1	c	(TG)7tc(TG)10	36	612	647
Locus_4233_Transcript_2/2_Confidence_0.667_Length_812	1	p1	(T)10	10	399	408	Locus_3870_Transcript_26/32_Confidence_0.403_Length_5171	1	c	(AAT)8gaagaatttgatcataataataatagtgtttatgagttgttagcaccatattataaccttgcattaaagatatttttttcatgtgtgtattagg(AT)8	134	4683	4816
Locus_4242_Transcript_3/7_Confidence_0.583_Length_1915	1	p1	(A)13	13	1051	1063	Locus_3870_Transcript_29/32_Confidence_0.417_Length_5136	1	c	(AAT)8gaagaatttgatcataataataatagtgtttatgagttgttagcaccatattataaccttgcattaaagatatttttttcatgtgtgtattagg(AT)8	134	4683	4816
Locus_4242_Transcript_5/7_Confidence_0.625_Length_2101	1	p1	(A)13	13	1051	1063	Locus_3870_Transcript_30/32_Confidence_0.406_Length_5289	1	c	(AAT)8gaagaatttgatcataataataatagtgtttatgagttgttagcaccatattataaccttgcattaaagatatttttttcatgtgtgtattagg(AT)8	134	4683	4816
Locus_4242_Transcript_7/7_Confidence_0.625_Length_2004	1	p1	(A)13	13	1051	1063	Locus_3870_Transcript_31/32_Confidence_0.396_Length_5175	1	c	(AAT)8gaagaatttgatcataataataatagtgtttatgagttgttagcaccatattataaccttgcattaaagatatttttttcatgtgtgtattagg(AT)8	134	4683	4816
Locus_4357_Transcript_6/10_Confidence_0.533_Length_2620	1	p1	(A)11	11	2610	2620	Locus_4005_Transcript_1/10_Confidence_0.069_Length_257	1	c	(AC)6cccatta(AC)6	31	43	73
Locus_4357_Transcript_7/10_Confidence_0.467_Length_1695	1	p1	(A)11	11	1685	1695	Locus_4005_Transcript_3/10_Confidence_0.121_Length_362	1	c	(AC)6cccatta(AC)6	31	43	73
Locus_4357_Transcript_9/10_Confidence_0.333_Length_1481	1	p1	(A)11	11	1471	1481	Locus_4005_Transcript_4/10_Confidence_0.155_Length_264	1	c	(AC)6cccatta(AC)6	31	43	73
Locus_4357_Transcript_10/10_Confidence_0.533_Length_2560	1	p1	(A)11	11	2550	2560	Locus_4005_Transcript_6/10_Confidence_0.172_Length_598	1	c	(AC)6cccatta(AC)6	31	43	73
Locus_4481_Transcript_5/8_Confidence_0.304_Length_903	1	p1	(T)11	11	108	118	Locus_4172_Transcript_1/9_Confidence_0.409_Length_1022	2	c	(AC)7(AG)15	44	967	1010
Locus_4631_Transcript_1/1_Confidence_1.000_Length_3839	1	p1	(A)10	10	3486	3495	Locus_4292_Transcript_5/10_Confidence_0.643_Length_2475	1	c	(CA)11(TA)8	38	18	55
Locus_4634_Transcript_1/9_Confidence_0.500_Length_4492	2	p1	(T)15	15	4271	4285	Locus_4292_Transcript_9/10_Confidence_0.643_Length_2475	1	c	(CA)11(TA)8	38	18	55
Locus_4634_Transcript_2/9_Confidence_0.545_Length_4309	1	p1	(T)15	15	4088	4102	Locus_4292_Transcript_10/10_Confidence_0.643_Length_2475	1	c	(CA)11(TA)8	38	18	55
Locus_4654_Transcript_1/8_Confidence_0.667_Length_2841	1	p1	(A)11	11	207	217	Locus_4314_Transcript_3/5_Confidence_0.556_Length_1069	1	c	(CT)7(CA)12	38	71	108
Locus_4654_Transcript_2/8_Confidence_0.250_Length_1968	1	p1	(A)11	11	207	217	Locus_4314_Transcript_4/5_Confidence_0.444_Length_1135	1	c	(CT)7(CA)12	38	71	108
Locus_4654_Transcript_3/8_Confidence_0.667_Length_3012	1	p1	(A)11	11	207	217	Locus_4314_Transcript_5/5_Confidence_0.556_Length_1147	1	c	(CT)7(CA)12	38	71	108
Locus_4715_Transcript_2/7_Confidence_0.200_Length_728	1	p1	(T)16	16	524	539	Locus_4411_Transcript_2/5_Confidence_0.643_Length_2332	1	c	(TC)10t(TA)9	39	88	126
Locus_4721_Transcript_8/10_Confidence_0.333_Length_1918	1	p1	(A)10	10	1831	1840	Locus_4411_Transcript_3/5_Confidence_0.643_Length_2344	1	c	(TC)10t(TA)9	39	88	126
Locus_4855_Transcript_5/6_Confidence_0.688_Length_3393	2	p1	(A)14	14	2318	2331	Locus_4518_Transcript_3/10_Confidence_0.375_Length_1819	1	c	(TC)14(AC)8	44	590	633
Locus_4863_Transcript_1/1_Confidence_1.000_Length_4047	1	p1	(T)18	18	3838	3855	Locus_4518_Transcript_10/10_Confidence_0.400_Length_658	1	c	(TC)14(AC)11aaacg(CA)7	69	590	658
Locus_4878_Transcript_5/10_Confidence_0.644_Length_5339	1	p1	(T)20	20	3273	3292	Locus_4527_Transcript_15/18_Confidence_0.251_Length_3558	2	c	(A)28gg(AGA)6aattgcaatcgatatcagaaatggcaaacggaaccacgaactgcatcgacaaagcctgaattttcccccaaattctctctctgtctctctc(T)10	149	1594	1742
Locus_4878_Transcript_7/10_Confidence_0.667_Length_5691	1	p1	(T)20	20	3273	3292	Locus_4527_Transcript_18/18_Confidence_0.295_Length_3398	2	c	(A)28gg(AGA)6aattgcaatcgatatcagaaatggcaaacggaaccacgaactgcatcgacaaagcctgaattttcccccaaattctctctctgtctctctc(T)10	149	1594	1742
Locus_4891_Transcript_1/1_Confidence_1.000_Length_1723	1	p1	(A)11	11	209	219	Locus_4558_Transcript_7/16_Confidence_0.184_Length_1308	1	c	(AC)7(AT)7agc(GA)9	49	85	133
Locus_5013_Transcript_1/1_Confidence_1.000_Length_1696	1	p1	(A)10	10	1687	1696	Locus_4687_Transcript_2/10_Confidence_0.645_Length_2585	1	c	(T)10cttaattattttgtagc(T)12	39	255	293
Locus_5016_Transcript_1/3_Confidence_0.571_Length_2761	2	p1	(T)10	10	2727	2736	Locus_4687_Transcript_3/10_Confidence_0.677_Length_2585	1	c	(T)10cttaattattttgtagc(T)12	39	255	293
Locus_5016_Transcript_2/3_Confidence_0.429_Length_2745	2	p1	(T)10	10	2711	2720	Locus_4687_Transcript_4/10_Confidence_0.677_Length_2585	1	c	(T)10cttaattattttgtagc(T)12	39	255	293
Locus_5016_Transcript_3/3_Confidence_0.714_Length_2770	2	p1	(T)10	10	2736	2745	Locus_4687_Transcript_5/10_Confidence_0.645_Length_2585	1	c	(T)10cttaattattttgtagc(T)12	39	255	293
Locus_5018_Transcript_3/7_Confidence_0.542_Length_4238	1	p1	(A)10	10	475	484	Locus_4687_Transcript_6/10_Confidence_0.710_Length_2585	1	c	(T)10cttaattattttgtagc(T)12	39	255	293
Locus_5018_Transcript_6/7_Confidence_0.458_Length_2431	1	p1	(A)10	10	475	484	Locus_4687_Transcript_7/10_Confidence_0.581_Length_2285	1	c	(T)10cttaattattttgtagc(T)12	39	255	293
Locus_5023_Transcript_3/4_Confidence_0.250_Length_1073	1	p1	(T)11	11	594	604	Locus_4687_Transcript_10/10_Confidence_0.677_Length_2585	1	c	(T)10cttaattattttgtagc(T)12	39	255	293
Locus_5047_Transcript_4/4_Confidence_0.692_Length_1667	1	p1	(T)12	12	1	12	Locus_4707_Transcript_7/13_Confidence_0.452_Length_1412	1	c	(A)10tcctagatttaactcctcaatatgcactcagcgatcatcattactctaaatctct(A)10	75	1043	1117
Locus_5088_Transcript_9/10_Confidence_0.567_Length_5667	1	p1	(T)10	10	2889	2898	Locus_4739_Transcript_6/7_Confidence_0.591_Length_2914	1	c	(A)21gggctttatacttaaaacgctgtcattttggttttcaaacacacgtttgagttacaaatt(A)13	94	1074	1167
Locus_5175_Transcript_8/9_Confidence_0.222_Length_2346	2	p1	(A)10	10	1992	2001	Locus_4838_Transcript_4/12_Confidence_0.424_Length_3790	1	c	(GCT)5gaatttgcataatcctctgctgctgcaaaatatgagcagctgctgcagcctgtgaagactgccgggacataagga(GCT)5	105	2390	2494
Locus_5175_Transcript_9/9_Confidence_0.500_Length_3629	2	p1	(A)10	10	3275	3284	Locus_4838_Transcript_6/12_Confidence_0.458_Length_3670	1	c	(GCT)5gaatttgcataatcctctgctgctgcaaaatatgagcagctgctgcagcctgtgaagactgccgggacataagga(GCT)5	105	2270	2374
Locus_5177_Transcript_3/4_Confidence_0.700_Length_2507	2	p1	(A)12	12	2079	2090	Locus_4838_Transcript_8/12_Confidence_0.373_Length_3571	1	c	(GCT)5gaatttgcataatcctctgctgctgcaaaatatgagcagctgctgcagcctgtgaagactgccgggacataagga(GCT)5	105	2270	2374
Locus_5188_Transcript_1/1_Confidence_1.000_Length_1558	1	p1	(A)12	12	1	12	Locus_4838_Transcript_12/12_Confidence_0.458_Length_3670	1	c	(GCT)5gaatttgcataatcctctgctgctgcaaaatatgagcagctgctgcagcctgtgaagactgccgggacataagga(GCT)5	105	2270	2374
Locus_5248_Transcript_1/3_Confidence_0.667_Length_3587	2	p1	(A)11	11	3569	3579	Locus_4908_Transcript_1/9_Confidence_0.643_Length_1985	1	c	(T)13aaattctttccccc(CT)6	39	32	70
Locus_5248_Transcript_2/3_Confidence_0.667_Length_1719	1	p1	(A)11	11	1701	1711	Locus_4908_Transcript_2/9_Confidence_0.607_Length_2013	1	c	(T)13aaattctttccccc(CT)6	39	32	70
Locus_5248_Transcript_3/3_Confidence_0.667_Length_3587	2	p1	(A)11	11	3569	3579	Locus_4908_Transcript_4/9_Confidence_0.607_Length_2014	1	c	(T)13aaattctttccccc(CT)6	39	32	70
Locus_5249_Transcript_1/1_Confidence_1.000_Length_1008	1	p1	(A)11	11	849	859	Locus_4908_Transcript_5/9_Confidence_0.607_Length_2012	1	c	(T)13aaattctttccccc(CT)6	39	32	70
Locus_5249_Transcript_1/1_Confidence_1.000_Length_1008	2	p1	(T)13	13	996	1008	Locus_4908_Transcript_6/9_Confidence_0.643_Length_2013	1	c	(T)13aaattctttccccc(CT)6	39	32	70
Locus_5250_Transcript_3/4_Confidence_0.769_Length_2288	1	p1	(A)10	10	1523	1532	Locus_4908_Transcript_7/9_Confidence_0.607_Length_2004	1	c	(T)13aaattctttccccc(CT)6	39	32	70
Locus_5250_Transcript_3/4_Confidence_0.769_Length_2288	2	p1	(A)12	12	1641	1652	Locus_4908_Transcript_8/9_Confidence_0.607_Length_2013	1	c	(T)13aaattctttccccc(CT)6	39	32	70
Locus_5252_Transcript_1/2_Confidence_0.833_Length_2745	1	p1	(T)10	10	1812	1821	Locus_4908_Transcript_9/9_Confidence_0.607_Length_2013	1	c	(T)13aaattctttccccc(CT)6	39	32	70
Locus_5252_Transcript_1/2_Confidence_0.833_Length_2745	2	p1	(T)12	12	2563	2574	Locus_4913_Transcript_1/10_Confidence_0.414_Length_942	1	c	(T)10ataagaaaataattcgtatatatgagaattattacaccgaaaagaaaaagaatgtaaacaataagaaatccaacaaaaa(AAAG)6	113	1	113
Locus_5509_Transcript_1/1_Confidence_1.000_Length_2870	1	p1	(T)21	21	149	169	Locus_5038_Transcript_1/10_Confidence_0.600_Length_3561	1	c	(TTC)5acgatctgccccatcttttccaatattcttcaagctctggctcctctctgtctgctgattttctctctctagagaaaaagacaa(TC)6	111	3304	3414
Locus_5511_Transcript_1/6_Confidence_0.643_Length_4717	1	p1	(T)10	10	4655	4664	Locus_5038_Transcript_2/10_Confidence_0.571_Length_3624	1	c	(TTC)5acgatctgccccatcttttccaatattcttcaagctctggctcctctctgtctgctgattttctctctctagagaaaaagacaa(TC)6	111	3367	3477
Locus_5511_Transcript_2/6_Confidence_0.143_Length_829	2	p1	(T)10	10	767	776	Locus_5038_Transcript_4/10_Confidence_0.657_Length_3630	1	c	(TTC)5acgatctgccccatcttttccaatattcttcaagctctggctcctctctgtctgctgattttctctctctagagaaaaagacaa(TC)6	111	3373	3483
Locus_5511_Transcript_3/6_Confidence_0.643_Length_4102	1	p1	(T)10	10	4040	4049	Locus_5038_Transcript_5/10_Confidence_0.571_Length_3658	1	c	(TTC)5acgatctgccccatcttttccaatattcttcaagctctggctcctctctgtctgctgattttctctctctagagaaaaagacaa(TC)6	111	3401	3511
Locus_5511_Transcript_4/6_Confidence_0.643_Length_5042	1	p1	(T)10	10	4980	4989	Locus_5038_Transcript_6/10_Confidence_0.571_Length_3575	1	c	(TTC)5acgatctgccccatcttttccaatattcttcaagctctggctcctctctgtctgctgattttctctctctagagaaaaagacaa(TC)6	111	3318	3428
Locus_5511_Transcript_5/6_Confidence_0.643_Length_5376	1	p1	(T)10	10	5314	5323	Locus_5038_Transcript_7/10_Confidence_0.600_Length_3631	1	c	(TTC)5acgatctgccccatcttttccaatattcttcaagctctggctcctctctgtctgctgattttctctctctagagaaaaagacaa(TC)6	111	3374	3484
Locus_5511_Transcript_6/6_Confidence_0.643_Length_4749	1	p1	(T)10	10	4687	4696	Locus_5038_Transcript_8/10_Confidence_0.600_Length_3635	1	c	(TTC)5acgatctgccccatcttttccaatattcttcaagctctggctcctctctgtctgctgattttctctctctagagaaaaagacaa(TC)6	111	3378	3488
Locus_5519_Transcript_1/5_Confidence_0.692_Length_1587	1	p1	(T)10	10	1421	1430	Locus_5038_Transcript_10/10_Confidence_0.600_Length_3631	1	c	(TTC)5acgatctgccccatcttttccaatattcttcaagctctggctcctctctgtctgctgattttctctctctagagaaaaagacaa(TC)6	111	3374	3484
Locus_5531_Transcript_1/3_Confidence_0.750_Length_3841	1	p1	(T)17	17	2779	2795	Locus_5056_Transcript_6/8_Confidence_0.375_Length_2284	1	c	(TG)7tttttatttttttgagaagagagaaaaaacagagataaaatttgaatttatttttagcgggaatcacttttttaaaaaagtaacgtgtagtttttggg(A)10	122	587	708
Locus_5594_Transcript_3/3_Confidence_0.778_Length_1213	2	p1	(A)17	17	728	744	Locus_5093_Transcript_1/3_Confidence_0.667_Length_1581	1	c	(CCA)5ct(CGG)5	32	518	549
Locus_5596_Transcript_1/6_Confidence_0.333_Length_1011	1	p1	(T)12	12	11	22	Locus_5093_Transcript_2/3_Confidence_0.667_Length_1563	1	c	(CCA)5ct(CGG)5	32	500	531
Locus_5701_Transcript_1/1_Confidence_1.000_Length_728	1	p1	(A)12	12	257	268	Locus_5176_Transcript_4/14_Confidence_1.000_Length_287	1	c	(TTC)6(ATT)13	57	114	170
Locus_5701_Transcript_1/1_Confidence_1.000_Length_728	2	p1	(A)12	12	505	516	Locus_5176_Transcript_5/14_Confidence_0.365_Length_1942	1	c	(TCA)6(TTA)7	39	1347	1385
Locus_5708_Transcript_1/1_Confidence_1.000_Length_1526	1	p1	(A)11	11	1481	1491	Locus_5176_Transcript_11/14_Confidence_0.306_Length_1684	1	c	(TCA)6(TTA)7	39	1213	1251
Locus_5735_Transcript_2/10_Confidence_0.569_Length_1487	1	p1	(T)45	45	1183	1227	Locus_5219_Transcript_3/9_Confidence_0.391_Length_3012	1	c	(TCC)5tcttcctcaacctcctcttcaacttcttcctcttcttcctcctcttcctcttctacttcttcctctacttcttcatactcaa(CTT)6	115	1405	1519
Locus_5735_Transcript_3/10_Confidence_0.569_Length_1491	1	p1	(T)45	45	1187	1231	Locus_5219_Transcript_4/9_Confidence_0.391_Length_1831	1	c	(TCC)5tcttcctcaacctcctcttcaacttcttcctcttcttcctcctcttcctcttctacttcttcctctacttcttcatactcaa(CTT)6	115	1405	1519
Locus_5735_Transcript_5/10_Confidence_0.586_Length_1421	1	p1	(T)45	45	1117	1161	Locus_5219_Transcript_6/9_Confidence_0.435_Length_2400	1	c	(TCC)5tcttcctcaacctcctcttcaacttcttcctcttcttcctcctcttcctcttctacttcttcctctacttcttcatactcaa(CTT)6	115	1395	1509
Locus_5735_Transcript_6/10_Confidence_0.621_Length_1576	1	p1	(T)45	45	1272	1316	Locus_5219_Transcript_7/9_Confidence_0.435_Length_2390	1	c	(TCC)5tcttcctcaacctcctcttcaacttcttcctcttcttcctcctcttcctcttctacttcttcctctacttcttcatactcaa(CTT)6	115	1405	1519
Locus_5735_Transcript_10/10_Confidence_0.638_Length_1499	1	p1	(T)45	45	1195	1239	Locus_5219_Transcript_8/9_Confidence_0.391_Length_3779	1	c	(TCC)5tcttcctcaacctcctcttcaacttcttcctcttcttcctcctcttcctcttctacttcttcctctacttcttcatactcaa(CTT)6	115	1405	1519
Locus_5737_Transcript_1/1_Confidence_1.000_Length_2918	1	p1	(A)10	10	38	47	Locus_5219_Transcript_9/9_Confidence_0.435_Length_2410	1	c	(TCC)5tcttcctcaacctcctcttcaacttcttcctcttcttcctcctcttcctcttctacttcttcctctacttcttcatactcaa(CTT)6	115	1405	1519
Locus_5755_Transcript_1/1_Confidence_1.000_Length_2081	1	p1	(T)17	17	200	216	Locus_5241_Transcript_5/5_Confidence_0.600_Length_1264	1	c	(T)10cctctacaatgttttcaaattttctgtctattaaaattctcatttcgagatggttttcattcctgttgttatatttt(A)12	99	1166	1264
Locus_5755_Transcript_1/1_Confidence_1.000_Length_2081	2	p1	(T)10	10	2072	2081	Locus_5245_Transcript_1/10_Confidence_0.346_Length_1151	1	c	(CT)7cgcacgcaagcagaagcctctctccctctcgatttcattcattccaaccccc(CT)10	86	50	135
Locus_5757_Transcript_1/2_Confidence_0.400_Length_1459	1	p1	(T)13	13	1447	1459	Locus_5245_Transcript_2/10_Confidence_0.538_Length_1206	1	c	(CT)7cgcacgcaagcagaagcctctctccctctcgatttcattcattccaaccccc(CT)10	86	50	135
Locus_5757_Transcript_2/2_Confidence_1.000_Length_1611	1	p1	(T)13	13	1599	1611	Locus_5245_Transcript_3/10_Confidence_0.154_Length_263	1	c	(CT)7cgcacgcaagcagaagcctctctccctctcgatttcattcattccaaccccc(CT)10	86	50	135
Locus_5762_Transcript_1/2_Confidence_0.750_Length_4399	1	p1	(T)10	10	4256	4265	Locus_5245_Transcript_4/10_Confidence_0.385_Length_1171	1	c	(CT)7cgcacgcaagcagaagcctctctccctctcgatttcattcattccaaccccc(CT)10	86	50	135
Locus_5762_Transcript_2/2_Confidence_0.750_Length_4395	1	p1	(T)10	10	4252	4261	Locus_5245_Transcript_6/10_Confidence_0.077_Length_429	1	c	(CT)7cgcacgcaagcagaagcctctctccctctcgatttcattcattccaaccccc(CT)10	86	50	135
Locus_5925_Transcript_1/1_Confidence_1.000_Length_1621	1	p1	(A)10	10	59	68	Locus_5384_Transcript_6/10_Confidence_0.471_Length_2008	1	c	(CT)9cactct(CA)8	40	388	427
Locus_5961_Transcript_5/8_Confidence_0.650_Length_3200	2	p1	(T)10	10	1453	1462	Locus_5404_Transcript_6/9_Confidence_0.625_Length_2678	2	c	(T)11ggtgtaatttgtcttaatcagtagagatacaagg(A)10	55	803	857
Locus_5975_Transcript_3/5_Confidence_0.143_Length_1682	1	p1	(A)10	10	1	10	Locus_5456_Transcript_2/4_Confidence_0.667_Length_913	1	c	(TCC)6tcatcatcatcatcttcctcctcttcttcctcaccattgtcgtcatcatcctcttcttct(TCC)6	96	245	340
Locus_5979_Transcript_1/10_Confidence_0.069_Length_796	1	p1	(T)10	10	560	569	Locus_5456_Transcript_4/4_Confidence_0.667_Length_826	1	c	(TCC)6tcatcatcatcatcttcctcctcttcttcctcaccattgtcgtcatcatcctcttcttct(TCC)6	96	245	340
Locus_6063_Transcript_1/1_Confidence_1.000_Length_3524	2	p1	(T)14	14	286	299	Locus_5493_Transcript_12/15_Confidence_0.634_Length_1962	1	c	(A)13cttgtcgagtcgagctccagctctgag(T)13	53	623	675
Locus_6066_Transcript_2/4_Confidence_0.700_Length_1246	1	p1	(T)13	13	267	279	Locus_5493_Transcript_13/15_Confidence_0.662_Length_1743	1	c	(A)13cttgtcgagtcgagctccagctctgag(T)13	53	623	675
Locus_6066_Transcript_3/4_Confidence_0.600_Length_1085	1	p1	(T)13	13	267	279	Locus_5493_Transcript_14/15_Confidence_0.676_Length_2007	1	c	(A)13cttgtcgagtcgagctccagctctgag(T)13	53	623	675
Locus_6066_Transcript_4/4_Confidence_0.700_Length_1185	1	p1	(T)13	13	267	279	Locus_5493_Transcript_15/15_Confidence_0.676_Length_1951	1	c	(A)13cttgtcgagtcgagctccagctctgag(T)13	53	623	675
Locus_6160_Transcript_9/9_Confidence_0.733_Length_2344	1	p1	(A)10	10	856	865	Locus_5567_Transcript_1/10_Confidence_0.556_Length_1936	1	c	(A)37g(A)10	48	1	48
Locus_6160_Transcript_9/9_Confidence_0.733_Length_2344	2	p1	(A)15	15	2320	2334	Locus_5567_Transcript_4/10_Confidence_0.533_Length_1701	1	c	(A)37g(A)10	48	1	48
Locus_6173_Transcript_1/4_Confidence_0.789_Length_3398	1	p1	(A)11	11	344	354	Locus_5567_Transcript_10/10_Confidence_0.556_Length_1845	1	c	(A)37g(A)10	48	1	48
Locus_6180_Transcript_6/6_Confidence_0.714_Length_3909	2	p1	(A)11	11	3452	3462	Locus_5595_Transcript_4/5_Confidence_0.684_Length_1411	1	c	(A)15ttcaaaatgaaatgcctgtcctgccttttttcaagtagtgtacattcaatttt(A)22	90	722	811
Locus_6354_Transcript_3/5_Confidence_0.692_Length_4227	1	p1	(A)14	14	19	32	Locus_5703_Transcript_2/10_Confidence_0.607_Length_2158	1	c	(A)14caaag(A)11	30	2078	2107
Locus_6366_Transcript_1/1_Confidence_1.000_Length_2981	1	p1	(A)13	13	1	13	Locus_5721_Transcript_5/8_Confidence_0.636_Length_1828	1	c	(T)30aa(T)11	43	1786	1828
Locus_6509_Transcript_5/6_Confidence_0.611_Length_2874	1	p1	(A)30	30	125	154	Locus_5804_Transcript_7/9_Confidence_0.317_Length_629	1	c	(T)11cttcctctcg(T)10	31	514	544
Locus_6645_Transcript_2/2_Confidence_0.750_Length_1743	1	p1	(T)10	10	30	39	Locus_5912_Transcript_8/11_Confidence_0.333_Length_1588	1	c	(CT)7tgatattttctgttgccagggtattatacccccttttggcaccactta(T)21	83	1297	1379
Locus_6648_Transcript_1/1_Confidence_1.000_Length_232	1	p1	(A)11	11	35	45	Locus_5912_Transcript_9/11_Confidence_0.381_Length_1789	1	c	(CT)7tgatattttctgttgccagggtattatacccccttttggcaccactta(T)21	83	1498	1580
Locus_6649_Transcript_1/2_Confidence_0.667_Length_1003	1	p1	(T)13	13	991	1003	Locus_5912_Transcript_10/11_Confidence_0.357_Length_1886	1	c	(CT)7tgatattttctgttgccagggtattatacccccttttggcaccactta(T)21	83	1595	1677
Locus_6649_Transcript_2/2_Confidence_0.667_Length_540	1	p1	(T)13	13	528	540	Locus_5912_Transcript_11/11_Confidence_0.429_Length_1750	1	c	(CT)7tgatattttctgttgccagggtattatacccccttttggcaccactta(T)21	83	1459	1541
Locus_6667_Transcript_1/2_Confidence_0.875_Length_3937	1	p1	(T)19	19	272	290	Locus_5935_Transcript_2/2_Confidence_0.857_Length_1804	1	c	(ATC)5acttcaccactgatatatatatgtatttatagtgcggtggttttttaggtttcatttttagaggctgagtttgttgtgtttgaaagttgaagtggaa(AT)7	126	1617	1742
Locus_6667_Transcript_1/2_Confidence_0.875_Length_3937	2	p1	(T)10	10	3749	3758	Locus_5938_Transcript_2/11_Confidence_0.698_Length_4036	1	c	(CTT)6cctcattttttgaaacagtgttgaattttcagtatcggccttctctttttcgaattatgagatgatacaccagtaacaccatcaa(CTT)6	121	27	147
Locus_6677_Transcript_2/5_Confidence_0.545_Length_1420	1	p1	(T)10	10	299	308	Locus_5938_Transcript_9/11_Confidence_0.698_Length_4036	1	c	(CTT)6cctcattttttgaaacagtgttgaattttcagtatcggccttctctttttcgaattatgagatgatacaccagtaacaccatcaa(CTT)6	121	27	147
Locus_6677_Transcript_3/5_Confidence_0.636_Length_1605	1	p1	(T)10	10	299	308	Locus_5938_Transcript_10/11_Confidence_0.674_Length_4036	1	c	(CTT)6cctcattttttgaaacagtgttgaattttcagtatcggccttctctttttcgaattatgagatgatacaccagtaacaccatcaa(CTT)6	121	27	147
Locus_6677_Transcript_5/5_Confidence_0.636_Length_1732	1	p1	(T)10	10	299	308	Locus_5938_Transcript_11/11_Confidence_0.698_Length_4036	1	c	(CTT)6cctcattttttgaaacagtgttgaattttcagtatcggccttctctttttcgaattatgagatgatacaccagtaacaccatcaa(CTT)6	121	27	147
Locus_6712_Transcript_6/7_Confidence_0.778_Length_3251	1	p1	(T)10	10	3159	3168	Locus_5958_Transcript_11/12_Confidence_0.250_Length_3172	2	c	(A)10gg(A)14gaaaaacgcat(AC)6	49	1497	1545
Locus_6786_Transcript_1/1_Confidence_1.000_Length_1696	1	p1	(A)10	10	127	136	Locus_6042_Transcript_5/10_Confidence_0.645_Length_3094	3	c	(A)10gaaaaaaaaggtataaatctatttttaagt(A)10	50	640	689
Locus_6789_Transcript_3/3_Confidence_0.800_Length_3336	1	p1	(T)16	16	3271	3286	Locus_6042_Transcript_6/10_Confidence_0.677_Length_3094	3	c	(A)10gaaaaaaaaggtataaatctatttttaagt(A)10	50	640	689
Locus_6794_Transcript_3/3_Confidence_0.714_Length_893	1	p1	(A)26	26	1	26	Locus_6042_Transcript_7/10_Confidence_0.645_Length_3093	3	c	(A)10gaaaaaaaaggtataaatctatttttaagt(A)10	50	640	689
Locus_6796_Transcript_2/2_Confidence_0.667_Length_1087	1	p1	(T)11	11	1031	1041	Locus_6042_Transcript_8/10_Confidence_0.516_Length_3033	3	c	(A)10gaaaaaaaaggtataaatctatttttaagt(A)10	50	640	689
Locus_6997_Transcript_1/1_Confidence_1.000_Length_712	1	p1	(T)13	13	669	681	Locus_6191_Transcript_2/4_Confidence_0.545_Length_338	1	c	(CT)14ca(AC)7	44	16	59
Locus_7043_Transcript_2/10_Confidence_0.059_Length_560	1	p1	(A)12	12	50	61	Locus_6224_Transcript_2/10_Confidence_0.600_Length_1739	1	c	(ATG)5(AGG)5	30	1027	1056
Locus_7056_Transcript_3/3_Confidence_0.800_Length_1909	2	p1	(T)25	25	1436	1460	Locus_6236_Transcript_6/12_Confidence_0.404_Length_2247	1	c	(AC)10(A)12gaag(A)10	46	405	450
Locus_7061_Transcript_1/1_Confidence_1.000_Length_4053	2	p1	(A)11	11	3533	3543	Locus_6236_Transcript_9/12_Confidence_0.115_Length_1517	1	c	(AC)10(A)12gaag(A)10	46	405	450
Locus_7062_Transcript_1/7_Confidence_0.600_Length_3058	1	p1	(A)13	13	2663	2675	Locus_6236_Transcript_10/12_Confidence_0.423_Length_2298	1	c	(AC)10(A)12gaag(A)10	46	405	450
Locus_7062_Transcript_5/7_Confidence_0.500_Length_3717	1	p1	(A)13	13	3322	3334	Locus_6236_Transcript_12/12_Confidence_0.423_Length_2298	1	c	(AC)10(A)12gaag(A)10	46	405	450
Locus_7155_Transcript_2/2_Confidence_0.750_Length_1631	1	p1	(A)12	12	33	44	Locus_6297_Transcript_1/10_Confidence_0.625_Length_3362	1	c	(A)10c(A)10caaagagattatg(A)10	44	1116	1159
Locus_7163_Transcript_1/6_Confidence_0.167_Length_432	1	p1	(A)14	14	144	157	Locus_6297_Transcript_2/10_Confidence_0.500_Length_3362	1	c	(A)10c(A)10caaagagattatg(A)10	44	1116	1159
Locus_7163_Transcript_3/6_Confidence_0.417_Length_1469	1	p1	(A)14	14	144	157	Locus_6297_Transcript_3/10_Confidence_0.550_Length_3362	1	c	(A)10c(A)10caaagagattatg(A)10	44	1116	1159
Locus_7163_Transcript_6/6_Confidence_0.583_Length_1481	1	p1	(A)14	14	144	157	Locus_6297_Transcript_5/10_Confidence_0.625_Length_3346	1	c	(A)10c(A)10caaagagattatg(A)10	44	1100	1143
Locus_7168_Transcript_1/1_Confidence_1.000_Length_800	1	p1	(A)12	12	647	658	Locus_6297_Transcript_7/10_Confidence_0.600_Length_3362	1	c	(A)10c(A)10caaagagattatg(A)10	44	1116	1159
Locus_7170_Transcript_1/2_Confidence_0.750_Length_3755	1	p1	(A)10	10	3229	3238	Locus_6297_Transcript_8/10_Confidence_0.675_Length_3362	1	c	(A)10c(A)10caaagagattatg(A)10	44	1116	1159
Locus_7174_Transcript_3/10_Confidence_0.567_Length_1778	1	p1	(T)17	17	707	723	Locus_6297_Transcript_10/10_Confidence_0.650_Length_3362	1	c	(A)10c(A)10caaagagattatg(A)10	44	1116	1159
Locus_7219_Transcript_2/10_Confidence_0.643_Length_3374	1	p1	(A)10	10	16	25	Locus_6329_Transcript_1/4_Confidence_0.556_Length_1199	1	c	(TC)8cagtttttcttctttctcacaggttttactactac(AG)6	63	242	304
Locus_7448_Transcript_2/3_Confidence_0.778_Length_2556	1	p1	(A)10	10	2299	2308	Locus_6477_Transcript_1/4_Confidence_0.688_Length_2554	3	c	(GA)7tgcaatgctctttaattttattttac(T)11	51	2431	2481
Locus_7821_Transcript_3/8_Confidence_0.556_Length_1209	1	p1	(T)10	10	108	117	Locus_6775_Transcript_2/8_Confidence_0.655_Length_1849	1	c	(T)10gtttttttttgtttttttggaatttaagtacaatattaaacacactcaccctgatgtcaaccagtccagatttcc(T)11	96	1720	1815
Locus_7821_Transcript_3/8_Confidence_0.556_Length_1209	2	p1	(T)11	11	234	244	Locus_6775_Transcript_3/8_Confidence_0.621_Length_1687	1	c	(T)10gtttttttttgtttttttggaatttaagtacaatattaaacacactcaccctgatgtcaaccagtccagatttcc(T)11	96	1558	1653
Locus_7821_Transcript_7/8_Confidence_0.500_Length_1710	1	p1	(T)10	10	108	117	Locus_6775_Transcript_6/8_Confidence_0.724_Length_1921	1	c	(T)10gtttttttttgtttttttggaatttaagtacaatattaaacacactcaccctgatgtcaaccagtccagatttcc(T)11	96	1792	1887
Locus_8188_Transcript_1/2_Confidence_0.800_Length_1373	1	p1	(A)14	14	186	199	Locus_7107_Transcript_8/9_Confidence_0.185_Length_807	1	c	(TC)7(AC)8	30	679	708
Locus_8201_Transcript_2/3_Confidence_0.714_Length_2104	1	p1	(T)10	10	2086	2095	Locus_7118_Transcript_3/6_Confidence_0.650_Length_2702	3	c	(A)22tcatttcagcctagacaacaaggaaaatag(CT)6	64	2337	2400
Locus_8202_Transcript_1/1_Confidence_1.000_Length_1002	2	p1	(T)11	11	578	588	Locus_7118_Transcript_6/6_Confidence_0.650_Length_2698	2	c	(A)22tcatttcagcctagacaacaaggaaaatag(CT)6	64	2333	2396
Locus_8308_Transcript_2/3_Confidence_0.800_Length_2104	3	p1	(A)14	14	1545	1558	Locus_7186_Transcript_3/7_Confidence_0.588_Length_2647	1	c	(TC)8(T)28	44	2604	2647
Locus_8308_Transcript_3/3_Confidence_0.700_Length_1440	2	p1	(A)14	14	881	894	Locus_7186_Transcript_7/7_Confidence_0.588_Length_2647	1	c	(TC)8(T)28	44	2604	2647
Locus_8378_Transcript_1/1_Confidence_1.000_Length_615	1	p1	(T)11	11	1	11	Locus_7250_Transcript_2/13_Confidence_1.000_Length_258	1	c	(TG)6(AG)7	26	164	189
Locus_8382_Transcript_1/1_Confidence_1.000_Length_1111	1	p1	(A)12	12	1100	1111	Locus_7250_Transcript_6/13_Confidence_0.392_Length_1483	1	c	(TG)7gcgtgc(GT)9(GA)17	72	669	740
Locus_8384_Transcript_2/2_Confidence_0.667_Length_2315	1	p1	(T)11	11	15	25	Locus_7250_Transcript_8/13_Confidence_0.353_Length_1312	1	c	(TG)7gcgtgc(GT)9(GA)17	72	669	740
Locus_8480_Transcript_5/7_Confidence_0.600_Length_3751	1	p1	(A)11	11	2891	2901	Locus_7308_Transcript_1/5_Confidence_0.583_Length_1229	1	c	(CT)7(CA)6	26	47	72
Locus_8510_Transcript_2/6_Confidence_0.611_Length_1324	1	p1	(A)10	10	143	152	Locus_7334_Transcript_6/10_Confidence_0.583_Length_3361	1	c	(T)10a(T)10	21	3055	3075
Locus_8583_Transcript_2/9_Confidence_0.735_Length_2487	1	p1	(A)10	10	1064	1073	Locus_7409_Transcript_4/11_Confidence_0.424_Length_1888	1	c	(A)10ctctgaagttgaagaaataaaattcaggagcaagaag(A)10	57	176	232
Locus_8583_Transcript_4/9_Confidence_0.765_Length_3533	1	p1	(A)10	10	1239	1248	Locus_7409_Transcript_9/11_Confidence_0.364_Length_1897	1	c	(A)10ctctgaagttgaagaaataaaattcaggagcaagaagaag(A)11	61	176	236
Locus_8633_Transcript_1/1_Confidence_1.000_Length_1732	1	p1	(T)11	11	1397	1407	Locus_7434_Transcript_1/9_Confidence_0.625_Length_2734	2	c	(TG)6(T)15	27	431	457
Locus_8640_Transcript_1/1_Confidence_1.000_Length_971	1	p1	(A)17	17	443	459	Locus_7434_Transcript_3/9_Confidence_0.625_Length_2734	2	c	(TG)6(T)15	27	431	457
Locus_8642_Transcript_3/3_Confidence_0.250_Length_872	1	p1	(A)10	10	254	263	Locus_7434_Transcript_4/9_Confidence_0.625_Length_2954	2	c	(T)10gttc(T)10	24	435	458
Locus_8647_Transcript_2/2_Confidence_0.667_Length_464	1	p1	(T)18	18	447	464	Locus_7434_Transcript_6/9_Confidence_0.625_Length_2738	2	c	(T)10gttc(T)10	24	435	458
Locus_8650_Transcript_1/2_Confidence_0.750_Length_1812	2	p1	(A)10	10	1803	1812	Locus_7434_Transcript_7/9_Confidence_0.583_Length_2737	2	c	(T)10gttc(T)10	24	435	458
Locus_8650_Transcript_2/2_Confidence_0.750_Length_862	2	p1	(A)10	10	853	862	Locus_7434_Transcript_8/9_Confidence_0.583_Length_2725	2	c	(T)10gttc(T)10	24	435	458
Locus_8651_Transcript_3/5_Confidence_0.400_Length_1781	1	p1	(A)17	17	1	17	Locus_7439_Transcript_4/10_Confidence_0.474_Length_2874	1	c	(T)17c(A)10	28	2569	2596
Locus_8651_Transcript_5/5_Confidence_0.600_Length_2440	1	p1	(A)17	17	1	17	Locus_7439_Transcript_10/10_Confidence_0.526_Length_2917	1	c	(T)17c(A)10	28	2612	2639
Locus_8662_Transcript_3/3_Confidence_0.714_Length_3002	1	p1	(T)11	11	2509	2519	Locus_7458_Transcript_1/3_Confidence_0.714_Length_3611	2	c	(T)21aa(T)12	35	3577	3611
Locus_8694_Transcript_1/2_Confidence_0.750_Length_1474	1	p1	(T)10	10	1329	1338	Locus_7470_Transcript_1/10_Confidence_0.143_Length_1182	1	c	(A)12ttatttattgtttcttct(A)10	40	515	554
Locus_8694_Transcript_2/2_Confidence_0.750_Length_1469	1	p1	(T)10	10	1324	1333	Locus_7470_Transcript_4/10_Confidence_0.469_Length_1439	1	c	(T)13aagttgtgtagtttttg(A)11	41	65	105
Locus_8696_Transcript_7/8_Confidence_0.714_Length_2378	1	p1	(A)15	15	607	621	Locus_7470_Transcript_5/10_Confidence_0.143_Length_1565	1	c	(A)12ttatttattgtttcttct(A)10	40	898	937
Locus_8779_Transcript_5/5_Confidence_0.733_Length_2143	1	p1	(A)10	10	160	169	Locus_7553_Transcript_2/16_Confidence_1.000_Length_308	1	c	(TTC)5ctctctccctctctcaa(TC)6ag(TC)6	58	224	281
Locus_8835_Transcript_2/6_Confidence_0.706_Length_1397	1	p1	(T)10	10	1	10	Locus_7606_Transcript_3/7_Confidence_0.528_Length_2240	1	c	(A)10ttcttttc(T)10	28	1720	1747
Locus_8835_Transcript_3/6_Confidence_0.647_Length_1354	1	p1	(T)10	10	1	10	Locus_7606_Transcript_5/7_Confidence_0.778_Length_2460	1	c	(A)10ttcttttc(T)10	28	1940	1967
Locus_8835_Transcript_4/6_Confidence_0.706_Length_1965	1	p1	(T)10	10	1	10	Locus_7606_Transcript_6/7_Confidence_0.778_Length_2755	1	c	(A)10ttcttttc(T)10	28	2235	2262
Locus_8835_Transcript_4/6_Confidence_0.706_Length_1965	2	p1	(A)14	14	1069	1082	Locus_7606_Transcript_7/7_Confidence_0.778_Length_2379	1	c	(A)10ttcttttc(T)10	28	1859	1886
Locus_8846_Transcript_5/6_Confidence_0.286_Length_1900	1	p1	(A)10	10	105	114	Locus_7634_Transcript_4/11_Confidence_0.588_Length_3053	1	c	(T)12aaagcctttaaatccaaaagtaaaactttagtaaggg(A)11	60	1443	1502
Locus_8853_Transcript_1/1_Confidence_1.000_Length_7832	1	p1	(A)10	10	35	44	Locus_7634_Transcript_5/11_Confidence_0.588_Length_3054	1	c	(T)12aaagcctttaaatccaaaagtaaaactttagtaaggg(A)11	60	1443	1502
Locus_8854_Transcript_1/2_Confidence_0.750_Length_1728	1	p1	(A)12	12	31	42	Locus_7634_Transcript_7/11_Confidence_0.588_Length_3053	1	c	(T)12aaagcctttaaatccaaaagtaaaactttagtaaggg(A)11	60	1443	1502
Locus_8854_Transcript_2/2_Confidence_0.750_Length_1316	1	p1	(A)12	12	31	42	Locus_7634_Transcript_8/11_Confidence_0.608_Length_3053	1	c	(T)12aaagcctttaaatccaaaagtaaaactttagtaaggg(A)11	60	1443	1502
Locus_8980_Transcript_4/4_Confidence_0.727_Length_1683	1	p1	(T)14	14	1635	1648	Locus_7708_Transcript_5/7_Confidence_0.529_Length_2699	1	c	(T)14atgtatagattattgttttagatgttttagaatttctggactgcgataatattctgtcatacagctattttatgctc(TA)6	103	668	770
Locus_9055_Transcript_2/3_Confidence_0.889_Length_3493	2	p1	(T)12	12	2279	2290	Locus_7735_Transcript_2/2_Confidence_0.750_Length_240	1	c	(TG)7tttgatttgga(GT)7cgaagtgaa(TG)8tttgatttgga(GT)8ttggtttggagtgcgtgagtgtgtgttgagttgagaatgtacagagtgcgtgtgtgatagcgcgtgtgtgtaccagtatgtgttttgtgtgtaattagt(TA)8	206	8	213
Locus_9134_Transcript_1/1_Confidence_1.000_Length_491	2	p1	(A)10	10	462	471	Locus_7787_Transcript_5/8_Confidence_0.435_Length_1990	1	c	(A)12ttccaaatctataaccttattcttttctgt(A)11	53	114	166
Locus_9149_Transcript_1/6_Confidence_0.429_Length_989	1	p1	(A)10	10	95	104	Locus_7787_Transcript_6/8_Confidence_0.478_Length_2167	1	c	(A)12ttccaaatctataaccttattcttttctgt(A)11	53	114	166
Locus_9149_Transcript_2/6_Confidence_0.571_Length_1005	1	p1	(A)10	10	95	104	Locus_7787_Transcript_8/8_Confidence_0.565_Length_2167	1	c	(A)12ttccaaatctataaccttattcttttctgt(A)11	53	114	166
Locus_9164_Transcript_3/7_Confidence_0.611_Length_2006	1	p1	(A)10	10	216	225	Locus_7809_Transcript_5/6_Confidence_0.600_Length_1719	1	c	(T)15caccatcggcgatgcctcattgtagccctccactaaattcttaattttttccaacattattttccgtgtataaaaaaaagtaaagctcctc(T)16	122	1183	1304
Locus_9164_Transcript_5/7_Confidence_0.611_Length_2006	2	p1	(T)10	10	1956	1965	Locus_7814_Transcript_3/7_Confidence_0.625_Length_1999	1	c	(A)12caaaaaaggaagg(GA)6	37	1841	1877
Locus_9164_Transcript_6/7_Confidence_0.667_Length_1959	1	p1	(T)10	10	1909	1918	Locus_7814_Transcript_5/7_Confidence_0.625_Length_1938	1	c	(GA)6aacgaaaccaaaaataaggaaaaaggtcgaaaagaaattccacg(A)12	68	1865	1932
Locus_9164_Transcript_7/7_Confidence_0.611_Length_2006	1	p1	(A)10	10	216	225	Locus_7814_Transcript_6/7_Confidence_0.625_Length_2013	1	c	(A)12caaaaaaggaagg(GA)6	37	1855	1891
Locus_9164_Transcript_7/7_Confidence_0.611_Length_2006	2	p1	(T)10	10	1956	1965	Locus_7814_Transcript_7/7_Confidence_0.625_Length_2013	1	c	(A)12caaaaaaggaagg(GA)6	37	1855	1891
Locus_9179_Transcript_1/4_Confidence_0.500_Length_4205	1	p1	(A)13	13	154	166	Locus_7823_Transcript_2/5_Confidence_0.625_Length_1298	1	c	(AGC)5aacaaaatcagccatcctaagaggtctgacaacactaccaacagggagatcagttatgctaccaactccaaacaacaaacaccaaacccacaaattt(A)16	128	174	301
Locus_9296_Transcript_4/10_Confidence_0.125_Length_808	1	p1	(T)10	10	796	805	Locus_7881_Transcript_9/10_Confidence_0.475_Length_2557	1	c	(TC)12tgcagtctgcacc(ACCATT)6	73	111	183
Locus_9360_Transcript_4/7_Confidence_0.654_Length_3346	1	p1	(A)10	10	2954	2963	Locus_7949_Transcript_1/5_Confidence_0.462_Length_1472	2	c	(T)11(A)10	21	1304	1324
Locus_9381_Transcript_4/5_Confidence_0.125_Length_410	1	p1	(T)14	14	390	403	Locus_7975_Transcript_2/10_Confidence_0.235_Length_1158	2	c	(T)10ctttttttttgtaagcatctacttagaccatttcaccaaattgaaatgaatttcaaatggtttcatgcttgga(T)10	93	1040	1132
Locus_9382_Transcript_2/3_Confidence_0.667_Length_1254	1	p1	(T)10	10	1125	1134	Locus_7975_Transcript_3/10_Confidence_0.275_Length_1251	1	c	(TC)7tat(CA)8	33	247	279
Locus_9391_Transcript_1/3_Confidence_0.714_Length_2688	1	p1	(T)10	10	2672	2681	Locus_7975_Transcript_5/10_Confidence_0.314_Length_1162	2	c	(T)10ctttttttttgtaagcatctacttagaccatttcaccaaattgaaatgaatttcaaatggtttcatgcttgga(T)10	93	1044	1136
Locus_9431_Transcript_4/7_Confidence_0.238_Length_2084	1	p1	(A)17	17	184	200	Locus_7996_Transcript_7/9_Confidence_0.450_Length_6103	1	c	(TG)12(T)11	35	5363	5397
Locus_9431_Transcript_6/7_Confidence_0.667_Length_3720	1	p1	(A)17	17	184	200	Locus_7996_Transcript_7/9_Confidence_0.450_Length_6103	2	c	(TG)9(AG)10	38	5921	5958
Locus_9433_Transcript_3/10_Confidence_0.375_Length_2151	2	p1	(A)12	12	834	845	Locus_8000_Transcript_3/10_Confidence_0.254_Length_1624	1	c	(T)28a(T)15	44	1581	1624
Locus_9770_Transcript_4/7_Confidence_0.529_Length_1817	1	p1	(A)15	15	255	269	Locus_8244_Transcript_1/1_Confidence_1.000_Length_462	1	c	(A)10cataatttaacaatccc(A)11	38	165	202
Locus_9870_Transcript_1/1_Confidence_1.000_Length_1308	1	p1	(T)10	10	152	161	Locus_8314_Transcript_3/12_Confidence_0.510_Length_3582	4	c	(TG)8a(GT)6	29	783	811
Locus_9885_Transcript_1/4_Confidence_0.700_Length_2577	1	p1	(T)14	14	2512	2525	Locus_8314_Transcript_5/12_Confidence_0.510_Length_3701	4	c	(TG)8a(GT)6	29	783	811
Locus_9893_Transcript_1/2_Confidence_0.750_Length_1395	1	p1	(T)12	12	19	30	Locus_8314_Transcript_7/12_Confidence_0.490_Length_3378	4	c	(TG)8a(GT)6	29	783	811
Locus_9902_Transcript_1/4_Confidence_0.727_Length_2103	1	p1	(A)10	10	246	255	Locus_8314_Transcript_8/12_Confidence_0.510_Length_3395	3	c	(TG)8a(GT)6	29	596	624
Locus_10063_Transcript_2/4_Confidence_0.500_Length_1009	1	p1	(A)11	11	920	930	Locus_8412_Transcript_1/1_Confidence_1.000_Length_266	1	c	(AG)14aatggcgacgacgcagaatacgacatttttggagctggctgaaatatgaatattcgacttcaagctcgaggagagatagctgttgacttgtctttagttt(GA)9	146	16	161
Locus_10139_Transcript_7/7_Confidence_0.467_Length_2280	1	p1	(A)13	13	373	385	Locus_8512_Transcript_4/8_Confidence_0.591_Length_1777	1	c	(A)15ttcgagtatgaacataaaaccaatacttcaaattttccag(A)20	75	1550	1624
Locus_10163_Transcript_5/9_Confidence_0.649_Length_3673	1	p1	(T)13	13	2289	2301	Locus_8527_Transcript_5/10_Confidence_0.242_Length_5158	1	c	(T)11acatttactcaagatgatgtaaatacaaaaatacatacatacacac(AT)7	71	56	126
Locus_10163_Transcript_6/9_Confidence_0.649_Length_3057	1	p1	(T)13	13	1673	1685	Locus_8527_Transcript_7/10_Confidence_0.212_Length_5046	1	c	(T)11acatttactcaagatgatgtaaatacaaaaatacatacatacacac(AT)7	71	56	126
Locus_10163_Transcript_7/9_Confidence_0.676_Length_4370	1	p1	(T)12	12	507	518	Locus_8527_Transcript_8/10_Confidence_0.242_Length_5158	1	c	(T)11acatttactcaagatgatgtaaatacaaaaatacatacatacacac(AT)7	71	56	126
Locus_10192_Transcript_1/1_Confidence_1.000_Length_1890	1	p1	(A)10	10	1846	1855	Locus_8533_Transcript_2/5_Confidence_0.636_Length_802	1	c	(T)15aaaaagatactatcttcttcactctctctattcaaccattcc(TA)10	77	20	96
Locus_10211_Transcript_1/2_Confidence_0.500_Length_1089	1	p1	(A)10	10	80	89	Locus_8556_Transcript_3/5_Confidence_0.583_Length_1907	1	c	(GCA)7gcccaatgtaggggtca(GTG)5	53	747	799
Locus_10460_Transcript_1/1_Confidence_1.000_Length_1245	1	p1	(T)10	10	70	79	Locus_8747_Transcript_15/16_Confidence_0.045_Length_675	1	c	(T)11ctttcttccattctatttttctttctttg(T)10	50	283	332
Locus_10862_Transcript_6/7_Confidence_0.682_Length_3595	1	p1	(A)11	11	13	23	Locus_9061_Transcript_7/8_Confidence_0.579_Length_2350	1	c	(TC)7c(T)13	28	1142	1169
Locus_10988_Transcript_4/4_Confidence_0.667_Length_1472	1	p1	(T)12	12	1336	1347	Locus_9168_Transcript_1/10_Confidence_0.385_Length_2395	1	c	(CT)9ccatcg(TTC)5	39	28	66
Locus_11020_Transcript_1/1_Confidence_1.000_Length_1411	1	p1	(T)15	15	1397	1411	Locus_9168_Transcript_9/10_Confidence_0.256_Length_1768	1	c	(CT)9ccatcg(TTC)5	39	28	66
Locus_11146_Transcript_1/3_Confidence_0.667_Length_1683	1	p1	(T)11	11	1655	1665	Locus_9272_Transcript_2/10_Confidence_0.345_Length_712	1	c	(CT)20cctctctctctatctctattgcttttcagctcaaaatcttgttccgaaacaaaaacaaaatggaaaag(A)10	118	526	643
Locus_11146_Transcript_3/3_Confidence_0.667_Length_1569	1	p1	(T)11	11	1541	1551	Locus_9272_Transcript_4/10_Confidence_0.103_Length_556	1	c	(CT)8attgcttttcagctcaaaatcttgtttcgaaac(A)10tgg(A)11ctcgagagtttcaaagatttgaatacatttatatctattgcttttcagctcaaaatcttgttccgaaacaaaaacaaaatggaaaag(A)10	170	318	487
Locus_11214_Transcript_1/5_Confidence_0.308_Length_1261	1	p1	(T)10	10	253	262	Locus_9307_Transcript_5/10_Confidence_0.094_Length_950	1	c	(T)11(A)11	22	920	941
Locus_11697_Transcript_10/10_Confidence_0.543_Length_2488	1	p1	(T)10	10	34	43	Locus_9620_Transcript_1/2_Confidence_0.750_Length_834	1	c	(AC)9(A)26	44	791	834
Locus_11815_Transcript_5/6_Confidence_0.636_Length_1339	1	p1	(A)11	11	406	416	Locus_9701_Transcript_1/3_Confidence_0.714_Length_1073	1	c	(ACC)5ccaatcccaaaaaaaaatgaaaaagaaaaaatatatctctctcccccttcgg(A)10	77	714	790
Locus_12026_Transcript_2/7_Confidence_0.529_Length_1117	1	p1	(A)14	14	415	428	Locus_9861_Transcript_1/7_Confidence_0.700_Length_1340	1	c	(CT)13(CA)9	44	1	44
Locus_12035_Transcript_1/10_Confidence_0.419_Length_1361	1	p1	(T)13	13	1217	1229	Locus_9861_Transcript_5/7_Confidence_0.600_Length_1228	1	c	(CT)13(CA)9	44	1	44
Locus_12035_Transcript_2/10_Confidence_0.548_Length_1452	1	p1	(T)13	13	1308	1320	Locus_9861_Transcript_6/7_Confidence_0.600_Length_1229	1	c	(CT)13(CA)9	44	1	44
Locus_12035_Transcript_3/10_Confidence_0.484_Length_1563	1	p1	(T)13	13	1419	1431	Locus_9861_Transcript_7/7_Confidence_0.700_Length_1340	1	c	(CT)13(CA)9	44	1	44
Locus_12150_Transcript_10/10_Confidence_0.344_Length_2241	1	p1	(T)10	10	5	14	Locus_9954_Transcript_1/2_Confidence_0.750_Length_981	1	c	(GCG)5gaggagaaggggcggagatagtgaagagtgtgaaggacggtc(TGG)5	72	786	857
Locus_12175_Transcript_1/1_Confidence_1.000_Length_738	1	p1	(A)11	11	47	57	Locus_9963_Transcript_4/8_Confidence_0.524_Length_834	1	c	(T)17ccttttctttagccatatcttcttctcacatttttgggttccctccctccctcactctctaaaattgcgatttttgagaggtggt(C)10	112	1	112
Locus_12176_Transcript_1/1_Confidence_1.000_Length_330	1	p1	(A)18	18	313	330	Locus_9967_Transcript_1/1_Confidence_1.000_Length_816	1	c	(GA)8gtacaggggtgagagcaggagcaggagcaggtagccaaacttt(TTC)5	74	9	82
Locus_12209_Transcript_3/3_Confidence_0.769_Length_3170	1	p1	(A)10	10	145	154	Locus_10008_Transcript_1/4_Confidence_0.667_Length_2016	1	c	(TC)8tacgccttcagattagcagagctctgcccataaagagctttgttttcttctttcctagctctc(CT)7	93	12	104
Locus_12212_Transcript_1/1_Confidence_1.000_Length_975	1	p1	(A)11	11	686	696	Locus_10008_Transcript_3/4_Confidence_0.222_Length_914	1	c	(TC)8tacgccttcagattagcagagctctgcccataaagagctttgttttcttctttcctagctctc(CT)7	93	12	104
Locus_12219_Transcript_1/1_Confidence_1.000_Length_389	1	p1	(A)11	11	46	56	Locus_10008_Transcript_4/4_Confidence_0.667_Length_2010	1	c	(TC)8tacgccttcagattagcagagctctgcccataaagagctttgttttcttctttcctagctctc(CT)7	93	12	104
Locus_12271_Transcript_1/7_Confidence_0.440_Length_1442	1	p1	(A)10	10	229	238	Locus_10048_Transcript_3/8_Confidence_0.697_Length_2407	1	c	(A)10gcctct(TCA)7	37	164	200
Locus_12271_Transcript_2/7_Confidence_0.720_Length_1981	1	p1	(A)10	10	229	238	Locus_10048_Transcript_4/8_Confidence_0.697_Length_2408	1	c	(A)10gcctct(TCA)7	37	164	200
Locus_12271_Transcript_3/7_Confidence_0.760_Length_2842	1	p1	(A)10	10	229	238	Locus_10048_Transcript_5/8_Confidence_0.667_Length_2409	1	c	(A)10gcctct(TCA)7	37	164	200
Locus_12271_Transcript_4/7_Confidence_0.680_Length_2874	1	p1	(A)10	10	229	238	Locus_10048_Transcript_6/8_Confidence_0.667_Length_2408	1	c	(A)10gcctct(TCA)7	37	164	200
Locus_12271_Transcript_5/7_Confidence_0.240_Length_710	1	p1	(A)10	10	229	238	Locus_10048_Transcript_7/8_Confidence_0.606_Length_2418	1	c	(A)10gcctct(TCA)7	37	164	200
Locus_12271_Transcript_7/7_Confidence_0.760_Length_2743	1	p1	(A)10	10	229	238	Locus_10048_Transcript_8/8_Confidence_0.667_Length_2408	1	c	(A)10gcctct(TCA)7	37	164	200
Locus_12650_Transcript_1/3_Confidence_0.667_Length_628	1	p1	(T)11	11	49	59	Locus_10273_Transcript_3/3_Confidence_0.667_Length_1691	1	c	(TTC)7attcgaacttgttccgttgt(AG)6	53	27	79
Locus_12997_Transcript_2/3_Confidence_0.400_Length_1174	1	p1	(T)13	13	886	898	Locus_10451_Transcript_8/10_Confidence_0.542_Length_2070	1	c	(A)15(GAA)5	30	1944	1973
Locus_13117_Transcript_1/1_Confidence_1.000_Length_1270	1	p1	(T)20	20	1109	1128	Locus_10555_Transcript_4/5_Confidence_0.538_Length_1809	1	c	(T)33gggaaaaaaaaataaacacaagtacatgtgcaagaaacccaggtacaagagtgattgacaacatttgattcacagttctcacgaaaaattcgcatgaaag(T)10	143	142	284
Locus_13363_Transcript_6/9_Confidence_0.136_Length_977	1	p1	(A)10	10	27	36	Locus_10717_Transcript_2/3_Confidence_0.750_Length_981	1	c	(CT)8ccctatcctataatggatagg(GA)7	51	30	80
Locus_13373_Transcript_1/2_Confidence_0.857_Length_4465	1	p1	(A)10	10	73	82	Locus_10729_Transcript_2/6_Confidence_0.533_Length_1525	1	c	(TG)6(AG)7	26	1388	1413
Locus_13497_Transcript_1/1_Confidence_1.000_Length_767	1	p1	(A)10	10	313	322	Locus_10778_Transcript_4/4_Confidence_0.750_Length_925	1	c	(TTC)6ctcctttgctttctcagcccctcacccaca(CT)10	68	348	415
Locus_13521_Transcript_2/3_Confidence_0.500_Length_1272	1	p1	(T)14	14	53	66	Locus_10798_Transcript_1/10_Confidence_0.196_Length_961	1	c	(CT)20catctctgcagatcc(AG)6	67	3	69
Locus_13521_Transcript_3/3_Confidence_0.500_Length_1018	1	p1	(T)14	14	53	66	Locus_10798_Transcript_3/10_Confidence_0.239_Length_898	1	c	(CT)20catctctgcagatcc(AG)6	67	3	69
Locus_13553_Transcript_1/2_Confidence_0.800_Length_3676	1	p1	(A)13	13	1097	1109	Locus_10798_Transcript_5/10_Confidence_0.457_Length_944	2	c	(T)10cttctctagct(GA)19	59	746	804
Locus_13553_Transcript_2/2_Confidence_0.600_Length_3270	1	p1	(A)13	13	1097	1109	Locus_10798_Transcript_6/10_Confidence_0.435_Length_940	1	c	(T)10cttctctagct(GA)19	59	742	800
Locus_13569_Transcript_7/8_Confidence_0.318_Length_2046	1	p1	(T)11	11	1589	1599	Locus_10798_Transcript_8/10_Confidence_0.435_Length_804	2	c	(T)10cttctctagct(GA)19	59	702	760
Locus_13575_Transcript_1/1_Confidence_1.000_Length_573	1	p1	(A)10	10	381	390	Locus_10798_Transcript_10/10_Confidence_0.478_Length_943	2	c	(T)10cttctctagct(GA)19	59	745	803
Locus_13753_Transcript_1/2_Confidence_0.750_Length_2157	1	p1	(A)19	19	2	20	Locus_10975_Transcript_5/8_Confidence_0.619_Length_3419	1	c	(T)12aag(A)10	25	2891	2915
Locus_13753_Transcript_2/2_Confidence_0.750_Length_2085	1	p1	(A)19	19	2	20	Locus_10975_Transcript_6/8_Confidence_0.524_Length_3301	1	c	(T)12aag(A)10	25	2891	2915
Locus_13772_Transcript_3/4_Confidence_0.750_Length_4239	1	p1	(T)10	10	4122	4131	Locus_10992_Transcript_1/10_Confidence_0.282_Length_1799	1	c	(A)11caaataagacggtggggcggagagagtactatatttctcataatttatacatttattagtaattttgcacagtttttattataatcaaatagtttccatt(A)11	122	1	122
Locus_13778_Transcript_1/1_Confidence_1.000_Length_817	2	p1	(T)10	10	558	567	Locus_10992_Transcript_3/10_Confidence_0.308_Length_1800	1	c	(A)11caaataagacggtggggcggagagagtactatatttctcataatttatacatttattagtaattttgcacagtttttattataatcaaatagtttccatt(A)11	122	1	122
Locus_13853_Transcript_2/2_Confidence_1.000_Length_1833	1	p1	(A)11	11	1550	1560	Locus_11050_Transcript_2/9_Confidence_0.692_Length_3162	2	c	(TC)10(T)20	40	2946	2985
Locus_13862_Transcript_1/2_Confidence_1.000_Length_1824	1	p1	(T)10	10	247	256	Locus_11050_Transcript_9/9_Confidence_0.692_Length_3087	2	c	(TC)10(T)20	40	2871	2910
Locus_13906_Transcript_1/3_Confidence_0.714_Length_2887	3	p1	(T)10	10	2841	2850	Locus_11111_Transcript_4/7_Confidence_0.600_Length_1511	1	c	(T)11ccaataaatttctagaaaacatgtgggaaattcttatatg(T)10	61	1318	1378
Locus_13925_Transcript_2/4_Confidence_0.500_Length_2802	1	p1	(A)10	10	2689	2698	Locus_11135_Transcript_1/10_Confidence_0.289_Length_452	1	c	(ATA)5gtaatagtagcattattt(A)11	44	187	230
Locus_13926_Transcript_3/3_Confidence_0.333_Length_487	1	p1	(A)16	16	131	146	Locus_11135_Transcript_5/10_Confidence_0.184_Length_743	1	c	(ATA)5gtaatagtagcattattt(A)11	44	487	530
Locus_13927_Transcript_6/9_Confidence_0.654_Length_2344	1	p1	(T)10	10	2298	2307	Locus_11135_Transcript_7/10_Confidence_0.368_Length_1480	1	c	(ATA)5gtaatagtagcattattt(A)11	44	487	530
Locus_14050_Transcript_6/7_Confidence_0.423_Length_2260	1	p1	(T)12	12	145	156	Locus_11290_Transcript_6/8_Confidence_0.542_Length_2014	1	c	(TG)8gataaat(AAG)5	38	1924	1961
Locus_14175_Transcript_9/10_Confidence_0.257_Length_711	1	p1	(T)10	10	404	413	Locus_11412_Transcript_6/9_Confidence_0.478_Length_1774	2	c	(TG)8(AG)11	38	836	873
Locus_14182_Transcript_1/2_Confidence_0.750_Length_1618	1	p1	(T)12	12	1381	1392	Locus_11412_Transcript_7/9_Confidence_0.522_Length_1779	2	c	(TG)13(AG)8	42	842	883
Locus_14277_Transcript_5/5_Confidence_0.692_Length_2892	1	p1	(T)10	10	1	10	Locus_11562_Transcript_2/3_Confidence_0.714_Length_570	1	c	(T)10ctctctaaaatattgaaaaatg(A)10	42	237	278
Locus_14281_Transcript_1/1_Confidence_1.000_Length_1085	1	p1	(T)30	30	942	971	Locus_11562_Transcript_3/3_Confidence_0.714_Length_566	1	c	(T)10ctctctaaaatattgaaaaatg(A)10	42	233	274
Locus_14387_Transcript_3/3_Confidence_0.750_Length_1787	1	p1	(A)12	12	231	242	Locus_11656_Transcript_5/6_Confidence_0.684_Length_2896	3	c	(A)10gaaaaagaaaag(A)11	33	2831	2863
Locus_14394_Transcript_1/1_Confidence_1.000_Length_1673	1	p1	(A)12	12	1661	1672	Locus_11660_Transcript_7/10_Confidence_0.333_Length_921	1	c	(CA)8aaataaaaaaatagaaccacgagatgattactcattctggttaatgtcgagattcaagcatgtcatgagccttgaaccattttgag(A)10	112	208	319
Locus_14544_Transcript_1/2_Confidence_0.833_Length_1651	1	p1	(T)12	12	1607	1618	Locus_11798_Transcript_2/6_Confidence_0.650_Length_1064	1	c	(A)10c(A)10	21	1022	1042
Locus_14545_Transcript_4/10_Confidence_0.644_Length_2484	1	p1	(A)10	10	2289	2298	Locus_11798_Transcript_4/6_Confidence_0.550_Length_1108	2	c	(A)10c(A)10	21	1066	1086
Locus_14585_Transcript_1/1_Confidence_1.000_Length_1175	1	p1	(A)11	11	128	138	Locus_11856_Transcript_6/6_Confidence_0.643_Length_1309	1	c	(CCA)5aa(CCG)5	32	65	96
Locus_14601_Transcript_1/5_Confidence_0.500_Length_1609	1	p1	(A)15	15	31	45	Locus_11888_Transcript_3/6_Confidence_0.520_Length_1244	1	c	(AG)10(GA)16tagagagagagaattgtggacaaaatcttttgaaggaggactgaa(T)13	110	127	236
Locus_14601_Transcript_1/5_Confidence_0.500_Length_1609	2	p1	(A)11	11	1089	1099	Locus_11888_Transcript_4/6_Confidence_0.360_Length_1424	1	c	(AG)9aattgtggacaaaatcttttgaaggagaactgac(A)10	62	131	192
Locus_14601_Transcript_2/5_Confidence_0.438_Length_1612	1	p1	(A)15	15	31	45	Locus_11888_Transcript_6/6_Confidence_0.600_Length_1465	1	c	(AG)10(GA)16tagagagagagaattgtggacaaaatcttttgaaggaggactgaa(T)13	110	127	236
Locus_14601_Transcript_4/5_Confidence_0.125_Length_1605	1	p1	(A)15	15	31	45	Locus_11892_Transcript_1/1_Confidence_1.000_Length_1734	1	c	(TC)7gccccctcccccttacacattcaccggcttttatacgggctaatccgtggatt(A)10	77	1	77
Locus_14624_Transcript_2/3_Confidence_0.333_Length_746	1	p1	(A)11	11	736	746	Locus_11918_Transcript_1/2_Confidence_0.750_Length_1199	1	c	(CT)8tgaatgagttcctcctcctcgcccgaca(CTT)6	62	29	90
Locus_14624_Transcript_3/3_Confidence_0.667_Length_2165	1	p1	(A)11	11	2155	2165	Locus_11918_Transcript_2/2_Confidence_0.750_Length_1199	1	c	(CT)8tgaatgagttcctcctcctcgcccgaca(CTT)6	62	29	90
Locus_14722_Transcript_1/2_Confidence_1.000_Length_1301	2	p1	(A)15	15	629	643	Locus_12089_Transcript_2/10_Confidence_0.464_Length_1648	1	c	(A)12tgttccacattacgagcttcttattaattattatgtcatattgtcattatca(CT)15	94	1554	1647
Locus_14723_Transcript_4/7_Confidence_0.739_Length_2021	1	p1	(T)10	10	1092	1101	Locus_12089_Transcript_8/10_Confidence_0.464_Length_1642	1	c	(A)12tgttccacattacgagcttcttattaattattatgtcatattgtcattatca(CT)15	94	1548	1641
Locus_14788_Transcript_1/2_Confidence_0.750_Length_2188	1	p1	(C)55	55	1895	1949	Locus_12146_Transcript_1/4_Confidence_0.364_Length_446	1	c	(A)10c(A)11	22	425	446
Locus_14788_Transcript_2/2_Confidence_0.750_Length_1837	1	p1	(C)55	55	1544	1598	Locus_12146_Transcript_2/4_Confidence_0.636_Length_430	1	c	(A)10c(A)11	22	409	430
Locus_14789_Transcript_1/3_Confidence_0.700_Length_506	1	p1	(C)11	11	144	154	Locus_12146_Transcript_3/4_Confidence_0.727_Length_592	1	c	(A)10c(A)11	22	571	592
Locus_14789_Transcript_2/3_Confidence_0.800_Length_633	1	p1	(C)11	11	144	154	Locus_12146_Transcript_4/4_Confidence_0.727_Length_552	1	c	(A)10c(A)11	22	531	552
Locus_14793_Transcript_2/6_Confidence_0.667_Length_1610	1	p1	(T)15	15	1086	1100	Locus_12148_Transcript_3/11_Confidence_0.528_Length_1845	1	c	(CT)8tataaattgattgaatagggatccgctattggtacttttcttttc(T)11	72	1740	1811
Locus_14793_Transcript_3/6_Confidence_0.667_Length_1413	1	p1	(T)15	15	1091	1105	Locus_12148_Transcript_5/11_Confidence_0.556_Length_1907	1	c	(CT)8tataaattgattgaatagggatccgctattggtacttttcttttc(T)11	72	1802	1873
Locus_14793_Transcript_4/6_Confidence_0.667_Length_1732	1	p1	(T)15	15	1208	1222	Locus_12148_Transcript_6/11_Confidence_0.417_Length_1509	1	c	(CT)8tataaattgattgaatagggatccgctattggtacttttcttttc(T)11	72	1404	1475
Locus_14793_Transcript_6/6_Confidence_0.722_Length_1615	1	p1	(T)15	15	1091	1105	Locus_12148_Transcript_8/11_Confidence_0.556_Length_2443	1	c	(CT)8tataaattgattgaatagggatccgctattggtacttttcttttc(T)11	72	2338	2409
Locus_14800_Transcript_1/2_Confidence_0.800_Length_1369	1	p1	(T)11	11	1094	1104	Locus_12152_Transcript_2/7_Confidence_0.588_Length_1301	1	c	(AG)7(A)12	26	1240	1265
Locus_14930_Transcript_1/5_Confidence_0.765_Length_6149	3	p1	(T)16	16	5982	5997	Locus_12292_Transcript_4/5_Confidence_0.625_Length_1037	1	c	(TTCCTA)7actaaaccccaagagtctaataccattttgtcactactgctgcttactcctaatacttg(TAC)5	116	44	159
Locus_14998_Transcript_4/7_Confidence_0.588_Length_2452	2	p1	(A)10	10	2192	2201	Locus_12490_Transcript_2/3_Confidence_0.500_Length_807	1	c	(TG)8(AG)10	36	113	148
Locus_15002_Transcript_1/3_Confidence_0.667_Length_785	1	p1	(A)13	13	32	44	Locus_12508_Transcript_2/4_Confidence_0.667_Length_1571	2	c	(TG)6tac(AG)7	29	1508	1536
Locus_15086_Transcript_1/10_Confidence_0.447_Length_1974	1	p1	(T)11	11	451	461	Locus_12657_Transcript_1/1_Confidence_1.000_Length_1221	3	c	(GTA)5(ATA)9	42	1146	1187
Locus_15115_Transcript_3/6_Confidence_0.429_Length_895	1	p1	(T)10	10	1	10	Locus_12722_Transcript_3/8_Confidence_0.710_Length_2167	1	c	(TA)9ttgttgaaacaattagaatatggtcatgattccgttaatggcaatcaaccatcttctagattgaatatataaaggaaccgaaattct(AG)6	117	431	547
Locus_15115_Transcript_5/6_Confidence_0.714_Length_4529	1	p1	(T)10	10	1	10	Locus_12722_Transcript_4/8_Confidence_0.677_Length_2167	1	c	(TA)9ttgttgaaacaattagaatatggtcatgattccgttaatggcaatcaaccatcttctagattgaatatataaaggaaccgaaattct(AG)6	117	431	547
Locus_15119_Transcript_1/1_Confidence_1.000_Length_2546	1	p1	(T)12	12	248	259	Locus_12722_Transcript_5/8_Confidence_0.645_Length_2324	1	c	(TA)9ttgttgaaacaattagaatatggtcatgattccgttaatggcaatcaaccatcttctagattgaatatataaaggaaccgaaattct(AG)6	117	431	547
Locus_15177_Transcript_1/1_Confidence_1.000_Length_776	1	p1	(A)11	11	538	548	Locus_12794_Transcript_4/5_Confidence_0.571_Length_1991	1	c	(AT)8(AG)9	34	85	118
Locus_15189_Transcript_1/1_Confidence_1.000_Length_761	1	p1	(A)15	15	28	42	Locus_12834_Transcript_4/5_Confidence_0.636_Length_1272	2	c	(AGGAAT)5aggatattaactgccaaggattttccaaatgccttttcatctgctcgtaagagggaacgccccaatcaacctt(CTG)7	124	262	385
Locus_15254_Transcript_1/2_Confidence_0.500_Length_1994	1	p1	(T)12	12	1958	1969	Locus_12866_Transcript_2/2_Confidence_0.667_Length_434	1	c	(GA)6aagctg(A)20caag(GA)8ggaagaagaaacggg(GA)6	85	102	186
Locus_15367_Transcript_2/3_Confidence_0.400_Length_2191	2	p1	(A)11	11	1641	1651	Locus_13001_Transcript_1/6_Confidence_0.688_Length_775	1	c	(T)42ggggtacaaagcttgccctgatttttgt(AG)10	90	1	90
Locus_15423_Transcript_1/3_Confidence_0.571_Length_1244	2	p1	(T)17	17	196	212	Locus_13105_Transcript_3/12_Confidence_0.441_Length_2110	1	c	(TG)9(AG)15	48	378	425
Locus_15423_Transcript_2/3_Confidence_0.571_Length_1350	1	p1	(A)10	10	17	26	Locus_13105_Transcript_4/12_Confidence_0.559_Length_2568	1	c	(TG)9(AG)15	48	378	425
Locus_15423_Transcript_2/3_Confidence_0.571_Length_1350	2	p1	(T)17	17	196	212	Locus_13105_Transcript_5/12_Confidence_0.542_Length_2714	1	c	(TG)9(AG)15	48	378	425
Locus_15423_Transcript_3/3_Confidence_0.714_Length_1264	1	p1	(A)10	10	17	26	Locus_13105_Transcript_6/12_Confidence_0.441_Length_2135	1	c	(TG)8(AG)10	36	377	412
Locus_15423_Transcript_3/3_Confidence_0.714_Length_1264	2	p1	(T)17	17	196	212	Locus_13105_Transcript_7/12_Confidence_0.254_Length_1030	1	c	(TG)9(AG)15	48	378	425
Locus_15424_Transcript_1/9_Confidence_0.316_Length_1227	1	p1	(T)10	10	1155	1164	Locus_13105_Transcript_9/12_Confidence_0.356_Length_1549	1	c	(TG)9(AG)15	48	378	425
Locus_15424_Transcript_3/9_Confidence_0.421_Length_1341	1	p1	(T)10	10	1269	1278	Locus_13105_Transcript_10/12_Confidence_0.508_Length_2215	1	c	(TG)9(AG)15	48	378	425
Locus_15424_Transcript_5/9_Confidence_0.421_Length_1361	1	p1	(T)10	10	1289	1298	Locus_13105_Transcript_11/12_Confidence_0.424_Length_2125	1	c	(TG)6(AG)7	26	377	402
Locus_15424_Transcript_6/9_Confidence_0.421_Length_1348	1	p1	(T)10	10	1045	1054	Locus_13105_Transcript_12/12_Confidence_0.508_Length_2148	1	c	(TG)9(AG)15	48	378	425
Locus_15432_Transcript_1/1_Confidence_1.000_Length_3365	1	p1	(A)10	10	141	150	Locus_13126_Transcript_1/5_Confidence_0.667_Length_1768	1	c	(AAT)6aaacaaag(A)12	38	1681	1718
Locus_15433_Transcript_2/10_Confidence_0.621_Length_2059	1	p1	(T)13	13	2028	2040	Locus_13126_Transcript_3/5_Confidence_0.667_Length_1828	1	c	(AAT)6aaacaaag(A)12	38	1741	1778
Locus_15433_Transcript_3/10_Confidence_0.241_Length_1253	1	p1	(T)13	13	1222	1234	Locus_13126_Transcript_4/5_Confidence_0.583_Length_1768	1	c	(AAT)6aaacaaag(A)12	38	1681	1718
Locus_15433_Transcript_4/10_Confidence_0.621_Length_2054	1	p1	(T)13	13	2023	2035	Locus_13126_Transcript_5/5_Confidence_0.667_Length_1768	1	c	(AAT)6aaacaaag(A)12	38	1681	1718
Locus_15433_Transcript_7/10_Confidence_0.621_Length_2112	1	p1	(T)13	13	2081	2093	Locus_13137_Transcript_1/1_Confidence_1.000_Length_363	1	c	(A)11gggttt(A)11	28	187	214
Locus_15512_Transcript_2/5_Confidence_0.692_Length_1489	1	p1	(T)11	11	597	607	Locus_13186_Transcript_3/6_Confidence_0.643_Length_1754	2	c	(ATC)6tattgcaa(CAG)7	47	829	875
Locus_15519_Transcript_2/3_Confidence_0.750_Length_5727	1	p1	(T)10	10	4130	4139	Locus_13186_Transcript_5/6_Confidence_0.643_Length_1754	2	c	(ATC)6tattgcaa(CAG)7	47	829	875
Locus_15525_Transcript_1/2_Confidence_0.750_Length_3191	1	p1	(A)24	24	558	581	Locus_13186_Transcript_6/6_Confidence_0.643_Length_1754	2	c	(ATC)6tattgcaa(CAG)7	47	829	875
Locus_15529_Transcript_3/4_Confidence_0.571_Length_2188	1	p1	(A)11	11	633	643	Locus_13200_Transcript_5/6_Confidence_0.182_Length_458	1	c	(TG)9(AG)13	44	1	44
Locus_15645_Transcript_3/3_Confidence_0.800_Length_3294	1	p1	(A)10	10	3285	3294	Locus_13416_Transcript_1/7_Confidence_0.500_Length_1219	1	c	(AAT)6aacagagattgaaga(AGC)6aatggtggcgata(ATG)5	79	308	386
Locus_15650_Transcript_1/1_Confidence_1.000_Length_2258	2	p1	(T)12	12	2247	2258	Locus_13416_Transcript_2/7_Confidence_0.500_Length_1235	1	c	(AAT)6aacagagattgaagaagcaacagcagcagcaacagcaatggtggcgata(ATG)6	85	314	398
Locus_15657_Transcript_1/3_Confidence_0.714_Length_2329	1	p1	(A)11	11	1	11	Locus_13417_Transcript_4/4_Confidence_0.500_Length_390	1	c	(CA)14(TA)15	58	331	388
Locus_15791_Transcript_1/6_Confidence_0.533_Length_2090	1	p1	(T)10	10	2063	2072	Locus_13669_Transcript_3/10_Confidence_0.621_Length_3024	1	c	(TA)10atgaaaaaaatatagatagatgtttgtg(T)10	58	1471	1528
Locus_15791_Transcript_4/6_Confidence_0.600_Length_2382	1	p1	(T)10	10	2355	2364	Locus_13669_Transcript_4/10_Confidence_0.621_Length_3021	1	c	(TA)10atgaaaaaaatatagatagatgtttgtg(T)10	58	1471	1528
Locus_15794_Transcript_1/1_Confidence_1.000_Length_3989	1	p1	(T)20	20	439	458	Locus_13669_Transcript_5/10_Confidence_0.621_Length_3027	1	c	(TA)10atgaaaaaaatatagatagatgtttgtg(T)10	58	1471	1528
Locus_15813_Transcript_1/2_Confidence_0.750_Length_2718	2	p1	(T)12	12	2692	2703	Locus_13672_Transcript_2/2_Confidence_0.667_Length_459	1	c	(GT)6gggtgtgtgtgtgagagagtgagagagagt(GA)8	58	17	74
Locus_15813_Transcript_2/2_Confidence_0.750_Length_2709	2	p1	(T)12	12	2683	2694	Locus_13684_Transcript_1/2_Confidence_0.750_Length_786	1	c	(T)20c(T)25	46	597	642
Locus_15997_Transcript_1/3_Confidence_0.571_Length_2054	1	p1	(A)15	15	1801	1815	Locus_13913_Transcript_2/7_Confidence_0.714_Length_2513	2	c	(GAT)5ggcctggtattacaatagggttcaagataatattagacacagatggctttggtcttaatatgac(A)14	93	1309	1401
Locus_16142_Transcript_1/4_Confidence_0.700_Length_1594	2	p1	(T)10	10	1460	1469	Locus_14115_Transcript_2/3_Confidence_0.571_Length_335	1	c	(CAC)5tttctcactgagctttaactgtgcga(GATT)5	61	93	153
Locus_16142_Transcript_2/4_Confidence_0.700_Length_1583	1	p1	(T)13	13	236	248	Locus_14115_Transcript_3/3_Confidence_0.714_Length_725	1	c	(CAC)5tttctcactgagctttaactgtgcga(GATT)5	61	93	153
Locus_16315_Transcript_3/3_Confidence_0.500_Length_1664	1	p1	(A)16	16	7	22	Locus_14387_Transcript_1/1_Confidence_1.000_Length_208	1	c	(T)10gtattctg(T)12	30	179	208
Locus_16317_Transcript_1/2_Confidence_0.750_Length_653	1	p1	(A)16	16	29	44	Locus_14416_Transcript_2/2_Confidence_0.667_Length_1721	1	c	(T)10cgtttattcacactcaagacataaatgtaaacatatatatttttcttcattttcttatgcatttttttttctttttct(AG)6	100	587	686
Locus_16353_Transcript_1/2_Confidence_0.667_Length_2709	1	p1	(T)15	15	2567	2581	Locus_14427_Transcript_5/7_Confidence_0.471_Length_1676	1	c	(CTT)5ggatcgttacatattctctctccctcttattgcggctgaatcttggtatacggtctacagcttacacataaccacactcatcgctagttataaaca(TC)11	133	529	661
Locus_16353_Transcript_2/2_Confidence_0.667_Length_790	1	p1	(T)15	15	648	662	Locus_14427_Transcript_6/7_Confidence_0.529_Length_1652	1	c	(CTT)6ggatccttacatattttctctccctcttattgtggctgaatcttggtatgcggtctacagcttacacataactacactcatcgctagtcatataca(TC)16	146	529	674
Locus_16444_Transcript_1/2_Confidence_0.750_Length_1629	1	p1	(T)11	11	1400	1410	Locus_14520_Transcript_1/6_Confidence_0.562_Length_920	1	c	(TA)12gatat(AG)9	47	305	351
Locus_16451_Transcript_1/3_Confidence_0.667_Length_1260	1	p1	(A)10	10	1105	1114	Locus_14520_Transcript_6/6_Confidence_0.625_Length_1959	2	c	(TA)12gatat(AG)9	47	1344	1390
Locus_16610_Transcript_2/4_Confidence_0.667_Length_2248	1	p1	(A)11	11	48	58	Locus_14725_Transcript_5/7_Confidence_0.500_Length_1167	1	c	(A)11tt(A)10	23	195	217
Locus_16625_Transcript_1/4_Confidence_0.667_Length_1712	1	p1	(A)16	16	165	180	Locus_14752_Transcript_1/1_Confidence_1.000_Length_1745	1	c	(T)12aattgtcacttttttttgcttttg(T)12aaattgtttctcatattttgcaaaactcactttaata(T)10	95	1291	1385
Locus_16632_Transcript_2/4_Confidence_0.750_Length_2543	4	p1	(T)18	18	847	864	Locus_14839_Transcript_1/2_Confidence_0.625_Length_1687	1	c	(GA)6gtgagagaggggaggtaatc(AG)7	46	73	118
Locus_16632_Transcript_2/4_Confidence_0.750_Length_2543	6	p1	(T)14	14	1681	1694	Locus_14839_Transcript_2/2_Confidence_0.875_Length_1834	1	c	(GA)6gtgagagaggggaggtaatc(AG)7	46	73	118
Locus_16632_Transcript_2/4_Confidence_0.750_Length_2543	7	p1	(A)14	14	1938	1951	Locus_14839_Transcript_2/2_Confidence_0.875_Length_1834	2	c	(ATG)5gtatttgttcgttgtgagaaagaggtctacatattgttgtgtgcaggaagagtgcgtgagcgattgagagttggt(GA)6	102	288	389
Locus_16766_Transcript_3/6_Confidence_0.706_Length_1817	2	p1	(T)11	11	1321	1331	Locus_15044_Transcript_2/3_Confidence_0.600_Length_1866	1	c	(TC)8cc(TA)6	30	108	137
Locus_16787_Transcript_1/1_Confidence_1.000_Length_911	1	p1	(T)12	12	563	574	Locus_15095_Transcript_2/3_Confidence_0.600_Length_836	1	c	(T)10ctatccaaagt(A)10	31	733	763
Locus_17212_Transcript_2/2_Confidence_0.750_Length_867	1	p1	(T)12	12	824	835	Locus_15650_Transcript_1/1_Confidence_1.000_Length_651	2	c	(T)10gg(T)10	22	507	528
Locus_17454_Transcript_1/1_Confidence_1.000_Length_2060	1	p1	(T)12	12	2016	2027	Locus_15793_Transcript_2/6_Confidence_0.727_Length_1093	1	c	(A)19gg(A)14	35	174	208
Locus_17718_Transcript_1/1_Confidence_1.000_Length_2511	1	p1	(T)12	12	2175	2186	Locus_15917_Transcript_1/8_Confidence_0.556_Length_1415	2	c	(CTC)5cttattcttattctta(TTC)5	46	923	968
Locus_17725_Transcript_1/1_Confidence_1.000_Length_4241	2	p1	(A)15	15	4008	4022	Locus_15917_Transcript_2/8_Confidence_0.704_Length_1726	2	c	(CTC)5cttattcttattctta(TTC)5	46	923	968
Locus_17738_Transcript_1/1_Confidence_1.000_Length_337	1	p1	(T)14	14	322	335	Locus_15917_Transcript_6/8_Confidence_0.593_Length_1598	1	c	(CTC)5ctta(TTC)6	37	572	608
Locus_17748_Transcript_1/1_Confidence_1.000_Length_1470	1	p1	(T)12	12	369	380	Locus_15917_Transcript_8/8_Confidence_0.704_Length_1732	1	c	(CTC)5ctta(TTC)6	37	572	608
Locus_17748_Transcript_1/1_Confidence_1.000_Length_1470	2	p1	(A)13	13	595	607	Locus_15917_Transcript_8/8_Confidence_0.704_Length_1732	2	c	(CTC)5cttattcttattctta(TTC)5	46	923	968
Locus_17853_Transcript_1/1_Confidence_1.000_Length_1591	1	p1	(A)12	12	16	27	Locus_15978_Transcript_3/10_Confidence_0.280_Length_844	1	c	(TTAT)5attgaagatgtcgacgtgtcggtagatgatgagatatggtaggaattatccaaacaaacatg(AGC)5	97	4	100
Locus_18018_Transcript_3/3_Confidence_0.778_Length_1664	1	p1	(T)10	10	33	42	Locus_15994_Transcript_1/9_Confidence_0.364_Length_911	1	c	(GGC)6gagagagagacaggtgtttctcctggaggaaggttcagtgggagcagctctgcacacaatctgcgtgcgaaatgtg(GAA)11	127	774	900
Locus_18030_Transcript_1/1_Confidence_1.000_Length_773	1	p1	(A)16	16	159	174	Locus_15994_Transcript_2/9_Confidence_0.318_Length_773	1	c	(GGC)6gagagagagacaggtgtttctcctggaggaaggttcagtgggagcagctctgcacacaatctgcgtgcgaaatgtg(GAA)11	127	636	762
Locus_18031_Transcript_1/1_Confidence_1.000_Length_600	1	p1	(A)15	15	476	490	Locus_15994_Transcript_3/9_Confidence_0.500_Length_951	1	c	(GGC)6gagagagagacaggtgtttctcctggaggaaggttcagtgggagcagctctgcacacaatctgcgtgcgaaatgtg(GAA)11	127	814	940
Locus_18036_Transcript_1/1_Confidence_1.000_Length_531	1	p1	(T)12	12	511	522	Locus_15994_Transcript_4/9_Confidence_0.273_Length_528	1	c	(GGC)6gagagagagacaggtgtttctcctggaggaaggttcagtgggagcagctctgcacacaatctgcgtgcgaaatgtg(GAA)11	127	391	517
Locus_18063_Transcript_1/1_Confidence_1.000_Length_1258	1	p1	(A)10	10	1228	1237	Locus_15994_Transcript_9/9_Confidence_0.500_Length_879	1	c	(GGC)6gagagagagacaggtgtttctcctggaggaaggttcagtgggagcagctctgcacacaatctgcgtgcgaaatgtg(GAA)11	127	742	868
Locus_18169_Transcript_1/2_Confidence_0.750_Length_1223	2	p1	(T)15	15	937	951	Locus_16066_Transcript_3/6_Confidence_0.615_Length_937	1	c	(TC)12tgcgcacaacacaagattatcgcgactcgacgactccaatcggcagtt(TC)12	96	825	920
Locus_18169_Transcript_2/2_Confidence_0.750_Length_1003	2	p1	(T)15	15	717	731	Locus_16066_Transcript_6/6_Confidence_0.615_Length_847	1	c	(TC)12tgcgcacaacacaagattatcgcgactcgacgactccaatcggcagtt(TC)12	96	735	830
Locus_18255_Transcript_1/1_Confidence_1.000_Length_1657	1	p1	(A)11	11	124	134	Locus_16081_Transcript_4/10_Confidence_0.543_Length_2640	2	c	(GT)7(GA)6	26	700	725
Locus_18258_Transcript_1/1_Confidence_1.000_Length_489	1	p1	(T)11	11	8	18	Locus_16081_Transcript_5/10_Confidence_0.571_Length_2722	2	c	(GT)7(GA)6	26	700	725
Locus_18259_Transcript_1/3_Confidence_0.714_Length_2767	1	p1	(A)13	13	14	26	Locus_16081_Transcript_6/10_Confidence_0.571_Length_2639	1	c	(GT)13(GA)10	46	539	584
Locus_18259_Transcript_2/3_Confidence_0.714_Length_2938	1	p1	(A)13	13	14	26	Locus_16081_Transcript_6/10_Confidence_0.571_Length_2639	2	c	(GT)7(GA)6	26	700	725
Locus_18259_Transcript_3/3_Confidence_0.714_Length_2868	1	p1	(A)13	13	14	26	Locus_16081_Transcript_7/10_Confidence_0.543_Length_2641	1	c	(GT)13(GA)10	46	539	584
Locus_18265_Transcript_1/1_Confidence_1.000_Length_1296	1	p1	(A)13	13	23	35	Locus_16081_Transcript_7/10_Confidence_0.543_Length_2641	2	c	(GT)7(GA)6	26	700	725
Locus_18275_Transcript_1/1_Confidence_1.000_Length_1080	1	p1	(A)12	12	1028	1039	Locus_16081_Transcript_9/10_Confidence_0.571_Length_3076	1	c	(GT)13(GA)10	46	539	584
Locus_18276_Transcript_1/1_Confidence_1.000_Length_556	1	p1	(A)12	12	293	304	Locus_16081_Transcript_9/10_Confidence_0.571_Length_3076	2	c	(GT)7(GA)6	26	700	725
Locus_18429_Transcript_5/5_Confidence_0.600_Length_1760	2	p1	(A)12	12	1749	1760	Locus_16117_Transcript_2/4_Confidence_0.812_Length_1701	1	c	(TG)9tct(GA)18	57	1644	1700
Locus_18659_Transcript_1/1_Confidence_1.000_Length_615	1	p1	(G)10	10	335	344	Locus_16212_Transcript_6/10_Confidence_0.477_Length_992	2	c	(CT)17(GT)9	52	777	828
Locus_18698_Transcript_1/1_Confidence_1.000_Length_591	2	p1	(A)10	10	167	176	Locus_16212_Transcript_9/10_Confidence_0.455_Length_1716	2	c	(CT)12gtgtgtgttgtcgtgaagttgaagctgaatttattattcttcagaaaaaca(AC)8	91	767	857
Locus_18713_Transcript_1/1_Confidence_1.000_Length_442	2	p1	(A)10	10	409	418	Locus_16212_Transcript_10/10_Confidence_0.614_Length_1834	2	c	(CT)17(GT)9	52	777	828
Locus_18769_Transcript_1/1_Confidence_1.000_Length_328	1	p1	(A)11	11	35	45	Locus_16266_Transcript_3/3_Confidence_0.750_Length_2059	1	c	(AG)8gaattttgaaaatgaaatcaaatctgggtgtgttaataagagagagtagggcaggggcagagcaatgaattaaaaccc(CTGGTG)5	124	1862	1985
Locus_18835_Transcript_1/1_Confidence_1.000_Length_803	2	p1	(A)13	13	791	803	Locus_16293_Transcript_3/4_Confidence_0.692_Length_2392	1	c	(TAT)5aattataataataattattgggaagagggggcgatgattgattttgatgtggtgaagaaaaaaagttcaatat(GA)10	108	2274	2381
Locus_18848_Transcript_1/6_Confidence_0.643_Length_2189	1	p1	(T)10	10	235	244	Locus_16293_Transcript_4/4_Confidence_0.769_Length_2384	1	c	(TAT)5aattataataataattattgggaagagggggcgatgattgattttgatgtggtgaagaaaaaaagttcaatat(GA)10	108	2266	2373
Locus_18965_Transcript_1/1_Confidence_1.000_Length_382	1	p1	(T)27	27	351	377	Locus_16344_Transcript_3/6_Confidence_0.636_Length_1164	1	c	(TATAA)9taaaatataatataatatt(A)10	74	1	74
Locus_19432_Transcript_1/1_Confidence_1.000_Length_2266	1	p1	(A)14	14	2253	2266	Locus_16518_Transcript_2/10_Confidence_0.552_Length_1545	1	c	(T)12gggtgtcagctttcgttggggttag(T)40	77	1469	1545
Locus_19440_Transcript_1/1_Confidence_1.000_Length_662	1	p1	(T)11	11	123	133	Locus_16518_Transcript_3/10_Confidence_0.586_Length_1548	1	c	(T)12gggtgtcagctttcgttggggttag(T)40	77	1472	1548
Locus_19440_Transcript_1/1_Confidence_1.000_Length_662	2	p1	(A)12	12	323	334	Locus_16518_Transcript_4/10_Confidence_0.586_Length_1545	1	c	(T)12gggtgtcagctttcgttggggttag(T)40	77	1469	1545
Locus_19449_Transcript_1/1_Confidence_1.000_Length_3325	1	p1	(A)12	12	3263	3274	Locus_16518_Transcript_5/10_Confidence_0.621_Length_1545	1	c	(T)12gggtgtcagctttcgttggggttag(T)40	77	1469	1545
Locus_19457_Transcript_1/1_Confidence_1.000_Length_609	1	p1	(T)14	14	492	505	Locus_16518_Transcript_6/10_Confidence_0.552_Length_1545	1	c	(T)12gggtgtcagctttcgttggggttag(T)40	77	1469	1545
Locus_19458_Transcript_1/1_Confidence_1.000_Length_1162	2	p1	(T)10	10	501	510	Locus_16518_Transcript_8/10_Confidence_0.552_Length_1545	1	c	(T)12gggtgtcagctttcgttggggttag(T)40	77	1469	1545
Locus_19769_Transcript_2/6_Confidence_0.667_Length_2141	1	p1	(A)11	11	251	261	Locus_16719_Transcript_1/3_Confidence_0.065_Length_567	2	c	(CA)11cgtttaaaacaccaacacacaaacacaaaacacacgcacactacacacg(AC)6ata(CG)6(CA)6t(AC)11	133	244	376
Locus_19769_Transcript_5/6_Confidence_0.667_Length_2138	1	p1	(A)11	11	251	261	Locus_16719_Transcript_2/3_Confidence_0.387_Length_1506	2	c	(CA)11cgtttaaaacaccaacacacaaacacaaaacacacgcacactacacacg(AC)6ata(CG)6(CA)6t(AC)11	133	1183	1315
Locus_19858_Transcript_1/4_Confidence_0.364_Length_567	2	p1	(T)10	10	389	398	Locus_16813_Transcript_1/2_Confidence_0.667_Length_848	1	c	(T)10gaa(T)11	24	1	24
Locus_19858_Transcript_2/4_Confidence_0.727_Length_549	1	p1	(A)10	10	85	94	Locus_16813_Transcript_2/2_Confidence_0.667_Length_956	1	c	(T)10gaa(T)11	24	1	24
Locus_19893_Transcript_2/2_Confidence_0.750_Length_805	1	p1	(A)13	13	163	175	Locus_16862_Transcript_1/2_Confidence_0.667_Length_838	1	c	(CA)8agaaaaaatatattattccaatctcttcatccaagtcttctttcacttttctttcctccaaaccagag(CTT)6	102	1	102
Locus_20033_Transcript_1/1_Confidence_1.000_Length_1132	1	p1	(A)12	12	1	12	Locus_16947_Transcript_2/7_Confidence_0.591_Length_1709	1	c	(CT)16(GT)9	50	1660	1709
Locus_20160_Transcript_1/4_Confidence_0.700_Length_1394	1	p1	(T)18	18	1187	1204	Locus_17038_Transcript_1/3_Confidence_0.700_Length_724	2	c	(T)10cttcttttctgttgctttc(AT)8	45	679	723
Locus_20222_Transcript_2/2_Confidence_1.000_Length_3132	1	p1	(T)10	10	408	417	Locus_17098_Transcript_2/3_Confidence_0.667_Length_714	1	c	(TC)6ag(A)11	25	124	148
Locus_20248_Transcript_4/4_Confidence_0.700_Length_1916	2	p1	(T)12	12	1176	1187	Locus_17147_Transcript_1/3_Confidence_0.500_Length_639	1	c	(TTC)5ctc(A)12(CA)13	56	69	124
Locus_20319_Transcript_1/1_Confidence_1.000_Length_2521	1	p1	(A)11	11	1	11	Locus_17233_Transcript_3/5_Confidence_0.231_Length_413	1	c	(ATAA)6atgtaatttgtgtttgataca(T)10	55	325	379
Locus_20352_Transcript_2/2_Confidence_0.800_Length_1443	1	p1	(T)10	10	102	111	Locus_17271_Transcript_1/7_Confidence_0.788_Length_1014	1	c	(CT)7g(TC)11	37	357	393
Locus_20352_Transcript_2/2_Confidence_0.800_Length_1443	2	p1	(A)15	15	361	375	Locus_17271_Transcript_2/7_Confidence_0.727_Length_772	1	c	(CT)7g(TC)11	37	207	243
Locus_20361_Transcript_1/1_Confidence_1.000_Length_465	1	p1	(A)13	13	91	103	Locus_17271_Transcript_4/7_Confidence_0.758_Length_1029	1	c	(CT)7g(TC)11	37	357	393
Locus_20896_Transcript_1/1_Confidence_1.000_Length_1524	1	p1	(A)11	11	139	149	Locus_17666_Transcript_2/4_Confidence_0.300_Length_511	1	c	(TG)8tttgtgtgtttattaagttaggtctgtatcacgattcatgtgtgta(TG)6	74	266	339
Locus_20902_Transcript_1/2_Confidence_0.750_Length_2538	1	p1	(A)10	10	2313	2322	Locus_17670_Transcript_1/3_Confidence_0.667_Length_904	1	c	(TC)7(TG)9	32	693	724
Locus_20902_Transcript_2/2_Confidence_0.750_Length_2527	1	p1	(A)10	10	2302	2311	Locus_17670_Transcript_2/3_Confidence_0.500_Length_806	1	c	(TC)7(TG)9	32	595	626
Locus_21460_Transcript_1/1_Confidence_1.000_Length_394	1	p1	(A)10	10	90	99	Locus_17889_Transcript_2/3_Confidence_0.667_Length_623	1	c	(TG)7tatatatc(GA)6	34	238	271
Locus_21592_Transcript_2/5_Confidence_0.500_Length_2115	1	p1	(A)12	12	2080	2091	Locus_17973_Transcript_1/1_Confidence_1.000_Length_264	1	c	(AG)6gg(GT)6	26	180	205
Locus_21609_Transcript_3/4_Confidence_0.222_Length_1411	1	p1	(A)11	11	151	161	Locus_17997_Transcript_1/1_Confidence_1.000_Length_437	1	c	(TG)8aaaaatctgattagct(AG)7	46	386	431
Locus_22668_Transcript_1/1_Confidence_1.000_Length_873	1	p1	(T)14	14	819	832	Locus_18322_Transcript_3/4_Confidence_0.429_Length_300	1	c	(A)10gattttttttaccgaatatccaattactaaaaagacaacatccttgaaaaatgatgtcg(A)11	80	70	149
Locus_23139_Transcript_1/2_Confidence_0.667_Length_3360	1	p1	(A)11	11	257	267	Locus_18486_Transcript_2/9_Confidence_0.421_Length_1437	2	c	(TGA)6taggtttatggaatgattatttctctgatgatgaggtcaaattctcgagctcctaatttcttgcaagtttgaaagctggtttcttgagctggttg(T)11	124	1295	1418
Locus_23262_Transcript_1/1_Confidence_1.000_Length_620	1	p1	(A)12	12	609	620	Locus_18525_Transcript_3/9_Confidence_0.200_Length_633	1	c	(CT)7ccctcctct(TC)7	37	6	42
Locus_23274_Transcript_1/1_Confidence_1.000_Length_244	1	p1	(A)12	12	233	244	Locus_18525_Transcript_4/9_Confidence_0.560_Length_2417	1	c	(CT)7ccctcctct(TC)7	37	6	42
Locus_23311_Transcript_1/1_Confidence_1.000_Length_551	1	p1	(A)10	10	72	81	Locus_18525_Transcript_9/9_Confidence_0.520_Length_2414	1	c	(CT)7ccctcctct(TC)7	37	6	42
Locus_23472_Transcript_1/1_Confidence_1.000_Length_397	1	p1	(T)10	10	187	196	Locus_18732_Transcript_2/5_Confidence_0.826_Length_1166	2	c	(TG)13(AG)18	62	1104	1165
Locus_23490_Transcript_1/1_Confidence_1.000_Length_1061	1	p1	(A)11	11	19	29	Locus_18732_Transcript_5/5_Confidence_0.826_Length_1172	1	c	(TG)13(AG)18	62	1110	1171
Locus_23503_Transcript_3/3_Confidence_0.667_Length_1198	1	p1	(A)31	31	3	33	Locus_18747_Transcript_2/11_Confidence_0.581_Length_3133	2	c	(AT)7(GT)7	28	1153	1180
Locus_23526_Transcript_5/6_Confidence_0.250_Length_572	1	p1	(T)15	15	36	50	Locus_18747_Transcript_9/11_Confidence_0.387_Length_2708	1	c	(AT)7(GT)7	28	728	755
Locus_23611_Transcript_1/1_Confidence_1.000_Length_417	1	p1	(A)13	13	2	14	Locus_18800_Transcript_1/8_Confidence_0.333_Length_499	1	c	(GT)6(GA)10	32	145	176
Locus_23633_Transcript_1/1_Confidence_1.000_Length_220	1	p1	(A)10	10	10	19	Locus_18800_Transcript_3/8_Confidence_0.296_Length_702	1	c	(GT)6(GA)10	32	145	176
Locus_23634_Transcript_1/1_Confidence_1.000_Length_1383	1	p1	(A)10	10	733	742	Locus_18800_Transcript_3/8_Confidence_0.296_Length_702	2	c	(GT)10ct(GA)20	62	437	498
Locus_23634_Transcript_1/1_Confidence_1.000_Length_1383	2	p1	(T)11	11	904	914	Locus_18800_Transcript_4/8_Confidence_0.074_Length_200	1	c	(GT)6(GA)10	32	145	176
Locus_23642_Transcript_1/4_Confidence_0.600_Length_1399	1	p1	(T)11	11	1	11	Locus_18800_Transcript_6/8_Confidence_0.185_Length_376	1	c	(GT)6(GA)12	36	145	180
Locus_23642_Transcript_2/4_Confidence_0.700_Length_1372	1	p1	(T)11	11	1	11	Locus_18800_Transcript_7/8_Confidence_0.259_Length_885	1	c	(GT)6(GA)10	32	145	176
Locus_23642_Transcript_4/4_Confidence_0.600_Length_1225	1	p1	(T)11	11	1	11	Locus_18800_Transcript_8/8_Confidence_0.519_Length_700	1	c	(GT)6(GA)10	32	145	176
Locus_23745_Transcript_1/1_Confidence_1.000_Length_293	1	p1	(A)19	19	26	44	Locus_18859_Transcript_1/2_Confidence_0.833_Length_1011	1	c	(CCA)7ccgcaccaatgcagatgcc(GCA)6	58	772	829
Locus_23779_Transcript_3/4_Confidence_0.556_Length_1066	1	p1	(A)10	10	534	543	Locus_18884_Transcript_4/7_Confidence_0.625_Length_1584	1	c	(CTC)6(ATC)7	39	1287	1325
Locus_23811_Transcript_2/2_Confidence_0.667_Length_2177	1	p1	(A)10	10	2168	2177	Locus_18894_Transcript_4/7_Confidence_0.524_Length_2021	2	c	(AT)6ctaactacc(TA)6gcaagaatttgaagaagaagaggaagaagaaactgagaagaaggtttttgccatattcattttcctgcaaggat(GAA)7	128	1727	1854
Locus_23943_Transcript_1/1_Confidence_1.000_Length_1158	1	p1	(T)21	21	114	134	Locus_18964_Transcript_1/1_Confidence_1.000_Length_592	1	c	(CT)8cccatcttctttacatatcttggatccctcaccccattaaagaatcttcacctccctcccaacttggcttcccatctctt(TC)6	108	85	192
Locus_24093_Transcript_1/2_Confidence_0.667_Length_578	1	p1	(A)12	12	9	20	Locus_19057_Transcript_1/3_Confidence_0.600_Length_438	1	c	(AG)7acgtaaagttgtgaaggtgaattgtatgcgattttatctgcgcaaatgggaggtaggtgtg(TA)9	93	213	305
Locus_24529_Transcript_4/10_Confidence_0.542_Length_1653	1	p1	(T)12	12	1579	1590	Locus_19383_Transcript_1/5_Confidence_0.636_Length_1918	1	c	(ATACC)5atg(GA)14	56	1832	1887
Locus_24529_Transcript_5/10_Confidence_0.542_Length_1696	1	p1	(T)12	12	1622	1633	Locus_19383_Transcript_2/5_Confidence_0.636_Length_1910	1	c	(ATACC)5atg(GA)14	56	1824	1879
Locus_24529_Transcript_6/10_Confidence_0.292_Length_942	1	p1	(T)12	12	868	879	Locus_19383_Transcript_3/5_Confidence_0.636_Length_1919	1	c	(ATACC)5atg(GA)14	56	1833	1888
Locus_24529_Transcript_7/10_Confidence_0.500_Length_2203	1	p1	(T)12	12	2129	2140	Locus_19383_Transcript_4/5_Confidence_0.545_Length_1860	1	c	(ATACC)5atg(GA)14	56	1774	1829
Locus_24529_Transcript_10/10_Confidence_0.542_Length_1493	1	p1	(T)12	12	1419	1430	Locus_19383_Transcript_5/5_Confidence_0.636_Length_1910	1	c	(ATACC)5atg(GA)14	56	1824	1879
Locus_24557_Transcript_1/1_Confidence_1.000_Length_1811	1	p1	(A)10	10	1333	1342	Locus_19398_Transcript_1/2_Confidence_0.750_Length_553	1	c	(CT)12(AT)10	44	510	553
Locus_24560_Transcript_1/1_Confidence_1.000_Length_263	1	p1	(T)10	10	247	256	Locus_19398_Transcript_2/2_Confidence_0.750_Length_549	1	c	(CT)12(AT)10	44	506	549
Locus_24670_Transcript_3/3_Confidence_0.750_Length_1557	1	p1	(T)16	16	1525	1540	Locus_19472_Transcript_1/9_Confidence_0.560_Length_1132	1	c	(T)18gggtttttcagttttctctgttatttttg(T)12gacaaaatg(T)11	79	941	1019
Locus_24674_Transcript_1/1_Confidence_1.000_Length_1990	1	p1	(T)10	10	329	338	Locus_19472_Transcript_4/9_Confidence_0.560_Length_1111	1	c	(T)18gggtctttcagttttctctgttatttttg(T)11	58	941	998
Locus_24674_Transcript_1/1_Confidence_1.000_Length_1990	2	p1	(A)12	12	1807	1818	Locus_19472_Transcript_5/9_Confidence_0.560_Length_1189	1	c	(T)18gggtctttcagttttctctgttatttttg(T)11	58	1019	1076
Locus_24895_Transcript_1/1_Confidence_1.000_Length_545	1	p1	(T)10	10	476	485	Locus_19629_Transcript_1/5_Confidence_0.600_Length_1329	1	c	(T)12cttttttctgttgctctctgcaa(TC)6	47	76	122
Locus_25812_Transcript_2/2_Confidence_1.000_Length_1603	1	p1	(A)15	15	30	44	Locus_20194_Transcript_1/2_Confidence_0.750_Length_712	1	c	(A)10tgcaatcatggccatggcatctctcctaa(TTC)7	60	53	112
Locus_25838_Transcript_1/2_Confidence_0.750_Length_1472	1	p1	(A)10	10	358	367	Locus_20227_Transcript_3/3_Confidence_0.824_Length_1319	1	c	(CT)17cacacacaa(AC)6	55	3	57
Locus_25862_Transcript_1/1_Confidence_1.000_Length_4721	1	p1	(A)10	10	16	25	Locus_20283_Transcript_1/2_Confidence_0.750_Length_1593	1	c	(TCA)5tcttcagtcacagtcctgcagcaacag(AGC)5	57	682	738
Locus_25900_Transcript_1/1_Confidence_1.000_Length_946	2	p1	(T)11	11	732	742	Locus_20301_Transcript_4/10_Confidence_0.561_Length_1392	2	c	(TA)9tttag(TA)9	41	468	508
Locus_25921_Transcript_2/7_Confidence_0.333_Length_1469	1	p1	(T)12	12	1	12	Locus_20301_Transcript_8/10_Confidence_0.366_Length_826	1	c	(GT)6gatatgtgcaagtgtgtgtttaatgtgatatgtgggtgtgttttatttatgtgttc(GT)6aaatgtgatat(TG)6catgtgtgtggttgactttatgtgcgtgtgtgtatgttgtgtgtagtgtgcgtgtgttatgtgttagtgtgtgtgtaaccgtgag(GT)6gattgatatgtgcaagtgtgtgtcgtgtgttgtgcgtgtgttatgtgtta(GT)6	262	30	291
Locus_25921_Transcript_6/7_Confidence_0.267_Length_779	1	p1	(T)12	12	1	12	Locus_20301_Transcript_9/10_Confidence_0.390_Length_824	2	c	(GT)7accagtgtgtgttttgtgtgtaggatgtgtgcaattaat(TA)9tttag(TA)9	94	420	513
Locus_25921_Transcript_6/7_Confidence_0.267_Length_779	2	p1	(T)12	12	494	505	Locus_20301_Transcript_10/10_Confidence_0.561_Length_1397	1	c	(GT)6gatatgtgcaagtgtgtgtttaatgtgatatgtgggtgtgttttatttatgtgttc(GT)6aaatgtgatat(TG)6catgtgtgtggttgactttatgtgcgtgtgtgtatgttgtgtgtagtgtgcgtgtgttatgtgttagtgtgtgtgtaaccgtgag(GT)6gattgatatgtgcaagtgtgtgtcgtgtgttgtgcgtgtgttatgtgtta(GT)6	262	30	291
Locus_26153_Transcript_1/1_Confidence_1.000_Length_2408	1	p1	(A)10	10	193	202	Locus_20700_Transcript_7/10_Confidence_0.645_Length_2481	1	c	(T)10c(T)10	21	1314	1334
Locus_26810_Transcript_2/2_Confidence_0.667_Length_1648	1	p1	(A)11	11	1567	1577	Locus_21021_Transcript_1/1_Confidence_1.000_Length_702	1	c	(TG)7tatgcgcatatatatgtataa(AT)6	47	78	124
Locus_26862_Transcript_2/3_Confidence_0.714_Length_3003	1	p1	(A)14	14	1653	1666	Locus_21075_Transcript_1/3_Confidence_0.778_Length_528	1	c	(GAA)7(GAG)5	36	1	36
Locus_26865_Transcript_1/1_Confidence_1.000_Length_468	1	p1	(T)10	10	419	428	Locus_21075_Transcript_2/3_Confidence_0.778_Length_534	1	c	(GAA)7(GAG)5	36	1	36
Locus_27142_Transcript_1/1_Confidence_1.000_Length_403	1	p1	(A)39	39	365	403	Locus_21388_Transcript_1/1_Confidence_1.000_Length_409	1	c	(AC)8(AT)7	30	62	91
Locus_27241_Transcript_1/1_Confidence_1.000_Length_353	1	p1	(T)10	10	314	323	Locus_21445_Transcript_1/1_Confidence_1.000_Length_802	1	c	(T)10gttggttgcggtgcagaacttgagaggatgagtcttccc(T)11	60	725	784
Locus_27482_Transcript_1/4_Confidence_0.500_Length_1385	1	p1	(A)10	10	1006	1015	Locus_21601_Transcript_1/2_Confidence_0.667_Length_1255	1	c	(T)32g(T)11	44	1212	1255
Locus_27482_Transcript_1/4_Confidence_0.500_Length_1385	2	p1	(A)10	10	1242	1251	Locus_21601_Transcript_2/2_Confidence_0.667_Length_989	1	c	(T)32g(T)11	44	946	989
Locus_27639_Transcript_1/3_Confidence_0.250_Length_494	1	p1	(T)12	12	278	289	Locus_21926_Transcript_1/1_Confidence_1.000_Length_542	1	c	(A)10cataaacaatctaaataactccgacgactcccaaag(A)10	56	487	542
Locus_27663_Transcript_1/2_Confidence_0.857_Length_1740	1	p1	(T)12	12	851	862	Locus_22005_Transcript_1/1_Confidence_1.000_Length_3945	1	c	(TA)12(AT)8	40	1	40
Locus_28122_Transcript_1/1_Confidence_1.000_Length_480	2	p1	(T)11	11	461	471	Locus_22178_Transcript_3/3_Confidence_0.714_Length_470	1	c	(AAT)5actgatatgtgttgcttttcacgaaaaaagctacatgatactgccttttttggtaaatttgcacaagaa(T)10	94	242	335
Locus_28124_Transcript_1/1_Confidence_1.000_Length_849	2	p1	(T)13	13	837	849	Locus_22189_Transcript_1/1_Confidence_1.000_Length_1221	1	c	(ACC)6caccttatgtacttccaattatgccgccg(CCA)5	62	827	888
Locus_28379_Transcript_1/1_Confidence_1.000_Length_596	1	p1	(A)10	10	284	293	Locus_22334_Transcript_1/3_Confidence_0.667_Length_676	1	c	(AC)11gcagttacacgctt(TC)11tacctctatgtatgtatgtatatagagacacagctttttcttgttgttcttcttccaaagctctctctcttttcagcagcctccgattttcccaa(CT)10	173	421	593
Locus_28390_Transcript_1/1_Confidence_1.000_Length_543	1	p1	(T)11	11	381	391	Locus_22334_Transcript_2/3_Confidence_0.333_Length_649	1	c	(AC)11gcagttacacgctt(TC)11tacctctatgtatgtatgtatatagagacacagctttttcttgttgttcttcttccaaagctctctctcttttcagcagcctccgattttcccaa(CT)10	173	394	566
Locus_28396_Transcript_1/1_Confidence_1.000_Length_414	1	p1	(A)15	15	30	44	Locus_22334_Transcript_3/3_Confidence_0.667_Length_684	1	c	(AC)11gcagttacacgctt(TC)11tacctctatgtatgtatgtatatagagacacagctttttcttgttgttcttcttccaaagctctctctcttttcagcagcctccgattttcccaa(CT)10	173	429	601
Locus_29129_Transcript_1/1_Confidence_1.000_Length_290	1	p1	(T)12	12	248	259	Locus_22617_Transcript_1/6_Confidence_0.684_Length_2745	1	c	(TA)14tcgactgttgtttgtgatattcacctaatgatgttggggaacgaccgaagtaccattgt(TA)11	109	737	845
Locus_29387_Transcript_1/1_Confidence_1.000_Length_969	1	p1	(T)14	14	956	969	Locus_22695_Transcript_1/1_Confidence_1.000_Length_949	1	c	(A)15gaatgaaaatttttcttttaaagcaagaaactacaaacagagaaaattgaggctcaactattcaagcaag(A)10	95	139	233
Locus_30799_Transcript_3/4_Confidence_0.375_Length_479	1	p1	(A)10	10	16	25	Locus_22961_Transcript_6/8_Confidence_0.471_Length_1666	1	c	(T)32aataaaaaaaagagtttgaatcaaaaggaatagctgtgatctgattcttttgtgg(GT)6	99	171	269
Locus_31624_Transcript_1/1_Confidence_1.000_Length_375	1	p1	(T)14	14	55	68	Locus_23184_Transcript_3/7_Confidence_0.588_Length_1801	1	c	(TC)8taaaactccgcagattctctctctctaaaacagaggt(AG)7	67	23	89
Locus_31627_Transcript_1/1_Confidence_1.000_Length_355	1	p1	(T)11	11	340	350	Locus_23184_Transcript_4/7_Confidence_0.588_Length_1800	1	c	(TC)8taaaactccgcagattctctctctctaaaacagaggt(AG)7	67	23	89
Locus_31631_Transcript_1/2_Confidence_0.667_Length_1295	1	p1	(T)10	10	1173	1182	Locus_23184_Transcript_5/7_Confidence_0.647_Length_1779	1	c	(TC)8taaaactccgcagattctctctctctaaaacagaggt(AG)7	67	23	89
Locus_31631_Transcript_2/2_Confidence_0.667_Length_1184	1	p1	(T)10	10	1062	1071	Locus_23184_Transcript_6/7_Confidence_0.471_Length_1737	1	c	(TC)8taaaactccgcagattctctctctctaaaacagaggt(AG)7	67	23	89
Locus_31745_Transcript_1/1_Confidence_1.000_Length_250	1	p1	(T)13	13	138	150	Locus_23203_Transcript_1/1_Confidence_1.000_Length_617	1	c	(A)10gaaaggaacgcatacat(A)10	37	239	275
Locus_32172_Transcript_1/1_Confidence_1.000_Length_481	1	p1	(A)21	21	24	44	Locus_23320_Transcript_2/10_Confidence_0.182_Length_865	1	c	(TAA)15t(ACA)6g(TGA)7	86	1	86
Locus_32199_Transcript_1/1_Confidence_1.000_Length_478	1	p1	(A)14	14	465	478	Locus_23320_Transcript_7/10_Confidence_0.312_Length_4318	1	c	(TAA)15t(ACA)6g(TGA)7	86	1	86
Locus_32680_Transcript_1/2_Confidence_0.800_Length_784	1	p1	(A)11	11	208	218	Locus_23455_Transcript_2/2_Confidence_1.000_Length_370	1	c	(T)12aaactttg(T)13	33	60	92
Locus_34790_Transcript_1/1_Confidence_1.000_Length_233	1	p1	(A)11	11	22	32	Locus_23905_Transcript_3/3_Confidence_0.667_Length_548	1	c	(A)17gaatctaacacaatatgtccctttgaggtatcagatcgtgtgatgtacttgtaaataaaccagaaaacacagaacaaatattaatt(A)17	120	130	249
Locus_34854_Transcript_1/1_Confidence_1.000_Length_327	1	p1	(T)13	13	315	327	Locus_23925_Transcript_2/2_Confidence_0.667_Length_898	1	c	(TA)6tttatttacaacatatacataaacactgatacacacgcacgatacatacaccaaacacaacttaa(AC)8taatacaaacactctctcacacttcacaacctcaaacacatactgtcaaacatatatatacatatat(AC)6tcaccacacaaacacacgcacacacccactgatcacacac(CA)6cgcacgtccagaaaataaaacacactcacgctgcaccacacacgcacacacactgcacacgcacgcacccacatacattcaaa(AC)7	321	125	445
Locus_36382_Transcript_1/1_Confidence_1.000_Length_3025	1	p1	(A)10	10	2249	2258	Locus_24178_Transcript_1/2_Confidence_0.400_Length_284	1	c	(TCT)6tcatccgggaaaaagaatacacagtagtaaacagagccgccggaactcccatacactccactatttaagtgtaggtatcgagcaaaaatag(TAA)6	127	63	189
Locus_36413_Transcript_1/1_Confidence_1.000_Length_391	1	p1	(T)16	16	363	378	Locus_24178_Transcript_2/2_Confidence_0.800_Length_280	1	c	(TCT)6tcatccgggaaaaagaatacacagtagtaaacagagccgccggaactcccatacactccactatttacgtgtcggtatcgagcaaaaatag(TAA)5	124	63	186
Locus_36577_Transcript_1/1_Confidence_1.000_Length_601	1	p1	(T)10	10	1	10	Locus_24199_Transcript_3/10_Confidence_0.481_Length_1427	1	c	(TA)6tttctatatctctgtctatatatgtcattccatcgtttaattaaagtatatgttgaatcaacac(GT)13	102	210	311
Locus_29_Transcript_1/10_Confidence_0.179_Length_1127	1	p2	(TC)8	16	961	976	Locus_31_Transcript_99/175_Confidence_1.000_Length_1055	1	c	(CT)6ccgtcgcaccccacacactcgcacaccgattttcttccttccaatcatctaagttcgtcgatcttcatccccattctcaagactccaggtacgagt(TC)9	126	198	323
Locus_31_Transcript_2/13_Confidence_1.000_Length_361	1	p2	(AT)6	12	185	196	Locus_33_Transcript_4/9_Confidence_0.565_Length_1745	1	c	(GAA)8(GAG)7(GAA)5	60	250	309
Locus_72_Transcript_3/7_Confidence_0.591_Length_2284	1	p2	(GA)6	12	2227	2238	Locus_46_Transcript_42/211_Confidence_1.000_Length_841	2	c	(AT)12(GT)8gc(GT)6	54	563	616
Locus_148_Transcript_8/11_Confidence_0.465_Length_8321	2	p2	(GT)6	12	3683	3694	Locus_114_Transcript_2/7_Confidence_0.400_Length_1575	1	c	(TTA)8tttcaccaagcaaata(T)12gccttttgttgtttcccagttcaactgtcgtccacacgcaacaattaactgctgccactcctgtcttcccagattcttggagttgaattccgcatca(GT)9	167	19	185
Locus_148_Transcript_11/11_Confidence_0.455_Length_8151	1	p2	(GT)6	12	3513	3524	Locus_114_Transcript_6/7_Confidence_0.400_Length_1432	1	c	(TTA)8tttcaccaagcaaata(T)12gccttttgttgtttcccagttcaactgtcgtccacacgcaacaattaactgctgccactcctgtcttcccagattcttggagttgaattccgcatca(GT)9	167	19	185
Locus_172_Transcript_8/8_Confidence_0.522_Length_2083	1	p2	(GA)11	22	2041	2062	Locus_136_Transcript_6/16_Confidence_1.000_Length_381	1	c	(T)12(A)10	22	201	222
Locus_217_Transcript_4/13_Confidence_0.574_Length_9255	2	p2	(AG)6	12	9155	9166	Locus_179_Transcript_2/16_Confidence_1.000_Length_308	1	c	(TA)11(TG)11	44	1	44
Locus_217_Transcript_11/13_Confidence_0.556_Length_8863	2	p2	(AG)6	12	8763	8774	Locus_179_Transcript_12/16_Confidence_0.095_Length_1011	2	c	(T)10atcctttctaaagcaatatcgataaccttttttcaaaaaacatcaaccctagttgaaaaaagaattttagc(TA)10	101	519	619
Locus_226_Transcript_6/6_Confidence_0.600_Length_5641	3	p2	(AG)15	30	5612	5641	Locus_195_Transcript_1/10_Confidence_0.543_Length_2064	2	c	(CGA)5tttcgacgaggatgacgatgagtt(CGA)5	54	871	924
Locus_231_Transcript_1/8_Confidence_0.200_Length_397	2	p2	(AG)6	12	177	188	Locus_195_Transcript_3/10_Confidence_0.609_Length_2097	2	c	(CGA)5tttcgacgaggatgacgatgagtt(CGA)5	54	895	948
Locus_231_Transcript_2/8_Confidence_0.720_Length_2395	2	p2	(AG)6	12	177	188	Locus_195_Transcript_4/10_Confidence_0.587_Length_2088	2	c	(CGA)5tttcgacgaggatgacgatgagtt(CGA)5	54	895	948
Locus_231_Transcript_3/8_Confidence_0.280_Length_927	2	p2	(AG)6	12	177	188	Locus_195_Transcript_6/10_Confidence_0.522_Length_1648	2	c	(CGA)5tttcgacgaggatgacgatgagtt(CGA)5	54	895	948
Locus_231_Transcript_6/8_Confidence_0.680_Length_2449	2	p2	(AG)6	12	177	188	Locus_195_Transcript_7/10_Confidence_0.370_Length_1798	2	c	(CGA)5tttcgacgaggatgacgatgagtt(CGA)5	54	605	658
Locus_231_Transcript_8/8_Confidence_0.680_Length_2281	1	p2	(AG)6	12	28	39	Locus_195_Transcript_8/10_Confidence_0.239_Length_1568	1	c	(CGA)5tttcgacgaggatgacgatgagtt(CGA)5	54	375	428
Locus_242_Transcript_1/7_Confidence_0.714_Length_1130	1	p2	(AT)6	12	84	95	Locus_216_Transcript_9/10_Confidence_0.350_Length_1603	1	c	(ATTA)6tatatttttgtgaaatgatgatgcttaatttattggggaaaatttgaggttttctttttttggttttctgaaataagaagacaaaaaagag(A)10	125	1298	1422
Locus_242_Transcript_5/7_Confidence_0.286_Length_1057	1	p2	(AT)6	12	84	95	Locus_217_Transcript_5/10_Confidence_0.481_Length_2187	1	c	(T)11cctttcctactgtgaacatgggattcgattcctcacgtgatggagaaatgatgagattttg(A)10	82	1570	1651
Locus_242_Transcript_6/7_Confidence_0.714_Length_2623	1	p2	(AT)6	12	84	95	Locus_217_Transcript_6/10_Confidence_0.593_Length_2141	1	c	(T)11cctttcctactgtgaacatgggattcgattcctcacgtgatggagaaatgatgagattttg(A)10	82	1524	1605
Locus_268_Transcript_1/1_Confidence_1.000_Length_1846	2	p2	(AT)10	20	1792	1811	Locus_245_Transcript_12/72_Confidence_1.000_Length_583	1	c	(T)10g(T)10	21	411	431
Locus_345_Transcript_10/10_Confidence_0.440_Length_1912	1	p2	(GA)6	12	1788	1799	Locus_352_Transcript_5/10_Confidence_0.467_Length_2302	3	c	(T)10aaattcatacccattaaaaaatcttaagtt(A)10	50	1160	1209
Locus_351_Transcript_7/10_Confidence_0.300_Length_4520	1	p2	(GA)7	14	4011	4024	Locus_352_Transcript_8/10_Confidence_0.467_Length_2284	3	c	(T)10aaattcatacccattaaaaaatcttaagtt(A)10	50	1160	1209
Locus_379_Transcript_1/5_Confidence_0.500_Length_1336	1	p2	(CA)7	14	1130	1143	Locus_382_Transcript_5/10_Confidence_0.500_Length_2486	1	c	(A)13gctaaatccagctaacaaactagggctctcgaaaagatttcattatcagaaaccctaacttcggaaagttccaaatcgag(A)10	103	2135	2237
Locus_379_Transcript_2/5_Confidence_0.286_Length_1136	1	p2	(CA)7	14	930	943	Locus_382_Transcript_6/10_Confidence_0.500_Length_2639	1	c	(A)13gctaaatccagctaacaaactagggctctcgaaaagatttcattatcagaaaccctaacttcggaaagttccaaatcgag(A)10	103	2288	2390
Locus_379_Transcript_3/5_Confidence_0.357_Length_1144	1	p2	(CA)7	14	938	951	Locus_382_Transcript_7/10_Confidence_0.500_Length_2631	1	c	(A)13gctaaatccagctaacaaactagggctctcgaaaagatttcattatcagaaaccctaacttcggaaagttccaaatcgag(A)10	103	2280	2382
Locus_379_Transcript_5/5_Confidence_0.429_Length_1149	1	p2	(CA)7	14	943	956	Locus_382_Transcript_8/10_Confidence_0.500_Length_2632	1	c	(A)13gctaaatccagctaacaaactagggctctcgaaaagatttcattatcagaaaccctaacttcggaaagttccaaatcgag(A)10	103	2281	2383
Locus_387_Transcript_1/9_Confidence_0.609_Length_3192	1	p2	(AT)16	32	162	193	Locus_395_Transcript_5/10_Confidence_0.176_Length_1030	1	c	(A)14gaagaagaaagtaacggaatatataatatttccatttcccctaccgtttttcctttgccttgactctcaatcttccttccctaaaacccag(CT)15	135	29	163
Locus_387_Transcript_2/9_Confidence_0.565_Length_3198	1	p2	(AT)16	32	162	193	Locus_395_Transcript_7/10_Confidence_0.529_Length_2671	1	c	(A)14gaagaagaaagtaacggaatatataatatttccatttcccctaccgtttttcctttgccttgactctcaatcttccttccctaaaacccag(CT)15	135	29	163
Locus_387_Transcript_4/9_Confidence_0.609_Length_3281	1	p2	(AT)16	32	162	193	Locus_395_Transcript_10/10_Confidence_0.529_Length_2114	1	c	(A)14gaagaagaaagtaacggaatatataatatttccatttcccctaccgtttttcctttgccttgactctcaatcttccttccctaaaacccag(CT)15	135	29	163
Locus_389_Transcript_10/10_Confidence_0.478_Length_2663	1	p2	(CT)6	12	1000	1011	Locus_406_Transcript_1/7_Confidence_0.216_Length_804	1	c	(TG)7tatgtttaccccttctgatctacatgctttttggggggaactattttctttc(T)15	81	724	804
Locus_392_Transcript_4/5_Confidence_0.438_Length_1623	1	p2	(GA)7	14	114	127	Locus_406_Transcript_7/7_Confidence_0.189_Length_885	1	c	(TG)7tatgtttaccccttctgatctacatgctttttggggggaactattttctttc(T)15	81	805	885
Locus_398_Transcript_8/10_Confidence_0.625_Length_5732	2	p2	(AT)11	22	1110	1131	Locus_422_Transcript_5/19_Confidence_1.000_Length_205	1	c	(AG)8aaataaaacacatgtttcagataattacagaaga(T)13	63	66	128
Locus_432_Transcript_6/7_Confidence_0.538_Length_2757	1	p2	(AC)6	12	99	110	Locus_454_Transcript_16/16_Confidence_0.059_Length_1915	1	c	(CT)7ccatcttctcaatttcc(CT)6	43	1	43
Locus_435_Transcript_3/3_Confidence_0.750_Length_1414	1	p2	(CA)6	12	1018	1029	Locus_456_Transcript_51/57_Confidence_0.075_Length_2787	4	c	(ATT)6g(TTA)8	43	1162	1204
Locus_438_Transcript_7/9_Confidence_0.316_Length_1498	1	p2	(GA)6	12	207	218	Locus_456_Transcript_54/57_Confidence_0.096_Length_3485	3	c	(ATT)6g(TTA)8	43	1478	1520
Locus_438_Transcript_9/9_Confidence_0.579_Length_5703	1	p2	(GA)6	12	207	218	Locus_456_Transcript_56/57_Confidence_0.088_Length_3103	3	c	(ATT)6g(TTA)8	43	1478	1520
Locus_448_Transcript_1/1_Confidence_1.000_Length_1150	1	p2	(AG)8	16	1	16	Locus_467_Transcript_9/10_Confidence_0.458_Length_1163	1	c	(CA)7ctaactctttct(AG)7	40	104	143
Locus_448_Transcript_1/1_Confidence_1.000_Length_1150	2	p2	(TG)8	16	946	961	Locus_467_Transcript_10/10_Confidence_0.542_Length_1455	1	c	(CA)7ctaactctttct(AG)7	40	104	143
Locus_457_Transcript_1/1_Confidence_1.000_Length_1541	1	p2	(CT)7	14	159	172	Locus_483_Transcript_1/7_Confidence_0.368_Length_951	1	c	(T)10gcaaacaatcacaacaacaatattatacaagcacaatttaattgtatggacgacatgatcgagagaaagaatcaaacgagggggc(A)11g(A)12	119	45	163
Locus_460_Transcript_3/4_Confidence_0.600_Length_3038	1	p2	(TA)6	12	2988	2999	Locus_491_Transcript_1/10_Confidence_0.621_Length_4735	1	c	(AC)7aaaagcagagttagagttcatctcacttaagcagtg(AC)9	68	72	139
Locus_460_Transcript_4/4_Confidence_0.500_Length_2720	1	p2	(TA)6	12	2670	2681	Locus_491_Transcript_1/10_Confidence_0.621_Length_4735	2	c	(TGG)5tga(TGG)6	36	2785	2820
Locus_462_Transcript_1/8_Confidence_0.476_Length_2380	1	p2	(AT)6	12	991	1002	Locus_491_Transcript_2/10_Confidence_0.621_Length_4713	2	c	(TGG)5tga(TGG)6	36	2785	2820
Locus_462_Transcript_4/8_Confidence_0.429_Length_2344	1	p2	(AT)6	12	878	889	Locus_491_Transcript_3/10_Confidence_0.586_Length_4720	2	c	(TGG)5tga(TGG)6	36	2782	2817
Locus_462_Transcript_5/8_Confidence_0.333_Length_2262	1	p2	(AT)6	12	873	884	Locus_491_Transcript_4/10_Confidence_0.345_Length_2327	1	c	(TGG)5tga(TGG)6	36	389	424
Locus_462_Transcript_7/8_Confidence_0.476_Length_3562	1	p2	(AT)6	12	2173	2184	Locus_491_Transcript_5/10_Confidence_0.621_Length_4723	1	c	(AC)7aaaagcagagttagagttcatctcacttaagcagtg(AC)9	68	72	139
Locus_462_Transcript_8/8_Confidence_0.429_Length_2267	1	p2	(AT)6	12	878	889	Locus_491_Transcript_5/10_Confidence_0.621_Length_4723	2	c	(TGG)5tga(TGG)6	36	2785	2820
Locus_467_Transcript_1/1_Confidence_1.000_Length_2643	1	p2	(TC)13	26	57	82	Locus_491_Transcript_10/10_Confidence_0.621_Length_4723	1	c	(AC)7aaaagcagagttagagttcatctcacttaagcagtg(AC)9	68	72	139
Locus_473_Transcript_8/10_Confidence_0.667_Length_3144	1	p2	(CT)9	18	26	43	Locus_508_Transcript_2/11_Confidence_0.528_Length_2799	1	c	(TA)12ttgtaatcaaattcataatcttgaaattctatgattttgattacaag(AT)11	93	9	101
Locus_473_Transcript_8/10_Confidence_0.667_Length_3144	2	p2	(GT)9	18	2542	2559	Locus_508_Transcript_3/11_Confidence_0.528_Length_2789	1	c	(TA)12ttgtaatcaaattcataatcttgaaattctatgattttgattacaag(AT)11	93	9	101
Locus_473_Transcript_9/10_Confidence_0.074_Length_701	1	p2	(CT)9	18	26	43	Locus_508_Transcript_4/11_Confidence_0.333_Length_2035	1	c	(TA)12ttgtaatcaaattcataatcttgaaattctatgattttgattacaag(AT)11	93	9	101
Locus_473_Transcript_10/10_Confidence_0.667_Length_3073	1	p2	(CT)9	18	26	43	Locus_508_Transcript_5/11_Confidence_0.556_Length_3388	1	c	(TA)12ttgtaatcaaattcataatcttgaaattctatgattttgattacaag(AT)11	93	9	101
Locus_510_Transcript_1/2_Confidence_0.889_Length_2130	1	p2	(TA)6	12	243	254	Locus_525_Transcript_9/29_Confidence_1.000_Length_749	1	c	(AC)6tcacacaaacagagaagcccatcaaatgcatcatatgcaactagcttgctcat(AC)13	91	76	166
Locus_604_Transcript_4/4_Confidence_0.667_Length_3628	1	p2	(TC)12	24	8	31	Locus_591_Transcript_3/11_Confidence_0.283_Length_1886	1	c	(A)17gtagaaaaggatgttcggaatcgataaatccggtgaagtcgcgtggctgggtaggctactgtgtttgaagattaaaggagtggaccacctctc(CTT)7	131	1727	1857
Locus_727_Transcript_6/10_Confidence_0.150_Length_743	1	p2	(TC)6	12	725	736	Locus_674_Transcript_2/8_Confidence_0.632_Length_2213	1	c	(AC)6(GA)13	38	1729	1766
Locus_733_Transcript_5/5_Confidence_0.692_Length_1678	1	p2	(TC)6	12	38	49	Locus_682_Transcript_18/27_Confidence_0.134_Length_1818	1	c	(CT)8atctctacagaaaactctctcaactccctttcttcttccttcttcgtttcttgtgggagtatctcactctcagtga(GT)6	104	18	121
Locus_756_Transcript_2/6_Confidence_0.588_Length_1914	1	p2	(CA)10	20	132	151	Locus_720_Transcript_5/10_Confidence_0.226_Length_425	1	c	(T)10cccttatg(T)10	28	254	281
Locus_785_Transcript_2/8_Confidence_0.316_Length_2390	1	p2	(TA)8	16	2252	2267	Locus_736_Transcript_1/4_Confidence_0.133_Length_917	1	c	(CA)8gcagaatttatgcgtttcatcaggtggggttattttgtttgaatact(TC)7	77	794	870
Locus_785_Transcript_3/8_Confidence_0.526_Length_2475	1	p2	(TA)8	16	2337	2352	Locus_736_Transcript_2/4_Confidence_0.667_Length_1501	1	c	(TC)9c(CT)12	43	1	43
Locus_785_Transcript_4/8_Confidence_0.105_Length_653	1	p2	(TA)8	16	515	530	Locus_736_Transcript_2/4_Confidence_0.667_Length_1501	2	c	(CA)8gcagaatttatgcgtttcatcaggtggggttattttgtttgaatact(TC)7	77	1378	1454
Locus_785_Transcript_7/8_Confidence_0.632_Length_3300	1	p2	(TA)8	16	3162	3177	Locus_736_Transcript_3/4_Confidence_0.467_Length_1601	2	c	(CA)8gcagaatttatgcgtttcatcaggtggggttattttgtttgaatact(TC)7	77	1478	1554
Locus_785_Transcript_8/8_Confidence_0.579_Length_3044	1	p2	(TA)8	16	2906	2921	Locus_736_Transcript_4/4_Confidence_0.667_Length_1501	1	c	(TC)9c(CT)12	43	1	43
Locus_810_Transcript_3/3_Confidence_0.714_Length_1829	1	p2	(GA)13	26	1630	1655	Locus_767_Transcript_1/11_Confidence_1.000_Length_274	1	c	(TA)8tgcttaccaaccacta(T)10	42	107	148
Locus_850_Transcript_1/1_Confidence_1.000_Length_769	1	p2	(CT)6	12	53	64	Locus_812_Transcript_4/11_Confidence_0.651_Length_2751	1	c	(TC)7c(CT)14	43	31	73
Locus_898_Transcript_3/12_Confidence_0.328_Length_7128	2	p2	(AG)8	16	6622	6637	Locus_838_Transcript_2/6_Confidence_0.722_Length_4996	1	c	(AG)11ctgggagtcaatgctcgaaattctcaatcacgccctaagattctctttagcttcgcggaatttggtcgtgtcgttgagctctg(TC)6	117	1514	1630
Locus_898_Transcript_5/12_Confidence_0.418_Length_7588	2	p2	(AG)8	16	7082	7097	Locus_838_Transcript_4/6_Confidence_0.611_Length_4316	1	c	(AG)11ctgggagtcaatgctcgaaattctcaatcacgccctaagattctctttagcttcgcggaatttggtcgtgtcgttgagctctg(TC)6	117	1514	1630
Locus_898_Transcript_6/12_Confidence_0.254_Length_6828	2	p2	(AG)8	16	6322	6337	Locus_838_Transcript_6/6_Confidence_0.444_Length_4288	1	c	(AG)11ctgggagtcaatgctcgaaattctcaatcacgccctaagattctctttagcttcgcggaatttggtcgtgtcgttgagctctg(TC)6	117	1514	1630
Locus_921_Transcript_3/5_Confidence_0.600_Length_2415	1	p2	(AT)7	14	2066	2079	Locus_846_Transcript_37/43_Confidence_0.210_Length_4283	2	c	(TA)6a(AT)7	27	2683	2709
Locus_932_Transcript_2/4_Confidence_0.333_Length_2788	1	p2	(GA)6	12	2735	2746	Locus_846_Transcript_42/43_Confidence_0.212_Length_4525	2	c	(TA)6a(AT)7	27	2683	2709
Locus_932_Transcript_3/4_Confidence_0.556_Length_3462	2	p2	(GA)6	12	3409	3420	Locus_846_Transcript_43/43_Confidence_0.269_Length_4788	2	c	(TA)6a(AT)7	27	2683	2709
Locus_965_Transcript_2/2_Confidence_0.857_Length_2506	1	p2	(AG)6	12	2345	2356	Locus_890_Transcript_9/11_Confidence_0.146_Length_903	1	c	(TC)6tgtcttgtgttggtgggaaataatttaagagatggggtgtgt(GA)6	66	34	99
Locus_1334_Transcript_9/10_Confidence_0.594_Length_3572	1	p2	(CT)6	12	86	97	Locus_1244_Transcript_14/15_Confidence_0.215_Length_2206	2	c	(T)10c(T)15	26	1305	1330
Locus_1404_Transcript_2/3_Confidence_0.571_Length_2487	3	p2	(AT)6	12	2398	2409	Locus_1302_Transcript_7/10_Confidence_0.583_Length_2831	1	c	(A)15gtagatgagtcgttcatgattcggtagagtagtgggaaaatatgttattttatatgtaaagt(A)12	89	1245	1333
Locus_1461_Transcript_5/6_Confidence_0.500_Length_1925	1	p2	(TC)6	12	28	39	Locus_1352_Transcript_4/5_Confidence_0.269_Length_585	1	c	(A)10caaaatcaaaggaaaaggataaattggcatctg(A)10	53	42	94
Locus_1469_Transcript_5/6_Confidence_0.583_Length_3030	2	p2	(TA)7	14	2756	2769	Locus_1366_Transcript_1/11_Confidence_1.000_Length_200	1	c	(AG)8g(GA)13	43	157	199
Locus_1484_Transcript_1/1_Confidence_1.000_Length_1531	1	p2	(CA)6	12	1367	1378	Locus_1375_Transcript_6/11_Confidence_0.250_Length_1922	1	c	(T)10gggtttgtgatatgtgtttttatatggatacaatggttgaaaaatgataacttttttctg(T)12	82	1827	1908
Locus_1508_Transcript_1/2_Confidence_0.750_Length_2074	2	p2	(TG)6	12	1081	1092	Locus_1404_Transcript_2/10_Confidence_0.381_Length_2048	1	c	(AGA)5aaacactgaaatgggaagaa(AG)6	47	1819	1865
Locus_1508_Transcript_2/2_Confidence_0.500_Length_1534	1	p2	(CT)7	14	423	436	Locus_1404_Transcript_5/10_Confidence_0.317_Length_1549	1	c	(AGA)5aaacactgaaatgggaagaa(AG)6	47	1320	1366
Locus_1508_Transcript_2/2_Confidence_0.500_Length_1534	2	p2	(TG)6	12	541	552	Locus_1404_Transcript_6/10_Confidence_0.302_Length_1536	1	c	(AGA)5aaacactgaaatgggaagaa(AG)6	47	1307	1353
Locus_1554_Transcript_2/6_Confidence_0.533_Length_2268	1	p2	(AT)9	18	1	18	Locus_1457_Transcript_9/10_Confidence_0.429_Length_2623	1	c	(AG)9tgaaatttctg(T)11	40	2519	2558
Locus_1566_Transcript_2/2_Confidence_0.750_Length_1314	1	p2	(CT)7	14	46	59	Locus_1484_Transcript_2/2_Confidence_0.667_Length_365	1	c	(A)10ctgcaaaaaacacacacacaaacacacactcaagctttcaaaaatggtgaaaacagaaaccaaaacc(TCA)5	92	4	95
Locus_1590_Transcript_1/1_Confidence_1.000_Length_2196	1	p2	(TA)10	20	198	217	Locus_1489_Transcript_2/3_Confidence_0.714_Length_2512	1	c	(GT)10ct(GA)10	42	2	43
Locus_1593_Transcript_2/3_Confidence_0.857_Length_1539	3	p2	(AT)12	24	938	961	Locus_1493_Transcript_7/14_Confidence_0.227_Length_1858	1	c	(A)10t(A)11	22	1057	1078
Locus_1685_Transcript_1/3_Confidence_0.625_Length_880	1	p2	(CA)15	30	849	878	Locus_1583_Transcript_3/10_Confidence_0.591_Length_1451	1	c	(CT)8caatttctctcccattctccactctcacagccatatgatgaatatctagatatgttaacccactcaccgttct(AG)10cacgcgctctgcttttgtgtgtgtgtctgt(GA)11	161	559	719
Locus_1685_Transcript_2/3_Confidence_0.625_Length_2021	2	p2	(CA)15	30	1990	2019	Locus_1583_Transcript_6/10_Confidence_0.545_Length_1426	1	c	(CT)8caatttctctcccattctccactctcacagccatatgatgaatatctagatatgttaacccactcaccgttct(AG)10cacgcgctctgcttttgtgtgtgtgtctgt(GA)11	161	552	712
Locus_1685_Transcript_3/3_Confidence_0.750_Length_911	1	p2	(CA)15	30	880	909	Locus_1583_Transcript_8/10_Confidence_0.591_Length_1426	1	c	(CT)8caatttctctcccattctccactctcacagccatatgatgaatatctagatatgttaacccactcaccgttct(AG)10cacgcgctctgcttttgtgtgtgtgtctgt(GA)11	161	552	712
Locus_1689_Transcript_1/6_Confidence_0.571_Length_1623	1	p2	(GA)6	12	1418	1429	Locus_1587_Transcript_8/10_Confidence_0.581_Length_1487	1	c	(A)11ttgaatcaaagatgtgtttgttctatctttaagaaaaataatggaatatgctgaaaaaggttaatattagttatttaa(T)15	104	957	1060
Locus_1689_Transcript_2/6_Confidence_0.571_Length_2096	1	p2	(GA)6	12	1891	1902	Locus_1587_Transcript_9/10_Confidence_0.548_Length_1471	1	c	(A)11ttgaatcaaagatgtgtttgttctatctttaagaaaaataatggaatatgctgaaaaaggttaatattagttatttaa(T)15	104	941	1044
Locus_1689_Transcript_3/6_Confidence_0.500_Length_2351	1	p2	(GA)6	12	2146	2157	Locus_1587_Transcript_10/10_Confidence_0.613_Length_1487	1	c	(A)11ttgaatcaaagatgtgtttgttctatctttaagaaaaataatggaatatgctgaaaaaggttaatattagttatttaa(T)15	104	957	1060
Locus_1700_Transcript_2/5_Confidence_0.692_Length_3394	1	p2	(AG)12	24	2847	2870	Locus_1591_Transcript_2/10_Confidence_0.639_Length_1669	1	c	(TG)6(AG)9	30	1349	1378
Locus_1700_Transcript_5/5_Confidence_0.615_Length_2692	1	p2	(AG)12	24	2145	2168	Locus_1591_Transcript_3/10_Confidence_0.556_Length_1441	1	c	(TG)6(AG)9	30	1365	1394
Locus_1729_Transcript_2/2_Confidence_0.833_Length_1442	1	p2	(TC)21	42	1401	1442	Locus_1600_Transcript_3/5_Confidence_0.615_Length_855	1	c	(CT)6acaactccgtagctaggcttccaacataaaatcttgatagag(AGA)5	69	161	229
Locus_1730_Transcript_2/7_Confidence_0.526_Length_4258	1	p2	(AT)8	16	2366	2381	Locus_1600_Transcript_4/5_Confidence_0.615_Length_873	2	c	(AT)9ctaataag(AT)8	42	672	713
Locus_1774_Transcript_2/4_Confidence_0.667_Length_2909	1	p2	(TG)8	16	2701	2716	Locus_1636_Transcript_4/10_Confidence_0.536_Length_1541	2	c	(A)14(GA)7	28	1498	1525
Locus_1778_Transcript_1/10_Confidence_0.457_Length_1842	1	p2	(TC)20	40	1696	1735	Locus_1636_Transcript_6/10_Confidence_0.571_Length_1602	3	c	(A)14(GA)7	28	1559	1586
Locus_1778_Transcript_3/10_Confidence_0.400_Length_2124	1	p2	(CT)6	12	1701	1712	Locus_1636_Transcript_7/10_Confidence_0.393_Length_1242	2	c	(A)14(GA)7	28	1199	1226
Locus_1778_Transcript_6/10_Confidence_0.400_Length_2123	1	p2	(CT)6	12	1700	1711	Locus_1636_Transcript_8/10_Confidence_0.321_Length_1240	2	c	(A)14(GA)7	28	1197	1224
Locus_1778_Transcript_7/10_Confidence_0.429_Length_2039	1	p2	(CT)6	12	1616	1627	Locus_1636_Transcript_9/10_Confidence_0.393_Length_1298	1	c	(A)14(GA)7	28	1255	1282
Locus_1778_Transcript_10/10_Confidence_0.400_Length_2039	1	p2	(CT)6	12	1616	1627	Locus_1636_Transcript_10/10_Confidence_0.571_Length_1553	2	c	(A)14(GA)7	28	1510	1537
Locus_1799_Transcript_1/7_Confidence_0.533_Length_1972	2	p2	(TG)6	12	435	446	Locus_1668_Transcript_3/10_Confidence_0.571_Length_21006	3	c	(T)11cttcttttc(A)12	32	15485	15516
Locus_1842_Transcript_6/7_Confidence_0.111_Length_596	1	p2	(CT)9	18	27	44	Locus_1685_Transcript_7/14_Confidence_0.473_Length_3328	1	c	(T)15gtaaattatagtagaaaatgctgtaatgcaaggccgtacataaatactggcaaa(ATT)15	114	3213	3326
Locus_1845_Transcript_1/5_Confidence_0.538_Length_920	1	p2	(GA)16	32	719	750	Locus_1685_Transcript_10/14_Confidence_0.486_Length_3634	1	c	(T)15gtaaattatagtagaaaatgctgtaatgcaaggccgtacataaatactggcaaa(ATT)15	114	3519	3632
Locus_1845_Transcript_2/5_Confidence_0.385_Length_910	1	p2	(GA)11	22	719	740	Locus_1685_Transcript_11/14_Confidence_0.486_Length_3335	1	c	(T)15gtaaattatagtagaaaatgctgtaatgcaaggccgtacataaatactggcaaa(ATT)15	114	3220	3333
Locus_1856_Transcript_4/5_Confidence_0.667_Length_3785	1	p2	(TC)6	12	3327	3338	Locus_1703_Transcript_1/7_Confidence_0.367_Length_1807	2	c	(T)11c(T)10	22	1711	1732
Locus_1863_Transcript_6/10_Confidence_0.400_Length_2952	1	p2	(AG)9	18	2888	2905	Locus_1709_Transcript_6/10_Confidence_0.606_Length_2144	1	c	(AC)7atataaaccaaaagttttatgtaatacctggtttaatgatcccattgtgtatcttccttgaatcacaatccaaattttta(TTC)5	109	1610	1718
Locus_1863_Transcript_8/10_Confidence_0.429_Length_2322	1	p2	(AG)9	18	2258	2275	Locus_1709_Transcript_7/10_Confidence_0.515_Length_1947	1	c	(AC)7atataaaccaaaagttttatgtaatacctggtttaatgatcccattgtgtatcttccttgaatcacaatccaaattttta(TTC)5	109	1413	1521
Locus_2055_Transcript_1/3_Confidence_0.615_Length_909	1	p2	(TG)6	12	808	819	Locus_1915_Transcript_4/10_Confidence_0.519_Length_1994	1	c	(AAC)9(AAT)7	48	388	435
Locus_2116_Transcript_7/15_Confidence_0.479_Length_4745	1	p2	(CT)7	14	338	351	Locus_2024_Transcript_3/4_Confidence_0.556_Length_14878	2	c	(T)10catttttttataaataaaaaactatct(A)10	47	6163	6209
Locus_2144_Transcript_2/5_Confidence_0.733_Length_3466	1	p2	(CT)6	12	628	639	Locus_2051_Transcript_27/72_Confidence_1.000_Length_317	1	c	(TG)8tttattagtaagatttagaaggtgtcttttctcacttaataaac(AT)9	78	32	109
Locus_2164_Transcript_7/10_Confidence_0.520_Length_2913	1	p2	(TC)6	12	2765	2776	Locus_2059_Transcript_3/17_Confidence_1.000_Length_496	1	c	(T)14gagaattattgtatagtcttgcagttaatttgatgttatcggg(A)10	67	285	351
Locus_2302_Transcript_2/6_Confidence_0.111_Length_975	1	p2	(GT)6	12	918	929	Locus_2159_Transcript_9/11_Confidence_0.375_Length_2851	1	c	(AAC)6(A)14	32	555	586
Locus_2306_Transcript_2/5_Confidence_0.765_Length_3201	2	p2	(AG)7	14	2197	2210	Locus_2166_Transcript_7/41_Confidence_1.000_Length_522	1	c	(TC)8(TG)15	46	1	46
Locus_2308_Transcript_1/2_Confidence_0.750_Length_1066	1	p2	(GA)8	16	243	258	Locus_2178_Transcript_10/14_Confidence_0.418_Length_4476	1	c	(A)10(T)10	20	2604	2623
Locus_2342_Transcript_6/7_Confidence_0.588_Length_1990	1	p2	(GA)17	34	1901	1934	Locus_2203_Transcript_6/10_Confidence_0.553_Length_2773	1	c	(CAAAG)6caaattataacctctggcgt(TC)6aatatgaatctggaatctcgctgccgacgatgaagatggtgattgaattcgtgtgtatagatcggagtcggaggagcggaatg(GA)7	159	2586	2744
Locus_2352_Transcript_2/9_Confidence_0.154_Length_711	1	p2	(TC)6	12	454	465	Locus_2205_Transcript_2/4_Confidence_0.625_Length_1337	1	c	(T)11c(T)10	22	1286	1307
Locus_2352_Transcript_3/9_Confidence_0.385_Length_1930	1	p2	(TC)6	12	1673	1684	Locus_2205_Transcript_3/4_Confidence_0.625_Length_1367	1	c	(T)11c(T)10	22	1316	1337
Locus_2352_Transcript_4/9_Confidence_0.346_Length_1314	1	p2	(TC)6	12	1057	1068	Locus_2205_Transcript_4/4_Confidence_0.625_Length_1367	1	c	(T)11c(T)10	22	1316	1337
Locus_2355_Transcript_2/10_Confidence_0.325_Length_2071	1	p2	(GA)9	18	2011	2028	Locus_2210_Transcript_5/13_Confidence_0.475_Length_2748	1	c	(ATC)5accttgtagtaatcgatcattacctgttaatagtttgcttaatgaaattgcaaactgcatttttccacatggaattttattcttctgtcttgtttttttg(CT)15	145	1466	1610
Locus_2356_Transcript_1/5_Confidence_0.636_Length_4912	2	p2	(AT)6	12	327	338	Locus_2210_Transcript_12/13_Confidence_0.410_Length_2442	1	c	(ATC)5accttgtagtaatcgatcattacctgttaatagtttgcttaatgaaattgcaaactgcatttttccacatggaattttattcttctgtcttgtttttttg(CT)15	145	1160	1304
Locus_2379_Transcript_3/4_Confidence_0.273_Length_979	2	p2	(GT)7	14	803	816	Locus_2232_Transcript_3/9_Confidence_0.444_Length_946	1	c	(AT)6catatatgtatatgtgtttcatcaaccacttctccatttcctagcttagtt(TA)8	79	701	779
Locus_2512_Transcript_2/11_Confidence_0.162_Length_333	1	p2	(AG)11	22	25	46	Locus_2351_Transcript_36/66_Confidence_1.000_Length_425	1	c	(T)17gtcgagaatgaaatataatatacgtgtatcg(T)11	59	322	380
Locus_2512_Transcript_11/11_Confidence_0.432_Length_2673	1	p2	(AG)11	22	25	46	Locus_2351_Transcript_60/66_Confidence_0.217_Length_6450	6	c	(A)12caaatagaacaatacatatttgtaa(T)10	47	3689	3735
Locus_2514_Transcript_4/10_Confidence_0.629_Length_4905	1	p2	(CT)13	26	2179	2204	Locus_2351_Transcript_61/66_Confidence_0.217_Length_6449	6	c	(A)12caaatagaacaatacatatttgtaa(T)10	47	3689	3735
Locus_2515_Transcript_1/2_Confidence_0.750_Length_1574	1	p2	(TC)10	20	23	42	Locus_2351_Transcript_63/66_Confidence_0.214_Length_6500	6	c	(A)12caaatagaacaatacatatttgtaa(T)10	47	3740	3786
Locus_2540_Transcript_5/6_Confidence_0.667_Length_3151	1	p2	(TC)10	20	1648	1667	Locus_2351_Transcript_66/66_Confidence_0.220_Length_6449	6	c	(A)12caaatagaacaatacatatttgtaa(T)10	47	3689	3735
Locus_2588_Transcript_2/6_Confidence_0.632_Length_2072	1	p2	(CA)12	24	1487	1510	Locus_2417_Transcript_6/10_Confidence_0.386_Length_4440	1	c	(AAG)11cagcctctttttttcctttctactcaatttctttcctaatttatctccgttacacttccaccacctctggtctcaa(CT)7	123	4271	4393
Locus_2758_Transcript_5/7_Confidence_0.600_Length_3954	2	p2	(AC)8	16	677	692	Locus_2580_Transcript_18/19_Confidence_0.224_Length_3097	2	c	(CT)10ccatctcctgtgaaaatattaatagcaga(GT)7	63	1596	1658
Locus_2911_Transcript_2/10_Confidence_0.485_Length_2594	1	p2	(AG)9	18	314	331	Locus_2741_Transcript_2/2_Confidence_0.900_Length_767	1	c	(GTG)5aatatgagggtgatggagcggggattagggattcggaggtaattgggatcgttagggttttgatcgagggaattggaggggtaaaa(GGT)5	116	526	641
Locus_3035_Transcript_2/10_Confidence_0.543_Length_2351	1	p2	(AT)6	12	2051	2062	Locus_2853_Transcript_2/10_Confidence_0.212_Length_788	1	c	(ATA)5atta(TAT)8	43	31	73
Locus_3035_Transcript_3/10_Confidence_0.543_Length_2377	1	p2	(AT)6	12	2077	2088	Locus_2853_Transcript_3/10_Confidence_0.576_Length_2192	1	c	(ATA)5atta(TAT)8	43	31	73
Locus_3035_Transcript_5/10_Confidence_0.565_Length_2907	1	p2	(AT)6	12	2607	2618	Locus_2853_Transcript_4/10_Confidence_0.576_Length_2189	1	c	(ATA)5atta(TAT)8	43	31	73
Locus_3035_Transcript_8/10_Confidence_0.543_Length_2663	2	p2	(AT)6	12	2363	2374	Locus_2853_Transcript_6/10_Confidence_0.303_Length_997	1	c	(ATA)5atta(TAT)8	43	31	73
Locus_3035_Transcript_9/10_Confidence_0.543_Length_3046	1	p2	(AT)6	12	2746	2757	Locus_2853_Transcript_7/10_Confidence_0.273_Length_997	1	c	(ATA)5atta(TAT)8	43	31	73
Locus_3035_Transcript_10/10_Confidence_0.543_Length_2275	1	p2	(AT)6	12	1975	1986	Locus_2853_Transcript_8/10_Confidence_0.515_Length_1965	1	c	(ATA)5atta(TAT)8	43	31	73
Locus_3055_Transcript_1/2_Confidence_0.750_Length_2038	2	p2	(GA)13	26	2012	2037	Locus_2865_Transcript_4/9_Confidence_0.429_Length_1631	3	c	(T)10ctctacttttagaaaatgcaacaaaggattaagatatctgataatttcactaagaaaatatgttaagttcccgactttggg(GT)6	103	456	558
Locus_3055_Transcript_2/2_Confidence_0.750_Length_1951	2	p2	(GA)13	26	1925	1950	Locus_2865_Transcript_8/9_Confidence_0.643_Length_2242	2	c	(T)10ctctacttttagaaaatgcaacaaaggattaagatatctgataatttcactaagaaaatatgttaagttcccgactttggg(GT)6	103	1067	1169
Locus_3096_Transcript_2/3_Confidence_0.444_Length_2128	1	p2	(TA)9	18	1998	2015	Locus_2899_Transcript_6/10_Confidence_0.578_Length_2183	1	c	(A)12cc(A)30	44	1	44
Locus_3096_Transcript_3/3_Confidence_0.778_Length_2176	1	p2	(TA)9	18	2046	2063	Locus_2899_Transcript_8/10_Confidence_0.622_Length_2270	1	c	(A)12cc(A)30	44	1	44
Locus_3120_Transcript_1/10_Confidence_0.622_Length_3574	1	p2	(TC)6	12	3553	3564	Locus_2910_Transcript_1/10_Confidence_0.500_Length_1694	1	c	(A)10taaaaatagaatacattgcatttacaattaaagtcacataaacaaccttcatatctatacaatttaagcagcaacatctctcaaactgccaagaatctg(T)11	120	89	208
Locus_3120_Transcript_10/10_Confidence_0.622_Length_3366	1	p2	(TC)6	12	3345	3356	Locus_2910_Transcript_4/10_Confidence_0.188_Length_1080	1	c	(T)10ctaaccaaatccaagaacttctaaaaagatcattttttagcagaacccaaaaccactaaaaac(T)10	83	399	481
Locus_3135_Transcript_3/10_Confidence_0.300_Length_1252	1	p2	(AG)20	40	1212	1251	Locus_2910_Transcript_8/10_Confidence_0.500_Length_1776	1	c	(A)10taaaaatagaatacattgcatttacaattaaagtcacataaacaaccttcatatctatacaatttaagcagcaacatctctcaaactgccaagaatctg(T)11	120	89	208
Locus_3135_Transcript_5/10_Confidence_0.525_Length_2727	1	p2	(AG)20	40	2687	2726	Locus_2910_Transcript_9/10_Confidence_0.625_Length_2265	1	c	(A)10taaaaatagaatacattgcatttacaattaaagtcacataaacaaccttcatatctatacaatttaagcagcaacatctctcaaactgccaagaatctg(T)11	120	89	208
Locus_3135_Transcript_9/10_Confidence_0.450_Length_3067	1	p2	(AG)20	40	3027	3066	Locus_2910_Transcript_10/10_Confidence_0.500_Length_1284	1	c	(A)10taaaaatagaatacattgcatttacaattaaagtcacataaacaaccttcatatctatacaatttaagcagcaacatctctcaaactgccaagaatctg(T)11	120	89	208
Locus_3307_Transcript_1/1_Confidence_1.000_Length_1152	1	p2	(AT)9	18	974	991	Locus_3065_Transcript_5/7_Confidence_0.524_Length_1163	1	c	(TC)6cca(CT)19	53	1111	1163
Locus_3308_Transcript_1/1_Confidence_1.000_Length_1754	1	p2	(CT)6	12	131	142	Locus_3065_Transcript_6/7_Confidence_0.619_Length_1301	1	c	(TC)6cca(CT)19	53	1249	1301
Locus_3333_Transcript_2/5_Confidence_0.308_Length_861	1	p2	(GA)9	18	712	729	Locus_3084_Transcript_3/3_Confidence_0.800_Length_1254	1	c	(C)11(A)42	53	1202	1254
Locus_3405_Transcript_3/3_Confidence_0.714_Length_1234	1	p2	(TC)7	14	49	62	Locus_3148_Transcript_4/10_Confidence_0.444_Length_1619	1	c	(A)10t(A)11	22	31	52
Locus_3418_Transcript_2/4_Confidence_0.500_Length_1252	1	p2	(AG)6	12	240	251	Locus_3168_Transcript_4/10_Confidence_0.308_Length_1114	1	c	(GAG)8tttatatacaatacaatatattgatatgatatagaagtggttgtggatgtg(GA)9	93	1016	1108
Locus_3423_Transcript_3/7_Confidence_0.588_Length_2921	1	p2	(AG)9	18	136	153	Locus_3168_Transcript_5/10_Confidence_0.500_Length_1210	1	c	(GAG)8tttatatacaatacaatatattgatatgatatagaagtggttgtggatgtg(GA)9	93	1112	1204
Locus_3423_Transcript_6/7_Confidence_0.353_Length_2720	1	p2	(TA)13	26	18	43	Locus_3168_Transcript_8/10_Confidence_0.308_Length_1121	1	c	(GAG)8tttatatacaatacaatatattgatatgatatagaagtggttgtggatgtg(GA)9	93	1023	1115
Locus_3429_Transcript_1/3_Confidence_0.571_Length_2193	1	p2	(AT)7	14	755	768	Locus_3168_Transcript_10/10_Confidence_0.308_Length_1109	1	c	(GAG)8tttatatacaatacaatatattgatatgatatagaagtggttgtggatgtg(GA)9	93	1011	1103
Locus_3450_Transcript_3/4_Confidence_0.462_Length_1361	1	p2	(CT)6	12	1167	1178	Locus_3211_Transcript_2/3_Confidence_0.846_Length_5995	1	c	(CT)6aaaaatacaaactcccaaata(CT)7	47	17	63
Locus_3512_Transcript_2/8_Confidence_0.400_Length_2092	1	p2	(AG)9	18	28	45	Locus_3247_Transcript_21/21_Confidence_0.255_Length_5070	1	c	(CT)8ccccccgcgtgtttgtgcgtgtgtg(TA)7	55	50	104
Locus_3552_Transcript_3/3_Confidence_0.500_Length_3150	1	p2	(AC)10	20	163	182	Locus_3292_Transcript_1/2_Confidence_0.667_Length_1041	1	c	(TC)10tat(CA)9	41	24	64
Locus_3760_Transcript_4/4_Confidence_0.700_Length_2409	1	p2	(TG)7	14	789	802	Locus_3438_Transcript_12/16_Confidence_0.228_Length_2051	2	c	(A)18caagcaaaagattcacattaatttaagaccaaaattccaa(T)10	68	389	456
Locus_3790_Transcript_1/3_Confidence_0.625_Length_2840	1	p2	(AG)19	38	1231	1268	Locus_3455_Transcript_10/10_Confidence_0.763_Length_2087	1	c	(CT)17cacacacca(AC)6	55	4	58
Locus_3902_Transcript_5/10_Confidence_0.429_Length_5959	1	p2	(AT)7	14	2190	2203	Locus_3536_Transcript_4/6_Confidence_0.533_Length_1704	1	c	(GA)7(GT)9	32	1668	1699
Locus_3937_Transcript_5/8_Confidence_0.650_Length_3315	1	p2	(AG)10	20	3275	3294	Locus_3564_Transcript_3/11_Confidence_0.333_Length_810	1	c	(TCT)5tcatcatggaaatctttcacatcaagc(TCT)5	57	23	79
Locus_3937_Transcript_7/8_Confidence_0.650_Length_3204	1	p2	(AG)10	20	3164	3183	Locus_3564_Transcript_4/11_Confidence_0.333_Length_1243	2	c	(TCT)6tt(TTC)6	38	528	565
Locus_4058_Transcript_4/8_Confidence_0.682_Length_2505	2	p2	(TG)11	22	174	195	Locus_3698_Transcript_1/1_Confidence_0.636_Length_979	1	c	(T)28aaa(T)14	45	817	861
Locus_4104_Transcript_1/4_Confidence_0.667_Length_1999	1	p2	(GT)6	12	138	149	Locus_3777_Transcript_5/11_Confidence_0.211_Length_673	1	c	(T)18c(T)10	29	452	480
Locus_4104_Transcript_3/4_Confidence_0.556_Length_2073	1	p2	(GT)6	12	138	149	Locus_3777_Transcript_6/11_Confidence_0.211_Length_803	1	c	(T)18c(T)10	29	582	610
Locus_4104_Transcript_4/4_Confidence_0.556_Length_1992	1	p2	(GT)6	12	138	149	Locus_3777_Transcript_7/11_Confidence_0.282_Length_1203	1	c	(T)18c(T)10	29	982	1010
Locus_4106_Transcript_1/2_Confidence_0.571_Length_1552	1	p2	(TA)7	14	1063	1076	Locus_3777_Transcript_11/11_Confidence_0.366_Length_1504	1	c	(T)18c(T)10	29	1283	1311
Locus_4194_Transcript_1/1_Confidence_1.000_Length_2529	1	p2	(GT)7	14	2207	2220	Locus_3846_Transcript_3/9_Confidence_0.450_Length_2819	1	c	(TG)10(AG)7	34	2785	2818
Locus_4196_Transcript_1/8_Confidence_0.348_Length_2310	1	p2	(TC)13	26	1	26	Locus_3846_Transcript_9/9_Confidence_0.400_Length_2916	1	c	(TG)10(AG)7	34	2882	2915
Locus_4230_Transcript_2/6_Confidence_0.714_Length_4034	1	p2	(AG)6	12	3799	3810	Locus_3870_Transcript_24/32_Confidence_0.438_Length_5419	1	c	(AAT)8gaagaatttgatcataataataatagtgtttatgagttgttagcaccatattataaccttgcattaaagatatttttttcatgtgtgtattagg(AT)8	134	4683	4816
Locus_4230_Transcript_5/6_Confidence_0.762_Length_4779	1	p2	(AG)6	12	4544	4555	Locus_3870_Transcript_25/32_Confidence_0.444_Length_5419	1	c	(AAT)8gaagaatttgatcataataataatagtgtttatgagttgttagcaccatattataaccttgcattaaagatatttttttcatgtgtgtattagg(AT)8	134	4683	4816
Locus_4361_Transcript_1/6_Confidence_0.583_Length_1618	1	p2	(AC)7	14	168	181	Locus_4005_Transcript_10/10_Confidence_0.241_Length_258	1	c	(AC)6cccatta(AC)6	31	43	73
Locus_4377_Transcript_6/7_Confidence_0.714_Length_3550	1	p2	(GA)6	12	1	12	Locus_4029_Transcript_14/15_Confidence_0.129_Length_2758	1	c	(CAC)5gtgtcattagtctacccaatcatctcagcgcgtggaccccaccttccccctcttcactttcacctaaaccacactacttctactacctgcgcaaaa(CT)18	147	1779	1925
Locus_4441_Transcript_4/6_Confidence_0.600_Length_1954	1	p2	(AG)7	14	31	44	Locus_4143_Transcript_4/8_Confidence_0.125_Length_1199	1	c	(ATT)5(GTT)9	42	1056	1097
Locus_4444_Transcript_3/3_Confidence_0.556_Length_1164	1	p2	(TA)8	16	14	29	Locus_4145_Transcript_16/17_Confidence_0.404_Length_6123	1	c	(T)10caaggtaata(T)10atatcctttcttcttttatgagggactaaaataataaaattctccatatacacttaaaaaaaaatacacattaagaaataataaaaagttgtttgggaag(C)10	140	1	140
Locus_4493_Transcript_4/8_Confidence_0.481_Length_1365	1	p2	(TA)9	18	68	85	Locus_4172_Transcript_6/9_Confidence_0.591_Length_1194	2	c	(CA)10cttagctgcttgaccagtgccagaatcccataaatgaagcatgcattagaacactaatct(GA)13	106	882	987
Locus_4500_Transcript_6/10_Confidence_0.615_Length_3358	1	p2	(CT)13	26	1283	1308	Locus_4189_Transcript_1/6_Confidence_0.550_Length_376	1	c	(TA)8t(TA)12	41	279	319
Locus_4538_Transcript_8/8_Confidence_0.588_Length_2694	1	p2	(CT)7	14	193	206	Locus_4227_Transcript_8/10_Confidence_0.298_Length_2138	1	c	(CT)13(CA)9	44	1	44
Locus_4563_Transcript_1/1_Confidence_1.000_Length_4521	1	p2	(TC)6	12	4381	4392	Locus_4246_Transcript_4/12_Confidence_0.583_Length_1758	2	c	(A)20ctgcaagtcattaattaatactaataaacattacaaatatcacagcagtaggtagaaagtgaggtaaataaacttc(A)11	107	744	850
Locus_4574_Transcript_1/1_Confidence_1.000_Length_2751	1	p2	(AG)6	12	17	28	Locus_4246_Transcript_6/12_Confidence_0.500_Length_1810	2	c	(A)20ctgcaagtcattaattaatactaataaacattacaaatatcacagcagtaggtagaaagtgaggtaaataaacttc(A)11	107	744	850
Locus_4577_Transcript_3/10_Confidence_0.250_Length_995	1	p2	(GA)7	14	1	14	Locus_4246_Transcript_7/12_Confidence_0.556_Length_2504	2	c	(A)20ctgcaagtcattaattaatactaataaacattacaaatatcacagcagtaggtagaaagtgaggtaaataaacttc(A)11	107	744	850
Locus_4577_Transcript_9/10_Confidence_0.375_Length_2035	1	p2	(GA)7	14	1	14	Locus_4246_Transcript_10/12_Confidence_0.528_Length_1631	2	c	(A)20ctgcaagtcattaattaatactaataaacattacaaatatcacagcagtaggtagaaagtgaggtaaataaacttc(A)11	107	744	850
Locus_4583_Transcript_2/7_Confidence_0.650_Length_2446	1	p2	(AG)7	14	2183	2196	Locus_4277_Transcript_1/8_Confidence_0.593_Length_1026	1	c	(A)43cac(CAA)5	61	463	523
Locus_4583_Transcript_3/7_Confidence_0.550_Length_2410	1	p2	(AG)7	14	2147	2160	Locus_4277_Transcript_6/8_Confidence_0.519_Length_1048	1	c	(A)48(CAA)6	66	463	528
Locus_4583_Transcript_5/7_Confidence_0.650_Length_2627	1	p2	(AG)7	14	2364	2377	Locus_4277_Transcript_8/8_Confidence_0.630_Length_1031	1	c	(A)48(CAA)6	66	463	528
Locus_4595_Transcript_2/4_Confidence_0.600_Length_3429	1	p2	(GA)9	18	3241	3258	Locus_4282_Transcript_6/10_Confidence_0.094_Length_523	1	c	(A)10gt(A)13	25	206	230
Locus_4626_Transcript_1/1_Confidence_1.000_Length_2241	1	p2	(TC)8	16	46	61	Locus_4292_Transcript_3/10_Confidence_0.643_Length_2806	1	c	(CA)11(TA)8	38	18	55
Locus_4633_Transcript_1/4_Confidence_0.667_Length_821	1	p2	(TA)20	40	782	821	Locus_4292_Transcript_6/10_Confidence_0.643_Length_2475	1	c	(CA)11(TA)8	38	18	55
Locus_4633_Transcript_3/4_Confidence_0.667_Length_795	1	p2	(TA)20	40	756	795	Locus_4292_Transcript_7/10_Confidence_0.607_Length_2475	1	c	(CA)11(TA)8	38	18	55
Locus_4633_Transcript_4/4_Confidence_0.667_Length_812	1	p2	(TA)20	40	773	812	Locus_4292_Transcript_8/10_Confidence_0.607_Length_2466	1	c	(CA)11(TA)8	38	18	55
Locus_4669_Transcript_8/10_Confidence_0.250_Length_3004	4	p2	(AG)10	20	2528	2547	Locus_4365_Transcript_1/9_Confidence_0.190_Length_470	1	c	(TG)7(T)10	24	446	469
Locus_4696_Transcript_7/13_Confidence_0.159_Length_1659	2	p2	(CT)12	24	1631	1654	Locus_4398_Transcript_3/6_Confidence_0.625_Length_1628	1	c	(T)10ctttcca(T)11	28	17	44
Locus_4696_Transcript_8/13_Confidence_0.206_Length_1626	2	p2	(CT)10	20	1581	1600	Locus_4398_Transcript_6/6_Confidence_0.688_Length_1628	1	c	(T)10ctttcca(T)11	28	17	44
Locus_4722_Transcript_1/2_Confidence_0.667_Length_3763	1	p2	(CT)10	20	43	62	Locus_4411_Transcript_4/5_Confidence_0.500_Length_2343	1	c	(TC)10t(TA)9	39	88	126
Locus_4722_Transcript_2/2_Confidence_1.000_Length_3882	1	p2	(CT)10	20	43	62	Locus_4411_Transcript_5/5_Confidence_0.500_Length_2343	1	c	(TC)10t(TA)9	39	88	126
Locus_4753_Transcript_9/10_Confidence_0.643_Length_2764	1	p2	(CT)8	16	289	304	Locus_4425_Transcript_1/4_Confidence_0.571_Length_1014	1	c	(ACC)6tcctcctccgccgccgccaagattcatcatttgagccggaatgctcccactgggtccacctttcttgccactattcccaccaccatt(GGC)5	120	28	147
Locus_4757_Transcript_1/3_Confidence_0.714_Length_1517	2	p2	(AT)7	14	712	725	Locus_4425_Transcript_4/4_Confidence_0.500_Length_1014	1	c	(ACC)6tcctcctccgccgccgccaagattcatcatttgagccggaatgctcccactgggtccacctttcttgccactattcccaccaccatt(GGC)5	120	28	147
Locus_4758_Transcript_1/8_Confidence_0.435_Length_2426	1	p2	(CT)8	16	28	43	Locus_4432_Transcript_1/2_Confidence_0.800_Length_2146	1	c	(T)10ctttttttttc(T)10	31	2106	2136
Locus_4758_Transcript_3/8_Confidence_0.391_Length_2392	1	p2	(CT)8	16	28	43	Locus_4433_Transcript_2/8_Confidence_0.579_Length_1451	1	c	(T)10c(T)14	25	46	70
Locus_4855_Transcript_2/6_Confidence_0.688_Length_2365	1	p2	(AT)6	12	86	97	Locus_4507_Transcript_3/7_Confidence_0.120_Length_228	1	c	(T)15gg(T)27	44	1	44
Locus_4855_Transcript_5/6_Confidence_0.688_Length_3393	1	p2	(AT)6	12	86	97	Locus_4518_Transcript_2/10_Confidence_0.375_Length_1844	1	c	(TC)14(AC)8	44	590	633
Locus_4855_Transcript_6/6_Confidence_0.688_Length_2337	1	p2	(AT)6	12	86	97	Locus_4518_Transcript_4/10_Confidence_0.300_Length_1346	1	c	(TC)14(AC)10	48	590	637
Locus_4859_Transcript_1/2_Confidence_0.750_Length_3812	1	p2	(TA)10	20	3694	3713	Locus_4518_Transcript_5/10_Confidence_0.400_Length_678	1	c	(TC)14(AC)11aaacg(CA)7	69	610	678
Locus_4859_Transcript_2/2_Confidence_0.750_Length_3736	1	p2	(TA)10	20	3618	3637	Locus_4518_Transcript_7/10_Confidence_0.325_Length_1626	1	c	(TC)14(AC)10	48	590	637
Locus_4906_Transcript_1/5_Confidence_0.636_Length_3612	1	p2	(TA)12	24	375	398	Locus_4558_Transcript_16/16_Confidence_0.421_Length_1417	1	c	(AC)7(AT)7agc(GA)9	49	85	133
Locus_4906_Transcript_4/5_Confidence_0.636_Length_3695	1	p2	(TA)12	24	375	398	Locus_4568_Transcript_1/1_Confidence_1.000_Length_1787	1	c	(CT)8t(TC)7	31	14	44
Locus_4943_Transcript_1/2_Confidence_0.800_Length_1676	1	p2	(GT)23	46	1631	1676	Locus_4609_Transcript_3/13_Confidence_1.000_Length_268	1	c	(A)17ttcttcttc(T)10	36	1	36
Locus_4978_Transcript_2/10_Confidence_0.529_Length_5618	1	p2	(GA)9	18	5073	5090	Locus_4658_Transcript_4/16_Confidence_1.000_Length_539	2	c	(A)15ttgcctttagctaaaattctctccaatccagcccataaaaggaaaagctatgacccattagagc(A)13	92	448	539
Locus_5021_Transcript_5/5_Confidence_0.750_Length_2086	1	p2	(AG)11	22	1531	1552	Locus_4687_Transcript_9/10_Confidence_0.613_Length_2585	1	c	(T)10cttaattattttgtagc(T)12	39	255	293
Locus_5175_Transcript_8/9_Confidence_0.222_Length_2346	1	p2	(GT)9	18	1263	1280	Locus_4838_Transcript_3/12_Confidence_0.424_Length_3655	1	c	(GCT)5gaatttgcataatcctctgctgctgcaaaatatgagcagctgctgcagcctgtgaagactgccgggacataagga(GCT)5	105	2270	2374
Locus_5175_Transcript_9/9_Confidence_0.500_Length_3629	1	p2	(GT)9	18	2546	2563	Locus_4838_Transcript_5/12_Confidence_0.475_Length_3676	1	c	(GCT)5gaatttgcataatcctctgctgctgcaaaatatgagcagctgctgcagcctgtgaagactgccgggacataagga(GCT)5	105	2276	2380
Locus_5177_Transcript_3/4_Confidence_0.700_Length_2507	1	p2	(TC)8	16	1833	1848	Locus_4838_Transcript_7/12_Confidence_0.458_Length_3678	1	c	(GCT)5gaatttgcataatcctctgctgctgcaaaatatgagcagctgctgcagcctgtgaagactgccgggacataagga(GCT)5	105	2278	2382
Locus_5181_Transcript_3/11_Confidence_0.167_Length_1969	1	p2	(CA)9	18	1613	1630	Locus_4838_Transcript_10/12_Confidence_0.390_Length_3652	1	c	(GCT)5gaatttgcataatcctctgctgctgcaaaatatgagcagctgctgcagcctgtgaagactgccgggacataagga(GCT)5	105	2252	2356
Locus_5181_Transcript_4/11_Confidence_0.208_Length_1424	1	p2	(TG)9	18	437	454	Locus_4838_Transcript_11/12_Confidence_0.458_Length_3781	1	c	(GCT)5gaatttgcataatcctctgctgctgcaaaatatgagcagctgctgcagcctgtgaagactgccgggacataagga(GCT)5	105	2381	2485
Locus_5330_Transcript_4/10_Confidence_0.640_Length_3693	1	p2	(CT)9	18	133	150	Locus_4930_Transcript_4/10_Confidence_0.344_Length_1891	1	c	(A)13gaggaaaatat(TA)6	36	1664	1699
Locus_5330_Transcript_5/10_Confidence_0.640_Length_3397	1	p2	(CT)9	18	133	150	Locus_4930_Transcript_5/10_Confidence_0.344_Length_1900	1	c	(A)16gaggaaaatat(TA)9	45	1664	1708
Locus_5330_Transcript_8/10_Confidence_0.640_Length_3397	1	p2	(CT)9	18	133	150	Locus_4936_Transcript_2/10_Confidence_0.161_Length_555	1	c	(T)10ctacaataaaaaatgatggataagatt(A)10	47	509	555
Locus_5330_Transcript_9/10_Confidence_0.440_Length_3642	1	p2	(CT)9	18	133	150	Locus_4936_Transcript_3/10_Confidence_0.290_Length_1163	1	c	(T)10ctacaataaaaaatgatggataagatt(A)10	47	1117	1163
Locus_5330_Transcript_10/10_Confidence_0.640_Length_3397	1	p2	(CT)9	18	133	150	Locus_4936_Transcript_4/10_Confidence_0.226_Length_1228	1	c	(T)10ctacaataaaaaatgatggataagatt(A)10	47	1182	1228
Locus_5331_Transcript_1/5_Confidence_0.583_Length_1829	1	p2	(TA)6	12	56	67	Locus_4936_Transcript_5/10_Confidence_0.290_Length_1178	1	c	(T)10ctacaataaaaaatgatggataagatt(A)10	47	1132	1178
Locus_5331_Transcript_2/5_Confidence_0.167_Length_858	1	p2	(TA)6	12	56	67	Locus_4936_Transcript_6/10_Confidence_0.258_Length_1213	1	c	(T)10ctacaataaaaaatgatggataagatt(A)10	47	1167	1213
Locus_5331_Transcript_3/5_Confidence_0.333_Length_1330	1	p2	(TA)6	12	56	67	Locus_4936_Transcript_7/10_Confidence_0.290_Length_1209	1	c	(T)10ctacaataaaaaatgatggataagatt(A)10	47	1163	1209
Locus_5331_Transcript_4/5_Confidence_0.500_Length_1757	1	p2	(TA)6	12	56	67	Locus_4936_Transcript_8/10_Confidence_0.548_Length_1162	1	c	(T)10ctacaataaaaaatgatggataagatt(A)10	47	1116	1162
Locus_5331_Transcript_5/5_Confidence_0.583_Length_1484	1	p2	(TA)6	12	56	67	Locus_4936_Transcript_10/10_Confidence_0.516_Length_1162	1	c	(T)10ctacaataaaaaatgatggataagatt(A)10	47	1116	1162
Locus_5406_Transcript_5/9_Confidence_0.545_Length_4043	1	p2	(CT)6	12	3502	3513	Locus_4976_Transcript_1/6_Confidence_0.688_Length_4801	1	c	(CT)7caacagtcaacacagttttctgcgtctccgtccaagtatccc(GA)10	76	32	107
Locus_5407_Transcript_2/6_Confidence_0.615_Length_2685	1	p2	(GA)6	12	2661	2672	Locus_4976_Transcript_3/6_Confidence_0.688_Length_4807	1	c	(CT)7caacagtcaacacagttttctgcgtctccgtccaagtatccc(GA)10	76	32	107
Locus_5407_Transcript_3/6_Confidence_0.615_Length_2548	1	p2	(GA)6	12	2524	2535	Locus_4976_Transcript_4/6_Confidence_0.688_Length_4798	1	c	(CT)7caacagtcaacacagttttctgcgtctccgtccaagtatccc(GA)10	76	32	107
Locus_5407_Transcript_4/6_Confidence_0.462_Length_2530	1	p2	(TA)9	18	2441	2458	Locus_4976_Transcript_5/6_Confidence_0.688_Length_5332	1	c	(CT)7caacagtcaacacagttttctgcgtctccgtccaagtatccc(GA)10	76	32	107
Locus_5407_Transcript_5/6_Confidence_0.462_Length_2622	1	p2	(GA)6	12	2598	2609	Locus_4976_Transcript_6/6_Confidence_0.688_Length_4801	1	c	(CT)7caacagtcaacacagttttctgcgtctccgtccaagtatccc(GA)10	76	32	107
Locus_5511_Transcript_2/6_Confidence_0.143_Length_829	1	p2	(AC)12	24	145	168	Locus_5038_Transcript_3/10_Confidence_0.571_Length_3134	1	c	(TTC)5acgatctgccccatcttttccaatattcttcaagctctggctcctctctgtctgctgattttctctctctagagaaaaagacaa(TC)6	111	2877	2987
Locus_5523_Transcript_4/4_Confidence_0.786_Length_4377	1	p2	(TC)9	18	195	212	Locus_5050_Transcript_4/10_Confidence_0.516_Length_1716	2	c	(A)10cccaaaaacaaggaagaaaagcctcacaaatctgcaaaaacactataattcttcatagccacagagatctgtctaacagcagcaa(CAG)5	110	226	335
Locus_5644_Transcript_2/7_Confidence_0.545_Length_3756	1	p2	(TA)20	40	1937	1976	Locus_5157_Transcript_4/11_Confidence_0.327_Length_1378	2	c	(T)15gga(T)13	31	1333	1363
Locus_5709_Transcript_4/5_Confidence_0.667_Length_2999	1	p2	(CT)6	12	696	707	Locus_5176_Transcript_12/14_Confidence_0.388_Length_1828	1	c	(TCA)6(TTA)7	39	1213	1251
Locus_5726_Transcript_7/10_Confidence_0.433_Length_2747	1	p2	(AC)10	20	25	44	Locus_5217_Transcript_2/9_Confidence_0.361_Length_1499	2	c	(A)11tatactgcgttctcttaattctgtttaccgtattcttatttgc(T)15	69	391	459
Locus_5726_Transcript_9/10_Confidence_0.400_Length_2843	1	p2	(AC)10	20	25	44	Locus_5217_Transcript_6/9_Confidence_0.361_Length_1490	2	c	(A)11tatactgcgttctcttaattctgtttaccgtattcttatttgc(T)15	69	391	459
Locus_5726_Transcript_10/10_Confidence_0.500_Length_2747	1	p2	(AC)10	20	25	44	Locus_5219_Transcript_1/9_Confidence_0.348_Length_1811	1	c	(TCC)5tcttcctcaacctcctcttcaacttcttcctcttcttcctcctcttcctcttctacttcttcctctacttcttcatactcaa(CTT)6	115	1405	1519
Locus_5749_Transcript_1/7_Confidence_0.350_Length_710	1	p2	(GT)7	14	173	186	Locus_5225_Transcript_2/16_Confidence_1.000_Length_264	1	c	(A)13ctatataatatagtg(T)12	40	151	190
Locus_5763_Transcript_1/6_Confidence_0.444_Length_1785	1	p2	(TA)9	18	1385	1402	Locus_5245_Transcript_7/10_Confidence_0.538_Length_1215	1	c	(CT)7cgcacgcaagcagaagcctctctccctctcgatttcattcattccaaccccc(CT)10	86	50	135
Locus_5763_Transcript_2/6_Confidence_0.167_Length_1074	1	p2	(TA)9	18	674	691	Locus_5245_Transcript_8/10_Confidence_0.577_Length_1355	1	c	(CT)7cgcacgcaagcagaagcctctctccctctcgatttcattcattccaaccccc(CT)10	86	50	135
Locus_5763_Transcript_4/6_Confidence_0.556_Length_1940	1	p2	(TA)9	18	1540	1557	Locus_5245_Transcript_9/10_Confidence_0.500_Length_1215	1	c	(CT)7cgcacgcaagcagaagcctctctccctctcgatttcattcattccaaccccc(CT)10	86	50	135
Locus_5763_Transcript_5/6_Confidence_0.611_Length_2278	1	p2	(TC)7	14	453	466	Locus_5245_Transcript_10/10_Confidence_0.577_Length_1215	1	c	(CT)7cgcacgcaagcagaagcctctctccctctcgatttcattcattccaaccccc(CT)10	86	50	135
Locus_5855_Transcript_1/1_Confidence_1.000_Length_1118	1	p2	(TA)6	12	1029	1040	Locus_5341_Transcript_1/1_Confidence_1.000_Length_452	2	c	(T)11gtttattttgcagcatcggatcctatcgtgaaacggtctgaggatgccagaaa(AG)8	80	328	407
Locus_5912_Transcript_8/10_Confidence_0.545_Length_6786	1	p2	(AG)7	14	6597	6610	Locus_5374_Transcript_2/10_Confidence_0.619_Length_3084	1	c	(GCC)5aaaggaggaggagctcaccgcaa(CTG)5	53	2752	2804
Locus_5915_Transcript_1/3_Confidence_0.714_Length_5989	2	p2	(GA)15	30	4170	4199	Locus_5384_Transcript_2/10_Confidence_0.647_Length_2030	1	c	(CT)9cactct(CA)8	40	388	427
Locus_5923_Transcript_1/1_Confidence_1.000_Length_1283	1	p2	(GT)6	12	49	60	Locus_5384_Transcript_5/10_Confidence_0.618_Length_2053	1	c	(CT)9cactct(CA)8	40	388	427
Locus_5926_Transcript_1/3_Confidence_0.714_Length_1557	4	p2	(GA)8	16	1302	1317	Locus_5384_Transcript_10/10_Confidence_0.647_Length_2038	1	c	(CT)9cactct(CA)8	40	388	427
Locus_5964_Transcript_1/4_Confidence_0.750_Length_3885	1	p2	(AG)6	12	2900	2911	Locus_5404_Transcript_9/9_Confidence_0.625_Length_2680	1	c	(AC)6gca(CT)6	27	292	318
Locus_6061_Transcript_1/2_Confidence_0.833_Length_2951	1	p2	(TG)6	12	375	386	Locus_5493_Transcript_7/15_Confidence_0.648_Length_1951	1	c	(A)13cttgtcgagtcgagctccagctctgag(T)13	53	623	675
Locus_6061_Transcript_2/2_Confidence_0.833_Length_2851	1	p2	(TG)6	12	375	386	Locus_5493_Transcript_8/15_Confidence_0.239_Length_1746	1	c	(A)13cttgtcgagtcgagctccagctctgag(T)13	53	623	675
Locus_6062_Transcript_2/10_Confidence_0.050_Length_648	1	p2	(TA)6	12	186	197	Locus_5493_Transcript_9/15_Confidence_0.676_Length_1963	1	c	(A)13cttgtcgagtcgagctccagctctgag(T)13	53	623	675
Locus_6124_Transcript_1/5_Confidence_0.571_Length_2734	1	p2	(AT)6	12	37	48	Locus_5521_Transcript_6/10_Confidence_0.107_Length_771	1	c	(A)10gttgaattatgtagatcaaaataaaataaaaaacaaattatttaagaaaaacacaaaaaacatacaagcctttcccaaaaataatacacgcctttgaag(A)10	119	1	119
Locus_6161_Transcript_1/1_Confidence_1.000_Length_1590	1	p2	(AC)7	14	46	59	Locus_5567_Transcript_5/10_Confidence_0.556_Length_1826	1	c	(A)37g(A)10	48	1	48
Locus_6162_Transcript_1/1_Confidence_1.000_Length_1058	1	p2	(TG)6	12	941	952	Locus_5567_Transcript_6/10_Confidence_0.533_Length_1863	1	c	(A)37g(A)10	48	1	48
Locus_6165_Transcript_1/1_Confidence_1.000_Length_1080	1	p2	(CA)6	12	790	801	Locus_5567_Transcript_7/10_Confidence_0.556_Length_1836	1	c	(A)37g(A)10	48	1	48
Locus_6166_Transcript_6/7_Confidence_0.600_Length_3217	1	p2	(GT)8	16	2631	2646	Locus_5567_Transcript_9/10_Confidence_0.556_Length_1845	1	c	(A)37g(A)10	48	1	48
Locus_6373_Transcript_2/2_Confidence_0.833_Length_859	1	p2	(AG)6	12	736	747	Locus_5721_Transcript_7/8_Confidence_0.636_Length_1840	1	c	(T)30aa(T)11	43	1798	1840
Locus_6381_Transcript_3/3_Confidence_0.714_Length_2737	1	p2	(GT)8	16	2405	2420	Locus_5739_Transcript_2/9_Confidence_0.640_Length_1905	1	c	(A)11g(A)10	22	1884	1905
Locus_6636_Transcript_7/10_Confidence_0.265_Length_3345	1	p2	(AT)6	12	2856	2867	Locus_5912_Transcript_3/11_Confidence_0.381_Length_1625	1	c	(CT)7tgatattttctgttgccagggtattatacccccttttggcaccactta(T)21	83	1334	1416
Locus_6669_Transcript_1/1_Confidence_1.000_Length_2746	1	p2	(AG)9	18	2711	2728	Locus_5938_Transcript_4/11_Confidence_0.698_Length_4036	1	c	(CTT)6cctcattttttgaaacagtgttgaattttcagtatcggccttctctttttcgaattatgagatgatacaccagtaacaccatcaa(CTT)6	121	27	147
Locus_6673_Transcript_1/3_Confidence_0.600_Length_2399	1	p2	(TC)9	18	116	133	Locus_5938_Transcript_5/11_Confidence_0.698_Length_4036	1	c	(CTT)6cctcattttttgaaacagtgttgaattttcagtatcggccttctctttttcgaattatgagatgatacaccagtaacaccatcaa(CTT)6	121	27	147
Locus_6774_Transcript_5/10_Confidence_0.150_Length_1676	1	p2	(TC)8	16	535	550	Locus_6042_Transcript_2/10_Confidence_0.677_Length_3094	3	c	(A)10gaaaaaaaaggtataaatctatttttaagt(A)10	50	640	689
Locus_6802_Transcript_2/2_Confidence_0.750_Length_1523	1	p2	(AG)7	14	1410	1423	Locus_6042_Transcript_9/10_Confidence_0.581_Length_3092	3	c	(A)10gaaaaaaaaggtataaatctatttttaagt(A)10	50	640	689
Locus_6829_Transcript_3/10_Confidence_0.679_Length_4475	1	p2	(AC)6	12	1278	1289	Locus_6079_Transcript_4/9_Confidence_0.500_Length_2391	2	c	(AG)18atgcaaatatagatttttccattttctttcat(TTC)13	107	2253	2359
Locus_7000_Transcript_1/1_Confidence_1.000_Length_1648	1	p2	(CT)6	12	593	604	Locus_6191_Transcript_3/4_Confidence_0.545_Length_1233	1	c	(CT)11(AC)9	40	1	40
Locus_7001_Transcript_1/6_Confidence_0.214_Length_494	1	p2	(CT)6	12	64	75	Locus_6191_Transcript_4/4_Confidence_0.545_Length_974	1	c	(CT)11(AC)9	40	1	40
Locus_7056_Transcript_1/3_Confidence_0.700_Length_1749	1	p2	(TC)6	12	120	131	Locus_6231_Transcript_3/4_Confidence_0.667_Length_1150	1	c	(ATA)5aat(A)10	28	232	259
Locus_7056_Transcript_1/3_Confidence_0.700_Length_1749	2	p2	(GA)8	16	1503	1518	Locus_6236_Transcript_1/12_Confidence_1.000_Length_228	1	c	(CT)6atcaatccacac(A)15	39	70	108
Locus_7056_Transcript_2/3_Confidence_0.200_Length_857	1	p2	(TC)6	12	120	131	Locus_6236_Transcript_4/12_Confidence_0.423_Length_2363	1	c	(AC)10(A)12gaag(A)10	46	405	450
Locus_7056_Transcript_3/3_Confidence_0.800_Length_1909	1	p2	(TC)6	12	120	131	Locus_6236_Transcript_5/12_Confidence_0.269_Length_1623	1	c	(AC)10(A)12gaag(A)10	46	405	450
Locus_7056_Transcript_3/3_Confidence_0.800_Length_1909	3	p2	(GA)8	16	1663	1678	Locus_6236_Transcript_7/12_Confidence_0.404_Length_2298	1	c	(AC)10(A)12gaag(A)10	46	405	450
Locus_7061_Transcript_1/1_Confidence_1.000_Length_4053	1	p2	(AT)6	12	228	239	Locus_6236_Transcript_8/12_Confidence_0.442_Length_2298	1	c	(AC)10(A)12gaag(A)10	46	405	450
Locus_7296_Transcript_4/7_Confidence_0.667_Length_3850	1	p2	(CT)16	32	2198	2229	Locus_6374_Transcript_3/8_Confidence_0.320_Length_4489	3	c	(T)30atacctttttcctcaca(AT)14	75	2044	2118
Locus_7296_Transcript_6/7_Confidence_0.667_Length_4115	2	p2	(TG)7	14	2549	2562	Locus_6374_Transcript_7/8_Confidence_0.360_Length_3478	3	c	(T)30atacctttttcctcaca(AT)14	75	2044	2118
Locus_7757_Transcript_1/2_Confidence_1.000_Length_3660	6	p2	(GT)12	24	3579	3602	Locus_6766_Transcript_8/10_Confidence_0.263_Length_1407	1	c	(T)10agtttagtttgattacttgtcttggttctgga(T)10	52	317	368
Locus_7819_Transcript_2/2_Confidence_0.750_Length_1886	1	p2	(TC)7	14	158	171	Locus_6775_Transcript_1/8_Confidence_0.621_Length_1675	1	c	(T)10gtttttttttgtttttttggaatttaagtacaatattaaacacactcaccctgatgtcaaccagtccagatttcc(T)11	96	1546	1641
Locus_8647_Transcript_1/2_Confidence_0.667_Length_1536	1	p2	(TA)9	18	179	196	Locus_7434_Transcript_5/9_Confidence_0.667_Length_2738	2	c	(T)10gttc(T)10	24	435	458
Locus_8651_Transcript_1/5_Confidence_0.200_Length_792	2	p2	(CT)6	12	780	791	Locus_7434_Transcript_9/9_Confidence_0.625_Length_2738	2	c	(T)10gttc(T)10	24	435	458
Locus_8651_Transcript_2/5_Confidence_0.600_Length_2433	3	p2	(CT)6	12	2421	2432	Locus_7439_Transcript_3/10_Confidence_0.553_Length_2917	1	c	(T)17c(A)10	28	2612	2639
Locus_8651_Transcript_3/5_Confidence_0.400_Length_1781	2	p2	(GA)17	34	1547	1580	Locus_7439_Transcript_6/10_Confidence_0.526_Length_2893	1	c	(T)17c(A)10	28	2588	2615
Locus_8651_Transcript_4/5_Confidence_0.200_Length_832	2	p2	(CT)6	12	820	831	Locus_7439_Transcript_9/10_Confidence_0.553_Length_3349	1	c	(T)17c(A)10	28	3044	3071
Locus_8665_Transcript_1/1_Confidence_1.000_Length_926	1	p2	(CA)7	14	39	52	Locus_7458_Transcript_2/3_Confidence_0.429_Length_3611	2	c	(T)21aa(T)12	35	3577	3611
Locus_8834_Transcript_2/2_Confidence_1.000_Length_1921	1	p2	(AG)10	20	1548	1567	Locus_7606_Transcript_1/7_Confidence_0.222_Length_1519	1	c	(A)10ttcttttc(T)10	28	999	1026
Locus_8841_Transcript_1/1_Confidence_1.000_Length_756	1	p2	(AC)6	12	77	88	Locus_7634_Transcript_3/11_Confidence_0.627_Length_3053	1	c	(T)12aaagcctttaaatccaaaagtaaaactttagtaaggg(A)11	60	1443	1502
Locus_8862_Transcript_1/1_Confidence_1.000_Length_1921	1	p2	(CA)6	12	1	12	Locus_7634_Transcript_9/11_Confidence_0.529_Length_2580	1	c	(T)12aaagcctttaaatccaaaagtaaaactttagtaaggg(A)11	60	1443	1502
Locus_8903_Transcript_1/1_Confidence_1.000_Length_3885	1	p2	(CT)7	14	146	159	Locus_7667_Transcript_1/4_Confidence_0.524_Length_1365	1	c	(TG)12agagagagtgagagaa(AG)8	56	123	178
Locus_8914_Transcript_1/1_Confidence_1.000_Length_963	1	p2	(AT)8	16	112	127	Locus_7667_Transcript_3/4_Confidence_0.476_Length_1232	1	c	(GT)8(GA)13	42	1	42
Locus_9055_Transcript_2/3_Confidence_0.889_Length_3493	1	p2	(CA)11	22	563	584	Locus_7735_Transcript_1/2_Confidence_0.750_Length_298	1	c	(TG)7tttgatttgga(GT)7cgaagtgaa(TG)11tttgatttggagcgtgcgtgtgtgtgtcgaagtgaa(TG)8tttgatttgga(GT)8ttggtttggagtgcgtgagtgtgtgttgagttgagaatgtacagagtgcgtgtgtgatagcgcgtgtgtgtaccagtatgtgttttgtgtgtaattagt(TA)8	264	8	271
Locus_9116_Transcript_1/6_Confidence_0.538_Length_2870	2	p2	(AT)7	14	2659	2672	Locus_7773_Transcript_2/5_Confidence_0.182_Length_453	1	c	(A)10t(A)10tccagcgaactctttcagattgagagacaaaaaaatcgtcggtaaacacacgcaggaggatagatgaagaagatctacgcataaattgaagaaatgagtt(GA)6	133	102	234
Locus_9128_Transcript_4/4_Confidence_0.556_Length_4667	1	p2	(GT)6	12	4573	4584	Locus_7787_Transcript_1/8_Confidence_0.478_Length_2036	1	c	(A)12ttccaaatctataaccttattcttttctgt(A)11	53	114	166
Locus_9149_Transcript_1/6_Confidence_0.429_Length_989	2	p2	(TG)7	14	332	345	Locus_7787_Transcript_7/8_Confidence_0.261_Length_913	1	c	(A)12ttccaaatctataaccttattcttttctgt(A)11	53	114	166
Locus_9272_Transcript_5/6_Confidence_0.706_Length_2741	1	p2	(CT)6	12	2727	2738	Locus_7877_Transcript_2/10_Confidence_0.400_Length_1096	1	c	(AG)9gcttgatctgaatttcctcta(GTC)5	54	521	574
Locus_9272_Transcript_6/6_Confidence_0.529_Length_2173	1	p2	(CT)6	12	2159	2170	Locus_7877_Transcript_3/10_Confidence_0.371_Length_1428	1	c	(AG)9gcttgatctgaatttcctcta(GTC)5	54	779	832
Locus_9277_Transcript_1/1_Confidence_1.000_Length_1089	1	p2	(TC)11	22	1	22	Locus_7877_Transcript_4/10_Confidence_0.400_Length_1341	1	c	(AG)9gcttgatctgaatttcctcta(GTC)5	54	779	832
Locus_9279_Transcript_1/3_Confidence_0.571_Length_875	1	p2	(TA)12	24	264	287	Locus_7877_Transcript_5/10_Confidence_0.343_Length_1314	1	c	(AG)9gcttgatctgaatttcctcta(GTC)5	54	739	792
Locus_9280_Transcript_1/10_Confidence_0.296_Length_1950	1	p2	(CT)11	22	173	194	Locus_7877_Transcript_6/10_Confidence_0.314_Length_1370	1	c	(AG)9gcttgatctgaatttcctcta(GTC)5	54	779	832
Locus_9280_Transcript_2/10_Confidence_0.296_Length_1458	1	p2	(CT)11	22	173	194	Locus_7877_Transcript_10/10_Confidence_0.371_Length_1354	1	c	(AG)9gcttgatctgaatttcctcta(GTC)5	54	779	832
Locus_9280_Transcript_4/10_Confidence_0.407_Length_1489	1	p2	(CT)11	22	173	194	Locus_7881_Transcript_1/10_Confidence_0.550_Length_2552	1	c	(TC)12tgcagtctgcacc(ACCATT)6	73	111	183
Locus_9280_Transcript_6/10_Confidence_0.407_Length_1576	1	p2	(CT)11	22	173	194	Locus_7881_Transcript_2/10_Confidence_0.450_Length_2569	1	c	(TC)12tgcagtctgcacc(ACCATT)6	73	111	183
Locus_9280_Transcript_9/10_Confidence_0.444_Length_1505	1	p2	(CT)11	22	173	194	Locus_7881_Transcript_3/10_Confidence_0.225_Length_2205	1	c	(TC)12tgcagtctgcacc(ACCATT)6	73	111	183
Locus_9296_Transcript_1/10_Confidence_0.438_Length_1898	1	p2	(CA)10	20	25	44	Locus_7881_Transcript_6/10_Confidence_0.475_Length_2548	1	c	(TC)12tgcagtctgcacc(ACCATT)6	73	111	183
Locus_9296_Transcript_3/10_Confidence_0.469_Length_2193	1	p2	(CA)10	20	25	44	Locus_7881_Transcript_7/10_Confidence_0.550_Length_2565	1	c	(TC)12tgcagtctgcacc(ACCATT)6	73	111	183
Locus_9296_Transcript_6/10_Confidence_0.438_Length_2061	1	p2	(CA)10	20	25	44	Locus_7881_Transcript_10/10_Confidence_0.500_Length_2569	1	c	(TC)12tgcagtctgcacc(ACCATT)6	73	111	183
Locus_9340_Transcript_8/8_Confidence_0.476_Length_919	1	p2	(AG)10	20	880	899	Locus_7924_Transcript_4/5_Confidence_0.438_Length_1522	1	c	(TAA)10acaacttatcggcatattgtagtaagaatg(TAA)6	78	554	631
Locus_9351_Transcript_2/7_Confidence_0.526_Length_2668	1	p2	(AT)7	14	162	175	Locus_7941_Transcript_3/6_Confidence_0.643_Length_866	1	c	(T)10c(A)11	22	196	217
Locus_9351_Transcript_3/7_Confidence_0.579_Length_2826	1	p2	(AT)7	14	162	175	Locus_7941_Transcript_4/6_Confidence_0.429_Length_461	1	c	(A)12ggatggtgaggggcaactctacataaatcacttgaaaaaattatattaaaaaagggctttctctatttcaagggtttctcttctctcttcaagaaattta(T)10c(A)11	134	45	178
Locus_9351_Transcript_4/7_Confidence_0.474_Length_2580	1	p2	(AT)7	14	162	175	Locus_7941_Transcript_5/6_Confidence_0.571_Length_866	1	c	(T)10c(A)11	22	196	217
Locus_9351_Transcript_5/7_Confidence_0.474_Length_2776	1	p2	(AT)7	14	162	175	Locus_7941_Transcript_6/6_Confidence_0.643_Length_827	1	c	(A)12ggatggtgaggggcaactctacataaatcacttgaaaaaattatattaaaaaagggctttctctatttcaagggtttctcttctctcttcaagaaattta(T)10c(A)11	134	45	178
Locus_9392_Transcript_1/1_Confidence_1.000_Length_3334	1	p2	(AG)6	12	2924	2935	Locus_7975_Transcript_6/10_Confidence_0.529_Length_1943	3	c	(T)10ctttttttttgtaagcatctacttagaccatttcaccaaattgaaatgaatttcaaatggtttcatgcttgga(T)10	93	1825	1917
Locus_9403_Transcript_4/9_Confidence_0.591_Length_2512	1	p2	(TC)11	22	21	42	Locus_7975_Transcript_9/10_Confidence_0.549_Length_1939	3	c	(T)10ctttttttttgtaagcatctacttagaccatttcaccaaattgaaatgaatttcaaatggtttcatgcttgga(T)10	93	1821	1913
Locus_9468_Transcript_2/2_Confidence_0.667_Length_1047	1	p2	(TA)7	14	24	37	Locus_8002_Transcript_2/11_Confidence_0.481_Length_1752	1	c	(T)14aaaaaacataaaattcccgctaggac(A)10	50	180	229
Locus_9892_Transcript_1/6_Confidence_0.556_Length_3376	1	p2	(GA)13	26	3333	3358	Locus_8314_Transcript_6/12_Confidence_0.531_Length_3557	4	c	(TG)8a(GT)6	29	783	811
Locus_9903_Transcript_1/1_Confidence_1.000_Length_415	2	p2	(CA)6	12	246	257	Locus_8314_Transcript_9/12_Confidence_0.531_Length_3701	4	c	(TG)8a(GT)6	29	783	811
Locus_10114_Transcript_8/8_Confidence_0.474_Length_3524	1	p2	(AG)11	22	20	41	Locus_8459_Transcript_1/2_Confidence_0.750_Length_528	1	c	(TTTTTA)5(T)12	42	259	300
Locus_10210_Transcript_10/10_Confidence_0.143_Length_354	2	p2	(CT)9	18	337	354	Locus_8556_Transcript_2/5_Confidence_0.667_Length_1878	1	c	(GCA)7gcccaatgtaggggtca(GTG)5	53	737	789
Locus_10212_Transcript_1/1_Confidence_1.000_Length_2496	1	p2	(TC)12	24	20	43	Locus_8556_Transcript_4/5_Confidence_0.583_Length_1869	1	c	(GCA)7gcccaatgtaggggtca(GTG)5	53	737	789
Locus_10213_Transcript_1/2_Confidence_0.857_Length_1343	1	p2	(GA)9	18	740	757	Locus_8556_Transcript_5/5_Confidence_0.583_Length_1897	1	c	(GCA)7gcccaatgtaggggtca(GTG)5	53	737	789
Locus_10431_Transcript_5/5_Confidence_0.692_Length_3372	6	p2	(TA)14	28	3345	3372	Locus_8718_Transcript_1/2_Confidence_0.750_Length_2864	1	c	(T)15(A)10	25	2054	2078
Locus_10433_Transcript_1/1_Confidence_1.000_Length_1673	2	p2	(AG)7	14	1550	1563	Locus_8718_Transcript_2/2_Confidence_0.750_Length_1231	1	c	(T)15(A)10	25	421	445
Locus_10866_Transcript_3/6_Confidence_0.667_Length_3986	1	p2	(CT)14	28	143	170	Locus_9079_Transcript_9/10_Confidence_0.116_Length_1960	1	c	(AT)8gtatatg(TA)6	35	1625	1659
Locus_10992_Transcript_1/4_Confidence_0.600_Length_1083	1	p2	(CA)7	14	137	150	Locus_9168_Transcript_2/10_Confidence_0.410_Length_2153	1	c	(CT)9ccatcg(TTC)5	39	28	66
Locus_10992_Transcript_3/4_Confidence_0.700_Length_1149	1	p2	(CA)7	14	137	150	Locus_9168_Transcript_3/10_Confidence_0.359_Length_2363	1	c	(CT)9ccatcg(TTC)5	39	28	66
Locus_10992_Transcript_4/4_Confidence_0.700_Length_1063	1	p2	(CA)7	14	137	150	Locus_9168_Transcript_4/10_Confidence_0.359_Length_2360	1	c	(CT)9ccatcg(TTC)5	39	28	66
Locus_11007_Transcript_1/1_Confidence_1.000_Length_273	1	p2	(TC)18	36	6	41	Locus_9168_Transcript_5/10_Confidence_0.385_Length_2153	1	c	(CT)9ccatcg(TTC)5	39	28	66
Locus_11017_Transcript_1/1_Confidence_1.000_Length_918	1	p2	(CA)6	12	85	96	Locus_9168_Transcript_7/10_Confidence_0.385_Length_2164	1	c	(CT)9ccatcg(TTC)5	39	28	66
Locus_11018_Transcript_3/3_Confidence_0.571_Length_1020	1	p2	(TG)11	22	241	262	Locus_9168_Transcript_8/10_Confidence_0.359_Length_2346	1	c	(CT)9ccatcg(TTC)5	39	28	66
Locus_11025_Transcript_1/1_Confidence_1.000_Length_340	1	p2	(TA)7	14	52	65	Locus_9168_Transcript_10/10_Confidence_0.385_Length_2153	1	c	(CT)9ccatcg(TTC)5	39	28	66
Locus_11153_Transcript_1/7_Confidence_0.611_Length_969	1	p2	(CT)14	28	248	275	Locus_9272_Transcript_5/10_Confidence_0.103_Length_556	1	c	(CT)8attgcttttcagctcaaaatcttgtttcgaaac(A)10tgg(A)11ctcgagagtttcaaagatttgaatacatttatatctattgcttttcagctcaaaatcttgttccgaaacaaaaacaaaatggaaaag(A)10	170	318	487
Locus_11153_Transcript_2/7_Confidence_0.333_Length_1169	1	p2	(CT)11	22	22	43	Locus_9272_Transcript_9/10_Confidence_0.345_Length_707	1	c	(CT)21ccctatctctattgcttttcagctcaaaatcttgttccgaaacaaaaacaaaatggaaaag(A)10	113	526	638
Locus_11780_Transcript_1/1_Confidence_1.000_Length_670	1	p2	(CT)11	22	313	334	Locus_9692_Transcript_1/1_Confidence_0.600_Length_418	1	c	(TC)22ccctctttacactccgtagactctgcgtcagcagcgaaagcagacccaaatttacgcctagggttaaggctttcacgtatttccttcaacgg(AGA)7	157	1	157
Locus_11815_Transcript_5/6_Confidence_0.636_Length_1339	2	p2	(TC)18	36	1134	1169	Locus_9701_Transcript_2/3_Confidence_0.714_Length_999	1	c	(ACC)5ccaatcccaaaaaaaaatgaaaaagaaaaaatatatctctctcccccttcgg(A)10	77	640	716
Locus_11815_Transcript_6/6_Confidence_0.682_Length_887	1	p2	(TC)18	36	682	717	Locus_9701_Transcript_3/3_Confidence_0.714_Length_999	1	c	(ACC)5ccaatcccaaaaaaaaatgaaaaagaaaaaatatatctctctcccccttcgg(A)10	77	640	716
Locus_11852_Transcript_6/7_Confidence_0.650_Length_2183	1	p2	(AC)6	12	39	50	Locus_9750_Transcript_2/4_Confidence_0.600_Length_2379	1	c	(GCA)5gctcgcccaaaataaacctggcagttgaacaactgctctcctttcttctaca(CT)9	85	2222	2306
Locus_11852_Transcript_6/7_Confidence_0.650_Length_2183	3	p2	(AG)6	12	1346	1357	Locus_9750_Transcript_4/4_Confidence_0.600_Length_2373	1	c	(GCA)5gctcgcccaaaataaacctggcagttgaacaactgctctcctttcttctaca(CT)9	85	2216	2300
Locus_12032_Transcript_2/3_Confidence_0.714_Length_2477	1	p2	(AT)15	30	462	491	Locus_9861_Transcript_3/7_Confidence_0.700_Length_1340	1	c	(CT)13(CA)9	44	1	44
Locus_12649_Transcript_1/1_Confidence_1.000_Length_530	1	p2	(TC)9	18	511	528	Locus_10273_Transcript_2/3_Confidence_0.667_Length_1691	1	c	(TTC)7attcgaacttgttccgttgt(AG)6	53	27	79
Locus_13116_Transcript_1/2_Confidence_0.750_Length_4837	1	p2	(GA)6	12	4675	4686	Locus_10555_Transcript_1/5_Confidence_0.692_Length_1733	1	c	(T)33gggaaaaaaaaataaacacaagtacatgtgcaagaaacccaggtacaagagtgattgacaacatttgattcacagttctcacgaaaaattcgcatgaaag(T)10	143	142	284
Locus_13116_Transcript_2/2_Confidence_0.750_Length_4749	1	p2	(GA)6	12	4587	4598	Locus_10555_Transcript_3/5_Confidence_0.692_Length_1810	1	c	(T)33gggaaaaaaaaataaacacaagtacatgtgcaagaaacccaggtacaagagtgattgacaacatttgattcacagttctcacgaaaaattcgcatgaaag(T)10	143	142	284
Locus_13118_Transcript_3/4_Confidence_0.375_Length_1432	1	p2	(CT)10	20	1256	1275	Locus_10555_Transcript_5/5_Confidence_0.692_Length_1807	1	c	(T)33gggaaaaaaaaataaacacaagtacatgtgcaagaaacccaggtacaagagtgattgacaacatttgattcacagttctcacgaaaaattcgcatgaaag(T)10	143	142	284
Locus_13142_Transcript_3/5_Confidence_0.636_Length_2135	1	p2	(AG)6	12	2022	2033	Locus_10570_Transcript_1/3_Confidence_0.667_Length_621	1	c	(TC)8aacaa(AC)7	35	34	68
Locus_13142_Transcript_5/5_Confidence_0.636_Length_2016	1	p2	(AG)6	12	1903	1914	Locus_10570_Transcript_2/3_Confidence_0.500_Length_458	1	c	(TC)8aacaa(AC)7	35	34	68
Locus_13363_Transcript_4/9_Confidence_0.591_Length_3406	1	p2	(AT)6	12	3182	3193	Locus_10717_Transcript_1/3_Confidence_0.750_Length_924	1	c	(CT)8ccctatcctataatggatagg(GA)7	51	30	80
Locus_13363_Transcript_8/9_Confidence_0.318_Length_2146	1	p2	(AT)6	12	1922	1933	Locus_10717_Transcript_3/3_Confidence_0.750_Length_913	1	c	(CT)8ccctatcctataatggatagg(GA)7	51	30	80
Locus_13496_Transcript_1/2_Confidence_0.571_Length_3930	1	p2	(AT)6	12	3613	3624	Locus_10778_Transcript_2/4_Confidence_0.667_Length_853	1	c	(TTC)6ctcctttgctttctcagcccctcacccaca(CT)10	68	348	415
Locus_13496_Transcript_2/2_Confidence_1.000_Length_4056	1	p2	(AT)6	12	3739	3750	Locus_10778_Transcript_3/4_Confidence_0.667_Length_953	1	c	(TTC)6ctcctttgctttctcagcccctcacccaca(CT)10	68	348	415
Locus_13521_Transcript_2/3_Confidence_0.500_Length_1272	2	p2	(TA)9	18	194	211	Locus_10798_Transcript_2/10_Confidence_0.239_Length_957	1	c	(CT)20catctctgcagatcc(AG)6	67	3	69
Locus_13521_Transcript_3/3_Confidence_0.500_Length_1018	2	p2	(TA)9	18	194	211	Locus_10798_Transcript_4/10_Confidence_0.370_Length_943	1	c	(CT)20catctctgcagatcc(AG)6	67	3	69
Locus_13672_Transcript_1/2_Confidence_0.833_Length_2546	3	p2	(GT)8	16	2497	2512	Locus_10883_Transcript_2/10_Confidence_0.655_Length_7510	1	c	(A)10tag(A)12	25	57	81
Locus_13672_Transcript_2/2_Confidence_0.833_Length_2195	2	p2	(TC)17	34	1634	1667	Locus_10883_Transcript_5/10_Confidence_0.655_Length_7510	1	c	(A)10tag(A)12	25	57	81
Locus_13672_Transcript_2/2_Confidence_0.833_Length_2195	3	p2	(GT)8	16	2146	2161	Locus_10883_Transcript_6/10_Confidence_0.655_Length_7510	1	c	(A)10tag(A)12	25	57	81
Locus_13744_Transcript_1/1_Confidence_1.000_Length_725	1	p2	(AT)6	12	220	231	Locus_10975_Transcript_1/8_Confidence_0.667_Length_3419	1	c	(T)12aag(A)10	25	2891	2915
Locus_13751_Transcript_1/1_Confidence_1.000_Length_694	1	p2	(TC)7	14	523	536	Locus_10975_Transcript_4/8_Confidence_0.571_Length_2296	1	c	(T)12aag(A)10	25	1768	1792
Locus_13754_Transcript_2/5_Confidence_0.583_Length_1605	1	p2	(TA)7	14	1591	1604	Locus_10975_Transcript_7/8_Confidence_0.619_Length_3038	2	c	(T)12aag(A)10	25	2510	2534
Locus_13754_Transcript_3/5_Confidence_0.583_Length_1603	1	p2	(TA)7	14	1589	1602	Locus_10975_Transcript_8/8_Confidence_0.619_Length_3419	1	c	(T)12aag(A)10	25	2891	2915
Locus_13754_Transcript_5/5_Confidence_0.583_Length_1519	1	p2	(TA)7	14	1505	1518	Locus_10986_Transcript_1/3_Confidence_0.778_Length_1055	1	c	(A)10tatcct(TC)6	28	753	780
Locus_13788_Transcript_2/2_Confidence_0.750_Length_1534	1	p2	(AG)7	14	1384	1397	Locus_10992_Transcript_4/10_Confidence_0.308_Length_1799	1	c	(A)11caaataagacggtggggcggagagagtactatatttctcataatttatacatttattagtaattttgcacagtttttattataatcaaatagtttccatt(A)11	122	1	122
Locus_13790_Transcript_2/4_Confidence_0.222_Length_1932	1	p2	(TG)6	12	48	59	Locus_10992_Transcript_5/10_Confidence_0.410_Length_2072	1	c	(A)11caaataagacggtggggcggagagagtactatatttctcataatttatacatttattagtaattttgcacagtttttattataatcaaatagtttccatt(A)11	122	1	122
Locus_13799_Transcript_1/3_Confidence_0.800_Length_2724	1	p2	(AG)6	12	2695	2706	Locus_10992_Transcript_7/10_Confidence_0.462_Length_2683	1	c	(A)11caaataagacggtggggcggagagagtactatatttctcataatttatacatttattagtaattttgcacagtttttattataatcaaatagtttccatt(A)11	122	1	122
Locus_13799_Transcript_3/3_Confidence_0.800_Length_2644	1	p2	(AG)6	12	2615	2626	Locus_10992_Transcript_8/10_Confidence_0.436_Length_2412	1	c	(A)11caaataagacggtggggcggagagagtactatatttctcataatttatacatttattagtaattttgcacagtttttattataatcaaatagtttccatt(A)11	122	1	122
Locus_13852_Transcript_4/4_Confidence_0.692_Length_1325	1	p2	(AT)6	12	1092	1103	Locus_11050_Transcript_1/9_Confidence_0.346_Length_1379	3	c	(TC)10(T)20	40	1163	1202
Locus_13858_Transcript_2/4_Confidence_0.700_Length_3896	1	p2	(TG)13	26	3860	3885	Locus_11050_Transcript_5/9_Confidence_0.577_Length_3161	2	c	(TC)10(T)20	40	2945	2984
Locus_13858_Transcript_4/4_Confidence_0.700_Length_3799	1	p2	(TG)13	26	3763	3788	Locus_11050_Transcript_6/9_Confidence_0.692_Length_3099	2	c	(TC)10(T)20	40	2883	2922
Locus_13928_Transcript_2/4_Confidence_0.250_Length_1069	2	p2	(GA)16	32	995	1026	Locus_11135_Transcript_10/10_Confidence_0.342_Length_752	1	c	(ATA)5gtaatagtagcattattt(A)11	44	487	530
Locus_14032_Transcript_2/7_Confidence_0.647_Length_4708	1	p2	(GA)12	24	5	28	Locus_11262_Transcript_1/4_Confidence_0.667_Length_888	1	c	(GCT)6gtgctggtggtttaaggagcagttctgcagggatctctcgagagaggctgtgattgtagccatgtttggacttaccatttc(T)11	110	610	719
Locus_14113_Transcript_3/4_Confidence_0.250_Length_744	2	p2	(AG)7	14	627	640	Locus_11377_Transcript_1/2_Confidence_0.667_Length_851	1	c	(A)10gtcgttctgattacaattatgagtgctcctaatatggattcttgtact(C)10	68	253	320
Locus_14113_Transcript_4/4_Confidence_0.625_Length_1099	1	p2	(AG)7	14	982	995	Locus_11377_Transcript_2/2_Confidence_0.667_Length_851	1	c	(A)10gtcgttctgattacaattatgagtgctcctaatatggattcttgtact(C)10	68	253	320
Locus_14139_Transcript_2/3_Confidence_0.571_Length_1437	1	p2	(AT)13	26	1412	1437	Locus_11412_Transcript_1/9_Confidence_0.565_Length_1783	2	c	(TG)13(AG)8	42	842	883
Locus_14139_Transcript_3/3_Confidence_0.571_Length_1333	1	p2	(AT)13	26	1308	1333	Locus_11412_Transcript_1/9_Confidence_0.565_Length_1783	3	c	(GA)6acagtaggtgatatttttaattcccaaaatgatcttcttctgcatatgcaccttcacctccttcaggttctctgctttcatctaaaaaatctggtga(GT)7	123	1033	1155
Locus_14154_Transcript_1/4_Confidence_0.692_Length_1850	1	p2	(AG)11	22	23	44	Locus_11412_Transcript_2/9_Confidence_0.522_Length_1549	3	c	(TG)13(AG)8	42	613	654
Locus_14154_Transcript_4/4_Confidence_0.692_Length_1846	1	p2	(AG)11	22	23	44	Locus_11412_Transcript_3/9_Confidence_0.522_Length_1684	2	c	(TG)13(AG)8	42	842	883
Locus_14351_Transcript_1/1_Confidence_1.000_Length_1074	1	p2	(AC)10	20	15	34	Locus_11617_Transcript_1/1_Confidence_1.000_Length_1084	1	c	(T)11ctttcttttatttctgttaggttttaggggattattttggc(T)11	63	373	435
Locus_14382_Transcript_1/2_Confidence_0.750_Length_2064	1	p2	(TC)14	28	17	44	Locus_11656_Transcript_1/6_Confidence_0.684_Length_2632	1	c	(A)10gaaaaagaaaag(A)11	33	2567	2599
Locus_14384_Transcript_2/2_Confidence_1.000_Length_2603	1	p2	(TC)7	14	33	46	Locus_11656_Transcript_4/6_Confidence_0.684_Length_2532	1	c	(A)10gaaaaagaaaag(A)11	33	2467	2499
Locus_14388_Transcript_1/4_Confidence_0.667_Length_1465	1	p2	(TG)7	14	1326	1339	Locus_11656_Transcript_6/6_Confidence_0.684_Length_2532	1	c	(A)10gaaaaagaaaag(A)11	33	2467	2499
Locus_14388_Transcript_2/4_Confidence_0.556_Length_1309	1	p2	(TG)7	14	1170	1183	Locus_11660_Transcript_6/10_Confidence_0.222_Length_924	1	c	(CA)8aaataaaaaaatagaaccacgagatgattactcattctggttaatgtcgagattcaagcatgtcatgagccttgaaccattttgag(A)10	112	208	319
Locus_14538_Transcript_2/3_Confidence_0.600_Length_784	1	p2	(GA)7	14	653	666	Locus_11798_Transcript_1/6_Confidence_0.550_Length_934	1	c	(A)10c(A)10	21	892	912
Locus_14550_Transcript_1/5_Confidence_0.700_Length_1298	1	p2	(CT)10	20	1	20	Locus_11798_Transcript_6/6_Confidence_0.600_Length_1065	1	c	(A)10c(A)10	21	1023	1043
Locus_14584_Transcript_1/1_Confidence_1.000_Length_2136	1	p2	(GA)6	12	311	322	Locus_11856_Transcript_5/6_Confidence_0.500_Length_1291	1	c	(CCA)5aa(CCG)5	32	65	96
Locus_14595_Transcript_3/3_Confidence_0.714_Length_2325	2	p2	(AG)11	22	2299	2320	Locus_11888_Transcript_1/6_Confidence_0.680_Length_1464	1	c	(AG)21aaagagagatagagagagagaattgtggacaaaatcttttgaaggaggactgaa(T)13	109	127	235
Locus_14623_Transcript_3/4_Confidence_0.400_Length_3586	1	p2	(CA)12	24	3171	3194	Locus_11911_Transcript_13/13_Confidence_0.351_Length_1579	1	c	(ACC)7attgttgtcg(TCA)5	46	684	729
Locus_14798_Transcript_2/5_Confidence_0.615_Length_1608	1	p2	(AT)11	22	1390	1411	Locus_12148_Transcript_9/11_Confidence_0.500_Length_1701	1	c	(CT)8tataaattgattgaatagggatccgctattggtacttttcttttc(T)11	72	1596	1667
Locus_14798_Transcript_3/5_Confidence_0.615_Length_1667	1	p2	(AT)11	22	1449	1470	Locus_12148_Transcript_11/11_Confidence_0.528_Length_1701	1	c	(CT)8tataaattgattgaatagggatccgctattggtacttttcttttc(T)11	72	1596	1667
Locus_14798_Transcript_5/5_Confidence_0.615_Length_1600	1	p2	(AT)11	22	1382	1403	Locus_12152_Transcript_1/7_Confidence_0.647_Length_1548	2	c	(AG)7(A)12	26	1487	1512
Locus_14930_Transcript_1/5_Confidence_0.765_Length_6149	2	p2	(AG)8	16	4731	4746	Locus_12292_Transcript_3/5_Confidence_0.750_Length_1012	1	c	(TTCCTA)7actaaaccccaagagtctaataccattttgtcactactgctgcttactcctaatacttg(TAC)5	116	44	159
Locus_14930_Transcript_2/5_Confidence_0.765_Length_6137	1	p2	(AT)6	12	412	423	Locus_12292_Transcript_5/5_Confidence_0.750_Length_939	1	c	(TTCCTA)7actaaaccccaagagtctaataccattttgtcactactgctgcttactcctaatacttg(TAC)5	116	44	159
Locus_15053_Transcript_2/4_Confidence_0.700_Length_2461	1	p2	(AG)7	14	76	89	Locus_12544_Transcript_1/1_Confidence_1.000_Length_277	2	c	(T)10cc(T)15	27	221	247
Locus_15112_Transcript_5/5_Confidence_0.667_Length_3139	2	p2	(CT)7	14	3122	3135	Locus_12722_Transcript_2/8_Confidence_0.645_Length_1655	1	c	(TA)9ttgttgaaacaattagaatatggtcatgattccgttaatggcaatcaaccatcttctagattgaatatataaaggaaccgaaattct(AG)6	117	431	547
Locus_15124_Transcript_2/4_Confidence_0.700_Length_2624	1	p2	(AT)9	18	2604	2621	Locus_12722_Transcript_7/8_Confidence_0.645_Length_1516	1	c	(TA)9ttgttgaaacaattagaatatggtcatgattccgttaatggcaatcaaccatcttctagattgaatatataaaggaaccgaaattctac(AG)6	119	431	549
Locus_15124_Transcript_3/4_Confidence_0.700_Length_2047	1	p2	(AT)9	18	2027	2044	Locus_12722_Transcript_8/8_Confidence_0.710_Length_2167	1	c	(TA)9ttgttgaaacaattagaatatggtcatgattccgttaatggcaatcaaccatcttctagattgaatatataaaggaaccgaaattct(AG)6	117	431	547
Locus_15176_Transcript_2/2_Confidence_0.750_Length_3166	4	p2	(CA)7	14	2426	2439	Locus_12794_Transcript_3/5_Confidence_0.714_Length_1991	1	c	(AT)8(AG)9	34	85	118
Locus_15193_Transcript_1/2_Confidence_0.333_Length_2652	1	p2	(AG)20	40	2612	2651	Locus_12834_Transcript_5/5_Confidence_0.636_Length_1176	1	c	(AGGAAT)5aggatattaactgccaaggattttccaaatgccttttcatctgctcgtaagagggaacgccccaatcaacctt(CTG)7	124	166	289
Locus_15199_Transcript_1/3_Confidence_0.571_Length_1741	1	p2	(CT)8	16	7	22	Locus_12846_Transcript_1/1_Confidence_1.000_Length_725	1	c	(TA)9cacacac(AT)8	41	463	503
Locus_15300_Transcript_2/3_Confidence_0.714_Length_1628	1	p2	(CT)6	12	1494	1505	Locus_12925_Transcript_1/1_Confidence_1.000_Length_6366	1	c	(CT)7tagggt(TGC)6	38	110	147
Locus_15371_Transcript_2/4_Confidence_0.800_Length_2376	1	p2	(AG)8	16	59	74	Locus_13001_Transcript_3/6_Confidence_0.688_Length_822	1	c	(T)42ggggtacaaagcttgccctgatttttgt(AG)10	90	1	90
Locus_15371_Transcript_3/4_Confidence_0.533_Length_1678	1	p2	(AG)8	16	59	74	Locus_13001_Transcript_4/6_Confidence_0.625_Length_779	1	c	(T)42ggggtacaaagcttgccctgatttttgt(AG)10	90	1	90
Locus_15371_Transcript_4/4_Confidence_0.800_Length_2270	1	p2	(AG)8	16	59	74	Locus_13001_Transcript_5/6_Confidence_0.625_Length_847	1	c	(T)42ggggtacaaagcttgccctgatttttgt(AG)10	90	1	90
Locus_15372_Transcript_1/2_Confidence_0.400_Length_1707	1	p2	(GA)8	16	37	52	Locus_13001_Transcript_6/6_Confidence_0.688_Length_822	1	c	(T)42ggggtacaaagcttgccctgatttttgt(AG)10	90	1	90
Locus_15432_Transcript_1/1_Confidence_1.000_Length_3365	2	p2	(GA)17	34	3330	3363	Locus_13126_Transcript_2/5_Confidence_0.667_Length_1768	1	c	(AAT)6aaacaaag(A)12	38	1681	1718
Locus_15506_Transcript_2/4_Confidence_0.600_Length_2284	1	p2	(TC)7	14	2123	2136	Locus_13186_Transcript_1/6_Confidence_0.429_Length_1215	2	c	(ATC)6tattgcaa(CAG)7	47	829	875
Locus_15506_Transcript_4/4_Confidence_0.600_Length_2242	1	p2	(TC)7	14	2081	2094	Locus_13186_Transcript_2/6_Confidence_0.643_Length_1674	2	c	(ATC)6tattgcaa(CAG)7	47	829	875
Locus_15594_Transcript_8/8_Confidence_0.524_Length_1939	2	p2	(CT)6	12	1273	1284	Locus_13356_Transcript_1/4_Confidence_0.571_Length_1086	1	c	(CG)6(CA)8	28	67	94
Locus_15654_Transcript_2/2_Confidence_0.857_Length_1553	2	p2	(AG)6	12	1510	1521	Locus_13416_Transcript_7/7_Confidence_0.500_Length_1231	1	c	(AAT)6aacagagattgaagaagcaacagcagcagcaacagcaatggtggcgata(ATG)6	85	314	398
Locus_15679_Transcript_1/1_Confidence_1.000_Length_1540	1	p2	(GA)7	14	143	156	Locus_13453_Transcript_2/2_Confidence_0.833_Length_766	1	c	(GT)6ataaatgtgatgtgcagtgtgtatagatttgga(GT)7cgaagtgaatgtgcgtgtgtgtttgatttggagc(GT)8tgaagtgaa(TG)7tcgaagtgaa(TG)7tttgatttgga(GT)6cgaagtgaatgtgtgtgtttgatttggagtgtgtgtgtcgtgtgcagagggtgcgcgtgttttgtgtttgtgtttgtgtttcgaa(TG)7	278	173	450
Locus_15697_Transcript_1/3_Confidence_0.750_Length_1910	1	p2	(GA)8	16	268	283	Locus_13486_Transcript_1/1_Confidence_1.000_Length_247	1	c	(A)10gg(A)11	23	202	224
Locus_15740_Transcript_3/3_Confidence_0.750_Length_3101	1	p2	(TC)9	18	3065	3082	Locus_13580_Transcript_2/2_Confidence_0.667_Length_1743	1	c	(T)11cttccttttttctctc(TG)8	43	1699	1741
Locus_15783_Transcript_5/5_Confidence_0.364_Length_1027	1	p2	(CT)20	40	5	44	Locus_13659_Transcript_1/8_Confidence_0.150_Length_404	1	c	(CT)9(CA)9tat(TA)13	65	244	308
Locus_15785_Transcript_2/6_Confidence_0.696_Length_3411	1	p2	(TC)6	12	2445	2456	Locus_13659_Transcript_3/8_Confidence_0.450_Length_1211	1	c	(CT)7(CA)9	32	239	270
Locus_15787_Transcript_3/5_Confidence_0.667_Length_1840	1	p2	(TC)9	18	25	42	Locus_13669_Transcript_1/10_Confidence_0.621_Length_3005	1	c	(TA)10atgaaaaaaatatagatagatgtttgtg(T)10	58	1444	1501
Locus_15801_Transcript_1/1_Confidence_1.000_Length_1845	1	p2	(GA)6	12	1767	1778	Locus_13669_Transcript_6/10_Confidence_0.517_Length_2889	1	c	(TA)10atgaaaaaaatatagatagatgtttgtg(T)10	58	1328	1385
Locus_15805_Transcript_2/4_Confidence_0.700_Length_2326	1	p2	(CT)6	12	46	57	Locus_13669_Transcript_7/10_Confidence_0.621_Length_3015	1	c	(TA)10atgaaaaaaatatagatagatgtttgtg(T)10	58	1471	1528
Locus_15805_Transcript_4/4_Confidence_0.700_Length_2263	1	p2	(CT)6	12	46	57	Locus_13669_Transcript_8/10_Confidence_0.621_Length_3032	1	c	(TA)10atgaaaaaaatatagatagatgtttgtg(T)10	58	1471	1528
Locus_16336_Transcript_1/2_Confidence_0.800_Length_527	1	p2	(CT)6	12	15	26	Locus_14426_Transcript_1/2_Confidence_0.750_Length_426	1	c	(A)10ctaaaaacaacaccaaccgtcaatcaaacaagcaggtgaaatacatcaagccttgaagcacaaaaactgatggtggtgatgatt(GTG)6	112	123	234
Locus_16336_Transcript_2/2_Confidence_0.800_Length_521	1	p2	(CT)6	12	15	26	Locus_14427_Transcript_1/7_Confidence_0.647_Length_1636	1	c	(CTT)5ggatcgttacatattctctctccctcttattgcggctgaatcttggtatacggtctacagcttacacataaccacactcatcgctagttataaaca(TC)11	133	529	661
Locus_16343_Transcript_1/2_Confidence_0.667_Length_1225	1	p2	(TG)6	12	1142	1153	Locus_14427_Transcript_3/7_Confidence_0.647_Length_1637	1	c	(CTT)5ggatcgttacatattttctctccctcttattgtggctgaatcttggtatacggtctacagcttacacataactacactcatcgctagttatataca(TC)8	127	529	655
Locus_16343_Transcript_2/2_Confidence_0.667_Length_403	1	p2	(TG)6	12	320	331	Locus_14427_Transcript_4/7_Confidence_0.647_Length_1668	1	c	(CTT)5ggatcgttacatattctctctccctcttattgcggctgaatcttggtatacggtctacagcttacacataaccacactcatcgctagttataaaca(TC)11	133	529	661
Locus_16424_Transcript_1/3_Confidence_0.571_Length_2026	1	p2	(CT)7	14	1396	1409	Locus_14470_Transcript_13/13_Confidence_0.235_Length_685	1	c	(T)13aaagtaacattcttcaatattcattaaacccaaatgcatattacataaaatctggaaagcaaaatcactattaaatac(T)12	103	29	131
Locus_16434_Transcript_2/2_Confidence_0.750_Length_1080	1	p2	(TC)6	12	895	906	Locus_14519_Transcript_2/2_Confidence_0.667_Length_706	2	c	(TG)8ttacgcattgtttatgaagaaatcttgtagatagtgatttttttagggaaaataattaggttacacattccttgagcagatgatttttta(T)10	116	518	633
Locus_16790_Transcript_1/2_Confidence_0.750_Length_2084	1	p2	(CT)8	16	1	16	Locus_15095_Transcript_3/3_Confidence_0.600_Length_836	1	c	(T)10ctatccaaagt(A)10	31	733	763
Locus_16905_Transcript_1/4_Confidence_0.667_Length_1047	2	p2	(AG)8	16	985	1000	Locus_15296_Transcript_2/4_Confidence_0.750_Length_768	1	c	(T)18ggagactgacgctccgatctggaactaccgtggaaatgttcgccggcgattttgtgatccacattttatcgaggttttttggcgatttcttca(T)10	121	485	605
Locus_17711_Transcript_1/3_Confidence_0.667_Length_1946	1	p2	(TC)9	18	1879	1896	Locus_15895_Transcript_3/5_Confidence_0.571_Length_1071	1	c	(TCTT)5tctcctttccaactctaa(TC)7	52	197	248
Locus_17711_Transcript_3/3_Confidence_0.667_Length_1618	1	p2	(TC)9	18	1551	1568	Locus_15904_Transcript_5/10_Confidence_0.243_Length_1389	1	c	(A)10gtcataaatttgatccgagaaacaagattacaagactcgaaactaaaaaaatgacagagcgattaagcatcaaagcaaattacagaag(A)10	108	972	1079
Locus_17713_Transcript_1/2_Confidence_0.833_Length_1894	2	p2	(TA)9	18	1702	1719	Locus_15907_Transcript_16/22_Confidence_0.330_Length_3114	1	c	(T)11gt(G)11	24	2810	2833
Locus_17713_Transcript_2/2_Confidence_0.833_Length_1977	2	p2	(TA)9	18	1785	1802	Locus_15917_Transcript_1/8_Confidence_0.556_Length_1415	1	c	(CTC)5ctta(TTC)6	37	572	608
Locus_17726_Transcript_1/2_Confidence_0.750_Length_1748	1	p2	(AG)9	18	22	39	Locus_15917_Transcript_3/8_Confidence_0.519_Length_1545	1	c	(CTC)5ctta(TTC)6	37	574	610
Locus_17726_Transcript_2/2_Confidence_0.750_Length_1584	1	p2	(AG)9	18	22	39	Locus_15917_Transcript_4/8_Confidence_0.481_Length_1421	2	c	(CTC)5cttattcttattctta(TTC)5	46	923	968
Locus_17727_Transcript_1/1_Confidence_1.000_Length_1437	1	p2	(CT)6	12	42	53	Locus_15917_Transcript_5/8_Confidence_0.704_Length_1759	2	c	(CTC)5cttattcttattctta(TTC)5	46	923	968
Locus_17853_Transcript_1/1_Confidence_1.000_Length_1591	2	p2	(AG)8	16	340	355	Locus_15978_Transcript_4/10_Confidence_0.360_Length_919	1	c	(TTAT)5attgaagatgtcgacgtgtcggtagatgatgagatatggtaggaattatccaaacaaacatg(AGC)5	97	4	100
Locus_17853_Transcript_1/1_Confidence_1.000_Length_1591	3	p2	(CT)7	14	527	540	Locus_15978_Transcript_6/10_Confidence_0.360_Length_854	1	c	(TTAT)5attgaagatgtcgacgtgtcggtagatgatgagatatggtaggaattatccaaacaaacatg(AGC)5	97	4	100
Locus_17869_Transcript_1/1_Confidence_1.000_Length_1134	1	p2	(AT)13	26	1092	1117	Locus_15978_Transcript_10/10_Confidence_0.360_Length_853	1	c	(TTAT)5attgaagatgtcgacgtgtcggtagatgatgagatatggtaggaattatccaaacaaacatg(AGC)5	97	4	100
Locus_18041_Transcript_1/1_Confidence_1.000_Length_1236	1	p2	(GA)12	24	229	252	Locus_15994_Transcript_5/9_Confidence_0.500_Length_893	1	c	(GGC)6gagagagagacaggtgtttctcctggaggaaggttcagtgggagcagctctgcacacaatctgcgtgcgaaatgtg(GAA)11	127	756	882
Locus_18169_Transcript_1/2_Confidence_0.750_Length_1223	1	p2	(CT)7	14	1	14	Locus_16066_Transcript_2/6_Confidence_0.385_Length_411	1	c	(TC)12tgcgcacaacacaagattatcgcgactcgacgactccaatcggcagtt(TC)12	96	299	394
Locus_18169_Transcript_2/2_Confidence_0.750_Length_1003	1	p2	(CT)7	14	1	14	Locus_16066_Transcript_4/6_Confidence_0.615_Length_847	1	c	(TC)12tgcgcacaacacaagattatcgcgactcgacgactccaatcggcagtt(TC)12	96	735	830
Locus_18253_Transcript_1/1_Confidence_1.000_Length_846	1	p2	(TC)6	12	813	824	Locus_16081_Transcript_4/10_Confidence_0.543_Length_2640	1	c	(GT)13(GA)10	46	539	584
Locus_18280_Transcript_2/3_Confidence_0.714_Length_1608	2	p2	(AG)7	14	1419	1432	Locus_16081_Transcript_10/10_Confidence_0.571_Length_2639	1	c	(GT)13(GA)10	46	539	584
Locus_18290_Transcript_1/2_Confidence_0.750_Length_2641	1	p2	(TC)6	12	147	158	Locus_16081_Transcript_10/10_Confidence_0.571_Length_2639	2	c	(GT)7(GA)6	26	700	725
Locus_18431_Transcript_1/1_Confidence_1.000_Length_1129	1	p2	(GT)11	22	1033	1054	Locus_16117_Transcript_4/4_Confidence_0.812_Length_1797	1	c	(TG)9tct(GA)18	57	1740	1796
Locus_18630_Transcript_3/4_Confidence_0.400_Length_2111	1	p2	(GC)6	12	1843	1854	Locus_16212_Transcript_1/10_Confidence_0.205_Length_681	1	c	(CT)11caatctctctgaaagaaagaaggccattccattccattacaaaatagcaataaaaagttgggaaaaaca(AC)8	107	556	662
Locus_18630_Transcript_4/4_Confidence_0.600_Length_2786	1	p2	(GC)6	12	2518	2529	Locus_16212_Transcript_2/10_Confidence_0.341_Length_1517	1	c	(CT)11caatctctctgaaagaaagaaggccattccattccattacaaaatagcaataaaaaggaaaaaca(AC)8	103	556	658
Locus_18671_Transcript_1/1_Confidence_1.000_Length_475	2	p2	(AG)7	14	461	474	Locus_16212_Transcript_7/10_Confidence_0.614_Length_1834	2	c	(CT)17(GT)9	52	777	828
Locus_18767_Transcript_2/2_Confidence_0.800_Length_1487	1	p2	(GA)9	18	26	43	Locus_16266_Transcript_1/3_Confidence_0.750_Length_2070	1	c	(AG)8gaattttgaaaatgaaatcaaatctgggtgtgttaataagagagagtagggcaggggcagagcaatgaattaaaaccc(CTGGTG)5	124	1873	1996
Locus_19430_Transcript_3/6_Confidence_0.353_Length_1096	1	p2	(CT)11	22	326	347	Locus_16518_Transcript_1/10_Confidence_0.310_Length_994	1	c	(T)12gggtgtcagctttcgttggggttag(T)40	77	918	994
Locus_19774_Transcript_2/3_Confidence_0.500_Length_1616	1	p2	(CA)15	30	220	249	Locus_16719_Transcript_3/3_Confidence_0.935_Length_1899	2	c	(CA)11cgtttaaaacaccaacacacaaacacaaaacacacgcacactacacacg(AC)6ata(CG)6(CA)6t(AC)11	133	1576	1708
Locus_19867_Transcript_1/1_Confidence_1.000_Length_1603	1	p2	(AG)13	26	1558	1583	Locus_16822_Transcript_1/1_Confidence_1.000_Length_576	1	c	(T)25cttttgttcctattctgctgcattttgtttcttttcttttttacttttgtttcttttcttttctttattttctattcttatcaaaag(A)14	126	441	566
Locus_19903_Transcript_2/5_Confidence_0.625_Length_1610	1	p2	(TA)19	38	165	202	Locus_16868_Transcript_2/7_Confidence_0.579_Length_2153	1	c	(T)14g(T)12	27	2095	2121
Locus_19903_Transcript_2/5_Confidence_0.625_Length_1610	2	p2	(AT)6	12	896	907	Locus_16868_Transcript_3/7_Confidence_0.316_Length_1271	1	c	(T)14g(T)12	27	1213	1239
Locus_19903_Transcript_3/5_Confidence_0.625_Length_1628	1	p2	(TA)19	38	165	202	Locus_16868_Transcript_4/7_Confidence_0.579_Length_2160	1	c	(T)14g(T)12	27	2102	2128
Locus_19903_Transcript_3/5_Confidence_0.625_Length_1628	2	p2	(AT)6	12	833	844	Locus_16868_Transcript_5/7_Confidence_0.632_Length_2165	1	c	(T)14g(T)12	27	2107	2133
Locus_19903_Transcript_4/5_Confidence_0.500_Length_1529	1	p2	(TA)19	38	165	202	Locus_16868_Transcript_6/7_Confidence_0.526_Length_2160	1	c	(T)14g(T)12	27	2102	2128
Locus_19903_Transcript_4/5_Confidence_0.500_Length_1529	2	p2	(AT)6	12	815	826	Locus_16868_Transcript_7/7_Confidence_0.579_Length_2160	1	c	(T)14g(T)12	27	2102	2128
Locus_19960_Transcript_4/4_Confidence_0.636_Length_1404	1	p2	(AG)6	12	1361	1372	Locus_16892_Transcript_1/1_Confidence_1.000_Length_426	1	c	(CTC)6tcccgcaggaagcgccccaaccccgaccgcgacatccacctcatcgaggccaagctctccgccctcgaatccga(CCT)7	113	301	413
Locus_20113_Transcript_1/2_Confidence_0.500_Length_1624	1	p2	(GA)7	14	194	207	Locus_16973_Transcript_7/8_Confidence_0.520_Length_1278	1	c	(A)32cc(A)11	45	246	290
Locus_20219_Transcript_1/1_Confidence_1.000_Length_916	1	p2	(TG)9	18	1	18	Locus_17098_Transcript_1/3_Confidence_0.667_Length_801	1	c	(TC)6ag(A)11	25	124	148
Locus_20367_Transcript_1/2_Confidence_0.750_Length_1155	1	p2	(TC)9	18	63	80	Locus_17271_Transcript_5/7_Confidence_0.727_Length_1085	1	c	(CT)7g(TC)11	37	357	393
Locus_20367_Transcript_2/2_Confidence_0.750_Length_1128	1	p2	(TC)9	18	63	80	Locus_17271_Transcript_7/7_Confidence_0.758_Length_922	1	c	(CT)7g(TC)11	37	357	393
Locus_20413_Transcript_7/11_Confidence_0.605_Length_2763	1	p2	(TG)7	14	1503	1516	Locus_17306_Transcript_1/2_Confidence_0.667_Length_1277	1	c	(A)17cggaaaaacc(AGA)5	42	28	69
Locus_20821_Transcript_5/5_Confidence_0.636_Length_3373	1	p2	(TA)6	12	3190	3201	Locus_17606_Transcript_1/1_Confidence_1.000_Length_336	1	c	(AAAT)6aaaacttccctatccctaacaaaacattggcattcccatcacttttcacattatacccaacacacag(AC)8	107	65	171
Locus_20883_Transcript_1/1_Confidence_1.000_Length_224	1	p2	(TA)15	30	195	224	Locus_17647_Transcript_1/4_Confidence_0.556_Length_200	1	c	(T)12aaagttttatatatgaacactagaatacttgataatagttgttattacttggttgttacacaaaaaccacatttgaatactattattaatt(A)36	139	62	200
Locus_20905_Transcript_1/3_Confidence_0.667_Length_1405	1	p2	(AG)10	20	1035	1054	Locus_17670_Transcript_3/3_Confidence_0.667_Length_867	1	c	(TC)7(TG)9	32	656	687
Locus_20986_Transcript_2/2_Confidence_0.750_Length_961	1	p2	(TC)10	20	24	43	Locus_17725_Transcript_1/3_Confidence_0.667_Length_1011	2	c	(CTA)5(CT)11	37	304	340
Locus_20994_Transcript_1/1_Confidence_1.000_Length_2638	1	p2	(GT)6	12	2463	2474	Locus_17725_Transcript_2/3_Confidence_0.667_Length_928	2	c	(CTA)5(CT)11	37	304	340
Locus_21008_Transcript_1/1_Confidence_1.000_Length_642	1	p2	(TA)8	16	72	87	Locus_17725_Transcript_3/3_Confidence_0.667_Length_928	2	c	(CTA)5(CT)11	37	304	340
Locus_21022_Transcript_5/5_Confidence_0.636_Length_983	1	p2	(TG)7	14	739	752	Locus_17737_Transcript_2/5_Confidence_0.333_Length_238	1	c	(A)14n(A)27	42	197	238
Locus_22665_Transcript_1/1_Confidence_1.000_Length_462	1	p2	(AG)12	24	22	45	Locus_18322_Transcript_1/4_Confidence_0.429_Length_300	1	c	(A)10gattttttttaccgaatatccaattactaaaaagacaacatccttgaaaaatgatgtcg(A)11	80	70	149
Locus_23247_Transcript_1/1_Confidence_1.000_Length_619	1	p2	(GA)17	34	520	553	Locus_18525_Transcript_2/9_Confidence_0.520_Length_2365	1	c	(CT)7ccctcctct(TC)7	37	6	42
Locus_23295_Transcript_1/1_Confidence_1.000_Length_411	1	p2	(TA)6	12	161	172	Locus_18525_Transcript_5/9_Confidence_0.520_Length_2414	1	c	(CT)7ccctcctct(TC)7	37	6	42
Locus_23445_Transcript_1/5_Confidence_0.200_Length_570	1	p2	(TC)9	18	355	372	Locus_18713_Transcript_1/1_Confidence_1.000_Length_336	1	c	(CA)7ctctcttaactacacacccacacacattccaactcaagaatacacacacacatatcactttt(AC)6gaacacaaaacacacgcacagcacacg(AC)7	129	204	332
Locus_23466_Transcript_2/2_Confidence_0.750_Length_1159	1	p2	(AG)9	18	1116	1133	Locus_18724_Transcript_1/2_Confidence_0.667_Length_447	1	c	(AC)7gctgcccaaacacacacactcagcgcacacacacactctggcag(AC)7gcacccttcacacttcagct(CA)8acacacactgaaacatg(CA)6ctgaaacacaaacacacacactctgcacatacaaccagcacacacacaaacaatcaaa(AC)6	207	196	402
Locus_23468_Transcript_1/4_Confidence_0.125_Length_1713	1	p2	(TG)18	36	1626	1661	Locus_18724_Transcript_2/2_Confidence_0.667_Length_433	1	c	(AC)7gctgcccaaacacacacactcagcgcacacacacactctggcag(AC)7gcacccttcacacttcagct(CA)8acacacactgaaacatg(CA)6ctgaaacacaaacacacacactctgcacatacaaccagcacacacacaaacaatcaaa(AC)6	207	182	388
Locus_23468_Transcript_3/4_Confidence_0.094_Length_1710	1	p2	(TG)18	36	1626	1661	Locus_18732_Transcript_1/5_Confidence_0.261_Length_1152	1	c	(TG)12(AG)9	42	1110	1151
Locus_23488_Transcript_1/2_Confidence_0.667_Length_1105	1	p2	(TA)10	20	1	20	Locus_18732_Transcript_3/5_Confidence_0.522_Length_1165	1	c	(TG)10(AG)17	54	1111	1164
Locus_23488_Transcript_1/2_Confidence_0.667_Length_1105	2	p2	(TA)8	16	373	388	Locus_18732_Transcript_4/5_Confidence_0.826_Length_1172	1	c	(TG)13(AG)18	62	1110	1171
Locus_23518_Transcript_4/7_Confidence_0.611_Length_1757	2	p2	(TG)8	16	959	974	Locus_18747_Transcript_5/11_Confidence_0.581_Length_3133	2	c	(AT)7(GT)7	28	1153	1180
Locus_23526_Transcript_4/6_Confidence_0.500_Length_1101	1	p2	(CA)11	22	161	182	Locus_18747_Transcript_8/11_Confidence_0.419_Length_2797	1	c	(AT)7(GT)7	28	728	755
Locus_23526_Transcript_6/6_Confidence_0.500_Length_1151	2	p2	(TA)7	14	1065	1078	Locus_18747_Transcript_10/11_Confidence_0.419_Length_2762	1	c	(AT)7(GT)7	28	782	809
Locus_23540_Transcript_1/2_Confidence_0.750_Length_2791	1	p2	(TC)16	32	2458	2489	Locus_18747_Transcript_11/11_Confidence_0.419_Length_2708	1	c	(AT)7(GT)7	28	728	755
Locus_23584_Transcript_1/2_Confidence_0.750_Length_1902	1	p2	(CT)7	14	1619	1632	Locus_18799_Transcript_2/4_Confidence_0.571_Length_658	1	c	(TA)14aagtggatcccacttggacccatctcatatacaaaatgttaagacattactcaaaacatatagcatagaatctcttatg(TA)6	119	266	384
Locus_23584_Transcript_2/2_Confidence_0.750_Length_1835	1	p2	(CT)7	14	1552	1565	Locus_18799_Transcript_4/4_Confidence_0.571_Length_1065	1	c	(TA)14aagtggatcccacttggacccatctcatatacaaaatgttaagacattactcaaaacatatagcatagaatctcttatg(TA)6	119	266	384
Locus_23627_Transcript_1/1_Confidence_1.000_Length_1532	1	p2	(GT)6	12	1494	1505	Locus_18800_Transcript_2/8_Confidence_0.370_Length_698	2	c	(GT)10ct(GA)18	58	437	494
Locus_23663_Transcript_1/5_Confidence_0.615_Length_2003	1	p2	(GA)9	18	1952	1969	Locus_18800_Transcript_8/8_Confidence_0.519_Length_700	2	c	(GT)10ct(GA)19	60	437	496
Locus_23802_Transcript_1/1_Confidence_1.000_Length_1132	2	p2	(TG)6	12	858	869	Locus_18894_Transcript_2/7_Confidence_0.619_Length_2088	1	c	(AT)6ctaactacc(TA)6gcaagaatttgaagaagaagaggaagaagaaactgagaagaaggtttttgccatattcattttcctgcaaggat(GAA)7	128	1794	1921
Locus_23806_Transcript_1/1_Confidence_1.000_Length_715	1	p2	(CT)9	18	552	569	Locus_18894_Transcript_3/7_Confidence_0.429_Length_1792	1	c	(TA)10gcaagaatt(AGA)5	44	1651	1694
Locus_23817_Transcript_1/2_Confidence_0.400_Length_1413	1	p2	(CT)8	16	64	79	Locus_18894_Transcript_5/7_Confidence_0.667_Length_2083	1	c	(AT)6ctaactacc(TA)6gcaagaatttgaagaagaagaggaagaagaaactgagaagaaggtttttgccatattcattttcctgcaaggat(GAA)7	128	1789	1916
Locus_23817_Transcript_1/2_Confidence_0.400_Length_1413	2	p2	(CT)6	12	274	285	Locus_18894_Transcript_6/7_Confidence_0.619_Length_1936	1	c	(AT)10aacactacctatatatatagcaagaattt(GAA)6actgagaagaaggttttttgccatattcattttcctgcaaggat(GAA)7	132	1638	1769
Locus_23817_Transcript_2/2_Confidence_1.000_Length_1699	1	p2	(CT)8	16	64	79	Locus_18894_Transcript_7/7_Confidence_0.571_Length_1932	1	c	(AT)6ctaactacc(TA)6gcaagaatttgaagaagaagaggaagaagaaactgagaagaaggtttttgccatattcattttcctgcaaggat(GAA)7	128	1638	1765
Locus_24070_Transcript_5/5_Confidence_0.588_Length_2129	1	p2	(AT)8	16	1959	1974	Locus_19043_Transcript_1/7_Confidence_0.625_Length_1750	1	c	(CT)7(AT)7	28	42	69
Locus_24673_Transcript_1/1_Confidence_1.000_Length_1443	2	p2	(TA)8	16	325	340	Locus_19472_Transcript_3/9_Confidence_0.560_Length_1099	1	c	(T)18gggtctttcagttttctctgttatttttg(T)11	58	929	986
Locus_24871_Transcript_1/1_Confidence_1.000_Length_1107	1	p2	(AG)6	12	1063	1074	Locus_19619_Transcript_2/4_Confidence_0.636_Length_858	1	c	(TG)12(AG)14	52	681	732
Locus_24881_Transcript_2/2_Confidence_0.750_Length_443	1	p2	(AT)9	18	362	379	Locus_19619_Transcript_4/4_Confidence_0.636_Length_2481	1	c	(TG)12(AG)14	52	2304	2355
Locus_24902_Transcript_1/2_Confidence_0.667_Length_1038	1	p2	(AT)10	20	815	834	Locus_19629_Transcript_3/5_Confidence_0.500_Length_801	1	c	(T)12cttttttctgttgctctctgcaa(TC)6	47	76	122
Locus_24903_Transcript_1/1_Confidence_1.000_Length_641	1	p2	(GC)6	12	145	156	Locus_19629_Transcript_5/5_Confidence_0.600_Length_1320	1	c	(T)12cttttttctgttgctctctgcaa(TC)6	47	76	122
Locus_24974_Transcript_2/4_Confidence_0.600_Length_1114	1	p2	(AC)8	16	327	342	Locus_19681_Transcript_3/5_Confidence_0.273_Length_440	1	c	(A)11cgtattaaataaaactaagtttcaaataatag(A)12	55	35	89
Locus_25279_Transcript_2/2_Confidence_0.667_Length_1680	1	p2	(TC)6	12	811	822	Locus_19793_Transcript_2/3_Confidence_0.600_Length_1351	1	c	(A)15cattcagaatttaagaggtaatttagctttaccttttttcttggattttcacttagagctcaaacttgacatacttgac(T)10	104	254	357
Locus_25418_Transcript_1/1_Confidence_1.000_Length_321	1	p2	(AT)10	20	248	267	Locus_19876_Transcript_1/1_Confidence_1.000_Length_982	1	c	(TC)7acacataag(AC)6	35	50	84
Locus_25734_Transcript_5/5_Confidence_0.550_Length_1123	1	p2	(AT)22	44	1079	1122	Locus_20072_Transcript_2/2_Confidence_0.667_Length_1045	1	c	(TA)7(GA)6	26	5	30
Locus_25825_Transcript_2/3_Confidence_0.700_Length_2533	1	p2	(AT)6	12	1397	1408	Locus_20194_Transcript_2/2_Confidence_0.750_Length_693	1	c	(A)10tgcaatcatggccatggcatctctcctaa(TTC)7	60	53	112
Locus_25837_Transcript_1/5_Confidence_0.667_Length_2017	1	p2	(AT)9	18	1229	1246	Locus_20227_Transcript_1/3_Confidence_0.765_Length_1264	1	c	(CT)17cacacacaa(AC)6	55	3	57
Locus_25837_Transcript_4/5_Confidence_0.667_Length_2029	1	p2	(AT)15	30	1229	1258	Locus_20227_Transcript_2/3_Confidence_0.882_Length_1205	1	c	(CT)17cacacacaa(AC)6	55	3	57
Locus_25891_Transcript_1/1_Confidence_1.000_Length_2345	1	p2	(CT)6	12	867	878	Locus_20301_Transcript_1/10_Confidence_0.317_Length_775	1	c	(GT)6gatatgtgcaagtgtgtgtttaatgtgatatgtgggtgtgttttatttatgtgttc(GT)6aaatgtgatat(TG)6catgtgtgtggttgactttatgtgcgtgtgtgtatgttgtgtgtagtgtgcgtgtgttatgtgttagtgtgtgtgtaaccgtgag(GT)6gattgatatgtgcaagtgtgtgtcgtgtgttgtgcgtgtgttatgtgtta(GT)6	262	30	291
Locus_25900_Transcript_1/1_Confidence_1.000_Length_946	1	p2	(GT)8	16	61	76	Locus_20301_Transcript_4/10_Confidence_0.561_Length_1392	1	c	(GT)6gatatgtgcaagtgtgtgtttaatgtgatatgtgggtgtgttttatttatgtgttc(GT)6aaatgtgatat(TG)6catgtgtgtggttgactttatgtgcgtgtgtgtatgttgtgtgtagtgtgcgtgtgttatgtgttagtgtgtgtgtaaccgtgag(GT)6gattgatatgtgcaagtgtgtgtcgtgtgttgtgcgtgtgttatgtgtta(GT)6	262	30	291
Locus_25905_Transcript_1/1_Confidence_1.000_Length_1368	1	p2	(TC)10	20	41	60	Locus_20301_Transcript_5/10_Confidence_0.439_Length_1001	2	c	(GT)7accagtgtgtgttttgtgtgtaggatgtgtgcaattaat(TA)9tttag(TA)9	94	420	513
Locus_25921_Transcript_3/7_Confidence_0.333_Length_803	1	p2	(CT)13	26	132	157	Locus_20301_Transcript_8/10_Confidence_0.366_Length_826	2	c	(GT)7accagtgtgtgttttgtgtgtaggatgtgtgcaattaat(TA)9tttag(TA)9	94	420	513
Locus_25921_Transcript_5/7_Confidence_0.467_Length_1388	1	p2	(CT)13	26	132	157	Locus_20301_Transcript_9/10_Confidence_0.390_Length_824	1	c	(GT)6gatatgtgcaagtgtgtgtttaatgtgatatgtgggtgtgttttatttatgtgttc(GT)6aaatgtgatat(TG)6catgtgtgtggttgactttatgtgcgtgtgtgtatgttgtgtgtagtgtgcgtgtgttatgtgttagtgtgtgtgtaaccgtgag(GT)6gattgatatgtgcaagtgtgtgtcgtgtgttgtgcgtgtgttatgtgtta(GT)6	262	30	291
Locus_25921_Transcript_7/7_Confidence_0.333_Length_1322	1	p2	(CT)13	26	132	157	Locus_20301_Transcript_10/10_Confidence_0.561_Length_1397	2	c	(GT)7accagtgtgtgttttgtgtgtaggatgtgtgcaattaat(TA)9tttag(TA)9	94	420	513
Locus_25923_Transcript_1/1_Confidence_1.000_Length_1433	1	p2	(AG)12	24	19	42	Locus_20302_Transcript_1/1_Confidence_1.000_Length_702	1	c	(CT)7tttatccaatacactcacgtcactcatacatagctcactttctctctccaaattt(CA)7	83	32	114
Locus_26866_Transcript_1/1_Confidence_1.000_Length_300	1	p2	(TC)12	24	1	24	Locus_21075_Transcript_3/3_Confidence_0.778_Length_532	1	c	(GAA)7(GAG)5	36	1	36
Locus_27015_Transcript_1/1_Confidence_1.000_Length_1327	1	p2	(AG)6	12	1291	1302	Locus_21266_Transcript_1/2_Confidence_0.667_Length_391	1	c	(A)12ctaacttcaatcactcaaaaact(A)18	53	34	86
Locus_27562_Transcript_1/3_Confidence_0.714_Length_2047	1	p2	(AG)10	20	1707	1726	Locus_21763_Transcript_2/4_Confidence_0.500_Length_3361	1	c	(ATC)6ctcctccatagaccaaaagaaaagaattcaccgcttcttctcgtgatttgcataaagaattctcccgctccctcctccctctctcccc(CT)17	140	293	432
Locus_27562_Transcript_3/3_Confidence_0.714_Length_2051	1	p2	(AG)10	20	1711	1730	Locus_21763_Transcript_3/4_Confidence_0.333_Length_436	1	c	(ATC)6ctcctccatagaccaaaagaaaagaattcaccgcttcttctcgtgatttgcataaagaattctcccgctccctcctccctctctcccc(CT)19	144	293	436
Locus_27885_Transcript_1/2_Confidence_0.750_Length_2101	1	p2	(GT)6	12	276	287	Locus_22098_Transcript_2/3_Confidence_0.333_Length_1579	1	c	(AG)7atagataggcttatt(AC)6	41	1400	1440
Locus_28119_Transcript_2/2_Confidence_0.833_Length_1458	1	p2	(CT)6	12	1	12	Locus_22178_Transcript_1/3_Confidence_0.571_Length_478	1	c	(AAT)5actgatatgtgtagcttttcacagaaaaagctacatgatactgcctattttgataaatttgcacaagaa(T)16	100	242	341
Locus_29036_Transcript_1/1_Confidence_1.000_Length_1776	1	p2	(CT)6	12	126	137	Locus_22571_Transcript_1/3_Confidence_0.714_Length_1490	1	c	(TAT)11tactattac(TAT)8	66	828	893
Locus_29162_Transcript_1/1_Confidence_1.000_Length_1155	1	p2	(GA)9	18	1098	1115	Locus_22617_Transcript_5/6_Confidence_0.737_Length_2751	1	c	(TA)14tcgactgttgtttgtgatattcacctaatgatgttggggaacgaccgaagtaccattgt(TA)11	109	743	851
Locus_29441_Transcript_1/1_Confidence_1.000_Length_441	1	p2	(CT)16	32	1	32	Locus_22736_Transcript_1/1_Confidence_1.000_Length_755	1	c	(A)12gatgtctgttgacgtggtttttgtggaggagagataaaaagttgtgatgaaatttgaatttatttttttgggaaaatgtgtagtttttgg(A)10	112	446	557
Locus_29751_Transcript_2/2_Confidence_0.750_Length_1658	1	p2	(GA)11	22	1618	1639	Locus_22780_Transcript_1/2_Confidence_0.833_Length_950	1	c	(GT)10(GA)10	40	4	43
Locus_29767_Transcript_1/1_Confidence_1.000_Length_967	1	p2	(CT)6	12	15	26	Locus_22780_Transcript_2/2_Confidence_0.667_Length_847	1	c	(GT)10(GA)10	40	4	43
Locus_30040_Transcript_1/1_Confidence_1.000_Length_815	1	p2	(GT)6	12	773	784	Locus_22830_Transcript_2/3_Confidence_0.667_Length_982	1	c	(A)12gaataaattcaaatttcatctcaattttttctctctcctcaacaaaaaaacatattaataaacaa(T)10	87	5	91
Locus_31602_Transcript_2/2_Confidence_0.667_Length_448	1	p2	(AC)7	14	217	230	Locus_23184_Transcript_1/7_Confidence_0.647_Length_1826	1	c	(TC)8taaaactccgcagattctctctctctaaaacagaggt(AG)7	67	23	89
Locus_31649_Transcript_1/1_Confidence_1.000_Length_240	1	p2	(TC)7	14	116	129	Locus_23184_Transcript_7/7_Confidence_0.647_Length_1801	1	c	(TC)8taaaactccgcagattctctctctctaaaacagaggt(AG)7	67	23	89
Locus_32185_Transcript_1/1_Confidence_1.000_Length_209	1	p2	(CA)8	16	80	95	Locus_23320_Transcript_5/10_Confidence_0.299_Length_4518	1	c	(TAA)15t(ACA)6g(TGA)7	86	1	86
Locus_32190_Transcript_1/1_Confidence_1.000_Length_232	1	p2	(TG)6	12	214	225	Locus_23320_Transcript_6/10_Confidence_0.299_Length_4494	1	c	(TAA)15t(ACA)6g(TGA)7	86	1	86
Locus_32210_Transcript_1/1_Confidence_1.000_Length_392	1	p2	(TG)6	12	350	361	Locus_23320_Transcript_10/10_Confidence_0.299_Length_4317	1	c	(TAA)15t(ACA)6g(TGA)7	86	1	86
Locus_32771_Transcript_1/1_Confidence_1.000_Length_407	1	p2	(AT)14	28	362	389	Locus_23467_Transcript_4/7_Confidence_0.588_Length_697	1	c	(CAC)5cgccac(TA)10	41	631	671
Locus_33362_Transcript_1/1_Confidence_1.000_Length_422	1	p2	(TG)12	24	291	314	Locus_23533_Transcript_2/3_Confidence_0.781_Length_652	1	c	(TG)21(AG)18	78	572	649
Locus_33772_Transcript_1/1_Confidence_1.000_Length_277	1	p2	(GA)6	12	222	233	Locus_23608_Transcript_1/2_Confidence_0.600_Length_596	1	c	(A)28t(TA)7	43	158	200
Locus_34289_Transcript_1/1_Confidence_1.000_Length_620	1	p2	(GA)6	12	568	579	Locus_23782_Transcript_1/1_Confidence_1.000_Length_458	2	c	(CA)6tttgaaacacaaacacaaaacacacgcaccctctgcacacg(AC)8	69	128	196
Locus_34784_Transcript_1/1_Confidence_1.000_Length_596	1	p2	(CA)10	20	25	44	Locus_23905_Transcript_2/3_Confidence_0.500_Length_532	1	c	(A)17gaatctaacacaatatgtccctttgaggtatcagatcgtgtgatgtacttgtaaataaaccagaaaacacagaacaaatattt(A)12	112	130	241
Locus_35252_Transcript_1/1_Confidence_1.000_Length_243	1	p2	(CT)6	12	103	114	Locus_23980_Transcript_2/5_Confidence_0.615_Length_1006	2	c	(T)11aatgtttttgatgtttggttttcaaagtgtgattagcttcacaaagagttgtttttttc(T)12	82	445	526
Locus_36097_Transcript_1/1_Confidence_1.000_Length_260	1	p2	(AG)8	16	65	80	Locus_24155_Transcript_2/5_Confidence_0.733_Length_687	2	c	(A)14tattacacactttgaagattcccgccattagcagaatccgaggaatcaccatc(CAT)5	82	243	324
Locus_36123_Transcript_2/2_Confidence_0.857_Length_791	1	p2	(AG)20	40	2	41	Locus_24155_Transcript_3/5_Confidence_0.600_Length_658	2	c	(A)11gaaaagaaagaaaactacttaatttaatattacacacactgaagattcccgccattagcagaatccgaggaatcaccatc(CAT)5	106	190	295
Locus_36175_Transcript_1/1_Confidence_1.000_Length_1003	1	p2	(AT)7	14	153	166	Locus_24155_Transcript_4/5_Confidence_0.533_Length_544	2	c	(A)14ctgcttaatttaatattacacgctttgaagattcccgccattagcagaatccgaggaatcaccatc(CAT)5ccactcttgcagatcatcttccccgatcgtcaaatcccaaatctcgctccgattactgccattactactcgtccccatttcccacattc(CTT)10	214	189	402
Locus_118_Transcript_5/11_Confidence_0.367_Length_3281	1	p3	(CGC)6	18	30	47	Locus_67_Transcript_8/23_Confidence_1.000_Length_336	1	c	(T)15gcaagccaatcttattagcttatgagggagtataatttgctccttgttctaaataattatatacatatgtg(TA)10	106	64	169
Locus_215_Transcript_15/23_Confidence_0.337_Length_3778	1	p3	(ATA)15	45	3280	3324	Locus_175_Transcript_4/10_Confidence_0.185_Length_777	1	c	(CCT)5ccactctcattgccaaggg(CCT)5	49	397	445
Locus_228_Transcript_4/4_Confidence_0.824_Length_6403	1	p3	(CAT)6	18	2770	2787	Locus_195_Transcript_2/10_Confidence_0.543_Length_2168	2	c	(CGA)5tttcgacgaggatgacgatgagtt(CGA)5	54	975	1028
Locus_235_Transcript_3/5_Confidence_0.500_Length_816	1	p3	(TTA)6	18	446	463	Locus_195_Transcript_10/10_Confidence_0.587_Length_2088	2	c	(CGA)5tttcgacgaggatgacgatgagtt(CGA)5	54	895	948
Locus_380_Transcript_2/11_Confidence_0.303_Length_1640	1	p3	(TGC)5	15	1244	1258	Locus_382_Transcript_10/10_Confidence_0.526_Length_2641	1	c	(A)13gctaaatccagctaacaaactagggctctcgaaaagatttcattatcagaaaccctaacttcggaaagttccaaatcgag(A)10	103	2290	2392
Locus_387_Transcript_1/9_Confidence_0.609_Length_3192	2	p3	(AAT)6	18	636	653	Locus_395_Transcript_6/10_Confidence_0.559_Length_2112	1	c	(A)14gaagaagaaagtaacggaatatataatatttccatttcccctaccgtttttcctttgccttgactctcaatcttccttccctaaaacccag(CT)15	135	29	163
Locus_387_Transcript_2/9_Confidence_0.565_Length_3198	3	p3	(ACG)5	15	2769	2783	Locus_395_Transcript_8/10_Confidence_0.412_Length_1499	1	c	(A)14gaagaagaaagtaacggaatatataatatttccatttcccctaccgtttttcctttgccttgactctcaatcttccttccctaaaacccag(CT)15	135	29	163
Locus_387_Transcript_3/9_Confidence_0.304_Length_1364	2	p3	(AAT)6	18	636	653	Locus_395_Transcript_9/10_Confidence_0.324_Length_1427	1	c	(A)14gaagaagaaagtaacggaatatataatatttccatttcccctaccgtttttcctttgccttgactctcaatcttccttccctaaaacccag(CT)15	135	29	163
Locus_398_Transcript_8/10_Confidence_0.625_Length_5732	1	p3	(GAA)5	15	554	568	Locus_417_Transcript_17/24_Confidence_0.043_Length_793	1	c	(AT)10aaatta(AT)8	42	4	45
Locus_432_Transcript_3/7_Confidence_0.231_Length_1107	2	p3	(CTG)5	15	266	280	Locus_454_Transcript_10/16_Confidence_0.094_Length_2123	1	c	(TC)8cctctttgatctcgttgtctgccatctcctcc(CT)6	60	193	252
Locus_432_Transcript_6/7_Confidence_0.538_Length_2757	2	p3	(CTG)5	15	266	280	Locus_456_Transcript_1/57_Confidence_1.000_Length_472	1	c	(TTA)5ttg(TTA)9tcatctcttaaggtgtgtatgatttcttttttaattagacttatgag(A)10	102	1	102
Locus_441_Transcript_5/7_Confidence_0.571_Length_2074	1	p3	(CGT)5	15	616	630	Locus_467_Transcript_1/10_Confidence_0.583_Length_1450	1	c	(CA)7ctaactctttct(AG)7	40	104	143
Locus_441_Transcript_6/7_Confidence_0.524_Length_1884	1	p3	(CGT)5	15	514	528	Locus_467_Transcript_2/10_Confidence_0.583_Length_1572	1	c	(CA)7ctaactctttct(AG)7	40	104	143
Locus_441_Transcript_7/7_Confidence_0.571_Length_1972	1	p3	(CGT)5	15	514	528	Locus_467_Transcript_3/10_Confidence_0.250_Length_1125	1	c	(CA)7ctaactctttct(AG)7	40	104	143
Locus_459_Transcript_1/5_Confidence_0.625_Length_2796	1	p3	(GTG)5	15	350	364	Locus_483_Transcript_7/7_Confidence_0.579_Length_941	1	c	(T)41gggaaacaatcacaacaacaatattatacaagcacaatttaattgtatggacgacatgatcgagagaaagaatcaaacgagggggc(A)11g(A)12	151	3	153
Locus_463_Transcript_2/5_Confidence_0.733_Length_6528	2	p3	(TTA)13	39	2369	2407	Locus_491_Transcript_7/10_Confidence_0.586_Length_4785	1	c	(AC)7aaaagcagagttagagttcatctcacttaagcagtg(AC)11aagcagagttagagttcatctcacttgagcagtg(AC)11	128	72	199
Locus_463_Transcript_4/5_Confidence_0.733_Length_6941	2	p3	(TTA)13	39	2676	2714	Locus_491_Transcript_8/10_Confidence_0.517_Length_4024	2	c	(TGG)5tga(TGG)6	36	2785	2820
Locus_463_Transcript_5/5_Confidence_0.733_Length_6835	2	p3	(TTA)13	39	2676	2714	Locus_491_Transcript_9/10_Confidence_0.621_Length_4723	2	c	(TGG)5tga(TGG)6	36	2785	2820
Locus_734_Transcript_5/5_Confidence_0.583_Length_1679	1	p3	(CTC)6	18	71	88	Locus_682_Transcript_20/27_Confidence_0.064_Length_698	1	c	(TC)8(AC)7	30	141	170
Locus_742_Transcript_9/11_Confidence_0.422_Length_4829	1	p3	(AGC)5	15	3683	3697	Locus_694_Transcript_2/6_Confidence_0.333_Length_253	1	c	(AAG)8agatttgagatggaggagtgaaaacagagtgggggcaggagtaacagagagggtggtgtggaatatgtgtttcattttgttgctcttaaatc(TCT)7	137	99	235
Locus_788_Transcript_1/10_Confidence_0.462_Length_1559	1	p3	(GCC)5	15	10	24	Locus_736_Transcript_4/4_Confidence_0.667_Length_1501	2	c	(CA)8gcagaatttatgcgtttcatcaggtggggttattttgtttgaatact(TC)7	77	1378	1454
Locus_789_Transcript_5/5_Confidence_0.667_Length_1252	1	p3	(TTC)6	18	268	285	Locus_741_Transcript_3/13_Confidence_1.000_Length_211	1	c	(TC)10cacagt(A)12	38	112	149
Locus_926_Transcript_5/7_Confidence_0.647_Length_1654	1	p3	(GGT)7	21	1398	1418	Locus_846_Transcript_40/43_Confidence_0.137_Length_3831	2	c	(TA)6a(AT)7	27	2683	2709
Locus_926_Transcript_7/7_Confidence_0.647_Length_1595	1	p3	(GGT)7	21	1339	1359	Locus_846_Transcript_41/43_Confidence_0.078_Length_3371	2	c	(TA)6a(AT)7	27	2683	2709
Locus_973_Transcript_7/13_Confidence_0.545_Length_4854	3	p3	(ATC)5	15	1916	1930	Locus_897_Transcript_5/13_Confidence_0.434_Length_2530	1	c	(A)16ctacacaactt(A)16	43	1687	1729
Locus_973_Transcript_8/13_Confidence_0.527_Length_4852	3	p3	(ATC)5	15	2222	2236	Locus_897_Transcript_7/13_Confidence_0.434_Length_2276	1	c	(A)10taataataag(A)11	31	1966	1996
Locus_996_Transcript_3/5_Confidence_0.692_Length_1162	1	p3	(TAT)7	21	1073	1093	Locus_930_Transcript_16/30_Confidence_1.000_Length_503	1	c	(GT)6ttgatttggagtgc(GT)6tgagtttggattgtacagagtgcgtgtgtgataggcgtgtgtgtgttgtgtgagtcctttgttttttcctttttttttgtgtgcg(T)10gtgcgtgtgtgttgtatgtatgtatataagtgttgttgtgtgtgtatgtatatgttgtgagtg(TA)7	210	66	275
Locus_996_Transcript_4/5_Confidence_0.692_Length_2604	2	p3	(TAT)7	21	2515	2535	Locus_930_Transcript_23/30_Confidence_0.029_Length_608	1	c	(A)10ttaaaaatttaaaaacaaaaaacagaaaaatgaaaacacaacgcgaattgaatttcccccctgcttccccatcggcgaa(TC)6	101	478	578
Locus_1404_Transcript_1/3_Confidence_0.714_Length_1491	1	p3	(AGA)6	18	1207	1224	Locus_1302_Transcript_2/10_Confidence_0.417_Length_963	1	c	(AG)12tgagggagctggaaaaatgag(GAA)5	60	828	887
Locus_1404_Transcript_2/3_Confidence_0.571_Length_2487	2	p3	(AGA)6	18	2203	2220	Locus_1302_Transcript_6/10_Confidence_0.458_Length_1079	1	c	(AG)12tgagggagctggaaaaatgag(GAA)5	60	828	887
Locus_1461_Transcript_4/6_Confidence_0.688_Length_2089	2	p3	(GTG)5	15	624	638	Locus_1352_Transcript_3/5_Confidence_0.692_Length_946	1	c	(A)10caaaatcaaaggaaaaggataaattggcatctg(A)10	53	42	94
Locus_1505_Transcript_11/11_Confidence_0.306_Length_560	2	p3	(TGA)5	15	446	460	Locus_1403_Transcript_6/10_Confidence_0.360_Length_1425	1	c	(T)17gttattatcaacggctccttgttttgttctgccaatgtttggcaaagccaaattcgcttgttgagattgttggctgtc(T)10	105	1123	1227
Locus_1508_Transcript_1/2_Confidence_0.750_Length_2074	3	p3	(TTA)5	15	1725	1739	Locus_1404_Transcript_3/10_Confidence_0.349_Length_1872	1	c	(AGA)5aaacactgaaatgggaagaa(AG)6	47	1643	1689
Locus_1508_Transcript_2/2_Confidence_0.500_Length_1534	3	p3	(TTA)5	15	1185	1199	Locus_1404_Transcript_9/10_Confidence_0.222_Length_890	1	c	(AGA)5aaacactgaaatgggaagaa(AG)6	47	661	707
Locus_1557_Transcript_5/7_Confidence_0.577_Length_3168	2	p3	(GAA)5	15	3152	3166	Locus_1472_Transcript_7/10_Confidence_0.459_Length_1351	1	c	(A)12ccccccctcaagaaggataatacccaaaaagggtattgattgtttgataatctttgtttttttaagaataattt(TA)14	114	540	653
Locus_1584_Transcript_2/2_Confidence_1.000_Length_1342	1	p3	(AGA)11	33	231	263	Locus_1489_Transcript_1/3_Confidence_0.714_Length_2304	1	c	(GT)10ct(GA)10	42	2	43
Locus_1593_Transcript_3/3_Confidence_0.714_Length_1260	2	p3	(CAC)5	15	355	369	Locus_1493_Transcript_9/14_Confidence_0.318_Length_2165	2	c	(A)10t(A)11	22	1364	1385
Locus_1593_Transcript_3/3_Confidence_0.714_Length_1260	3	p3	(TGC)9	27	916	942	Locus_1493_Transcript_13/14_Confidence_0.227_Length_1642	1	c	(A)10t(A)11	22	841	862
Locus_1711_Transcript_1/2_Confidence_0.667_Length_6322	1	p3	(TAA)5	15	227	241	Locus_1591_Transcript_4/10_Confidence_0.667_Length_1692	1	c	(TG)6(AG)9	30	1372	1401
Locus_1773_Transcript_1/2_Confidence_0.750_Length_1880	1	p3	(GGC)5	15	82	96	Locus_1636_Transcript_2/10_Confidence_0.429_Length_1271	2	c	(A)14(GA)7	28	1228	1255
Locus_1846_Transcript_1/9_Confidence_0.450_Length_2105	1	p3	(CAG)5	15	347	361	Locus_1685_Transcript_14/14_Confidence_0.486_Length_3328	1	c	(T)15gtaaattatagtagaaaatgctgtaatgcaaggccgtacataaatactggcaaa(ATT)15	114	3213	3326
Locus_1874_Transcript_2/7_Confidence_0.280_Length_1596	1	p3	(TAT)5	15	418	432	Locus_1728_Transcript_1/8_Confidence_0.333_Length_1010	1	c	(AT)8c(TA)10	37	174	210
Locus_1874_Transcript_6/7_Confidence_0.600_Length_1429	2	p3	(TAT)5	15	1024	1038	Locus_1728_Transcript_5/8_Confidence_0.458_Length_1712	1	c	(AT)8c(TA)10	37	174	210
Locus_2047_Transcript_3/5_Confidence_0.643_Length_4950	3	p3	(CTG)5	15	1940	1954	Locus_1889_Transcript_1/4_Confidence_0.333_Length_3973	1	c	(TG)9(AG)8	34	11	44
Locus_2047_Transcript_4/5_Confidence_0.714_Length_4985	1	p3	(TGC)6	18	838	855	Locus_1889_Transcript_2/4_Confidence_0.857_Length_3997	1	c	(TG)7cgtt(TG)12(AG)13	68	1	68
Locus_2047_Transcript_4/5_Confidence_0.714_Length_4985	3	p3	(CTG)5	15	2040	2054	Locus_1889_Transcript_3/4_Confidence_0.857_Length_3991	1	c	(TG)7cgtt(TG)12(AG)13	68	1	68
Locus_2047_Transcript_5/5_Confidence_0.643_Length_4885	1	p3	(TGC)6	18	738	755	Locus_1889_Transcript_4/4_Confidence_0.857_Length_3997	1	c	(TG)7cgtt(TG)12(AG)13	68	1	68
Locus_2050_Transcript_1/10_Confidence_0.519_Length_2124	1	p3	(CCG)5	15	32	46	Locus_1900_Transcript_1/6_Confidence_0.588_Length_2235	1	c	(A)11g(A)10	22	23	44
Locus_2050_Transcript_3/10_Confidence_0.593_Length_2122	1	p3	(CCG)5	15	32	46	Locus_1900_Transcript_2/6_Confidence_0.706_Length_2324	1	c	(A)11g(A)10	22	23	44
Locus_2050_Transcript_4/10_Confidence_0.593_Length_2206	1	p3	(CCG)5	15	32	46	Locus_1900_Transcript_3/6_Confidence_0.706_Length_2228	1	c	(A)11g(A)10	22	23	44
Locus_2050_Transcript_5/10_Confidence_0.074_Length_284	1	p3	(CCG)5	15	32	46	Locus_1900_Transcript_4/6_Confidence_0.588_Length_2516	1	c	(A)11g(A)10	22	23	44
Locus_2050_Transcript_6/10_Confidence_0.593_Length_2215	1	p3	(CCG)5	15	32	46	Locus_1900_Transcript_5/6_Confidence_0.588_Length_2227	1	c	(A)11g(A)10	22	23	44
Locus_2050_Transcript_7/10_Confidence_0.593_Length_2592	1	p3	(CCG)5	15	32	46	Locus_1900_Transcript_6/6_Confidence_0.588_Length_2228	1	c	(A)11g(A)10	22	23	44
Locus_2119_Transcript_4/11_Confidence_0.484_Length_4062	1	p3	(CAC)5	15	3566	3580	Locus_2024_Transcript_4/4_Confidence_0.556_Length_15884	2	c	(T)10catttttttataaataaaaaactatct(A)10	47	6163	6209
Locus_2207_Transcript_1/3_Confidence_0.667_Length_2240	1	p3	(TCT)5	15	1799	1813	Locus_2088_Transcript_3/6_Confidence_0.722_Length_1520	2	c	(A)14g(A)11	26	675	700
Locus_2207_Transcript_2/3_Confidence_0.833_Length_2890	2	p3	(TCT)5	15	2449	2463	Locus_2088_Transcript_4/6_Confidence_0.722_Length_1494	1	c	(A)14g(A)11	26	661	686
Locus_2208_Transcript_1/6_Confidence_0.688_Length_2061	1	p3	(CTG)6	18	1749	1766	Locus_2088_Transcript_5/6_Confidence_0.722_Length_1521	1	c	(A)14g(A)11	26	676	701
Locus_2208_Transcript_3/6_Confidence_0.625_Length_1870	1	p3	(CTG)6	18	1558	1575	Locus_2088_Transcript_6/6_Confidence_0.722_Length_1506	1	c	(A)14g(A)11	26	661	686
Locus_2340_Transcript_5/9_Confidence_0.500_Length_1625	1	p3	(TCT)12	36	18	53	Locus_2203_Transcript_1/10_Confidence_0.553_Length_2773	1	c	(CAAAG)6caaattataacctctggcgt(TC)6aatatgaatctggaatctcgctgccgacgatgaagatggtgattgaattcgtgtgtatagatcggagtcggaggagcggaatg(GA)7	159	2586	2744
Locus_2340_Transcript_6/9_Confidence_0.500_Length_1716	1	p3	(TCT)12	36	18	53	Locus_2203_Transcript_2/10_Confidence_0.553_Length_2824	1	c	(CAAAG)6caaattataacctctggcgt(TC)6aatatgaatctggaatctcgctgccgacgatgaagaaggtgattgaatttgtgtgtatagatcggagtcggaggagcggaatgt(AG)6	158	2586	2743
Locus_2340_Transcript_8/9_Confidence_0.591_Length_4417	1	p3	(TCT)12	36	18	53	Locus_2203_Transcript_3/10_Confidence_0.263_Length_986	1	c	(CAAAG)6caaattataacctctggcgt(TC)6aatatgaatctggaatctcgctgccgacgatgaagatggtgattgaattcgtgtgtatagatcggagtcggaggagcggaatg(GA)7	159	799	957
Locus_2340_Transcript_9/9_Confidence_0.500_Length_1635	1	p3	(TCT)12	36	18	53	Locus_2203_Transcript_5/10_Confidence_0.500_Length_2812	1	c	(CAAAG)6caaattataacctctggcgt(TC)6aatatgaatctggaatctcgctgccgacgatgaagatggtgattgaattcgtgtgtatagatcggagtcggaggagcggaatg(GA)7	159	2625	2783
Locus_2343_Transcript_1/1_Confidence_1.000_Length_787	1	p3	(GCG)5	15	745	759	Locus_2203_Transcript_7/10_Confidence_0.553_Length_2839	1	c	(TC)6aatatgaatctggaatctctctgccgacgacgaagaaggtgattgaatttgtgtgtatagatcggagtcggaggaagcggaatgt(AG)6	109	2650	2758
Locus_2355_Transcript_7/10_Confidence_0.425_Length_2454	1	p3	(TTC)5	15	420	434	Locus_2210_Transcript_8/13_Confidence_0.475_Length_2660	1	c	(ATC)5accttgtagtaatcgatcattacctgttaatagtttgcttaatgaaattgcaaactgcatttttccacatggaattttattcttctgtcttgtttttttg(CT)15	145	1378	1522
Locus_2356_Transcript_1/5_Confidence_0.636_Length_4912	1	p3	(TCT)5	15	74	88	Locus_2210_Transcript_10/13_Confidence_0.459_Length_2746	1	c	(ATC)5accttgtagtaatcgatcattacctgttaatagtttgcttaatgaaattgcaaactgcatttttccacatggaattttattcttctgtcttgtttttttg(CT)15	145	1464	1608
Locus_2356_Transcript_2/5_Confidence_0.636_Length_4912	1	p3	(TCT)5	15	74	88	Locus_2210_Transcript_13/13_Confidence_0.475_Length_2748	1	c	(ATC)5accttgtagtaatcgatcattacctgttaatagtttgcttaatgaaattgcaaactgcatttttccacatggaattttattcttctgtcttgtttttttg(CT)15	145	1466	1610
Locus_2380_Transcript_3/4_Confidence_0.769_Length_1674	1	p3	(TGC)6	18	1478	1495	Locus_2232_Transcript_8/9_Confidence_0.444_Length_1038	1	c	(AT)6catatatgtatatgtgtttcatcaaccacttctccatttcctagcttagtt(TA)8	79	713	791
Locus_2380_Transcript_4/4_Confidence_0.769_Length_1648	1	p3	(TGC)6	18	1452	1469	Locus_2232_Transcript_9/9_Confidence_0.444_Length_1026	1	c	(AT)6catatatgtatatgtgtttcatcaaccacttctccatttcctagcttagtt(TA)8	79	701	779
Locus_2389_Transcript_1/4_Confidence_0.400_Length_1533	1	p3	(GCC)5	15	243	257	Locus_2238_Transcript_3/10_Confidence_0.610_Length_3940	2	c	(A)10g(A)10	21	3625	3645
Locus_2522_Transcript_2/3_Confidence_0.750_Length_1946	1	p3	(GCG)7	21	705	725	Locus_2351_Transcript_65/66_Confidence_0.256_Length_8185	6	c	(A)12caaatagaacaatacatatttgtaa(T)10	47	3689	3735
Locus_2795_Transcript_1/4_Confidence_0.133_Length_770	1	p3	(ATA)5	15	580	594	Locus_2593_Transcript_2/10_Confidence_0.250_Length_575	1	c	(CA)7tgtattatatatatacacatatatatg(GA)6	53	480	532
Locus_2801_Transcript_2/10_Confidence_0.561_Length_2819	1	p3	(GCA)5	15	629	643	Locus_2617_Transcript_3/8_Confidence_0.619_Length_2800	1	c	(T)13ca(T)10	25	394	418
Locus_2801_Transcript_3/10_Confidence_0.488_Length_2752	1	p3	(GCA)5	15	562	576	Locus_2617_Transcript_5/8_Confidence_0.190_Length_560	1	c	(T)12caa(T)10	25	395	419
Locus_2801_Transcript_4/10_Confidence_0.610_Length_3052	1	p3	(GCA)5	15	707	721	Locus_2617_Transcript_7/8_Confidence_0.619_Length_2800	1	c	(T)13ca(T)10	25	394	418
Locus_3026_Transcript_10/10_Confidence_0.312_Length_1937	1	p3	(TGA)5	15	1001	1015	Locus_2849_Transcript_5/7_Confidence_0.652_Length_2810	1	c	(A)10g(A)13	24	262	285
Locus_3258_Transcript_2/2_Confidence_0.750_Length_2105	1	p3	(AAG)11	33	345	377	Locus_3006_Transcript_6/10_Confidence_0.629_Length_2796	2	c	(A)12gaaaaaag(A)10	30	1721	1750
Locus_3308_Transcript_1/1_Confidence_1.000_Length_1754	2	p3	(CAG)7	21	630	650	Locus_3065_Transcript_7/7_Confidence_0.619_Length_1301	1	c	(TC)6cca(CT)19	53	1249	1301
Locus_3424_Transcript_1/1_Confidence_1.000_Length_1503	1	p3	(AGA)8	24	938	961	Locus_3168_Transcript_9/10_Confidence_0.500_Length_1201	1	c	(GAG)8tttatatacaatacaatatattgatatgatatagaagtggttgtggatgtg(GA)9	93	1103	1195
Locus_3611_Transcript_2/3_Confidence_0.667_Length_1555	1	p3	(TCA)6	18	328	345	Locus_3340_Transcript_2/10_Confidence_0.375_Length_1931	1	c	(GGT)5ggaga(AGG)5	35	1765	1799
Locus_3611_Transcript_2/3_Confidence_0.667_Length_1555	3	p3	(CCT)6	18	723	740	Locus_3340_Transcript_6/10_Confidence_0.375_Length_1871	1	c	(GGT)5ggaga(AGG)5	35	1705	1739
Locus_3611_Transcript_2/3_Confidence_0.667_Length_1555	4	p3	(TCG)5	15	861	875	Locus_3340_Transcript_7/10_Confidence_0.406_Length_1930	1	c	(GGT)5ggaga(AGG)5	35	1764	1798
Locus_3611_Transcript_3/3_Confidence_0.667_Length_1479	1	p3	(TCA)6	18	328	345	Locus_3340_Transcript_9/10_Confidence_0.375_Length_1908	1	c	(GGT)5ggaga(AGG)5	35	1742	1776
Locus_3738_Transcript_1/2_Confidence_0.750_Length_3155	1	p3	(CCG)7	21	2723	2743	Locus_3422_Transcript_4/9_Confidence_0.520_Length_3134	1	c	(T)14(GT)8	30	480	509
Locus_3768_Transcript_1/5_Confidence_0.643_Length_3088	1	p3	(TTA)5	15	1275	1289	Locus_3438_Transcript_13/16_Confidence_0.228_Length_2051	2	c	(A)10ttggaattttggtcttaaattaatgtgaatcttttgcttg(T)18	68	1596	1663
Locus_3788_Transcript_6/6_Confidence_0.526_Length_2549	1	p3	(TCC)7	21	2158	2178	Locus_3455_Transcript_2/10_Confidence_0.711_Length_2037	1	c	(CT)17cacacacca(AC)6	55	4	58
Locus_4095_Transcript_1/3_Confidence_0.818_Length_3138	1	p3	(GCA)7	21	2065	2085	Locus_3776_Transcript_8/16_Confidence_0.221_Length_3447	1	c	(T)14ctctc(T)18	37	913	949
Locus_4101_Transcript_2/3_Confidence_0.714_Length_2840	1	p3	(CTG)5	15	103	117	Locus_3777_Transcript_2/11_Confidence_0.437_Length_1855	1	c	(T)18c(T)10	29	1634	1662
Locus_4229_Transcript_3/3_Confidence_0.800_Length_3083	1	p3	(TGC)6	18	534	551	Locus_3870_Transcript_23/32_Confidence_0.431_Length_5419	1	c	(AAT)8gaagaatttgatcataataataatagtgtttatgagttgttagcaccatattataaccttgcattaaagatatttttttcatgtgtgtattagg(AT)8	134	4683	4816
Locus_4235_Transcript_1/3_Confidence_0.143_Length_499	1	p3	(GAA)12	36	456	491	Locus_3870_Transcript_26/32_Confidence_0.403_Length_5171	2	c	(AC)6cacaacactcat(AC)6tcagccacacacgcacacg(AC)8	71	4923	4993
Locus_4235_Transcript_2/3_Confidence_0.857_Length_1942	1	p3	(GAA)13	39	456	494	Locus_3870_Transcript_28/32_Confidence_0.406_Length_5238	1	c	(AAT)8gaagaatttgatcataataataatagtgtttatgagttgttagcaccatattataaccttgcattaaagatatttttttcatgtgtgtattagg(AT)8	134	4683	4816
Locus_4243_Transcript_1/1_Confidence_1.000_Length_1137	1	p3	(AAG)12	36	8	43	Locus_3870_Transcript_31/32_Confidence_0.396_Length_5175	2	c	(AC)6cacaacactcat(AC)6tcagccacacacgcacacg(AC)8	71	4923	4993
Locus_4452_Transcript_4/4_Confidence_0.667_Length_1115	1	p3	(AAT)6	18	43	60	Locus_4152_Transcript_3/4_Confidence_0.625_Length_743	1	c	(T)10aacatgaacgccgtcaccatttaacagaactccttcttctaccataaatcagacctccgatggctgcaa(GCG)5	94	27	120
Locus_4616_Transcript_1/1_Confidence_1.000_Length_1830	1	p3	(CTT)6	18	395	412	Locus_4292_Transcript_1/10_Confidence_0.571_Length_2464	1	c	(CA)11(TA)8	38	18	55
Locus_4621_Transcript_1/1_Confidence_1.000_Length_700	1	p3	(CAT)5	15	248	262	Locus_4292_Transcript_2/10_Confidence_0.643_Length_2463	1	c	(CA)11(TA)8	38	18	55
Locus_4628_Transcript_2/2_Confidence_0.750_Length_3261	1	p3	(AGC)6	18	3017	3034	Locus_4292_Transcript_4/10_Confidence_0.607_Length_2475	1	c	(CA)11(TA)8	38	18	55
Locus_4878_Transcript_1/10_Confidence_0.489_Length_2845	2	p3	(TAC)5	15	710	724	Locus_4527_Transcript_10/18_Confidence_0.273_Length_3984	2	c	(A)28gg(AGA)6aattgcaatcgatatcagaaatggcaaacggaaccacgaactgcatcgacaaagcctgaattttcccccaaattctctctctgtctctctc(T)10	149	1594	1742
Locus_4878_Transcript_2/10_Confidence_0.667_Length_5518	2	p3	(TAC)5	15	3383	3397	Locus_4527_Transcript_12/18_Confidence_0.257_Length_4359	2	c	(A)28gg(AGA)6aattgcaatcgatatcagaaatggcaaacggaaccacgaactgcatcgacaaagcctgaattttcccccaaattctctctctgtctctctc(T)10	149	1594	1742
Locus_4878_Transcript_3/10_Confidence_0.622_Length_5579	2	p3	(TAC)5	15	3449	3463	Locus_4527_Transcript_13/18_Confidence_0.290_Length_4673	2	c	(A)28gg(AGA)6aattgcaatcgatatcagaaatggcaaacggaaccacgaactgcatcgacaaagcctgaattttcccccaaattctctctctgtctctctc(T)10	149	1594	1742
Locus_4897_Transcript_1/2_Confidence_0.500_Length_1283	1	p3	(TCA)9	27	290	316	Locus_4558_Transcript_8/16_Confidence_0.368_Length_1406	1	c	(AC)7(AT)7agc(GA)9	49	85	133
Locus_5008_Transcript_7/7_Confidence_0.682_Length_3029	1	p3	(CAC)6	18	378	395	Locus_4687_Transcript_1/10_Confidence_0.645_Length_2586	1	c	(T)10cttaattattttgtagc(T)12	39	255	293
Locus_5189_Transcript_5/7_Confidence_0.650_Length_3748	2	p3	(TGA)6	18	803	820	Locus_4847_Transcript_5/8_Confidence_0.545_Length_849	1	c	(GAA)5aacagttcaccaaaagaaggaaaagaaacacacacacaatcagcagcaataatcatcaatctgatcaaactagtttcg(A)10	103	147	249
Locus_5444_Transcript_4/6_Confidence_0.600_Length_2518	1	p3	(TTC)15	45	5	49	Locus_5006_Transcript_2/4_Confidence_0.600_Length_1165	1	c	(CAG)7caatacggtgcggat(GGA)5	51	670	720
Locus_5704_Transcript_2/2_Confidence_0.667_Length_1472	1	p3	(GAT)5	15	741	755	Locus_5176_Transcript_9/14_Confidence_0.294_Length_1684	1	c	(TCA)6(TTA)7	39	1213	1251
Locus_5711_Transcript_1/2_Confidence_0.667_Length_1307	1	p3	(GAG)6	18	441	458	Locus_5176_Transcript_13/14_Confidence_0.306_Length_1684	1	c	(TCA)6(TTA)7	39	1213	1251
Locus_5711_Transcript_2/2_Confidence_1.000_Length_1722	1	p3	(GAG)6	18	441	458	Locus_5176_Transcript_14/14_Confidence_0.424_Length_1808	1	c	(TCA)6(TTA)7	39	1213	1251
Locus_5749_Transcript_7/7_Confidence_0.650_Length_8232	3	p3	(AGA)5	15	8028	8042	Locus_5241_Transcript_1/5_Confidence_0.600_Length_1173	1	c	(T)10cctctacaatgttttcaaattttctgtctattaaaattctcatttcgagatggttttcattcctgttgttatatttt(A)12	99	1075	1173
Locus_5751_Transcript_1/1_Confidence_1.000_Length_4788	1	p3	(TGC)6	18	2330	2347	Locus_5241_Transcript_2/5_Confidence_0.600_Length_1249	2	c	(T)10cctctacaatgttttcaaattttctgtctattaaaattctcatttcgagatggttttcattcctgttgttatatttt(A)12	99	1151	1249
Locus_5915_Transcript_1/3_Confidence_0.714_Length_5989	1	p3	(GAT)5	15	1295	1309	Locus_5384_Transcript_1/10_Confidence_0.647_Length_2030	1	c	(CT)9cactct(CA)8	40	388	427
Locus_5915_Transcript_2/3_Confidence_0.286_Length_4218	1	p3	(GAT)5	15	1295	1309	Locus_5384_Transcript_3/10_Confidence_0.588_Length_2000	1	c	(CT)9cactct(CA)8	40	388	427
Locus_5915_Transcript_3/3_Confidence_0.714_Length_5917	1	p3	(GAT)5	15	1295	1309	Locus_5384_Transcript_4/10_Confidence_0.618_Length_2038	1	c	(CT)9cactct(CA)8	40	388	427
Locus_5926_Transcript_1/3_Confidence_0.714_Length_1557	1	p3	(CCA)5	15	179	193	Locus_5384_Transcript_7/10_Confidence_0.618_Length_2112	1	c	(CT)9cactct(CA)8	40	388	427
Locus_5926_Transcript_1/3_Confidence_0.714_Length_1557	2	p3	(GGC)5	15	430	444	Locus_5384_Transcript_8/10_Confidence_0.647_Length_2038	1	c	(CT)9cactct(CA)8	40	388	427
Locus_5926_Transcript_1/3_Confidence_0.714_Length_1557	3	p3	(CGC)5	15	801	815	Locus_5384_Transcript_9/10_Confidence_0.647_Length_2038	1	c	(CT)9cactct(CA)8	40	388	427
Locus_5961_Transcript_2/8_Confidence_0.550_Length_2984	1	p3	(CTC)5	15	246	260	Locus_5404_Transcript_2/9_Confidence_0.625_Length_2668	1	c	(AC)6gca(CT)6	27	292	318
Locus_5961_Transcript_3/8_Confidence_0.650_Length_3005	1	p3	(CTC)5	15	246	260	Locus_5404_Transcript_3/9_Confidence_0.667_Length_2681	1	c	(AC)6gca(CT)6	27	292	318
Locus_5961_Transcript_4/8_Confidence_0.600_Length_2858	1	p3	(CTC)5	15	246	260	Locus_5404_Transcript_5/9_Confidence_0.625_Length_2723	1	c	(AC)6gca(CT)6	27	292	318
Locus_5961_Transcript_5/8_Confidence_0.650_Length_3200	1	p3	(CTC)5	15	246	260	Locus_5404_Transcript_6/9_Confidence_0.625_Length_2678	1	c	(AC)6gca(CT)6	27	292	318
Locus_5961_Transcript_7/8_Confidence_0.600_Length_3421	1	p3	(CTC)5	15	246	260	Locus_5404_Transcript_7/9_Confidence_0.625_Length_2680	1	c	(AC)6gca(CT)6	27	292	318
Locus_5961_Transcript_8/8_Confidence_0.650_Length_3119	1	p3	(CTC)5	15	246	260	Locus_5404_Transcript_8/9_Confidence_0.625_Length_2680	1	c	(AC)6gca(CT)6	27	292	318
Locus_6057_Transcript_3/3_Confidence_0.714_Length_2117	1	p3	(TGA)8	24	1906	1929	Locus_5493_Transcript_6/15_Confidence_0.662_Length_1972	1	c	(A)13cttgtcgagtcgagctccagctctgag(T)13	53	623	675
Locus_6062_Transcript_7/10_Confidence_0.300_Length_3796	1	p3	(AAG)11	33	1255	1287	Locus_5493_Transcript_10/15_Confidence_0.620_Length_1742	1	c	(A)13cttgtcgagtcgagctccagctctgag(T)13	53	623	675
Locus_6365_Transcript_2/4_Confidence_0.667_Length_2176	1	p3	(TCA)10	30	117	146	Locus_5721_Transcript_1/8_Confidence_0.545_Length_1828	1	c	(T)30aa(T)11	43	1786	1828
Locus_6365_Transcript_3/4_Confidence_0.667_Length_2537	1	p3	(TCA)10	30	117	146	Locus_5721_Transcript_2/8_Confidence_0.591_Length_1828	1	c	(T)30aa(T)11	43	1786	1828
Locus_6365_Transcript_4/4_Confidence_0.667_Length_1596	1	p3	(TCA)10	30	117	146	Locus_5721_Transcript_4/8_Confidence_0.636_Length_1890	1	c	(T)30aa(T)11	43	1848	1890
Locus_6374_Transcript_1/3_Confidence_0.714_Length_3541	1	p3	(AGC)5	15	2870	2884	Locus_5721_Transcript_8/8_Confidence_0.636_Length_1828	1	c	(T)30aa(T)11	43	1786	1828
Locus_6644_Transcript_1/2_Confidence_0.667_Length_1790	1	p3	(CCT)5	15	277	291	Locus_5912_Transcript_6/11_Confidence_0.452_Length_2409	1	c	(CT)7tgatattttctgttgccagggtattatacccccttttggcaccactta(T)21	83	2118	2200
Locus_6673_Transcript_2/3_Confidence_0.800_Length_2124	2	p3	(ATT)7	21	1665	1685	Locus_5938_Transcript_6/11_Confidence_0.698_Length_4036	1	c	(CTT)6cctcattttttgaaacagtgttgaattttcagtatcggccttctctttttcgaattatgagatgatacaccagtaacaccatcaa(CTT)6	121	27	147
Locus_6674_Transcript_1/3_Confidence_0.714_Length_1530	1	p3	(TTC)7	21	262	282	Locus_5938_Transcript_7/11_Confidence_0.721_Length_4037	1	c	(CTT)6cctcattttttgaaacagtgttgaattttcagtatcggccttctctttttcgaattatgagatgatacaccagtaacaccatcaa(CTT)6	121	27	147
Locus_6674_Transcript_3/3_Confidence_0.714_Length_1517	1	p3	(TTC)7	21	262	282	Locus_5938_Transcript_8/11_Confidence_0.674_Length_4036	1	c	(CTT)6cctcattttttgaaacagtgttgaattttcagtatcggccttctctttttcgaattatgagatgatacaccagtaacaccatcaa(CTT)6	121	27	147
Locus_6774_Transcript_2/10_Confidence_0.350_Length_2692	1	p3	(CTT)14	42	2650	2691	Locus_6042_Transcript_1/10_Confidence_0.677_Length_3089	3	c	(A)10gaaaaaaaaggtataaatctatttttaagt(A)12	52	640	691
Locus_6774_Transcript_7/10_Confidence_0.250_Length_639	1	p3	(CTT)14	42	597	638	Locus_6042_Transcript_3/10_Confidence_0.677_Length_3101	2	c	(T)11cccctattgatcgattttgtagttgtagttgataaaaaaaattt(A)11	66	443	508
Locus_6774_Transcript_9/10_Confidence_0.300_Length_888	1	p3	(CTT)14	42	846	887	Locus_6042_Transcript_3/10_Confidence_0.677_Length_3101	3	c	(A)10gaaaaaaaaggtataaatctatttttaagt(A)10	50	647	696
Locus_6785_Transcript_1/4_Confidence_0.800_Length_2351	1	p3	(AAG)14	42	838	879	Locus_6042_Transcript_4/10_Confidence_0.677_Length_3099	3	c	(A)10gaaaaaaaaggtataaatctatttttaagt(A)10	50	640	689
Locus_6808_Transcript_2/7_Confidence_0.588_Length_4198	1	p3	(AGA)5	15	3878	3892	Locus_6042_Transcript_10/10_Confidence_0.677_Length_3094	3	c	(A)10gaaaaaaaaggtataaatctatttttaagt(A)10	50	640	689
Locus_6981_Transcript_1/1_Confidence_1.000_Length_2190	1	p3	(GAC)6	18	211	228	Locus_6176_Transcript_2/4_Confidence_0.333_Length_1676	1	c	(GT)7tttta(TG)6	31	74	104
Locus_7166_Transcript_1/1_Confidence_1.000_Length_502	2	p3	(CCA)8	24	295	318	Locus_6297_Transcript_6/10_Confidence_0.500_Length_3186	1	c	(A)10c(A)10caaagagattatg(A)10	44	1116	1159
Locus_7219_Transcript_2/10_Confidence_0.643_Length_3374	2	p3	(TCT)5	15	405	419	Locus_6329_Transcript_2/4_Confidence_0.667_Length_1241	1	c	(TC)8cagtttttcttctttctcacaggttttactactac(AG)6	63	242	304
Locus_7219_Transcript_3/10_Confidence_0.571_Length_3239	2	p3	(TCT)5	15	405	419	Locus_6329_Transcript_4/4_Confidence_0.667_Length_1235	1	c	(TC)8cagtttttcttctttctcacaggttttactactac(AG)6	63	242	304
Locus_8385_Transcript_1/2_Confidence_0.800_Length_2288	1	p3	(TGG)5	15	2175	2189	Locus_7250_Transcript_13/13_Confidence_0.392_Length_1483	1	c	(TG)7gcgtgc(GT)9(GA)17	72	669	740
Locus_8490_Transcript_1/1_Confidence_1.000_Length_1027	1	p3	(CGG)5	15	354	368	Locus_7314_Transcript_1/4_Confidence_0.700_Length_811	1	c	(TC)8tgtgtctg(TC)6	36	53	88
Locus_8638_Transcript_1/3_Confidence_0.750_Length_3121	1	p3	(AGG)5	15	141	155	Locus_7434_Transcript_2/9_Confidence_0.625_Length_2740	2	c	(T)10gttc(T)10	24	437	460
Locus_8651_Transcript_2/5_Confidence_0.600_Length_2433	2	p3	(CTG)5	15	1922	1936	Locus_7439_Transcript_2/10_Confidence_0.579_Length_2986	1	c	(T)17c(A)10	28	2681	2708
Locus_8651_Transcript_4/5_Confidence_0.200_Length_832	1	p3	(CTG)5	15	321	335	Locus_7439_Transcript_7/10_Confidence_0.526_Length_2917	1	c	(T)17c(A)10	28	2612	2639
Locus_8666_Transcript_1/2_Confidence_0.667_Length_2985	1	p3	(GAT)5	15	1777	1791	Locus_7458_Transcript_3/3_Confidence_0.714_Length_3611	2	c	(T)21aa(T)12	35	3577	3611
Locus_8699_Transcript_1/3_Confidence_0.600_Length_1242	1	p3	(AGC)5	15	556	570	Locus_7470_Transcript_8/10_Confidence_0.388_Length_2190	1	c	(T)13aagttgtgtagtttttg(A)11	41	1038	1078
Locus_8699_Transcript_3/3_Confidence_0.600_Length_2078	1	p3	(AGC)5	15	1392	1406	Locus_7470_Transcript_10/10_Confidence_0.469_Length_1217	1	c	(T)13aagttgtgtagtttttg(A)11	41	65	105
Locus_8840_Transcript_3/3_Confidence_0.714_Length_1873	1	p3	(AAG)6	18	1595	1612	Locus_7634_Transcript_2/11_Confidence_0.608_Length_3052	1	c	(T)12aaagcctttaaatccaaaagtaaaactttagtaaggg(A)11	60	1442	1501
Locus_8862_Transcript_1/1_Confidence_1.000_Length_1921	2	p3	(TAA)5	15	1606	1620	Locus_7634_Transcript_10/11_Confidence_0.588_Length_3058	1	c	(T)12aaagcctttaaatccaaaagtaaaactttagtaaggg(A)11	60	1448	1507
Locus_8865_Transcript_2/2_Confidence_0.500_Length_3306	1	p3	(CAC)5	15	2827	2841	Locus_7634_Transcript_11/11_Confidence_0.608_Length_3053	1	c	(T)12aaagcctttaaatccaaaagtaaaactttagtaaggg(A)11	60	1443	1502
Locus_8871_Transcript_2/4_Confidence_0.727_Length_1575	1	p3	(TTC)5	15	219	233	Locus_7638_Transcript_2/7_Confidence_0.429_Length_896	1	c	(A)12g(A)12	25	247	271
Locus_8871_Transcript_3/4_Confidence_0.727_Length_1741	1	p3	(TTC)5	15	219	233	Locus_7638_Transcript_3/7_Confidence_0.429_Length_1260	1	c	(A)12g(A)12	25	247	271
Locus_8871_Transcript_4/4_Confidence_0.727_Length_1659	1	p3	(TTC)5	15	219	233	Locus_7638_Transcript_5/7_Confidence_0.429_Length_1252	1	c	(A)20cttcttcctcttcttccttgtcccaccttcgatcacaaagagggttttagcaacacatttagccatgtattgtgtgc(A)10	107	153	259
Locus_8877_Transcript_1/1_Confidence_1.000_Length_1128	1	p3	(AAG)7	21	165	185	Locus_7638_Transcript_6/7_Confidence_0.429_Length_1250	1	c	(A)12g(A)12	25	247	271
Locus_8877_Transcript_1/1_Confidence_1.000_Length_1128	2	p3	(GAG)5	15	305	319	Locus_7638_Transcript_7/7_Confidence_0.429_Length_1267	1	c	(A)12g(A)12	25	247	271
Locus_8883_Transcript_1/1_Confidence_1.000_Length_1938	1	p3	(ATT)5	15	1556	1570	Locus_7658_Transcript_1/2_Confidence_0.750_Length_1995	1	c	(TA)6agaatga(TCT)5	34	786	819
Locus_9287_Transcript_3/5_Confidence_0.556_Length_2924	1	p3	(TTG)5	15	2159	2173	Locus_7881_Transcript_5/10_Confidence_0.550_Length_3037	1	c	(TC)12tgcagtctgcacc(ACCATT)6	73	111	183
Locus_9344_Transcript_1/1_Confidence_1.000_Length_1346	1	p3	(GAA)5	15	1312	1326	Locus_7941_Transcript_2/6_Confidence_0.571_Length_827	1	c	(A)12ggatggtgaggggcaactctacataaatcacttgaaaaaattatattaaaaaagggctttctctatttcaagggtttctcttctctcttcaagaaattta(T)10c(A)11	134	45	178
Locus_9379_Transcript_1/2_Confidence_0.600_Length_1624	1	p3	(TGT)5	15	1533	1547	Locus_7975_Transcript_1/10_Confidence_0.176_Length_894	2	c	(T)10ctttttttttgtaagcatctacttagaccatttcaccaaattgaaatgaatttcaaatggtttcatgcttgga(T)10	93	776	868
Locus_9384_Transcript_1/4_Confidence_0.600_Length_2892	1	p3	(GCT)10	30	2709	2738	Locus_7975_Transcript_3/10_Confidence_0.275_Length_1251	3	c	(T)10ctttttttttgtaagcatctacttagaccatttcaccaaattgaaatgaatttcaaatggtttcatgcttgga(T)10	93	1133	1225
Locus_9384_Transcript_3/4_Confidence_0.700_Length_2995	1	p3	(GCT)10	30	2812	2841	Locus_7975_Transcript_4/10_Confidence_0.529_Length_1957	2	c	(T)10ctttttttttgtaagcatctacttagaccatttcaccaaattgaaatgaatttcaaatggtttcatgcttgga(T)10	93	1839	1931
Locus_9410_Transcript_1/2_Confidence_0.750_Length_2134	1	p3	(TTC)5	15	328	342	Locus_7975_Transcript_10/10_Confidence_0.314_Length_1162	2	c	(T)10ctttttttttgtaagcatctacttagaccatttcaccaaattgaaatgaatttcaaatggtttcatgcttgga(T)10	93	1044	1136
Locus_9917_Transcript_1/1_Confidence_1.000_Length_547	1	p3	(GGC)5	15	145	159	Locus_8314_Transcript_10/12_Confidence_0.347_Length_2766	4	c	(TG)8a(GT)6	29	783	811
Locus_9924_Transcript_2/2_Confidence_0.833_Length_5637	1	p3	(CAT)5	15	120	134	Locus_8314_Transcript_12/12_Confidence_0.510_Length_3582	4	c	(TG)8a(GT)6	29	783	811
Locus_10187_Transcript_1/1_Confidence_1.000_Length_655	1	p3	(GAA)8	24	320	343	Locus_8533_Transcript_1/5_Confidence_0.636_Length_802	1	c	(T)15aaaaagatactatcttcttcactctctctattcaaccattcc(TA)10	77	20	96
Locus_10196_Transcript_1/1_Confidence_1.000_Length_810	1	p3	(AAG)9	27	777	803	Locus_8533_Transcript_3/5_Confidence_0.545_Length_895	1	c	(T)15aaaaagatactatcttcttcactctctctattcaaccattcc(TA)10	77	20	96
Locus_11112_Transcript_5/9_Confidence_0.478_Length_1612	1	p3	(TTC)13	39	468	506	Locus_9230_Transcript_3/5_Confidence_0.438_Length_1639	1	c	(TC)7tagaatagatacaggttacatac(AG)6	49	273	321
Locus_11112_Transcript_9/9_Confidence_0.609_Length_1918	1	p3	(TTC)13	39	468	506	Locus_9230_Transcript_5/5_Confidence_0.438_Length_760	1	c	(TC)7tagaatagatacaggttacatac(AG)6	49	273	321
Locus_11697_Transcript_10/10_Confidence_0.543_Length_2488	2	p3	(GAT)7	21	2295	2315	Locus_9620_Transcript_2/2_Confidence_0.750_Length_1050	1	c	(AC)9(A)26	44	1007	1050
Locus_11852_Transcript_5/7_Confidence_0.600_Length_1762	2	p3	(TCA)5	15	1210	1224	Locus_9750_Transcript_1/4_Confidence_0.700_Length_2373	1	c	(GCA)5gctcgcccaaaataaacctggcagttgaacaactgctctcctttcttctaca(CT)9	85	2216	2300
Locus_11852_Transcript_6/7_Confidence_0.650_Length_2183	2	p3	(TCA)5	15	932	946	Locus_9750_Transcript_3/4_Confidence_0.600_Length_2376	1	c	(GCA)5gctcgcccaaaataaacctggcagttgaacaactgctctcctttcttctaca(CT)9	85	2219	2303
Locus_12109_Transcript_1/2_Confidence_0.750_Length_929	1	p3	(ATC)5	15	99	113	Locus_9911_Transcript_2/10_Confidence_0.517_Length_1447	1	c	(TC)6tttctctctccctctccctttatataaccacttcttttccgccatatttctcgactgtga(TC)6	84	33	116
Locus_12150_Transcript_10/10_Confidence_0.344_Length_2241	2	p3	(ATG)5	15	362	376	Locus_9954_Transcript_2/2_Confidence_0.750_Length_981	1	c	(GCG)6gagaaggggcggagatagtgaagagtgtgaaggacggtc(TGG)5	72	786	857
Locus_12209_Transcript_3/3_Confidence_0.769_Length_3170	2	p3	(GAA)13	39	1273	1311	Locus_10008_Transcript_2/4_Confidence_0.667_Length_2010	1	c	(TC)8tacgccttcagattagcagagctctgcccataaagagctttgttttcttctttcctagctctc(CT)7	93	12	104
Locus_12268_Transcript_2/3_Confidence_0.500_Length_1888	1	p3	(TCA)11	33	72	104	Locus_10048_Transcript_1/8_Confidence_0.455_Length_2460	1	c	(A)10gcctct(TCA)7	37	164	200
Locus_12268_Transcript_3/3_Confidence_0.667_Length_1899	1	p3	(TCA)11	33	72	104	Locus_10048_Transcript_2/8_Confidence_0.667_Length_2408	1	c	(A)10gcctct(TCA)7	37	164	200
Locus_12392_Transcript_2/5_Confidence_0.692_Length_2516	1	p3	(TTC)10	30	1746	1775	Locus_10136_Transcript_1/1_Confidence_1.000_Length_572	1	c	(C)12(A)10	22	550	571
Locus_13547_Transcript_1/1_Confidence_1.000_Length_796	1	p3	(TTC)6	18	207	224	Locus_10798_Transcript_5/10_Confidence_0.457_Length_944	1	c	(CT)20catctctgcagatcc(AG)6	67	3	69
Locus_13565_Transcript_1/1_Confidence_1.000_Length_1216	1	p3	(CGC)5	15	447	461	Locus_10798_Transcript_8/10_Confidence_0.435_Length_804	1	c	(CT)20catctctgcagatcc(AG)6	67	3	69
Locus_13672_Transcript_2/2_Confidence_0.833_Length_2195	1	p3	(CTT)11	33	10	42	Locus_10883_Transcript_4/10_Confidence_0.655_Length_7513	1	c	(A)10tag(A)12	25	57	81
Locus_13673_Transcript_1/4_Confidence_0.700_Length_3461	1	p3	(GGC)5	15	851	865	Locus_10883_Transcript_7/10_Confidence_0.655_Length_7510	1	c	(A)10tag(A)12	25	57	81
Locus_13673_Transcript_2/4_Confidence_0.500_Length_3348	1	p3	(GGC)5	15	738	752	Locus_10883_Transcript_8/10_Confidence_0.586_Length_7510	1	c	(A)10tag(A)12	25	57	81
Locus_13673_Transcript_3/4_Confidence_0.700_Length_3706	1	p3	(GGC)5	15	754	768	Locus_10883_Transcript_9/10_Confidence_0.621_Length_7510	1	c	(A)10tag(A)12	25	57	81
Locus_13673_Transcript_4/4_Confidence_0.700_Length_3364	1	p3	(GGC)5	15	754	768	Locus_10883_Transcript_10/10_Confidence_0.655_Length_7510	1	c	(A)10tag(A)12	25	57	81
Locus_13755_Transcript_1/1_Confidence_1.000_Length_376	1	p3	(TAA)6	18	166	183	Locus_10986_Transcript_2/3_Confidence_0.778_Length_1098	1	c	(A)10tatcct(TC)6	28	796	823
Locus_13757_Transcript_1/1_Confidence_1.000_Length_2219	1	p3	(GCA)5	15	227	241	Locus_10986_Transcript_3/3_Confidence_0.778_Length_1055	1	c	(A)10tatcct(TC)6	28	753	780
Locus_13777_Transcript_1/1_Confidence_1.000_Length_1034	1	p3	(CTA)6	18	858	875	Locus_10992_Transcript_2/10_Confidence_0.462_Length_2434	1	c	(A)11caaataagacggtggggcggagagagtactatatttctcataatttatacatttattagtaattttgcacagtttttattataatcaaatagtttccatt(A)11	122	1	122
Locus_13857_Transcript_1/2_Confidence_0.750_Length_760	2	p3	(AAG)8	24	519	542	Locus_11050_Transcript_3/9_Confidence_0.385_Length_1749	2	c	(TC)10(T)20	40	1533	1572
Locus_13857_Transcript_2/2_Confidence_0.750_Length_775	2	p3	(AAG)8	24	534	557	Locus_11050_Transcript_4/9_Confidence_0.692_Length_3076	2	c	(TC)10(T)20	40	2860	2899
Locus_13861_Transcript_1/5_Confidence_0.455_Length_1138	1	p3	(ATA)5	15	77	91	Locus_11050_Transcript_7/9_Confidence_0.577_Length_3087	2	c	(TC)10(T)20	40	2871	2910
Locus_13861_Transcript_4/5_Confidence_0.636_Length_2713	1	p3	(ATA)5	15	77	91	Locus_11050_Transcript_8/9_Confidence_0.692_Length_3066	2	c	(TC)10(T)20	40	2850	2889
Locus_13906_Transcript_1/3_Confidence_0.714_Length_2887	2	p3	(GCA)10	30	967	996	Locus_11111_Transcript_3/7_Confidence_0.600_Length_1511	1	c	(T)11ccaataaatttctagaaaacatgtgggaaattcttatatg(T)10	61	1318	1378
Locus_13906_Transcript_2/3_Confidence_0.571_Length_2122	2	p3	(GCA)10	30	1084	1113	Locus_11111_Transcript_6/7_Confidence_0.500_Length_1403	1	c	(T)11ccaataaatttctagaaaacatgtgggaaattcttatatg(T)10	61	1210	1270
Locus_13931_Transcript_2/5_Confidence_0.583_Length_2516	1	p3	(GCC)5	15	2205	2219	Locus_11162_Transcript_2/8_Confidence_0.522_Length_1598	1	c	(CCT)5caataccaaatacagaaagccccttcaacctactcctcttcctcatcatcatctctctttctctctctctttctagagaggtttaagaaagaa(AG)6	120	62	181
Locus_14242_Transcript_2/3_Confidence_0.833_Length_1818	1	p3	(CAC)8	24	13	36	Locus_11496_Transcript_2/2_Confidence_0.667_Length_331	1	c	(TG)6(AG)7	26	257	282
Locus_14397_Transcript_1/3_Confidence_0.778_Length_885	1	p3	(CAC)7	21	595	615	Locus_11660_Transcript_10/10_Confidence_0.333_Length_929	1	c	(CA)8aaataaaaaaatagaaccacgagatgattactcattctggttaatgtcgagattcaagcatgtcatgagccttgaaccattttgag(A)10	112	208	319
Locus_14581_Transcript_4/6_Confidence_0.647_Length_1366	1	p3	(TTC)6	18	787	804	Locus_11856_Transcript_2/6_Confidence_0.571_Length_1325	1	c	(CCA)5aa(CCG)5	32	65	96
Locus_14581_Transcript_5/6_Confidence_0.588_Length_1456	1	p3	(TTC)6	18	877	894	Locus_11856_Transcript_3/6_Confidence_0.643_Length_1309	1	c	(CCA)5aa(CCG)5	32	65	96
Locus_14581_Transcript_6/6_Confidence_0.706_Length_1357	1	p3	(TTC)6	18	778	795	Locus_11856_Transcript_4/6_Confidence_0.643_Length_1293	1	c	(CCA)5aa(CCG)5	32	65	96
Locus_14613_Transcript_1/4_Confidence_0.500_Length_1193	1	p3	(GAG)5	15	1151	1165	Locus_11911_Transcript_4/13_Confidence_0.351_Length_1577	1	c	(ACC)7attgttgtcg(TCA)5	46	682	727
Locus_14613_Transcript_2/4_Confidence_0.600_Length_1724	1	p3	(GAG)5	15	1682	1696	Locus_11911_Transcript_6/13_Confidence_0.351_Length_1687	1	c	(ACC)7attgttgtcg(TCA)5	46	792	837
Locus_14613_Transcript_3/4_Confidence_0.600_Length_1227	1	p3	(GAG)5	15	1185	1199	Locus_11911_Transcript_7/13_Confidence_0.297_Length_1486	1	c	(ACC)7attgttgtcg(TCA)5	46	684	729
Locus_14613_Transcript_4/4_Confidence_0.600_Length_1728	1	p3	(GAG)5	15	1686	1700	Locus_11911_Transcript_8/13_Confidence_0.432_Length_1908	1	c	(ACC)7attgttgtcg(TCA)5	46	684	729
Locus_14617_Transcript_1/1_Confidence_1.000_Length_2202	1	p3	(TAA)7	21	985	1005	Locus_11911_Transcript_9/13_Confidence_0.216_Length_1314	1	c	(ACC)7attgttgtcg(TCA)5	46	419	464
Locus_14621_Transcript_2/2_Confidence_0.714_Length_1084	1	p3	(TTA)5	15	988	1002	Locus_11911_Transcript_12/13_Confidence_0.297_Length_1520	1	c	(ACC)7attgttgtcg(TCA)5	46	625	670
Locus_14791_Transcript_1/1_Confidence_1.000_Length_475	1	p3	(CGG)5	15	283	297	Locus_12148_Transcript_2/11_Confidence_0.528_Length_1701	1	c	(CT)8tataaattgattgaatagggatccgctattggtacttttcttttc(T)11	72	1596	1667
Locus_14836_Transcript_1/1_Confidence_1.000_Length_2058	2	p3	(TCT)5	15	1819	1833	Locus_12155_Transcript_11/12_Confidence_0.600_Length_3085	3	c	(T)10atgacacagcaaacgcagagctcaacatcatcttcatcgcaaaag(A)11	66	2989	3054
Locus_14897_Transcript_2/10_Confidence_0.594_Length_3569	1	p3	(AAT)5	15	48	62	Locus_12230_Transcript_1/1_Confidence_1.000_Length_220	1	c	(CA)7(TA)10	34	161	194
Locus_14929_Transcript_2/2_Confidence_0.750_Length_1379	1	p3	(CCG)5	15	135	149	Locus_12292_Transcript_2/5_Confidence_0.562_Length_936	1	c	(TTCCTA)7actaaaccccaagagtctaataccattttgtcactactgctgcttactcctaatacttg(TAC)5	116	44	159
Locus_14937_Transcript_3/7_Confidence_0.412_Length_2350	1	p3	(CAT)6	18	882	899	Locus_12351_Transcript_7/12_Confidence_0.197_Length_1070	1	c	(AC)8cagaaaatctctctcgcccctctctgccctctgccatctttgttctacacacctggttcgaaattctactgatatttatctctttaggtatg(T)17	125	133	257
Locus_15121_Transcript_1/1_Confidence_1.000_Length_1562	1	p3	(CGA)5	15	200	214	Locus_12722_Transcript_6/8_Confidence_0.710_Length_2167	1	c	(TA)9ttgttgaaacaattagaatatggtcatgattccgttaatggcaatcaaccatcttctagattgaatatataaaggaaccgaaattct(AG)6	117	431	547
Locus_15185_Transcript_1/1_Confidence_1.000_Length_1165	2	p3	(AGC)7	21	837	857	Locus_12834_Transcript_1/5_Confidence_0.636_Length_941	1	c	(AGGAAT)5aggatattaactgccaaggattttccaaatgccttttcatctgctcgtaagagggaacgccccaatcaacctt(CTG)7	124	166	289
Locus_15186_Transcript_1/1_Confidence_1.000_Length_1352	1	p3	(CCG)5	15	223	237	Locus_12834_Transcript_2/5_Confidence_0.636_Length_1176	1	c	(AGGAAT)5aggatattaactgccaaggattttccaaatgccttttcatctgctcgtaagagggaacgccccaatcaacctt(CTG)7	124	166	289
Locus_15186_Transcript_1/1_Confidence_1.000_Length_1352	2	p3	(AAG)7	21	811	831	Locus_12834_Transcript_3/5_Confidence_0.636_Length_1176	1	c	(AGGAAT)5aggatattaactgccaaggattttccaaatgccttttcatctgctcgtaagagggaacgccccaatcaacctt(CTG)7	124	166	289
Locus_15653_Transcript_3/7_Confidence_0.647_Length_2251	1	p3	(GAA)5	15	1922	1936	Locus_13416_Transcript_3/7_Confidence_0.444_Length_956	1	c	(AAT)7aacagagattgaagaaga(AGC)5agtggtggcgata(ATG)5	82	41	122
Locus_15653_Transcript_6/7_Confidence_0.529_Length_2144	1	p3	(GAA)5	15	1815	1829	Locus_13416_Transcript_4/7_Confidence_0.500_Length_1230	1	c	(AAT)6aacagagattgaagaagcaacagcagcagcaacagcaatggtggcgata(ATG)6	85	314	398
Locus_15654_Transcript_1/2_Confidence_0.286_Length_925	1	p3	(GTT)6	18	475	492	Locus_13416_Transcript_5/7_Confidence_0.444_Length_1219	1	c	(AAT)6aacagagattgaaga(AGC)6aatggtggcgata(ATG)5	79	308	386
Locus_15678_Transcript_1/1_Confidence_1.000_Length_2235	1	p3	(TAC)5	15	180	194	Locus_13453_Transcript_1/2_Confidence_0.333_Length_379	1	c	(GT)6ataaatgtgatgtgcagtgtgtatagatttgga(GT)7cgaagtgaatgtgcgtgtgtgtttgatttggagc(GT)8tgaagtgaa(TG)7tcgaagtgaa(TG)7tttgatttgga(GT)7cgaagtgaa(TG)8	206	173	378
Locus_16185_Transcript_2/4_Confidence_0.727_Length_1320	1	p3	(GAA)5	15	13	27	Locus_14175_Transcript_8/10_Confidence_0.324_Length_1617	1	c	(A)10gaag(A)10	24	87	110
Locus_16283_Transcript_1/2_Confidence_0.400_Length_3346	1	p3	(AGA)5	15	2635	2649	Locus_14304_Transcript_1/4_Confidence_0.333_Length_370	1	c	(T)15ggtaatcgtacgtggtagcaaaggtaaattgactgtcattacagaagtgtgtatcgaca(GT)8	90	143	232
Locus_16283_Transcript_2/2_Confidence_1.000_Length_3643	1	p3	(AGA)5	15	2932	2946	Locus_14304_Transcript_3/4_Confidence_0.333_Length_322	1	c	(T)11aatga(T)13ggtaatcgtactggtagcaaaggtaaattgattgtcattacaagaagtgtgtatcgacagtgcgc(GT)7	108	172	279
Locus_16336_Transcript_2/2_Confidence_0.800_Length_521	2	p3	(CTT)9	27	156	182	Locus_14427_Transcript_2/7_Confidence_0.588_Length_1328	1	c	(CTT)5ggatcgttacatattctctctccctcttattgcggctgaatcttggtatacggtctacagcttacacataaccacactcatcgctagttataaaca(TC)11	133	214	346
Locus_16355_Transcript_1/1_Confidence_1.000_Length_2568	1	p3	(GCG)5	15	2519	2533	Locus_14427_Transcript_7/7_Confidence_0.647_Length_1643	1	c	(CTT)5ggatcgttacatattctctctccctcttattgcggctgaatcttggtatacggtctacagcttacacataaccacactcatcgctagttataaaca(TC)11	133	529	661
Locus_16357_Transcript_1/1_Confidence_1.000_Length_2683	1	p3	(AGA)5	15	114	128	Locus_14438_Transcript_5/10_Confidence_0.576_Length_1369	1	c	(TTA)5c(TAT)6	34	77	110
Locus_16632_Transcript_2/4_Confidence_0.750_Length_2543	5	p3	(CTT)6	18	1404	1421	Locus_14839_Transcript_1/2_Confidence_0.625_Length_1687	2	c	(GGT)5(GGA)6	33	870	902
Locus_16632_Transcript_3/4_Confidence_0.750_Length_1582	1	p3	(TTC)11	33	19	51	Locus_14839_Transcript_2/2_Confidence_0.875_Length_1834	3	c	(GGT)5(GGA)6	33	1017	1049
Locus_17713_Transcript_1/2_Confidence_0.833_Length_1894	1	p3	(CAG)6	18	1509	1526	Locus_15904_Transcript_6/10_Confidence_0.243_Length_1388	1	c	(A)10gtcataaatttgatccgagaaacaagattacaagactcgaaactaaaaaaatgacagagcgattaagcatcaaagcaaattacagaag(A)10	108	971	1078
Locus_17726_Transcript_1/2_Confidence_0.750_Length_1748	2	p3	(TAT)5	15	1637	1651	Locus_15917_Transcript_4/8_Confidence_0.481_Length_1421	1	c	(CTC)5ctta(TTC)6	37	572	608
Locus_17726_Transcript_2/2_Confidence_0.750_Length_1584	2	p3	(TAT)5	15	1473	1487	Locus_15917_Transcript_5/8_Confidence_0.704_Length_1759	1	c	(CTC)5ctta(TTC)6	37	572	608
Locus_17740_Transcript_1/1_Confidence_1.000_Length_1610	1	p3	(TCT)7	21	1130	1150	Locus_15917_Transcript_6/8_Confidence_0.593_Length_1598	2	c	(CTC)5cttattcttattctta(TTC)5	46	923	968
Locus_18041_Transcript_1/1_Confidence_1.000_Length_1236	2	p3	(TAC)7	21	1209	1229	Locus_15994_Transcript_6/9_Confidence_0.273_Length_811	1	c	(GGC)6gagagagagacaggtgtttctcctggaggaaggttcagtgggagcagctctgcacacaatctgcgtgcgaaatgtg(GAA)11	127	674	800
Locus_18257_Transcript_1/1_Confidence_1.000_Length_1939	1	p3	(GCT)5	15	84	98	Locus_16081_Transcript_5/10_Confidence_0.571_Length_2722	1	c	(GT)13(GA)10	46	539	584
Locus_18269_Transcript_1/2_Confidence_0.500_Length_1081	1	p3	(CAC)5	15	821	835	Locus_16081_Transcript_8/10_Confidence_0.286_Length_1265	1	c	(GT)13(GA)10	46	539	584
Locus_18269_Transcript_2/2_Confidence_0.750_Length_846	1	p3	(CAC)5	15	586	600	Locus_16081_Transcript_8/10_Confidence_0.286_Length_1265	2	c	(GT)7(GA)6	26	700	725
Locus_18691_Transcript_1/1_Confidence_1.000_Length_292	1	p3	(TGT)5	15	78	92	Locus_16212_Transcript_8/10_Confidence_0.614_Length_1827	2	c	(CT)17(GT)9	52	770	821
Locus_19458_Transcript_1/1_Confidence_1.000_Length_1162	1	p3	(TCG)5	15	105	119	Locus_16518_Transcript_7/10_Confidence_0.448_Length_1354	1	c	(T)12gggtgtcagctttcgttggggttag(T)40	77	1278	1354
Locus_19461_Transcript_2/2_Confidence_0.833_Length_2015	1	p3	(AAT)5	15	129	143	Locus_16518_Transcript_10/10_Confidence_0.586_Length_1545	1	c	(T)12gggtgtcagctttcgttggggttag(T)40	77	1469	1545
Locus_20223_Transcript_1/1_Confidence_1.000_Length_1998	1	p3	(TTC)7	21	227	247	Locus_17098_Transcript_3/3_Confidence_0.667_Length_714	1	c	(TC)6ag(A)11	25	124	148
Locus_20251_Transcript_2/4_Confidence_0.333_Length_1361	1	p3	(GAA)12	36	152	187	Locus_17147_Transcript_3/3_Confidence_0.667_Length_940	1	c	(TTC)5ctc(A)12(CA)13	56	69	124
Locus_20291_Transcript_4/6_Confidence_0.250_Length_933	1	p3	(GTG)9	27	866	892	Locus_17184_Transcript_2/4_Confidence_0.556_Length_1026	2	c	(TG)8(T)10	26	845	870
Locus_20819_Transcript_2/2_Confidence_0.750_Length_3063	2	p3	(AAG)5	15	1485	1499	Locus_17592_Transcript_1/1_Confidence_1.000_Length_214	1	c	(AAGA)5agaagcgcgcaa(AC)6gcaaacactcagtaatcctttcacacttcggaaaatcaattccaatctcctcgtgtatacacagatctgcacgcgcgcg(CA)8	139	46	184
Locus_22665_Transcript_1/1_Confidence_1.000_Length_462	2	p3	(AGA)6	18	389	406	Locus_18322_Transcript_2/4_Confidence_0.429_Length_295	1	c	(A)10gattttttttaccgaatatccaattactaaaaagacaacatccttgaaaaatgatgtcg(A)11	80	70	149
Locus_22670_Transcript_1/1_Confidence_1.000_Length_638	1	p3	(GAG)6	18	372	389	Locus_18322_Transcript_4/4_Confidence_0.429_Length_295	1	c	(A)10gattttttttaccgaatatccaattactaaaaagacaacatccttgaaaaatgatgtcg(A)11	80	70	149
Locus_23065_Transcript_2/3_Confidence_0.714_Length_973	1	p3	(GCT)5	15	909	923	Locus_18454_Transcript_1/1_Confidence_1.000_Length_874	1	c	(CT)7agtggaag(A)13	35	11	45
Locus_23246_Transcript_2/5_Confidence_0.500_Length_1411	1	p3	(AAT)5	15	272	286	Locus_18525_Transcript_1/9_Confidence_0.440_Length_1577	1	c	(CT)7ccctcctct(TC)7	37	6	42
Locus_23306_Transcript_2/2_Confidence_0.667_Length_2245	1	p3	(GCG)5	15	741	755	Locus_18525_Transcript_8/9_Confidence_0.360_Length_1630	1	c	(CT)7ccctcctct(TC)7	37	6	42
Locus_23403_Transcript_2/2_Confidence_1.000_Length_4006	2	p3	(CAT)6	18	1080	1097	Locus_18572_Transcript_2/4_Confidence_0.600_Length_1232	1	c	(G)18aa(G)11	31	1027	1057
Locus_23507_Transcript_2/2_Confidence_0.750_Length_964	1	p3	(GAA)7	21	746	766	Locus_18747_Transcript_3/11_Confidence_0.419_Length_2765	2	c	(AT)7(GT)7	28	785	812
Locus_23513_Transcript_2/2_Confidence_0.750_Length_690	1	p3	(CTC)5	15	244	258	Locus_18747_Transcript_4/11_Confidence_0.419_Length_2665	1	c	(AT)7(GT)7	28	728	755
Locus_23572_Transcript_1/2_Confidence_0.750_Length_2343	1	p3	(TTC)7	21	45	65	Locus_18780_Transcript_2/3_Confidence_0.667_Length_260	1	c	(T)10(A)12	22	224	245
Locus_23572_Transcript_2/2_Confidence_0.750_Length_2244	1	p3	(TTC)7	21	45	65	Locus_18787_Transcript_1/1_Confidence_1.000_Length_413	1	c	(A)10tcatcaaattattcaaaactc(A)10	41	36	76
Locus_23618_Transcript_1/1_Confidence_1.000_Length_2237	1	p3	(TAA)5	15	16	30	Locus_18800_Transcript_1/8_Confidence_0.333_Length_499	2	c	(GT)10ct(GA)20	62	437	498
Locus_24349_Transcript_1/2_Confidence_0.750_Length_982	1	p3	(ATA)6	18	380	397	Locus_19275_Transcript_2/3_Confidence_0.375_Length_829	1	c	(CT)17(CA)7	48	669	716
Locus_24349_Transcript_2/2_Confidence_0.750_Length_907	1	p3	(ATA)6	18	380	397	Locus_19275_Transcript_3/3_Confidence_0.750_Length_721	1	c	(CT)17(CA)9	52	669	720
Locus_24673_Transcript_1/1_Confidence_1.000_Length_1443	1	p3	(AGC)6	18	5	22	Locus_19472_Transcript_2/9_Confidence_0.520_Length_984	1	c	(T)18ggg(T)23	44	941	984
Locus_24680_Transcript_1/1_Confidence_1.000_Length_1389	1	p3	(ATC)5	15	1263	1277	Locus_19472_Transcript_7/9_Confidence_0.560_Length_1111	1	c	(T)18gggtctttcagttttctctgttatttttg(T)11	58	941	998
Locus_25363_Transcript_1/1_Confidence_1.000_Length_503	1	p3	(TCA)5	15	87	101	Locus_19838_Transcript_3/7_Confidence_0.533_Length_1500	1	c	(T)12aatctagttctgaaaaatagccagggcaattttctgtttcatacctttttttagttttcttttc(T)12	88	277	364
Locus_25893_Transcript_1/1_Confidence_1.000_Length_2221	1	p3	(GAT)6	18	414	431	Locus_20301_Transcript_3/10_Confidence_0.537_Length_1205	1	c	(GT)6gatatgtgcaagtgtgtgtcgtgtgttgtgcgtgtgttatgtgtta(GT)6	70	30	99
Locus_25904_Transcript_1/1_Confidence_1.000_Length_814	1	p3	(TCT)5	15	25	39	Locus_20301_Transcript_5/10_Confidence_0.439_Length_1001	1	c	(GT)6gatatgtgcaagtgtgtgtttaatgtgatatgtgggtgtgttttatttatgtgttc(GT)6aaatgtgatat(TG)6catgtgtgtggttgactttatgtgcgtgtgtgtatgttgtgtgtagtgtgcgtgtgttatgtgttagtgtgtgtgtaaccgtgag(GT)6gattgatatgtgcaagtgtgtgtcgtgtgttgtgcgtgtgttatgtgtta(GT)6	262	30	291
Locus_26149_Transcript_1/1_Confidence_1.000_Length_1897	1	p3	(TCT)5	15	1790	1804	Locus_20700_Transcript_5/10_Confidence_0.613_Length_2484	1	c	(T)10c(T)10	21	1317	1337
Locus_26167_Transcript_1/2_Confidence_0.667_Length_3551	1	p3	(TTC)5	15	1234	1248	Locus_20711_Transcript_1/2_Confidence_0.500_Length_328	1	c	(CTT)11at(TC)18	71	250	320
Locus_26464_Transcript_1/1_Confidence_1.000_Length_1078	1	p3	(CCG)5	15	826	840	Locus_20781_Transcript_2/3_Confidence_0.714_Length_721	1	c	(TA)11ttattaatatatgtctatctggtgacggatatggtatttccttgtctatagattattattat(TA)7	98	324	421
Locus_26687_Transcript_1/3_Confidence_0.667_Length_1195	1	p3	(GCC)5	15	1080	1094	Locus_20913_Transcript_1/1_Confidence_1.000_Length_572	1	c	(AGA)6(AGG)8agc(AGA)5	60	496	555
Locus_26687_Transcript_3/3_Confidence_0.500_Length_1150	1	p3	(GCC)5	15	1035	1049	Locus_20937_Transcript_1/1_Confidence_0.875_Length_859	1	c	(AC)7tcataact(CA)6	34	657	690
Locus_26931_Transcript_1/1_Confidence_1.000_Length_235	1	p3	(TCG)9	27	105	131	Locus_21127_Transcript_2/3_Confidence_0.600_Length_724	1	c	(CCA)5ctaggccacctaccaatcctacgagagtttttatttccatattctaccaacattgttggcaatccatcttgaatctaaagg(A)12	108	50	157
Locus_27508_Transcript_1/3_Confidence_0.667_Length_983	1	p3	(AAT)5	15	88	102	Locus_21680_Transcript_3/6_Confidence_0.667_Length_1056	2	c	(GAA)5cacgaagatgatgatgataatgat(GAA)5	54	263	316
Locus_27549_Transcript_1/4_Confidence_0.600_Length_1479	1	p3	(CTT)7	21	119	139	Locus_21756_Transcript_3/5_Confidence_0.714_Length_3939	1	c	(A)12gg(A)10	24	69	92
Locus_28783_Transcript_1/1_Confidence_1.000_Length_482	1	p3	(TGC)5	15	294	308	Locus_22533_Transcript_1/1_Confidence_1.000_Length_683	1	c	(GA)6aaaatttgtcttttataataaaag(CT)6	48	606	653
Locus_29147_Transcript_1/3_Confidence_0.714_Length_698	1	p3	(TCA)7	21	105	125	Locus_22617_Transcript_2/6_Confidence_0.684_Length_2751	1	c	(TA)14tcgactgttgtttgtgatattcacctaatgatgttggggaacgaccgaagtaccattgt(TA)11	109	743	851
Locus_29315_Transcript_1/1_Confidence_1.000_Length_1302	1	p3	(TCG)5	15	993	1007	Locus_22657_Transcript_2/3_Confidence_0.600_Length_1311	1	c	(GA)8aagagggcatccatgaaaaggacaaaaagcaggcaatcttttcatggatgccctctt(TC)8	89	1222	1310
Locus_30036_Transcript_2/2_Confidence_0.750_Length_1209	1	p3	(AGA)5	15	536	550	Locus_22830_Transcript_1/3_Confidence_0.222_Length_1037	1	c	(A)12gaataaattcaaatttcatctcaattttttctctctcctcaacaaaaaaacatattaataaacaa(T)10	87	5	91
Locus_30042_Transcript_1/1_Confidence_1.000_Length_543	1	p3	(AAG)6	18	120	137	Locus_22830_Transcript_3/3_Confidence_0.778_Length_1072	1	c	(A)12gaataaattcaaatttcatctcaattttttctctctcctcaacaaaaaaacatattaataaacaa(T)10	87	5	91
Locus_31852_Transcript_1/1_Confidence_1.000_Length_740	1	p3	(GAA)10	30	665	694	Locus_23244_Transcript_1/2_Confidence_0.667_Length_353	1	c	(AT)6tccatacaggc(TA)6gtttaatacataaacacaaacttgttccaactccacaaattacagacacattaaatcaca(AC)6	107	21	127
Locus_31854_Transcript_1/1_Confidence_1.000_Length_295	1	p3	(TAC)5	15	258	272	Locus_23244_Transcript_2/2_Confidence_0.667_Length_342	1	c	(T)10aaagttgaaag(AT)8	37	1	37
Locus_32164_Transcript_1/1_Confidence_1.000_Length_235	1	p3	(CGA)5	15	201	215	Locus_23320_Transcript_1/10_Confidence_0.299_Length_4404	1	c	(TAA)15t(ACA)6g(TGA)7	86	1	86
Locus_32184_Transcript_1/2_Confidence_0.750_Length_744	1	p3	(GCA)5	15	24	38	Locus_23320_Transcript_3/10_Confidence_0.299_Length_4567	1	c	(TAA)15t(ACA)6g(TGA)7	86	1	86
Locus_32184_Transcript_2/2_Confidence_0.750_Length_736	1	p3	(GCA)5	15	24	38	Locus_23320_Transcript_4/10_Confidence_0.351_Length_3201	1	c	(TAA)15t(ACA)6g(TGA)7	86	1	86
Locus_33354_Transcript_1/1_Confidence_1.000_Length_258	1	p3	(TAT)10	30	17	46	Locus_23533_Transcript_1/3_Confidence_0.719_Length_650	1	c	(TG)20(AG)18	76	572	647
Locus_33381_Transcript_1/1_Confidence_1.000_Length_750	1	p3	(GTG)6	18	319	336	Locus_23533_Transcript_3/3_Confidence_0.844_Length_654	1	c	(TG)22(AG)18	80	572	651
Locus_33436_Transcript_1/1_Confidence_1.000_Length_886	1	p3	(CCG)5	15	258	272	Locus_23562_Transcript_1/3_Confidence_0.667_Length_496	1	c	(ACA)5gaatcgatctcgggatgaatttggagcaccaccaccaca(ACC)5	69	237	305
Locus_34299_Transcript_1/1_Confidence_1.000_Length_309	1	p3	(ACA)5	15	114	128	Locus_23783_Transcript_2/2_Confidence_0.667_Length_1275	1	c	(TA)7gtgaaacacaaaataattatataattatgttgtgactagtgatatattgatttgctcaattctactt(A)12	93	1183	1275
Locus_34757_Transcript_1/1_Confidence_1.000_Length_644	1	p3	(ACG)7	21	286	306	Locus_23905_Transcript_1/3_Confidence_0.500_Length_268	1	c	(A)17gaatctaacacaatatgtccctttgaggtatcagatcgtgtgatgtacttgtaaataaaccagaaaacacagaacaaatattaatt(A)36	139	130	268
Locus_35296_Transcript_1/1_Confidence_1.000_Length_244	2	p3	(CTA)8	24	220	243	Locus_23981_Transcript_1/2_Confidence_0.750_Length_847	3	c	(TC)10(TA)9	38	629	666
Locus_35322_Transcript_1/1_Confidence_1.000_Length_489	1	p3	(GCC)5	15	470	484	Locus_23981_Transcript_2/2_Confidence_0.750_Length_847	3	c	(TC)10(TA)9	38	629	666
Locus_36191_Transcript_1/1_Confidence_1.000_Length_205	1	p3	(CCT)5	15	189	203	Locus_24155_Transcript_5/5_Confidence_0.667_Length_646	2	c	(A)14ctgcttaatttaatattacacgctttgaagattcccgccattagcagaatccgaggaatcaccatc(CAT)5	95	189	283
Locus_146_Transcript_2/9_Confidence_0.267_Length_1459	1	p4	(CTTC)7	28	1103	1130	Locus_103_Transcript_9/24_Confidence_1.000_Length_393	1	c	(T)15ggtacaataagagtctaaactatttaggctaaaatagatctcgggtaagcaatccaacagatattacacctattggg(T)16	108	66	173
Locus_208_Transcript_1/1_Confidence_1.000_Length_1348	1	p4	(AATT)7	28	189	216	Locus_171_Transcript_1/4_Confidence_0.667_Length_3563	1	c	(T)10cctcccccaccccctctttttcttcatttgtgggactttttattatatcatctttaaaaaaag(A)10	83	3435	3517
Locus_849_Transcript_2/3_Confidence_0.714_Length_3647	3	p4	(GAAA)6	24	1013	1036	Locus_812_Transcript_3/11_Confidence_0.605_Length_2500	1	c	(TC)7c(CT)14	43	31	73
Locus_3036_Transcript_2/4_Confidence_0.643_Length_2972	1	p4	(AGAA)6	24	385	408	Locus_2853_Transcript_10/10_Confidence_0.212_Length_804	1	c	(ATA)5atta(TAT)8	43	31	73
Locus_10163_Transcript_7/9_Confidence_0.676_Length_4370	2	p4	(AATA)6	24	694	717	Locus_8527_Transcript_9/10_Confidence_0.061_Length_1709	1	c	(T)11acatttactcaagatgatgtaaatacaaaaatacatacatacacac(AT)7	71	56	126
Locus_11495_Transcript_2/2_Confidence_0.667_Length_1192	1	p4	(AGTT)5	20	1001	1020	Locus_9463_Transcript_1/6_Confidence_0.357_Length_543	1	c	(A)10tgaaaacgccggcgtcatcatcaagtggcaat(TCC)6	60	341	400
Locus_11648_Transcript_1/6_Confidence_0.600_Length_1853	1	p4	(ATAC)5	20	4	23	Locus_9566_Transcript_1/6_Confidence_0.688_Length_2156	1	c	(A)29(T)11	40	92	131
Locus_11648_Transcript_3/6_Confidence_0.533_Length_1642	1	p4	(ATAC)5	20	4	23	Locus_9566_Transcript_3/6_Confidence_0.688_Length_2167	1	c	(A)29(T)11	40	92	131
Locus_11648_Transcript_4/6_Confidence_0.667_Length_1930	1	p4	(ATAC)5	20	4	23	Locus_9566_Transcript_4/6_Confidence_0.688_Length_2158	1	c	(A)29(T)11	40	92	131
Locus_11648_Transcript_5/6_Confidence_0.200_Length_962	1	p4	(ATAC)5	20	4	23	Locus_9566_Transcript_6/6_Confidence_0.688_Length_2167	1	c	(A)29(T)11	40	92	131
Locus_11648_Transcript_6/6_Confidence_0.600_Length_1727	1	p4	(ATAC)5	20	4	23	Locus_9571_Transcript_1/1_Confidence_1.000_Length_861	1	c	(T)12gacaaaattccaatcaatattgcttttttaattttaattcatttgctatgctaaaattagaaggtgctcttttt(A)11	97	25	121
Locus_13557_Transcript_1/1_Confidence_1.000_Length_521	1	p4	(TCTA)6	24	349	372	Locus_10798_Transcript_7/10_Confidence_0.217_Length_988	1	c	(CT)20catctctgcagatcc(AG)6	67	3	69
Locus_14170_Transcript_2/2_Confidence_0.750_Length_1743	1	p4	(TTTC)6	24	1699	1722	Locus_11412_Transcript_5/9_Confidence_0.522_Length_1774	1	c	(TG)13(AG)8	42	838	879
Locus_14548_Transcript_1/1_Confidence_1.000_Length_576	1	p4	(AGAA)12	48	1	48	Locus_11798_Transcript_5/6_Confidence_0.450_Length_1055	1	c	(A)10c(A)10	21	1013	1033
Locus_15176_Transcript_2/2_Confidence_0.750_Length_3166	3	p4	(TTTC)5	20	2279	2298	Locus_12794_Transcript_2/5_Confidence_0.714_Length_1991	1	c	(AT)8(AG)9	34	85	118
Locus_15181_Transcript_3/5_Confidence_0.615_Length_1972	1	p4	(ACCA)5	20	1521	1540	Locus_12794_Transcript_5/5_Confidence_0.714_Length_1991	1	c	(AT)8(AG)9	34	85	118
Locus_25891_Transcript_1/1_Confidence_1.000_Length_2345	2	p4	(TATC)7	28	2026	2053	Locus_20301_Transcript_1/10_Confidence_0.317_Length_775	2	c	(GT)7accagtgtgtgttttgtgtgtaggatgtgtgcaattaat(TA)9tttag(TA)9	94	420	513
Locus_32674_Transcript_1/1_Confidence_1.000_Length_331	1	p4	(TCCC)5	20	19	38	Locus_23455_Transcript_1/2_Confidence_0.720_Length_370	1	c	(T)12aaactttg(T)13	33	60	92
Locus_1482_Transcript_6/10_Confidence_0.600_Length_4543	1	p5	(CACCC)5	25	27	51	Locus_1371_Transcript_5/6_Confidence_0.462_Length_1235	1	c	(AT)6ttacacatgtagccacatccgatg(AT)6	48	128	175
Locus_1482_Transcript_8/10_Confidence_0.567_Length_6715	1	p5	(CACCC)5	25	27	51	Locus_1375_Transcript_2/11_Confidence_0.346_Length_2548	1	c	(T)10gggtttgtgatatgtgtttttatatggatacaatggttgaaaaatgataacttttttctg(T)12	82	2453	2534
Locus_1482_Transcript_9/10_Confidence_0.333_Length_6609	1	p5	(CACCC)5	25	27	51	Locus_1375_Transcript_4/11_Confidence_0.288_Length_2225	1	c	(T)10gggtttgtgatatgtgtttttatatggatacaatggttgaaaaatgataacttttttctg(T)12	82	2130	2211
Locus_1482_Transcript_10/10_Confidence_0.567_Length_6765	1	p5	(CACCC)5	25	27	51	Locus_1375_Transcript_5/11_Confidence_0.173_Length_724	1	c	(T)10gggtttgtgatatgtgtttttatatggatacaatggttgaaaaatgataacttttttctg(T)12	82	629	710
Locus_6993_Transcript_3/3_Confidence_0.667_Length_2948	1	p5	(TCTGC)5	25	188	212	Locus_6188_Transcript_1/1_Confidence_1.000_Length_750	1	c	(CA)7(TA)7	28	561	588
Locus_7455_Transcript_5/6_Confidence_0.529_Length_1361	1	p5	(TCTCC)5	25	43	67	Locus_6477_Transcript_3/4_Confidence_0.812_Length_2477	3	c	(GA)7tgcaatgctctttaattttattttac(T)11	51	2354	2404
Locus_7461_Transcript_1/4_Confidence_0.444_Length_2129	1	p5	(TGCTA)5	25	1709	1733	Locus_6477_Transcript_4/4_Confidence_0.750_Length_961	2	c	(GA)7tgcaatgctctttaattttattttac(T)11	51	838	888
Locus_25899_Transcript_1/1_Confidence_1.000_Length_1989	1	p5	(TGGAG)5	25	1888	1912	Locus_20301_Transcript_3/10_Confidence_0.537_Length_1205	2	c	(GT)7accagtgtgtgttttgtgtgtaggatgtgtgcaattaat(TA)9tttag(TA)9	94	228	321
Locus_2801_Transcript_1/10_Confidence_0.585_Length_3023	2	p6	(CAGCGG)5	30	2576	2605	Locus_2617_Transcript_2/8_Confidence_0.571_Length_2800	1	c	(T)13ca(T)10	25	394	418
Locus_2801_Transcript_2/10_Confidence_0.561_Length_2819	2	p6	(CAGCGG)5	30	2372	2401	Locus_2617_Transcript_4/8_Confidence_0.619_Length_2809	1	c	(T)13ca(T)10	25	394	418
Locus_2801_Transcript_3/10_Confidence_0.488_Length_2752	2	p6	(CAGCGG)5	30	2305	2334	Locus_2617_Transcript_6/8_Confidence_0.619_Length_2800	1	c	(T)13ca(T)10	25	394	418
Locus_2801_Transcript_4/10_Confidence_0.610_Length_3052	2	p6	(CAGCGG)5	30	2605	2634	Locus_2617_Transcript_8/8_Confidence_0.619_Length_2800	1	c	(T)13ca(T)10	25	394	418
Locus_3967_Transcript_2/4_Confidence_0.625_Length_2097	1	p6	(ATTTTC)5	30	108	137	Locus_3585_Transcript_16/17_Confidence_0.411_Length_4179	1	c	(GAT)8(AAT)12	60	2921	2980
Locus_4022_Transcript_1/10_Confidence_0.610_Length_2406	1	p6	(ACTAGA)5	30	284	313	Locus_3666_Transcript_2/11_Confidence_0.611_Length_2565	1	c	(T)10cattccacatactgatttttc(A)13	44	2513	2556
Locus_4022_Transcript_3/10_Confidence_0.610_Length_2320	1	p6	(ACTAGA)5	30	284	313	Locus_3666_Transcript_3/11_Confidence_0.611_Length_2609	1	c	(T)10cattccacatactgatttttc(A)13	44	2557	2600
Locus_4022_Transcript_4/10_Confidence_0.610_Length_2578	1	p6	(ACTAGA)5	30	284	313	Locus_3666_Transcript_4/11_Confidence_0.593_Length_2609	1	c	(T)10cattccacatactgatttttc(A)13	44	2557	2600
Locus_4022_Transcript_5/10_Confidence_0.634_Length_2549	1	p6	(ACTAGA)5	30	284	313	Locus_3666_Transcript_5/11_Confidence_0.611_Length_2609	1	c	(T)10cattccacatactgatttttc(A)13	44	2557	2600
Locus_4022_Transcript_6/10_Confidence_0.610_Length_2492	1	p6	(ACTAGA)5	30	284	313	Locus_3666_Transcript_6/11_Confidence_0.611_Length_2609	1	c	(T)10cattccacatactgatttttc(A)13	44	2557	2600
Locus_4022_Transcript_7/10_Confidence_0.512_Length_1370	1	p6	(ACTAGA)5	30	284	313	Locus_3666_Transcript_7/11_Confidence_0.611_Length_2606	1	c	(T)10cattccacatactgatttttc(A)13	44	2554	2597
Locus_4022_Transcript_8/10_Confidence_0.610_Length_2630	1	p6	(ACTAGA)5	30	284	313	Locus_3666_Transcript_9/11_Confidence_0.630_Length_2609	1	c	(T)10cattccacatactgatttttc(A)13	44	2557	2600
Locus_4022_Transcript_9/10_Confidence_0.610_Length_2795	1	p6	(ACTAGA)5	30	284	313	Locus_3666_Transcript_10/11_Confidence_0.611_Length_2609	1	c	(T)10cattccacatactgatttttc(A)13	44	2557	2600
Locus_4022_Transcript_10/10_Confidence_0.610_Length_2300	1	p6	(ACTAGA)5	30	284	313	Locus_3666_Transcript_11/11_Confidence_0.630_Length_2609	1	c	(T)10cattccacatactgatttttc(A)13	44	2557	2600
Locus_4662_Transcript_3/10_Confidence_0.682_Length_4093	1	p6	(ATGGTA)6	36	75	110	Locus_4336_Transcript_2/12_Confidence_1.000_Length_448	1	c	(A)11tatatatg(TA)6c(AT)9ttgcggggttagtgccacttcgttatggatatatttaaa(T)11cattttgaaatattcagtctatgcgtatatgaata(T)10	145	143	287
Locus_6626_Transcript_9/10_Confidence_0.633_Length_2953	1	p6	(GCAGAA)6	36	1755	1790	Locus_5900_Transcript_2/10_Confidence_0.600_Length_4222	1	c	(AT)7(GT)7	28	2976	3003
Locus_18650_Transcript_1/1_Confidence_1.000_Length_743	1	p6	(GAAGAT)6	36	561	596	Locus_16212_Transcript_5/10_Confidence_0.614_Length_1828	2	c	(CT)17(GT)9	52	777	828
							Locus_24242_Transcript_1/5_Confidence_0.667_Length_851	1	c	(A)10gaaaaagaaaaaaaaacgtagtcagatgccaattaatggcaa(T)11	63	670	732
							Locus_24242_Transcript_2/5_Confidence_0.583_Length_737	1	c	(A)10gaaaaaaacgtagtcagatgccaattaatggcaa(T)10	54	683	736
							Locus_24242_Transcript_4/5_Confidence_0.500_Length_851	1	c	(A)10gaaaaagaaaaaaaaacgtagtcagatgccaattaatggcaa(T)11	63	670	732
							Locus_24242_Transcript_5/5_Confidence_0.583_Length_851	1	c	(A)10gaaaaagaaaaaaaaacgtagtcagatgccaattaatggcaa(T)11	63	670	732
							Locus_24328_Transcript_1/1_Confidence_1.000_Length_582	1	c	(CT)6tttttggcatcctcagactgtttcatgataggatccgatgctgcaaaat(A)10	71	161	231
							Locus_24339_Transcript_1/3_Confidence_0.250_Length_702	1	c	(GA)8gttata(GTT)6	40	28	67
							Locus_24339_Transcript_2/3_Confidence_0.750_Length_1654	1	c	(GA)8gttata(GTT)6	40	28	67
							Locus_24339_Transcript_3/3_Confidence_0.750_Length_1654	1	c	(GA)8gttata(GTT)6	40	28	67
							Locus_24370_Transcript_1/2_Confidence_0.571_Length_874	1	c	(A)14tgaatgaatcagatgtgataaatcaaccaaaaacataagaatcggatcgaaaacaattaaataattagtctaccggttattgaatttctttattattt(A)10	122	420	541
							Locus_24470_Transcript_1/1_Confidence_1.000_Length_361	1	c	(A)10taaaatgcactttttcagg(A)10	39	323	361
							Locus_24568_Transcript_1/1_Confidence_1.000_Length_223	1	c	(TC)7taccaccctccccaa(T)10	39	15	53
							Locus_24615_Transcript_1/1_Confidence_1.000_Length_532	1	c	(TG)6(T)11	23	152	174
							Locus_24978_Transcript_1/1_Confidence_1.000_Length_673	1	c	(A)10tttcagagcaagaacacag(T)14	43	393	435
							Locus_24978_Transcript_1/1_Confidence_1.000_Length_673	2	c	(A)16gtcaaccccctcctaattcaaaatttatttccaaatcgtgagcaaat(A)10	73	539	611
							Locus_25028_Transcript_1/6_Confidence_0.600_Length_1535	1	c	(CT)6attcgtatattactaagagagtctcgtatattcaacttcgatctcttcttcatccttattcttcattca(TC)7	95	45	139
							Locus_25028_Transcript_3/6_Confidence_0.700_Length_1345	1	c	(CT)6attcgtatattactaagagagtctcgtatattcaacttcgatctcttcttcatccttattcttcattca(TC)7	95	45	139
							Locus_25028_Transcript_4/6_Confidence_0.650_Length_1195	1	c	(CT)6attcgtatattactaagagagtctcgtatattcaacttcgatctcttcttcatccttattcttcattca(TC)7	95	45	139
							Locus_25028_Transcript_6/6_Confidence_0.600_Length_1540	1	c	(CT)6attcgtatattactaagagagtctcgtatattcaacttcgatctcttcttcatccttattcttcattca(TC)7	95	45	139
							Locus_25322_Transcript_1/1_Confidence_1.000_Length_266	1	c	(T)10c(T)12	23	25	47
							Locus_25655_Transcript_1/1_Confidence_1.000_Length_421	1	c	(GT)10tttccgagtaagggagtggggattcgaatcttagacctctgtcatttggagggtttttacacatgagttctagaatcattggaactt(TG)8	123	58	180
							Locus_25764_Transcript_1/5_Confidence_0.200_Length_941	1	c	(TA)6(GA)6	24	200	223
							Locus_25764_Transcript_3/5_Confidence_0.300_Length_1383	1	c	(TA)6(GA)6	24	200	223
							Locus_25783_Transcript_1/1_Confidence_1.000_Length_528	1	c	(T)10ggtttttggtgttggagaaatt(A)10	42	266	307
							Locus_25888_Transcript_1/1_Confidence_1.000_Length_561	1	c	(TG)6a(GT)7	27	139	165
							Locus_26194_Transcript_1/1_Confidence_1.000_Length_342	1	c	(A)29t(A)14	44	156	199
							Locus_26364_Transcript_1/7_Confidence_0.526_Length_2358	1	c	(A)12gaactctacatatacc(TA)8	44	247	290
							Locus_26364_Transcript_3/7_Confidence_0.474_Length_1713	1	c	(A)12gaactctacatatacc(TA)8	44	247	290
							Locus_26364_Transcript_4/7_Confidence_0.526_Length_2358	1	c	(A)12gaactctacatatacc(TA)8	44	247	290
							Locus_26364_Transcript_5/7_Confidence_0.474_Length_1729	1	c	(A)12gaactctacatatacc(TA)8	44	247	290
							Locus_26364_Transcript_6/7_Confidence_0.421_Length_1716	1	c	(A)12gaactctacatatacc(TA)8	44	247	290
							Locus_26364_Transcript_7/7_Confidence_0.421_Length_1716	1	c	(A)12gaactctacatatacc(TA)8	44	247	290
							Locus_26458_Transcript_1/1_Confidence_1.000_Length_218	1	c	(TG)6acacacacgcacgcacgcactcgaagaaaagtggataaggaaaataattctg(A)13	77	59	135
							Locus_26631_Transcript_1/1_Confidence_1.000_Length_224	1	c	(AC)9(AT)6	30	18	47
							Locus_26645_Transcript_1/1_Confidence_1.000_Length_240	1	c	(AAAT)5aaaaccaaaattgcttcaagtaggagtcgtttagacaccatggcacctaaaaggggaaagaagag(A)10	95	84	178
							Locus_26663_Transcript_1/6_Confidence_0.412_Length_1063	1	c	(TC)6cctcagaaaatattaatagcagagagtagagtgtataggcagcagcgataaacagctccataattcacgcagtcatggcctttcagg(ACC)5	114	72	185
							Locus_26663_Transcript_2/6_Confidence_0.647_Length_1699	1	c	(TC)6cctcagaaaatattaatagcagagagtagagtgtataggcagcagcgataaacagctccataattcacgcagtcatggcctttcagg(ACC)5	114	72	185
							Locus_26663_Transcript_3/6_Confidence_0.647_Length_1689	1	c	(TC)6cctcagaaaatattaatagcagagagtagagtgtataggcagcagcgataaacagctccataattcacgcagtcatggcctttcagg(ACC)5	114	72	185
							Locus_26663_Transcript_5/6_Confidence_0.588_Length_1615	1	c	(TC)6cctcagaaaatattaatagcagagagtagagtgtataggcagcagcgataaacagctccataattcacgcagtcatggcctttcagg(ACC)5	114	72	185
							Locus_26663_Transcript_6/6_Confidence_0.588_Length_1623	1	c	(TC)6cctcagaaaatattaatagcagagagtagagtgtataggcagcagcgataaacagctccataattcacgcagtcatggcctttcagg(ACC)5	114	72	185
							Locus_26717_Transcript_1/5_Confidence_0.533_Length_924	1	c	(CT)11cgtgtttctttcttatatatgttgatataa(AT)8	68	9	76
							Locus_26717_Transcript_3/5_Confidence_0.533_Length_986	1	c	(CT)11cgtgtttctttcttatatatgttgatataa(AT)8	68	9	76
							Locus_26717_Transcript_4/5_Confidence_0.600_Length_995	1	c	(CT)11cgtgtttctttcttatatatgttgatataa(AT)8	68	9	76
							Locus_26717_Transcript_5/5_Confidence_0.533_Length_924	1	c	(CT)11cgtgtttctttcttatatatgttgatataa(AT)8	68	9	76
							Locus_26743_Transcript_1/2_Confidence_0.750_Length_635	2	c	(T)11(A)10	21	302	322
							Locus_26769_Transcript_1/1_Confidence_1.000_Length_370	1	c	(TCT)5tcctcgtaaaccctagtttcgtaatacatttcccccggctctggataaaacccgtattccgaacccgaaaccgaacccgcattgtgc(CCG)5	117	249	365
							Locus_26937_Transcript_1/1_Confidence_1.000_Length_300	1	c	(GT)12(GA)9	42	259	300
							Locus_26991_Transcript_1/1_Confidence_1.000_Length_393	1	c	(T)10aa(T)10	22	35	56
							Locus_27086_Transcript_1/10_Confidence_0.469_Length_976	1	c	(GT)10(GA)12	44	933	976
							Locus_27086_Transcript_7/10_Confidence_0.469_Length_984	1	c	(GT)10(GA)12	44	941	984
							Locus_27086_Transcript_8/10_Confidence_0.438_Length_988	1	c	(GT)10(GA)12	44	945	988
							Locus_27086_Transcript_10/10_Confidence_0.469_Length_984	1	c	(GT)10(GA)12	44	941	984
							Locus_27126_Transcript_1/7_Confidence_0.467_Length_614	2	c	(T)31gg(T)11	44	571	614
							Locus_27173_Transcript_1/3_Confidence_0.800_Length_931	1	c	(GA)6ag(AGA)5	29	159	187
							Locus_27185_Transcript_1/3_Confidence_0.714_Length_324	1	c	(TC)6(TA)10	32	22	53
							Locus_27185_Transcript_2/3_Confidence_0.571_Length_279	1	c	(TC)6(TA)7	26	38	63
							Locus_27185_Transcript_3/3_Confidence_0.571_Length_262	1	c	(TC)6(TA)10	32	22	53
							Locus_27212_Transcript_1/1_Confidence_1.000_Length_382	1	c	(TC)9(AC)9	36	53	88
							Locus_27433_Transcript_4/4_Confidence_0.333_Length_583	1	c	(AG)6gtttatcttcgttccgtcttcaatggaggtggtttccaattttgtgaggggagagagaaggaggaattaag(GAA)5	98	234	331
							Locus_27714_Transcript_1/1_Confidence_1.000_Length_3745	1	c	(AT)7catcatttagtattctgattaatccacaaaatatgtgcagtcaaagttgcatcaaatgcactgacatatatag(T)10	97	3641	3737
							Locus_27715_Transcript_1/8_Confidence_0.613_Length_1717	1	c	(A)10gatccacatttgtatacctgttctataatccggagaggatttcttgtctggtttctgtcctccaaaactagcatgtgcaaaatgtgtagaaattagag(A)10	118	459	576
							Locus_27715_Transcript_2/8_Confidence_0.645_Length_1722	1	c	(A)10gatccacatttgtatacctgttctataatccggagaggatttcttgtctggtttctgtcctccaaaactagcatgtgcaaaatgtgtagaaattagag(A)10	118	459	576
							Locus_27715_Transcript_5/8_Confidence_0.355_Length_1063	1	c	(A)10gatccacatttgtatacctgttctataatccggagaggatttcttgtctggtttctgtcctccaaaactagcatgtgcaaaatgtgtagaaattagag(A)10	118	459	576
							Locus_27715_Transcript_8/8_Confidence_0.645_Length_1722	1	c	(A)10gatccacatttgtatacctgttctataatccggagaggatttcttgtctggtttctgtcctccaaaactagcatgtgcaaaatgtgtagaaattagag(A)10	118	459	576
							Locus_27755_Transcript_1/4_Confidence_0.200_Length_1655	1	c	(A)10tgaaactcgtgtgtaaaatatgttggtatattacatttgaatttttt(A)11	68	1569	1636
							Locus_27755_Transcript_3/4_Confidence_0.400_Length_2402	1	c	(A)10tgaaactcgtgtgtaaaatatgttggtatattacatttgaatttttt(A)11	68	2316	2383
							Locus_27755_Transcript_4/4_Confidence_0.600_Length_2794	1	c	(A)10tgaaactcgtgtgtaaaatatgttggtatattacatttgaatttttt(A)11	68	2708	2775
							Locus_28014_Transcript_2/3_Confidence_0.500_Length_1305	1	c	(T)10aatgaaaagccaacaaaatcttattgcaagtaaacatacacgaatatcaagagttacaaactacttactactcgtacatttccagacatcactccac(A)42	149	1	149
							Locus_28014_Transcript_3/3_Confidence_0.500_Length_1305	1	c	(T)10aatgaaaagccaacaaaatcttattgcaagtaaacatacacgaatatcaagagttacaaactacttactactcgtacatttccagacatcactccac(A)42	149	1	149
							Locus_28046_Transcript_1/1_Confidence_1.000_Length_490	1	c	(ATG)5(GTG)5	30	388	417
							Locus_28131_Transcript_1/3_Confidence_0.429_Length_527	1	c	(ATG)5aggaatggggtgtggaaagtgaagaggaagaagaaaggaccaaaga(ATG)5	76	449	524
							Locus_28131_Transcript_2/3_Confidence_0.571_Length_913	2	c	(GAT)9(GAG)6	45	601	645
							Locus_28131_Transcript_3/3_Confidence_0.714_Length_933	2	c	(GAT)9(GAG)6	45	601	645
							Locus_28176_Transcript_1/1_Confidence_1.000_Length_352	1	c	(T)17gattttgggctttttggggttgggctggatt(AG)6ggtttgaaagggagagtgaagatagtaaaattgaacatgggcctttcc(T)14atgggtgttgggctggatt(AG)6	153	181	333
							Locus_28231_Transcript_1/1_Confidence_1.000_Length_628	2	c	(T)11agaatcagatatagaataattaagatcaacagcaatgcgttcagattaagacagtagagatggaaaaaaaacatg(A)10	96	316	411
							Locus_28272_Transcript_1/1_Confidence_1.000_Length_267	1	c	(GGA)6gctaaggtgg(TGC)5	43	38	80
							Locus_28531_Transcript_1/1_Confidence_1.000_Length_416	1	c	(GA)7c(GA)7	29	228	256
							Locus_28599_Transcript_1/1_Confidence_1.000_Length_817	1	c	(AC)8(A)14	30	176	205
							Locus_28608_Transcript_4/5_Confidence_0.615_Length_914	1	c	(GAT)5gagaaacacgttcatgaggattcgcaaggtatttatatccatctctgttgataattttgc(T)10	85	339	423
							Locus_29219_Transcript_6/7_Confidence_0.619_Length_1506	1	c	(CT)7atctctagctgagctaaacgcacacc(CA)7	54	33	86
							Locus_29355_Transcript_1/1_Confidence_1.000_Length_250	1	c	(A)11gtctcagagattgcggcggccaaagtacttgttcaacagctcaaattagaactcaacccaaaaaaatttaac(A)11	94	22	115
							Locus_29432_Transcript_1/1_Confidence_1.000_Length_247	1	c	(A)11gaaag(A)11	27	3	29
							Locus_29494_Transcript_1/4_Confidence_0.636_Length_694	1	c	(CTG)5ta(TTTC)5ttgt(GA)6	53	78	130
							Locus_29494_Transcript_2/4_Confidence_0.273_Length_313	1	c	(CTG)5ta(TTTC)5ttgt(GA)6	53	78	130
							Locus_29494_Transcript_4/4_Confidence_0.636_Length_747	1	c	(CTG)6tatttctttctttctttcttcaatcaatcttgt(GA)15	81	105	185
							Locus_29508_Transcript_1/3_Confidence_0.667_Length_1051	2	c	(TG)13aggtgagaaaagagagaaaagagtgaaaggaaggaggaagaaggaagcagccatggcggattt(TG)10	109	943	1051
							Locus_29508_Transcript_2/3_Confidence_0.500_Length_526	2	c	(TG)13aggtgagaaaagagagaaaagagtgaaaggaaggaggaagaaggaagcagccatggcggattt(TG)10	109	418	526
							Locus_29508_Transcript_3/3_Confidence_0.667_Length_947	2	c	(TG)13aggtgagaaaagagagaaaagagtgaaaggaaggaggaagaaggaagcagccatggcggattt(TG)10	109	839	947
							Locus_29549_Transcript_1/3_Confidence_0.400_Length_794	1	c	(A)15c(A)14	30	19	48
							Locus_29556_Transcript_1/1_Confidence_1.000_Length_617	1	c	(AT)10aaaagttggacaatataatgttgtgtg(AT)13	73	431	503
							Locus_29748_Transcript_1/1_Confidence_1.000_Length_647	1	c	(A)13gcccaaccaaaaaagggacaagtatggtggatc(A)10	56	40	95
							Locus_29748_Transcript_1/1_Confidence_1.000_Length_647	2	c	(CT)6caagatcataaaatcgaagcaaaatcgagacagaagaaaaaaag(A)10	66	205	270
							Locus_29914_Transcript_1/2_Confidence_0.667_Length_552	1	c	(A)10t(A)11	22	54	75
							Locus_29923_Transcript_2/2_Confidence_0.750_Length_669	2	c	(AGA)6tatgggatgtaagagttgcatacaaggcagccaagggtttgatgggaattctatgttttagagtatgagggtagatttggtatcgtcaga(T)10	118	438	555
							Locus_29951_Transcript_1/2_Confidence_0.500_Length_228	1	c	(A)15tcccaacatgaaagaaatcacaccagaaaacaaagttctt(GAA)6	73	45	117
							Locus_30162_Transcript_1/1_Confidence_1.000_Length_342	1	c	(TA)8(GA)11	38	114	151
							Locus_30210_Transcript_1/4_Confidence_0.500_Length_1519	1	c	(AC)6(AT)7	26	1434	1459
							Locus_30283_Transcript_1/1_Confidence_1.000_Length_437	1	c	(CTC)7caccgcctcctcctccaccaccaccgccgccg(CCT)5	68	103	170
							Locus_30332_Transcript_1/1_Confidence_1.000_Length_330	1	c	(T)10ga(T)10	22	67	88
							Locus_30359_Transcript_1/1_Confidence_1.000_Length_2512	1	c	(AC)9g(A)10c(A)14	44	54	97
							Locus_30645_Transcript_2/3_Confidence_0.846_Length_1955	2	c	(TG)10gcttttcttttc(T)12	44	1861	1904
							Locus_30645_Transcript_3/3_Confidence_0.846_Length_1955	2	c	(TG)10gcttttcttttc(T)12	44	1861	1904
							Locus_30665_Transcript_1/1_Confidence_1.000_Length_217	1	c	(CT)6ccacgcg(CT)7	33	80	112
							Locus_30838_Transcript_1/3_Confidence_0.375_Length_301	1	c	(CT)8t(TC)8	33	86	118
							Locus_30838_Transcript_2/3_Confidence_0.500_Length_318	1	c	(CT)8t(TC)8	33	103	135
							Locus_30842_Transcript_1/1_Confidence_1.000_Length_402	1	c	(CTT)6atatctattatt(TCA)6	48	286	333
							Locus_30940_Transcript_1/2_Confidence_0.667_Length_399	1	c	(A)15gaagaaaagaaaagaaaaag(A)12	47	10	56
							Locus_30940_Transcript_2/2_Confidence_0.667_Length_734	1	c	(A)15gaagaaaagaaaagaaaaag(A)12	47	10	56
							Locus_30962_Transcript_2/2_Confidence_0.938_Length_1364	1	c	(ATA)13atgataatgataataacaataataata(ATG)6	84	964	1047
							Locus_30975_Transcript_3/3_Confidence_0.667_Length_1059	1	c	(A)10taatgc(A)11	27	747	773
							Locus_31055_Transcript_3/3_Confidence_0.500_Length_448	1	c	(AG)6(TG)9	30	130	159
							Locus_31599_Transcript_1/1_Confidence_1.000_Length_286	1	c	(GAA)8(GAG)5	39	213	251
							Locus_31645_Transcript_1/2_Confidence_0.857_Length_996	1	c	(CTT)5ctcgtat(TC)8	38	14	51
							Locus_31645_Transcript_2/2_Confidence_0.857_Length_996	1	c	(CTT)5ctcgtat(TC)8	38	14	51
							Locus_31926_Transcript_1/1_Confidence_1.000_Length_298	1	c	(TTC)5tcggacttctcctcgtccgatggaatcgcctcactcttatccttcttt(TTC)5	78	30	107
							Locus_32130_Transcript_1/1_Confidence_1.000_Length_301	1	c	(CA)7cc(A)14	30	2	31
							Locus_32652_Transcript_1/5_Confidence_0.417_Length_598	1	c	(A)15gaaaactaaaaattgctaacaaaacatt(A)12	55	126	180
							Locus_32652_Transcript_3/5_Confidence_0.333_Length_498	1	c	(A)15gaaaactaaaaattgctaacaaaacatt(A)12	55	126	180
							Locus_32652_Transcript_3/5_Confidence_0.333_Length_498	2	c	(CGA)5cggagagtggaagtatggtgaagaaggcgga(GTC)6	64	365	428
							Locus_32652_Transcript_4/5_Confidence_0.333_Length_464	1	c	(A)15gaaaactaaaaattgctaacaaaacatt(A)12	55	126	180
							Locus_32652_Transcript_5/5_Confidence_0.500_Length_610	1	c	(A)15gaaaactaaaaattgctaacaaaacatt(A)12	55	126	180
							Locus_32776_Transcript_1/1_Confidence_1.000_Length_459	2	c	(A)11c(A)10	22	196	217
							Locus_32854_Transcript_1/2_Confidence_0.667_Length_549	1	c	(T)10ctcctttgcaatattggaagtagtggc(AT)7	51	383	433
							Locus_32854_Transcript_2/2_Confidence_0.667_Length_267	1	c	(T)10ctcctttgcaatattggaagtagtggc(AT)7	51	101	151
							Locus_33244_Transcript_1/1_Confidence_1.000_Length_329	1	c	(AC)8ccaccagc(AGA)8	48	68	115
							Locus_33259_Transcript_1/1_Confidence_1.000_Length_1094	1	c	(A)15taaaggtatgggatgaaaacaa(TC)7	51	30	80
							Locus_33523_Transcript_1/1_Confidence_1.000_Length_312	1	c	(T)12catttg(T)10	28	160	187
							Locus_33834_Transcript_1/1_Confidence_1.000_Length_302	1	c	(AGA)6caaaattcaggaattgccgatcgtgagaagtcaatgatgccacgagagattccttagtcttattttaattattatttatttaagagatttaattgttg(T)15	131	52	182
							Locus_33989_Transcript_1/2_Confidence_0.750_Length_649	1	c	(TC)6(T)10	22	312	333
							Locus_33991_Transcript_1/1_Confidence_1.000_Length_397	1	c	(AT)6ctcttacttattgattagtactaatttatcatgcaaccttgaggcatctctaagaattaaaagaaaaaacctagaattat(TGG)5	107	100	206
							Locus_34060_Transcript_1/2_Confidence_0.667_Length_627	1	c	(CAC)6cgttcttcccacacccaaatcttcacaacaaacaacaaaaccatgaaaacaa(TCT)5	85	47	131
							Locus_34299_Transcript_1/1_Confidence_1.000_Length_665	1	c	(T)10ctttctcaaaaaaaaattc(T)10	39	449	487
							Locus_34564_Transcript_2/3_Confidence_0.600_Length_370	1	c	(GGA)7agaagaagagaggtatagaaaatgaccggttttggtttagagtgtttttagccattgttagtt(TG)6	96	214	309
							Locus_34564_Transcript_3/3_Confidence_0.600_Length_356	1	c	(GGA)5(AGA)5gagcaatagaaaatgaccggttttggtttagagtgtttttagccattaatgtta(GT)12	108	214	321
							Locus_34571_Transcript_1/1_Confidence_1.000_Length_407	1	c	(CT)11ccagcgagatttccactcattcattgcgcgttttccatcgtctgctgcaatcattcgtatttcatgctaatggcaccgccgccgtaac(CAA)5	125	224	348
							Locus_34608_Transcript_1/1_Confidence_1.000_Length_219	1	c	(CA)6c(GT)11	35	184	218
							Locus_34928_Transcript_1/1_Confidence_1.000_Length_328	1	c	(CA)7cgcgcagacaattcacgaagaagaaaatggctt(A)14	61	3	63
							Locus_34949_Transcript_1/1_Confidence_1.000_Length_992	2	c	(GCG)5gttacagccgtggagga(GGT)5	47	704	750
							Locus_35037_Transcript_2/2_Confidence_0.800_Length_695	1	c	(T)11aaatttctattgtttgatactttttgtgtcataattgaagcttgaaaagtatcaagtcaagcattagtcataagtaacacaaacaagcatcaaaatt(A)10	118	283	400
							Locus_35114_Transcript_1/3_Confidence_0.667_Length_826	1	c	(GAA)5gagtgggctaagtttcgagattgtgggagggagatggagcccatgaatggaccatggggtggggctggggcggacccagaaaccgggtcgggttgactt(TGG)5	129	87	215
							Locus_35114_Transcript_2/3_Confidence_0.667_Length_787	1	c	(GAA)5gagtgggctaagtttcttgattgtggaagggagatggagcccatgaatggaccatgaggtggggctggggcggacccagaaaccgggtcgggttgactt(TGG)5	129	49	177
							Locus_35114_Transcript_3/3_Confidence_0.667_Length_825	1	c	(GAA)5gagtgggctaagtttcgagattgtgggagggagatggagcccatgaatggaccatggggtggggctggggcggacccagaaaccgggtcgggttgactt(TGG)5	129	87	215
							Locus_35134_Transcript_1/1_Confidence_1.000_Length_400	1	c	(A)11gtaaagatgaattttgtacgtgctttgaatagaatatcatttctgaaaaatgtgaaatgcattttttccgttatatttctt(A)11	103	77	179
							Locus_35139_Transcript_1/1_Confidence_0.900_Length_249	1	c	(AC)6(AT)8	28	47	74
							Locus_35293_Transcript_1/1_Confidence_1.000_Length_460	1	c	(AAT)5acaaacagtttgtagtgtaaacacatag(AT)8	59	303	361
							Locus_35771_Transcript_4/8_Confidence_0.185_Length_343	1	c	(AC)8tctttctctaacaaaacgtgcttgaagttttttcactgaaagaaaagaagcagattttctgttaatctac(AG)15	116	53	168
							Locus_35903_Transcript_1/1_Confidence_1.000_Length_454	1	c	(T)10c(T)14	25	257	281
							Locus_36019_Transcript_1/1_Confidence_1.000_Length_394	1	c	(T)11(A)11	22	244	265
							Locus_36797_Transcript_1/1_Confidence_1.000_Length_430	1	c	(CA)6tacaggggggaaaaaagagtaaatatgaatatttaagataaagaactcagactcctatttcgtgtcccacccctc(A)10	97	236	332
							Locus_37241_Transcript_1/1_Confidence_1.000_Length_397	1	c	(GCG)6gtggc(GGT)5	38	205	242
							Locus_37476_Transcript_1/1_Confidence_1.000_Length_457	1	c	(GA)7gtgggaaggtgaggcgaagtagatggaagaaaaatggtgggtgggtggagaaatggtggttg(GA)9aatgataggtgagggaaaatgggagaaagattttggtgggtggggagatggtggctgccgagt(GA)6	169	265	433
							Locus_37772_Transcript_1/1_Confidence_1.000_Length_247	1	c	(TC)6taggtgtgtgtatgtgtg(TA)8	46	12	57
							Locus_37834_Transcript_1/1_Confidence_1.000_Length_357	1	c	(A)11gaaacataaccatccaagaaaactcaaaaaacataccaagaaataaacaaaaaaacaaaattcaaaaaaacaaaattcaaaaaaacacaaaattc(A)14	120	41	160
							Locus_37868_Transcript_1/1_Confidence_1.000_Length_624	1	c	(CT)7(AT)11	36	550	585
							Locus_37882_Transcript_1/3_Confidence_0.600_Length_423	1	c	(GT)6ggaagtggacagtcaaaagtgt(CA)9	52	356	407
							Locus_37882_Transcript_3/3_Confidence_0.600_Length_423	1	c	(GT)6ggaagtggacagtcaaaagtgt(CA)9	52	356	407
							Locus_38246_Transcript_1/1_Confidence_1.000_Length_630	1	c	(GAA)5gagagtctgagatgtagagagaagaaagaat(GA)10	66	550	615
							Locus_38921_Transcript_1/2_Confidence_0.429_Length_403	1	c	(AGA)9atcccttcggggatgttctagtggtggagactcatgtgtaaagaccctccaaatgagagaggtctagggttcaaatcccactacaccatcttgtacca(AAG)9	152	158	309
							Locus_38921_Transcript_2/2_Confidence_1.000_Length_404	1	c	(AGA)9atcccttcggggatgttctagtggtggagactcatgtgtaaagaccctccaaatgagagaggtctagggttcaaatccccactacaccatcttgtacca(AAG)9	153	158	310
							Locus_39119_Transcript_1/1_Confidence_1.000_Length_684	1	c	(AG)6gggcgggggatccaattgagtgagagtgtgtagagggggtatttaaaaag(GT)6	74	305	378
							Locus_39183_Transcript_1/2_Confidence_0.750_Length_453	1	c	(CT)13aaatgatttctaaaatcaccacgtagcctgtattttcctctcttctgc(T)10	84	200	283
							Locus_39183_Transcript_2/2_Confidence_0.750_Length_428	1	c	(CT)6aaaatcaccacgtagcctgtattttcctctcttctgc(T)10	59	200	258
							Locus_39215_Transcript_1/1_Confidence_1.000_Length_686	2	c	(TTC)5(T)29	44	643	686
							Locus_39429_Transcript_1/1_Confidence_1.000_Length_200	1	c	(AC)6tgtgtgcttcttg(A)13	38	8	45
							Locus_39613_Transcript_1/3_Confidence_0.429_Length_304	1	c	(AC)6cacaacact(CA)7	35	33	67
							Locus_39613_Transcript_2/3_Confidence_0.500_Length_282	1	c	(AC)6cacaacact(CA)7	35	33	67
							Locus_39613_Transcript_3/3_Confidence_0.571_Length_299	1	c	(AC)6cacaacact(CA)7	35	33	67
							Locus_40130_Transcript_1/1_Confidence_1.000_Length_276	1	c	(AG)7tgaaacagaagcaggcgtttggcgtgaactggaaggcagaagcagcagaagtatgaatgcgaaagc(GA)15	110	162	271
							Locus_40279_Transcript_1/1_Confidence_1.000_Length_318	1	c	(T)28gtcaatttcttgttgattaatttctaggagtttctgctctagattgagtaattgatcgaccctttttttta(T)10	109	108	216
							Locus_40710_Transcript_1/1_Confidence_1.000_Length_258	1	c	(ATC)5ac(TGT)5(ATT)9	59	198	256
							Locus_40848_Transcript_1/1_Confidence_1.000_Length_477	1	c	(CA)6atattcata(AC)6attatctcacaaactcagcaccaa(AC)6gcacccacagtccaga(AC)7	99	177	275
							Locus_41186_Transcript_1/1_Confidence_1.000_Length_279	1	c	(T)10c(A)10	21	12	32
							Locus_42181_Transcript_1/1_Confidence_1.000_Length_210	1	c	(TG)9g(GA)6	31	148	178
							Locus_42215_Transcript_1/2_Confidence_0.600_Length_219	1	c	(AC)6aac(AT)8	31	45	75
							Locus_42215_Transcript_2/2_Confidence_0.600_Length_207	1	c	(AC)8(AT)8	32	32	63
							Locus_42588_Transcript_1/1_Confidence_1.000_Length_291	1	c	(AG)6g(GA)6	25	257	281
							Locus_42742_Transcript_1/1_Confidence_1.000_Length_351	1	c	(AG)7aaaggcattaatggcgaaaaggcaagtcttcaaccgtgcgcaactaatctggttttcatgtcagtgctgtttaatgagtggttga(GT)7	113	131	243
							Locus_42788_Transcript_1/1_Confidence_1.000_Length_226	1	c	(TG)11gtgtgg(GA)7gctgaccgtgaagtattctacgtcgtaaaagaggtgaagaagagaaaatgcgcctatgga(GT)10(GA)12	146	81	226
							Locus_43571_Transcript_1/1_Confidence_1.000_Length_407	1	c	(GAA)10gagtgaggatctctcacagaaacactcagaaaatgaagagagaagggagaacttttt(AG)6	99	300	398
							Locus_43665_Transcript_1/2_Confidence_0.667_Length_274	1	c	(GAC)5gatccctttctcttggaaaacaaatctccaacaagaggtattattggcttcttcttcttcatctctctcctctc(CTT)5	104	83	186
							Locus_44354_Transcript_1/1_Confidence_1.000_Length_211	1	c	(TC)15(TG)14	58	154	211
							Locus_45348_Transcript_1/1_Confidence_1.000_Length_334	1	c	(AG)8tgggtgaatagatttgtatttgcacactacgaattcagaaatacaaatctattcaccca(CT)8	91	237	327
							Locus_45687_Transcript_1/1_Confidence_1.000_Length_282	1	c	(GA)6tttgccgatcggggaagatgatctgcaagagtg(GAT)5	60	222	281
							Locus_46176_Transcript_1/1_Confidence_1.000_Length_246	1	c	(A)10gaaaag(A)10	26	8	33
							Locus_46206_Transcript_1/1_Confidence_1.000_Length_253	1	c	(GCA)5tcatctcaatgaagacgatgatagtggaaatggtggtaatgtgccatcttttctttggaacttctagtcatacaaaagtaatgagtt(TA)8	118	135	252
							Locus_47154_Transcript_1/1_Confidence_1.000_Length_266	1	c	(T)40ggaacaatcactccaaattcttacaactaaataaaacaattaaaataaaaacaaatgaaaagtgggagacaccccctaaactacaggaggt(A)15	146	1	146
							Locus_47459_Transcript_1/1_Confidence_1.000_Length_422	1	c	(T)12acttttttttattaagtgcggatagaagagatagacggagaaatctggatgcatcgatttg(ATA)5	88	24	111
							Locus_47612_Transcript_1/1_Confidence_1.000_Length_230	1	c	(TG)9c(GT)7	33	87	119
							Locus_48149_Transcript_1/1_Confidence_1.000_Length_305	1	c	(T)13aggttgggcatgacgttatgctcttagataaatgctggaataatgtagctctttg(T)10	78	60	137
							Locus_48218_Transcript_1/1_Confidence_1.000_Length_257	1	c	(G)10catgcccataacattattgaacttcatctttttcccaaacatgtttcttcttctacagaagatttgcaagtctgcaattgttctaaaaccgttca(T)11	116	1	116
							Locus_48639_Transcript_1/1_Confidence_1.000_Length_233	1	c	(AC)7atgcatactcacaaactcacacatacacatat(CA)6cgtctgta(AC)7	80	150	229
Locus_2960_Transcript_1/4_Confidence_0.700_Length_1571	1	c	(T)10cctttttctcttctgaaaaaagttgaacctacttttgcagcgattggttatcacaatgttgtgttattatgtgggattcggtatgcaatatacata(T)10	116	1337	1452	Locus_2802_Transcript_3/7_Confidence_0.667_Length_1075	1	c*	(CTT)5(T)13*	26	1002	1027
Locus_2960_Transcript_3/4_Confidence_0.700_Length_1877	1	c	(T)10cctttttctcttctgaaaaaagttgaacctacttttgcagcgattggttatcacaatgttgtgttattatgtgggattcggtatgcaatatacata(T)10	116	1643	1758	Locus_2802_Transcript_5/7_Confidence_0.611_Length_996	1	c*	(CTT)5(T)13*	26	923	948
Locus_2960_Transcript_4/4_Confidence_0.700_Length_1438	1	c	(T)10cctttttctcttctgaaaaaagttgaacctacttttgcagcgattggttatcacaatgttgtgttattatgtgggattcggtatgcaatatacata(T)10	116	1204	1319	Locus_2802_Transcript_6/7_Confidence_0.611_Length_996	1	c*	(CTT)5(T)13*	26	923	948
Locus_17954_Transcript_2/3_Confidence_0.600_Length_550	1	c	(AT)8aatatactatattatgaaaataatatttaaaataatatctag(AT)6	70	480	549	Locus_15985_Transcript_9/10_Confidence_0.250_Length_2221	1	c*	(A)10(AT)6*	21	1730	1750
Locus_31869_Transcript_1/1_Confidence_1.000_Length_218	1	c	(TG)7(TA)10	34	16	49	Locus_23248_Transcript_2/9_Confidence_0.286_Length_876	1	c*	(ACAG)8(AG)8*	46	831	876
Locus_35903_Transcript_1/1_Confidence_1.000_Length_889	1	c	(ATAC)6(AT)10	44	846	889	Locus_24113_Transcript_2/2_Confidence_0.750_Length_940	1	c*	(TGT)5(T)10*	24	917	940
Locus_654_Transcript_4/7_Confidence_0.500_Length_2386	1	p1	(A)11	11	1346	1356	Locus_634_Transcript_1/10_Confidence_0.577_Length_2400	2	c*	(A)17(AAT)11*	48	2077	2124
Locus_658_Transcript_1/1_Confidence_1.000_Length_1728	2	p1	(A)11	11	512	522	Locus_634_Transcript_2/10_Confidence_0.615_Length_2403	2	c*	(A)17(AAT)11*	48	2080	2127
Locus_2578_Transcript_6/8_Confidence_0.516_Length_2450	2	p1	(T)10	10	2288	2297	Locus_2413_Transcript_3/12_Confidence_0.562_Length_2728	1	c*	(A)10(AT)7*	23	1925	1947
Locus_2578_Transcript_8/8_Confidence_0.516_Length_2377	2	p1	(T)10	10	2215	2224	Locus_2413_Transcript_6/12_Confidence_0.578_Length_2958	1	c*	(A)10(AT)7*	23	2155	2177
Locus_2967_Transcript_3/4_Confidence_0.300_Length_2286	1	p1	(A)10	10	285	294	Locus_2802_Transcript_7/7_Confidence_0.667_Length_996	1	c*	(CTT)5(T)13*	26	923	948
Locus_5252_Transcript_2/2_Confidence_0.833_Length_2277	1	p1	(T)12	12	2095	2106	Locus_4913_Transcript_2/10_Confidence_0.241_Length_838	1	c*	(A)13(AAAG)5*	30	126	155
Locus_5253_Transcript_1/10_Confidence_0.611_Length_3353	1	p1	(T)10	10	34	43	Locus_4913_Transcript_3/10_Confidence_0.414_Length_1008	1	c*	(A)13(AAAG)5*	30	126	155
Locus_5253_Transcript_3/10_Confidence_0.583_Length_3275	1	p1	(T)10	10	34	43	Locus_4913_Transcript_4/10_Confidence_0.207_Length_994	1	c*	(A)13(AAAG)5*	30	126	155
Locus_5253_Transcript_4/10_Confidence_0.639_Length_3550	1	p1	(T)10	10	34	43	Locus_4913_Transcript_6/10_Confidence_0.276_Length_889	1	c*	(A)13(AAAG)5*	30	126	155
Locus_5253_Transcript_5/10_Confidence_0.667_Length_3856	1	p1	(T)10	10	34	43	Locus_4913_Transcript_9/10_Confidence_0.414_Length_1244	1	c*	(A)13(AAAG)5*	30	126	155
Locus_5253_Transcript_6/10_Confidence_0.639_Length_3445	1	p1	(T)10	10	34	43	Locus_4913_Transcript_10/10_Confidence_0.414_Length_982	1	c*	(A)13(AAAG)5*	30	126	155
Locus_5911_Transcript_2/3_Confidence_0.750_Length_2776	1	p1	(T)10	10	2759	2768	Locus_5368_Transcript_1/10_Confidence_0.512_Length_2915	1	c*	(A)11(AAT)5*	24	1628	1651
Locus_5911_Transcript_3/3_Confidence_0.750_Length_3044	1	p1	(T)16	16	2624	2639	Locus_5368_Transcript_2/10_Confidence_0.512_Length_2272	1	c*	(A)11(AAT)5*	24	1803	1826
Locus_6160_Transcript_1/9_Confidence_0.733_Length_2468	2	p1	(A)15	15	2444	2458	Locus_5558_Transcript_9/11_Confidence_0.541_Length_3039	1	c*	(A)17(AG)6*aaaag(A)10	43	1440	1482
Locus_8508_Transcript_1/1_Confidence_1.000_Length_977	1	p1	(G)14	14	964	977	Locus_7334_Transcript_2/10_Confidence_0.417_Length_2797	1	c*	(T)11(TG)9*	28	2462	2489
Locus_8509_Transcript_1/2_Confidence_0.800_Length_1606	1	p1	(T)13	13	1423	1435	Locus_7334_Transcript_3/10_Confidence_0.556_Length_3365	1	c*	(T)11(TG)9*	28	3028	3055
Locus_8510_Transcript_1/6_Confidence_0.556_Length_1198	1	p1	(A)10	10	143	152	Locus_7334_Transcript_5/10_Confidence_0.556_Length_3435	1	c*	(T)11(TG)9*	28	3100	3127
Locus_8510_Transcript_4/6_Confidence_0.500_Length_1245	1	p1	(A)10	10	143	152	Locus_7334_Transcript_7/10_Confidence_0.528_Length_3552	1	c*	(T)11(TG)9*	28	3217	3244
Locus_8510_Transcript_5/6_Confidence_0.611_Length_1288	1	p1	(A)10	10	143	152	Locus_7334_Transcript_8/10_Confidence_0.444_Length_3338	1	c*	(T)11(TG)9*	28	3003	3030
Locus_10244_Transcript_3/7_Confidence_0.333_Length_1232	1	p1	(T)11	11	453	463	Locus_8582_Transcript_8/11_Confidence_0.634_Length_3484	1	c*	(A)11(AT)8*	26	3134	3159
Locus_10245_Transcript_1/1_Confidence_1.000_Length_5149	1	p1	(T)12	12	4961	4972	Locus_8582_Transcript_9/11_Confidence_0.610_Length_3471	1	c*	(A)11(AT)8*	26	3121	3146
Locus_10755_Transcript_4/6_Confidence_0.611_Length_1231	1	p1	(T)16	16	816	831	Locus_8969_Transcript_1/3_Confidence_0.733_Length_1450	1	c*	(AGG)6(AGGAGA)5*	45	1	45
Locus_18444_Transcript_1/1_Confidence_1.000_Length_533	1	p1	(A)10	10	490	499	Locus_16133_Transcript_1/2_Confidence_0.750_Length_2166	1	c*	(GA)10(GAGAG)5*	41	2123	2163
Locus_20633_Transcript_3/10_Confidence_0.677_Length_4652	1	p1	(T)11	11	1573	1583	Locus_17474_Transcript_2/4_Confidence_0.750_Length_1801	1	c*	(CA)9(ACAT)7*	43	805	847
Locus_31913_Transcript_1/1_Confidence_1.000_Length_600	1	p1	(T)22	22	353	374	Locus_23248_Transcript_8/9_Confidence_0.429_Length_1362	1	c*	(ACAG)8(AG)8*	46	1317	1362
Locus_35886_Transcript_1/1_Confidence_1.000_Length_1004	1	p1	(T)12	12	961	972	Locus_24113_Transcript_1/2_Confidence_0.500_Length_529	1	c*	(TGT)5(T)10*	24	506	529
Locus_2115_Transcript_1/7_Confidence_0.684_Length_6920	1	p2	(CT)8	16	3579	3594	Locus_2012_Transcript_1/1_Confidence_1.000_Length_1691	1	c*	(T)23(TC)8*	38	22	59
Locus_2578_Transcript_7/8_Confidence_0.484_Length_2172	1	p2	(CT)20	40	140	179	Locus_2413_Transcript_4/12_Confidence_0.469_Length_2317	1	c*	(A)10(AT)7*	23	2154	2176
Locus_2578_Transcript_8/8_Confidence_0.516_Length_2377	1	p2	(CT)20	40	140	179	Locus_2413_Transcript_5/12_Confidence_0.516_Length_2413	1	c*	(A)10(AT)7*	23	2154	2176
Locus_2579_Transcript_1/5_Confidence_0.700_Length_3278	1	p2	(AG)6	12	3002	3013	Locus_2413_Transcript_7/12_Confidence_0.547_Length_3166	1	c*	(A)10(AT)7*	23	2154	2176
Locus_2579_Transcript_2/5_Confidence_0.700_Length_3275	1	p2	(AG)6	12	2999	3010	Locus_2413_Transcript_9/12_Confidence_0.359_Length_2022	1	c*	(A)10(AT)7*	23	1219	1241
Locus_2579_Transcript_3/5_Confidence_0.650_Length_3387	1	p2	(AG)6	12	3111	3122	Locus_2413_Transcript_10/12_Confidence_0.469_Length_2432	1	c*	(A)10(AT)7*	23	1629	1651
Locus_2579_Transcript_4/5_Confidence_0.700_Length_3925	1	p2	(AG)6	12	3649	3660	Locus_2413_Transcript_12/12_Confidence_0.547_Length_2957	1	c*	(A)10(AT)7*	23	2154	2176
Locus_3040_Transcript_1/1_Confidence_1.000_Length_1654	1	p2	(TA)10	20	88	107	Locus_2864_Transcript_2/18_Confidence_1.000_Length_354	1	c*	(CA)14(A)16*	43	2	44
Locus_4583_Transcript_4/7_Confidence_0.600_Length_2565	1	p2	(AG)7	14	2302	2315	Locus_4277_Transcript_7/8_Confidence_0.519_Length_1024	1	c*	(A)41(AAC)6*	57	463	519
Locus_5912_Transcript_1/10_Confidence_0.545_Length_6393	1	p2	(AG)7	14	6204	6217	Locus_5368_Transcript_3/10_Confidence_0.512_Length_3107	1	c*	(A)11(AAT)5*	24	1820	1843
Locus_5912_Transcript_2/10_Confidence_0.545_Length_6708	1	p2	(AG)7	14	6519	6532	Locus_5368_Transcript_4/10_Confidence_0.488_Length_2277	1	c*	(A)11(AAT)5*	24	990	1013
Locus_5912_Transcript_3/10_Confidence_0.545_Length_6648	1	p2	(AG)7	14	6459	6472	Locus_5368_Transcript_5/10_Confidence_0.512_Length_2733	1	c*	(A)11(AAT)5*	24	1446	1469
Locus_5912_Transcript_4/10_Confidence_0.485_Length_6512	1	p2	(AG)7	14	6323	6336	Locus_5368_Transcript_7/10_Confidence_0.558_Length_3091	1	c*	(A)11(AAT)5*	24	1804	1827
Locus_5912_Transcript_5/10_Confidence_0.485_Length_6684	1	p2	(AG)7	14	6495	6508	Locus_5368_Transcript_8/10_Confidence_0.558_Length_3090	1	c*	(A)11(AAT)5*	24	1803	1826
Locus_5912_Transcript_6/10_Confidence_0.545_Length_6572	1	p2	(AG)7	14	6383	6396	Locus_5368_Transcript_9/10_Confidence_0.535_Length_3156	1	c*	(A)11(AAT)5*	24	1869	1892
Locus_5912_Transcript_7/10_Confidence_0.515_Length_6512	1	p2	(AG)7	14	6323	6336	Locus_5368_Transcript_10/10_Confidence_0.558_Length_3090	1	c*	(A)11(AAT)5*	24	1803	1826
Locus_8516_Transcript_1/4_Confidence_0.750_Length_1692	1	p2	(CT)10	20	84	103	Locus_7334_Transcript_10/10_Confidence_0.556_Length_3363	1	c*	(T)11(TG)9*	28	3028	3055
Locus_10231_Transcript_4/6_Confidence_0.625_Length_1911	1	p2	(TG)7	14	73	86	Locus_8582_Transcript_2/11_Confidence_0.683_Length_3484	1	c*	(A)11(AT)8*	26	3134	3159
Locus_10231_Transcript_5/6_Confidence_0.625_Length_2166	1	p2	(TG)7	14	73	86	Locus_8582_Transcript_3/11_Confidence_0.610_Length_3177	1	c*	(A)11(AT)8*	26	2827	2852
Locus_10231_Transcript_6/6_Confidence_0.625_Length_1837	1	p2	(TG)7	14	73	86	Locus_8582_Transcript_4/11_Confidence_0.561_Length_3484	1	c*	(A)11(AT)8*	26	3134	3159
Locus_10251_Transcript_1/1_Confidence_1.000_Length_1496	1	p2	(GA)7	14	1444	1457	Locus_8582_Transcript_10/11_Confidence_0.610_Length_3484	1	c*	(A)11(AT)8*	26	3134	3159
Locus_10252_Transcript_1/5_Confidence_0.583_Length_1755	1	p2	(TA)6	12	1647	1658	Locus_8582_Transcript_11/11_Confidence_0.634_Length_3484	1	c*	(A)11(AT)8*	26	3134	3159
Locus_13958_Transcript_8/9_Confidence_0.545_Length_1664	1	p2	(AC)6	12	42	53	Locus_11191_Transcript_3/4_Confidence_0.250_Length_1440	1	c*	(A)10(AT)6*	21	1131	1151
Locus_25360_Transcript_1/1_Confidence_1.000_Length_235	1	p2	(TG)6	12	108	119	Locus_19838_Transcript_2/7_Confidence_0.267_Length_317	1	c*	(A)10(AAT)8*	32	274	305
Locus_31868_Transcript_1/1_Confidence_1.000_Length_527	1	p2	(TC)15	30	1	30	Locus_23248_Transcript_1/9_Confidence_0.524_Length_1436	1	c*	(ACAG)8(AG)8*	46	1391	1436
Locus_31888_Transcript_1/1_Confidence_1.000_Length_374	1	p2	(GT)8	16	286	301	Locus_23248_Transcript_3/9_Confidence_0.429_Length_1431	1	c*	(ACAG)8(AG)8*	46	1386	1431
Locus_31897_Transcript_1/1_Confidence_1.000_Length_344	1	p2	(TG)11	22	288	309	Locus_23248_Transcript_7/9_Confidence_0.476_Length_1355	1	c*	(ACAG)8(AG)8*	46	1310	1355
Locus_31914_Transcript_1/1_Confidence_1.000_Length_1419	1	p2	(TG)7	14	166	179	Locus_23248_Transcript_9/9_Confidence_0.476_Length_1362	1	c*	(ACAG)8(AG)8*	46	1317	1362
Locus_661_Transcript_1/2_Confidence_0.600_Length_2041	2	p3	(CGG)5	15	1909	1923	Locus_634_Transcript_10/10_Confidence_0.404_Length_1783	1	c*	(A)17(AAT)11*	48	1460	1507
Locus_1668_Transcript_5/5_Confidence_0.643_Length_1554	1	p3	(GCG)5	15	1540	1554	Locus_1555_Transcript_1/14_Confidence_1.000_Length_579	1	c*	(A)10(AC)6*	21	401	421
Locus_2956_Transcript_8/8_Confidence_0.583_Length_2689	1	p3	(TCC)6	18	2462	2479	Locus_2802_Transcript_2/7_Confidence_0.556_Length_1057	1	c*	(CTT)5(T)13*	26	984	1009
Locus_10239_Transcript_1/4_Confidence_0.625_Length_1240	1	p3	(AAT)5	15	1031	1045	Locus_8582_Transcript_5/11_Confidence_0.659_Length_3470	1	c*	(A)11(AT)8*	26	3120	3145
Locus_10239_Transcript_2/4_Confidence_0.500_Length_2613	1	p3	(AAT)5	15	2404	2418	Locus_8582_Transcript_6/11_Confidence_0.634_Length_3496	1	c*	(A)11(AT)8*	26	3146	3171
Locus_10239_Transcript_4/4_Confidence_0.625_Length_2485	1	p3	(AAT)5	15	2276	2290	Locus_8582_Transcript_7/11_Confidence_0.634_Length_3484	1	c*	(A)11(AT)8*	26	3134	3159
Locus_10759_Transcript_1/2_Confidence_0.917_Length_2408	1	p3	(CTT)15	45	1640	1684	Locus_8969_Transcript_2/3_Confidence_0.733_Length_1290	1	c*	(AGG)6(AGGAGA)5*	45	1	45
Locus_17118_Transcript_1/1_Confidence_1.000_Length_2048	1	p3	(ATC)5	15	1254	1268	Locus_15504_Transcript_4/4_Confidence_0.364_Length_1431	1	c*	(CT)6(T)27*aaa(T)16	57	208	264
Locus_27620_Transcript_1/1_Confidence_1.000_Length_1039	1	p3	(CTC)5	15	29	43	Locus_21887_Transcript_1/1_Confidence_1.000_Length_1008	1	c*	(A)14(AAAC)6*	35	10	44
Locus_31889_Transcript_1/1_Confidence_1.000_Length_599	1	p3	(GGA)5	15	472	486	Locus_23248_Transcript_5/9_Confidence_0.286_Length_890	1	c*	(ACAG)8(AG)8*	46	845	890
Locus_31891_Transcript_1/1_Confidence_1.000_Length_205	1	p3	(GGA)5	15	150	164	Locus_23248_Transcript_6/9_Confidence_0.524_Length_1439	1	c*	(ACAG)8(AG)8*	46	1394	1439
Locus_660_Transcript_3/10_Confidence_0.533_Length_1487	1	p4	(AAAT)5	20	33	52	Locus_634_Transcript_4/10_Confidence_0.538_Length_2217	2	c*	(A)17(AAT)11*	48	1894	1941
Locus_660_Transcript_5/10_Confidence_0.600_Length_3270	1	p4	(AAAT)5	20	33	52	Locus_634_Transcript_5/10_Confidence_0.404_Length_1795	1	c*	(A)17(AAT)11*	48	1472	1519
Locus_660_Transcript_8/10_Confidence_0.667_Length_3872	1	p4	(AAAT)5	20	33	52	Locus_634_Transcript_8/10_Confidence_0.365_Length_1792	1	c*	(A)17(AAT)11*	48	1469	1516
Locus_660_Transcript_10/10_Confidence_0.600_Length_3184	1	p4	(AAAT)5	20	33	52	Locus_634_Transcript_9/10_Confidence_0.385_Length_1725	1	c*	(A)17(AAT)11*	48	1402	1449
Locus_18469_Transcript_1/4_Confidence_0.765_Length_1803	1	p5	(AGCGC)5	25	1745	1769	Locus_16133_Transcript_2/2_Confidence_0.750_Length_2166	1	c*	(GA)10(GAGAG)5*	41	2123	2163
							Locus_24403_Transcript_1/1_Confidence_1.000_Length_730	1	c*	(T)10(TA)6*	21	373	393
							Locus_26170_Transcript_1/4_Confidence_0.750_Length_611	1	c*	(A)29(AAG)7*	48	1	48
							Locus_26170_Transcript_2/4_Confidence_0.583_Length_618	1	c*	(A)29(AAG)7*	48	1	48
							Locus_26170_Transcript_3/4_Confidence_0.667_Length_618	1	c*	(A)29(AAG)7*	48	1	48
							Locus_26170_Transcript_4/4_Confidence_0.750_Length_618	1	c*	(A)29(AAG)7*	48	1	48
							Locus_27002_Transcript_2/8_Confidence_0.650_Length_1578	1	c*	(AG)6(AGA)5*	25	295	319
							Locus_27002_Transcript_6/8_Confidence_0.650_Length_1580	1	c*	(AG)6(AGA)5*	25	295	319
							Locus_27088_Transcript_1/1_Confidence_1.000_Length_474	1	c*	(A)13(AT)8*	28	323	350
							Locus_27812_Transcript_1/6_Confidence_0.069_Length_275	1	c*	(T)11(TG)6*	22	184	205
							Locus_27812_Transcript_2/6_Confidence_0.552_Length_265	1	c*	(T)11(TG)6*	22	174	195
							Locus_27812_Transcript_3/6_Confidence_0.483_Length_234	1	c*	(T)11(TG)6*	22	143	164
							Locus_27812_Transcript_4/6_Confidence_0.586_Length_259	1	c*	(T)11(TG)6*	22	168	189
							Locus_27812_Transcript_5/6_Confidence_0.069_Length_263	1	c*	(T)11(TG)6*	22	172	193
							Locus_27812_Transcript_6/6_Confidence_0.690_Length_249	1	c*	(T)11(TG)6*	22	158	179
							Locus_28580_Transcript_1/1_Confidence_1.000_Length_505	1	c*	(GT)9(T)13*	30	302	331
							Locus_30125_Transcript_1/1_Confidence_1.000_Length_535	1	c*	(A)14(AAG)5*	27	195	221
							Locus_32529_Transcript_1/1_Confidence_1.000_Length_409	1	c*	(A)10(AAT)5*	23	38	60
							Locus_32545_Transcript_1/1_Confidence_1.000_Length_207	1	c*	(A)10(AG)6*	21	64	84
							Locus_32793_Transcript_1/5_Confidence_0.692_Length_866	1	c*	(CT)9(T)10*	27	512	538
							Locus_32793_Transcript_3/5_Confidence_0.692_Length_743	1	c*	(CT)9(T)10*	27	494	520
							Locus_32793_Transcript_5/5_Confidence_0.692_Length_848	1	c*	(CT)9(T)10*	27	494	520
							Locus_33989_Transcript_2/2_Confidence_0.500_Length_379	1	c*	(T)10(TC)6*ttttttcttaaacttttgaaatttccattgatgagaag(T)11	70	36	105
							Locus_39319_Transcript_1/1_Confidence_1.000_Length_592	1	c*	(AT)9(T)11*	28	231	258
							Locus_43744_Transcript_1/1_Confidence_1.000_Length_212	1	c*	(CTCTC)5(CT)7*	34	26	59
Locus_30_Transcript_20/30_Confidence_1.000_Length_863	1	c	(TC)10g(CA)8	37	53	89	Locus_32_Transcript_4/7_Confidence_0.556_Length_1584	1	p1	(A)10	10	31	40
Locus_30_Transcript_22/30_Confidence_0.057_Length_2609	1	c	(CT)9(CA)8	34	135	168	Locus_32_Transcript_6/7_Confidence_0.667_Length_1066	1	p1	(A)10	10	31	40
Locus_30_Transcript_24/30_Confidence_0.057_Length_2280	1	c	(CT)9(CA)8	34	135	168	Locus_32_Transcript_7/7_Confidence_0.667_Length_1066	1	p1	(A)10	10	31	40
Locus_58_Transcript_2/6_Confidence_0.500_Length_2826	1	c	(GA)6tggcgaccaccgtgatgagtagagagg(GA)6	51	1609	1659	Locus_43_Transcript_4/8_Confidence_0.353_Length_596	1	p1	(T)12	12	138	149
Locus_58_Transcript_6/6_Confidence_0.562_Length_3157	1	c	(GA)6tggcgaccaccgtgatgagtagagagg(GA)6	51	1940	1990	Locus_44_Transcript_10/29_Confidence_1.000_Length_201	1	p1	(T)13	13	42	54
Locus_92_Transcript_3/10_Confidence_0.200_Length_2222	3	c	(GAC)9(GAT)5aa(TG)6	56	1862	1917	Locus_46_Transcript_204/211_Confidence_0.019_Length_20250	10	p1	(A)11	11	13671	13681
Locus_92_Transcript_9/10_Confidence_0.257_Length_2826	4	c	(GAC)9(GAT)5aa(TG)6	56	2466	2521	Locus_46_Transcript_206/211_Confidence_0.067_Length_38976	5	p1	(A)15	15	36461	36475
Locus_118_Transcript_3/11_Confidence_0.400_Length_3431	2	c	(AT)8cgtctaattaaaattaatatacacac(CA)7	56	2428	2483	Locus_62_Transcript_9/9_Confidence_0.600_Length_1946	1	p1	(T)10	10	899	908
Locus_124_Transcript_5/10_Confidence_0.588_Length_2240	1	c	(CT)7(CA)16	46	1	46	Locus_81_Transcript_5/13_Confidence_0.214_Length_1346	1	p1	(T)10	10	1	10
Locus_124_Transcript_6/10_Confidence_0.088_Length_837	1	c	(CT)8(CA)14	44	342	385	Locus_83_Transcript_1/4_Confidence_0.571_Length_777	1	p1	(A)10	10	16	25
Locus_124_Transcript_7/10_Confidence_0.559_Length_2471	1	c	(CT)7(CA)16	46	1	46	Locus_83_Transcript_2/4_Confidence_0.571_Length_923	1	p1	(A)10	10	16	25
Locus_124_Transcript_8/10_Confidence_0.294_Length_1433	1	c	(CT)7(CA)16	46	1	46	Locus_83_Transcript_3/4_Confidence_0.571_Length_780	1	p1	(A)10	10	16	25
Locus_124_Transcript_10/10_Confidence_0.588_Length_2170	1	c	(CT)7(CA)16	46	1	46	Locus_83_Transcript_3/4_Confidence_0.571_Length_780	2	p1	(T)10	10	665	674
Locus_148_Transcript_4/11_Confidence_0.416_Length_8123	3	c	(AT)13gttatatctatgtatgaataatatcacacttactaattatttcaa(AC)6	83	6713	6795	Locus_110_Transcript_1/4_Confidence_0.625_Length_2424	1	p1	(T)11	11	286	296
Locus_148_Transcript_6/11_Confidence_0.277_Length_5407	3	c	(AT)13gttatatctatgtatgaataatatcacacttactaattatttcaa(AC)6	83	3997	4079	Locus_111_Transcript_4/10_Confidence_0.514_Length_3128	1	p1	(A)10	10	2605	2614
Locus_148_Transcript_7/11_Confidence_0.436_Length_8077	3	c	(AT)13gttatatctatgtatgaataatatcacacttactaattatttcaa(AC)6	83	6667	6749	Locus_111_Transcript_9/10_Confidence_0.514_Length_3117	1	p1	(A)10	10	2602	2611
Locus_179_Transcript_1/4_Confidence_0.545_Length_1444	1	c	(T)11ca(T)10	23	23	45	Locus_136_Transcript_16/16_Confidence_0.456_Length_6183	4	p1	(T)10	10	6050	6059
Locus_207_Transcript_3/6_Confidence_0.222_Length_2655	4	c	(GT)6(GA)7	26	2524	2549	Locus_168_Transcript_17/19_Confidence_0.427_Length_3311	2	p1	(T)11	11	607	617
Locus_207_Transcript_5/6_Confidence_0.667_Length_3618	1	c	(GT)6(GA)7	26	3487	3512	Locus_168_Transcript_19/19_Confidence_0.299_Length_2642	2	p1	(T)11	11	607	617
Locus_207_Transcript_6/6_Confidence_0.667_Length_2891	1	c	(GT)6(GA)7	26	2760	2785	Locus_169_Transcript_7/10_Confidence_0.375_Length_2024	1	p1	(T)11	11	1020	1030
Locus_254_Transcript_1/6_Confidence_0.500_Length_2868	1	c	(A)12gagagagaatttgagtgggtcagctcgcttgagcccgacatgactgaaagagaagaagcttgtgagttgtgagtgtaacacacaaatacaataa(AG)11	128	8	135	Locus_225_Transcript_9/11_Confidence_0.451_Length_1891	1	p1	(A)10	10	1793	1802
Locus_254_Transcript_2/6_Confidence_0.357_Length_2784	1	c	(A)12gagagagaatttgagtgggtcagctcgcttgagcccgacatgactgaaagagaagaagcttgtgagttgtgagtgtaacacacaaatacaataa(AG)11	128	8	135	Locus_225_Transcript_10/11_Confidence_0.569_Length_2029	1	p1	(T)10	10	845	854
Locus_254_Transcript_3/6_Confidence_0.500_Length_3277	1	c	(A)12gagagagaatttgagtgggtcagctcgcttgagcccgacatgactgaaagagaagaagcttgtgagttgtgagtgtaacacacaaatacaataa(AG)11	128	8	135	Locus_227_Transcript_1/8_Confidence_0.588_Length_1647	1	p1	(T)10	10	10	19
Locus_254_Transcript_5/6_Confidence_0.500_Length_2781	1	c	(A)12gagagagaatttgagtgggtcagctcgcttgagcccgacatgactgaaagagaagaagcttgtgagttgtgagtgtaacacacaaatacaataa(AG)11	128	8	135	Locus_227_Transcript_8/8_Confidence_0.529_Length_1621	1	p1	(T)10	10	10	19
Locus_290_Transcript_1/3_Confidence_0.750_Length_2754	1	c	(T)10gacattatgcacctgtttatctaggattattgtttttgttgaaaaagagtgtattatatgtattatatttgggcaatatttg(AT)8	108	1013	1120	Locus_250_Transcript_11/13_Confidence_0.286_Length_2154	2	p1	(T)11	11	1363	1373
Locus_290_Transcript_3/3_Confidence_0.750_Length_2663	1	c	(T)10gacattatgcacctgtttatctaggattattgtttttgttgaaaaagagtgtattatatgtattatatttgggcaatatttg(AT)8	108	1013	1120	Locus_251_Transcript_3/10_Confidence_0.628_Length_2194	1	p1	(A)10	10	2185	2194
Locus_295_Transcript_1/7_Confidence_0.600_Length_2293	1	c	(CT)11(CA)7	36	36	71	Locus_272_Transcript_1/9_Confidence_0.267_Length_1109	1	p1	(A)10	10	579	588
Locus_295_Transcript_1/7_Confidence_0.600_Length_2293	2	c	(T)22aaaaa(T)18	45	2078	2122	Locus_272_Transcript_2/9_Confidence_0.433_Length_2702	1	p1	(A)13	13	248	260
Locus_295_Transcript_2/7_Confidence_0.550_Length_2706	1	c	(CT)11(CA)7	36	36	71	Locus_272_Transcript_2/9_Confidence_0.433_Length_2702	2	p1	(A)10	10	2172	2181
Locus_295_Transcript_3/7_Confidence_0.600_Length_2539	1	c	(CT)11(CA)7	36	36	71	Locus_272_Transcript_3/9_Confidence_0.567_Length_2914	1	p1	(A)13	13	248	260
Locus_295_Transcript_3/7_Confidence_0.600_Length_2539	2	c	(T)22aaaaa(T)18	45	2324	2368	Locus_272_Transcript_3/9_Confidence_0.567_Length_2914	2	p1	(A)10	10	2410	2419
Locus_295_Transcript_4/7_Confidence_0.250_Length_1414	1	c	(CT)11(CA)7	36	36	71	Locus_272_Transcript_4/9_Confidence_0.533_Length_2940	1	p1	(A)13	13	248	260
Locus_295_Transcript_5/7_Confidence_0.600_Length_2305	1	c	(CT)11(CA)7	36	36	71	Locus_272_Transcript_4/9_Confidence_0.533_Length_2940	2	p1	(A)10	10	2410	2419
Locus_295_Transcript_5/7_Confidence_0.600_Length_2305	2	c	(T)22aaaaa(T)18	45	2090	2134	Locus_272_Transcript_8/9_Confidence_0.500_Length_2793	1	p1	(A)13	13	248	260
Locus_295_Transcript_7/7_Confidence_0.500_Length_2322	1	c	(CT)11(CA)7	36	36	71	Locus_272_Transcript_9/9_Confidence_0.300_Length_2029	1	p1	(A)13	13	248	260
Locus_303_Transcript_10/13_Confidence_0.271_Length_1357	2	c	(CT)10cactcactgc(CA)6	42	1316	1357	Locus_284_Transcript_4/5_Confidence_0.545_Length_1338	1	p1	(A)10	10	201	210
Locus_320_Transcript_1/6_Confidence_0.400_Length_1059	1	c	(GCC)5attgccggagtataacagaagcttctggaaatgggtaggtgtgttttcatgcagttgattaattttccaattttatttggaa(T)12	109	914	1022	Locus_290_Transcript_24/30_Confidence_0.541_Length_13454	2	p1	(A)26	26	12325	12350
Locus_320_Transcript_2/6_Confidence_0.600_Length_1187	1	c	(GCC)5attgccggagtataacagaagcttctggaaatgggtaggtgtgttttcatgcagttgattaattttccaattttatttggaa(T)12	109	1042	1150	Locus_290_Transcript_24/30_Confidence_0.541_Length_13454	3	p1	(A)14	14	12879	12892
Locus_320_Transcript_3/6_Confidence_0.600_Length_1232	1	c	(GCC)5attgccggagtataacagaagcttctggaaatgggtaggtgtgttttcatgcagttgattaattttccaattttatttggaa(T)12	109	1087	1195	Locus_290_Transcript_24/30_Confidence_0.541_Length_13454	4	p1	(T)13	13	13409	13421
Locus_320_Transcript_4/6_Confidence_0.500_Length_1173	1	c	(GCC)5attgccggagtataacagaagcttctggaaatgggtaggtgtgttttcatgcagttgattaattttccaattttatttggaa(T)12	109	1028	1136	Locus_290_Transcript_25/30_Confidence_0.549_Length_13261	1	p1	(T)13	13	6602	6614
Locus_320_Transcript_5/6_Confidence_0.300_Length_920	1	c	(GCC)5attgccggagtataacagaagcttctggaaatgggtaggtgtgttttcatgcagttgattaattttccaattttatttggaa(T)12	109	775	883	Locus_290_Transcript_25/30_Confidence_0.549_Length_13261	2	p1	(A)26	26	12132	12157
Locus_320_Transcript_6/6_Confidence_0.500_Length_1085	1	c	(GCC)5attgccggagtataacagaagcttctggaaatgggtaggtgtgttttcatgcagttgattaattttccaattttatttggaa(T)12	109	940	1048	Locus_290_Transcript_25/30_Confidence_0.549_Length_13261	3	p1	(A)14	14	12686	12699
Locus_329_Transcript_4/8_Confidence_0.667_Length_5051	2	c	(GT)9(GA)6	30	1353	1382	Locus_308_Transcript_7/10_Confidence_0.292_Length_1126	1	p1	(T)10	10	1	10
Locus_329_Transcript_5/8_Confidence_0.750_Length_5396	2	c	(GT)9(GA)6	30	1353	1382	Locus_308_Transcript_10/10_Confidence_0.292_Length_996	1	p1	(T)10	10	1	10
Locus_340_Transcript_6/7_Confidence_0.591_Length_6339	2	c	(CT)8(CA)6	28	2064	2091	Locus_351_Transcript_6/9_Confidence_0.276_Length_549	1	p1	(A)12	12	76	87
Locus_351_Transcript_8/10_Confidence_0.100_Length_1402	1	c	(GA)6gggggagagg(GA)8	38	30	67	Locus_352_Transcript_8/10_Confidence_0.467_Length_2284	5	p1	(A)12	12	1580	1591
Locus_353_Transcript_4/10_Confidence_0.207_Length_551	1	c	(CT)6ccaactcc(GCG)5	35	151	185	Locus_357_Transcript_12/20_Confidence_0.200_Length_2274	1	p1	(A)10	10	812	821
Locus_353_Transcript_5/10_Confidence_0.310_Length_873	1	c	(CT)6ccaactcc(GCG)5	35	151	185	Locus_357_Transcript_15/20_Confidence_0.218_Length_2449	1	p1	(A)10	10	812	821
Locus_353_Transcript_8/10_Confidence_0.379_Length_1716	1	c	(CT)6ccaactcc(GCG)5	35	151	185	Locus_361_Transcript_2/11_Confidence_0.510_Length_2099	1	p1	(T)10	10	2057	2066
Locus_353_Transcript_9/10_Confidence_0.345_Length_1718	1	c	(CT)6ccaactcc(GCG)5	35	151	185	Locus_361_Transcript_3/11_Confidence_0.490_Length_1937	1	p1	(T)10	10	1895	1904
Locus_353_Transcript_10/10_Confidence_0.414_Length_1748	1	c	(CT)6ccaactcc(GCG)5	35	151	185	Locus_361_Transcript_4/11_Confidence_0.471_Length_1895	1	p1	(T)10	10	1853	1862
Locus_383_Transcript_2/2_Confidence_0.750_Length_2323	1	c	(AT)10agagt(GA)10	45	1	45	Locus_385_Transcript_2/12_Confidence_1.000_Length_245	1	p1	(T)10	10	149	158
Locus_400_Transcript_1/10_Confidence_0.276_Length_357	1	c	(TC)9aaacacacagatgatccctaatattcatttccagagctcaatttcaattcaaagccgggatttgttgtgtgttt(GA)9	110	19	128	Locus_422_Transcript_15/19_Confidence_0.064_Length_867	1	p1	(T)12	12	814	825
Locus_400_Transcript_2/10_Confidence_0.586_Length_1753	1	c	(TC)9aaacacacagatgatccctaatattcatttccagagctcaatttcaattcaaagccgggatttgttgtgtgttt(GA)9	110	19	128	Locus_422_Transcript_16/19_Confidence_0.164_Length_1845	1	p1	(A)12	12	484	495
Locus_400_Transcript_3/10_Confidence_0.414_Length_1373	1	c	(TC)9aaacacacagatgatccctaatattcatttccagagctcaatttcaattcaaagccgggatttgttgtgtgttt(GA)9	110	19	128	Locus_422_Transcript_17/19_Confidence_0.164_Length_2568	1	p1	(T)10	10	1476	1485
Locus_400_Transcript_5/10_Confidence_0.552_Length_1492	1	c	(TC)9aaacacacagatgatccctaatattcatttccagagctcaatttcaattcaaagccgggatttgttgtgtgttt(GA)9	110	19	128	Locus_422_Transcript_18/19_Confidence_0.200_Length_3488	1	p1	(A)12	12	1722	1733
Locus_400_Transcript_6/10_Confidence_0.724_Length_2262	1	c	(TC)9aaacacacagatgatccctaatattcatttccagagctcaatttcaattcaaagccgggatttgttgtgtgttt(GA)9	110	19	128	Locus_422_Transcript_19/19_Confidence_0.221_Length_3083	1	p1	(A)12	12	1722	1733
Locus_400_Transcript_9/10_Confidence_0.483_Length_1440	1	c	(TC)9aaacacacagatgatccctaatattcatttccagagctcaatttcaattcaaagccgggatttgttgtgtgttt(GA)9	110	19	128	Locus_424_Transcript_2/6_Confidence_0.625_Length_1037	1	p1	(T)11	11	793	803
Locus_400_Transcript_10/10_Confidence_0.690_Length_2131	1	c	(TC)9aaacacacagatgatccctaatattcatttccagagctcaatttcaattcaaagccgggatttgttgtgtgttt(GA)9	110	19	128	Locus_424_Transcript_3/6_Confidence_0.500_Length_1032	1	p1	(T)11	11	788	798
Locus_420_Transcript_1/10_Confidence_0.517_Length_2189	1	c	(A)11gaaaaagatgagatg(CT)10	46	2067	2112	Locus_439_Transcript_8/15_Confidence_0.429_Length_2231	1	p1	(A)11	11	34	44
Locus_420_Transcript_2/10_Confidence_0.517_Length_2189	1	c	(A)11gaaaaagatgagatg(CT)10	46	2067	2112	Locus_439_Transcript_10/15_Confidence_0.375_Length_2234	1	p1	(A)11	11	34	44
Locus_420_Transcript_3/10_Confidence_0.448_Length_2243	1	c	(A)11gaaaaagatgagatg(CT)10	46	2121	2166	Locus_439_Transcript_11/15_Confidence_0.375_Length_2020	1	p1	(A)11	11	34	44
Locus_420_Transcript_4/10_Confidence_0.517_Length_2189	1	c	(A)11gaaaaagatgagatg(CT)10	46	2067	2112	Locus_439_Transcript_12/15_Confidence_0.446_Length_2306	1	p1	(A)11	11	34	44
Locus_420_Transcript_5/10_Confidence_0.517_Length_2155	1	c	(A)11gaaaaagatgagatg(CT)10	46	2033	2078	Locus_439_Transcript_13/15_Confidence_0.411_Length_2234	1	p1	(A)11	11	34	44
Locus_420_Transcript_6/10_Confidence_0.517_Length_2133	1	c	(A)11gaaaaagatgagatg(CT)10	46	2011	2056	Locus_439_Transcript_14/15_Confidence_0.339_Length_2199	1	p1	(A)11	11	34	44
Locus_420_Transcript_7/10_Confidence_0.517_Length_2155	1	c	(A)11gaaaaagatgagatg(CT)10	46	2033	2078	Locus_439_Transcript_15/15_Confidence_0.446_Length_2234	1	p1	(A)11	11	34	44
Locus_420_Transcript_9/10_Confidence_0.483_Length_2155	1	c	(A)11gaaaaagatgagatg(CT)10	46	2033	2078	Locus_440_Transcript_3/12_Confidence_0.630_Length_2621	1	p1	(A)18	18	2039	2056
Locus_497_Transcript_1/9_Confidence_0.462_Length_2047	1	c	(CA)11at(TA)12	48	1906	1953	Locus_511_Transcript_12/18_Confidence_0.326_Length_3200	1	p1	(T)12	12	624	635
Locus_497_Transcript_3/9_Confidence_0.538_Length_2125	1	c	(CA)11at(TA)14	52	1980	2031	Locus_511_Transcript_15/18_Confidence_0.295_Length_2842	1	p1	(T)12	12	624	635
Locus_532_Transcript_1/2_Confidence_0.750_Length_2608	1	c	(A)15tcttctaatgaggggctgagtgatggatagatgagaatcttctccctagttctgacttggttttgcttctttttttt(A)12	104	1314	1417	Locus_548_Transcript_7/8_Confidence_0.462_Length_1352	1	p1	(A)16	16	1167	1182
Locus_535_Transcript_1/1_Confidence_1.000_Length_1010	1	c	(TCT)8gctggttg(GT)8	48	831	878	Locus_549_Transcript_1/11_Confidence_1.000_Length_201	1	p1	(T)32	32	10	41
Locus_539_Transcript_2/10_Confidence_0.667_Length_17495	3	c	(C)10ttaatc(T)18	34	12344	12377	Locus_554_Transcript_1/2_Confidence_0.833_Length_520	1	p1	(T)19	19	335	353
Locus_539_Transcript_3/10_Confidence_0.694_Length_17660	3	c	(C)10ttaatc(T)18	34	12344	12377	Locus_556_Transcript_5/13_Confidence_0.575_Length_10587	1	p1	(T)10	10	5801	5810
Locus_539_Transcript_4/10_Confidence_0.583_Length_12750	1	c	(C)10ttaatc(T)18	34	6780	6813	Locus_556_Transcript_6/13_Confidence_0.575_Length_10562	1	p1	(T)10	10	5801	5810
Locus_539_Transcript_5/10_Confidence_0.667_Length_13650	1	c	(C)10ttaatc(T)18	34	7680	7713	Locus_556_Transcript_7/13_Confidence_0.562_Length_10535	1	p1	(T)10	10	5801	5810
Locus_539_Transcript_6/10_Confidence_0.694_Length_17606	3	c	(C)10ttaatc(T)18	34	11636	11669	Locus_556_Transcript_10/13_Confidence_0.575_Length_10587	1	p1	(T)10	10	5801	5810
Locus_539_Transcript_7/10_Confidence_0.694_Length_19022	3	c	(C)10ttaatc(T)18	34	13052	13085	Locus_556_Transcript_12/13_Confidence_0.562_Length_10564	2	p1	(A)11	11	9964	9974
Locus_539_Transcript_8/10_Confidence_0.556_Length_12583	1	c	(C)10ttaatc(T)18	34	6613	6646	Locus_556_Transcript_13/13_Confidence_0.562_Length_10564	2	p1	(A)11	11	9964	9974
Locus_580_Transcript_1/4_Confidence_0.250_Length_871	1	c	(GA)13gt(GA)7	42	799	840	Locus_583_Transcript_8/13_Confidence_0.426_Length_2319	1	p1	(A)12	12	53	64
Locus_580_Transcript_2/4_Confidence_0.625_Length_3002	1	c	(GA)13gt(GA)7	42	2930	2971	Locus_583_Transcript_9/13_Confidence_0.397_Length_2340	1	p1	(A)12	12	53	64
Locus_581_Transcript_4/7_Confidence_0.696_Length_2044	1	c	(TG)8ttgggggtatcgcttttagtgccgtgttcattcaattacagttaatgatttggcgagaaagtcgtgatgaccagttgacgtga(T)12	111	231	341	Locus_583_Transcript_13/13_Confidence_0.441_Length_2320	1	p1	(A)12	12	53	64
Locus_606_Transcript_9/10_Confidence_0.667_Length_3336	1	c	(A)10tatggcttcattttaatacgtgcacgcactcgataaaggcaagtgaaccctttatatattcatggtttggatcacgctttcagt(TC)7	108	2097	2204	Locus_598_Transcript_6/10_Confidence_0.231_Length_596	1	p1	(T)11	11	382	392
Locus_606_Transcript_10/10_Confidence_0.667_Length_3266	1	c	(A)10tatggcttcattttaatacgtgcacgcactcgataaaggcaagtgaaccctttatatattcatggtttggatcacgctttcagt(TC)7	108	2027	2134	Locus_598_Transcript_8/10_Confidence_0.385_Length_2274	1	p1	(T)11	11	2060	2070
Locus_621_Transcript_1/3_Confidence_0.714_Length_2162	1	c	(TC)9(CA)12	42	103	144	Locus_599_Transcript_8/10_Confidence_0.240_Length_2897	1	p1	(T)10	10	2719	2728
Locus_621_Transcript_2/3_Confidence_0.714_Length_3198	1	c	(TC)9(CA)12	42	103	144	Locus_599_Transcript_10/10_Confidence_0.140_Length_2172	1	p1	(T)10	10	1994	2003
Locus_621_Transcript_3/3_Confidence_0.714_Length_1802	1	c	(TC)9(CA)12	42	103	144	Locus_600_Transcript_19/27_Confidence_0.165_Length_2839	1	p1	(T)10	10	1952	1961
Locus_678_Transcript_1/3_Confidence_0.778_Length_2337	1	c	(TCT)7tcctcactctctatcacacaca(AC)7	57	38	94	Locus_636_Transcript_8/10_Confidence_0.600_Length_3588	1	p1	(A)15	15	176	190
Locus_724_Transcript_5/5_Confidence_0.562_Length_1741	1	c	(CT)15caccctcttttcatttcgcataaacgccgtcacttataaaccacaaattct(CA)6	93	26	118	Locus_670_Transcript_2/4_Confidence_0.600_Length_2653	1	p1	(T)10	10	162	171
Locus_727_Transcript_2/10_Confidence_0.300_Length_768	1	c	(TC)6tt(TC)13	40	725	764	Locus_670_Transcript_3/4_Confidence_0.600_Length_2254	1	p1	(T)10	10	162	171
Locus_800_Transcript_2/6_Confidence_0.667_Length_4579	1	c	(AT)11ggatcaatcaagaaagagta(TG)6	54	3936	3989	Locus_742_Transcript_1/5_Confidence_0.714_Length_1608	1	p1	(T)10	10	1	10
Locus_800_Transcript_6/6_Confidence_0.667_Length_4495	1	c	(AT)11ggatcaatcaagaaagagta(TG)6	54	3852	3905	Locus_744_Transcript_1/19_Confidence_1.000_Length_255	1	p1	(A)15	15	55	69
Locus_808_Transcript_1/8_Confidence_0.444_Length_1785	1	c	(TC)7ttg(CA)6	29	36	64	Locus_760_Transcript_3/11_Confidence_0.184_Length_2477	1	p1	(T)12	12	1	12
Locus_808_Transcript_2/8_Confidence_0.333_Length_1691	1	c	(TC)7ttg(CA)6	29	36	64	Locus_760_Transcript_7/11_Confidence_0.184_Length_2589	1	p1	(T)12	12	1	12
Locus_808_Transcript_5/8_Confidence_0.444_Length_2055	1	c	(TC)7ttg(CA)6	29	36	64	Locus_764_Transcript_2/6_Confidence_0.643_Length_1206	1	p1	(T)10	10	891	900
Locus_808_Transcript_6/8_Confidence_0.444_Length_1874	1	c	(TC)7ttg(CA)6	29	36	64	Locus_764_Transcript_3/6_Confidence_0.571_Length_1101	1	p1	(T)12	12	784	795
Locus_808_Transcript_7/8_Confidence_0.278_Length_1259	1	c	(TC)7ttg(CA)6	29	36	64	Locus_764_Transcript_4/6_Confidence_0.643_Length_1112	1	p1	(T)10	10	797	806
Locus_808_Transcript_8/8_Confidence_0.222_Length_1452	1	c	(TC)7ttg(CA)6	29	36	64	Locus_764_Transcript_4/6_Confidence_0.643_Length_1112	2	p1	(A)10	10	978	987
Locus_809_Transcript_1/6_Confidence_0.667_Length_3351	1	c	(AG)12aatttcatagacgaaaatcgtattc(GT)9	67	1966	2032	Locus_764_Transcript_5/6_Confidence_0.571_Length_1097	1	p1	(A)10	10	963	972
Locus_809_Transcript_2/6_Confidence_0.611_Length_3123	1	c	(AG)12aatttcatagacgaaaatcgtattc(GT)9	67	1738	1804	Locus_764_Transcript_6/6_Confidence_0.643_Length_1093	1	p1	(T)10	10	778	787
Locus_809_Transcript_3/6_Confidence_0.667_Length_3364	1	c	(AG)12aatttcatagacgaaaatcgtattc(GT)9	67	1979	2045	Locus_764_Transcript_6/6_Confidence_0.643_Length_1093	2	p1	(A)10	10	959	968
Locus_809_Transcript_4/6_Confidence_0.667_Length_3346	1	c	(AG)12aatttcatagacgaaaatcgtattc(GT)9	67	1961	2027	Locus_765_Transcript_1/5_Confidence_0.692_Length_1496	1	p1	(A)19	19	26	44
Locus_827_Transcript_1/2_Confidence_0.750_Length_4374	2	c	(CA)10ctatagttctaaggtttccaagttcccacagatgtgcctagggaaggaaagttgctcaaactctaaatttct(CA)13	118	1645	1762	Locus_777_Transcript_7/14_Confidence_0.155_Length_254	2	p1	(T)16	16	140	155
Locus_827_Transcript_2/2_Confidence_0.750_Length_4454	2	c	(CA)10ctatagttctaaggtttccaagttcccacagatgtgcctagggaaggaaagttgctcaaactctaaatttct(CA)13	118	1645	1762	Locus_777_Transcript_9/14_Confidence_0.352_Length_2064	2	p1	(T)11	11	1836	1846
Locus_838_Transcript_7/9_Confidence_0.667_Length_2738	1	c	(A)31g(A)12	44	1395	1438	Locus_788_Transcript_4/10_Confidence_0.667_Length_2208	1	p1	(A)20	20	243	262
Locus_841_Transcript_1/3_Confidence_0.714_Length_2161	2	c	(TG)9(AG)10	38	1338	1375	Locus_788_Transcript_6/10_Confidence_0.667_Length_2102	1	p1	(A)20	20	243	262
Locus_841_Transcript_2/3_Confidence_0.714_Length_2169	2	c	(TG)9(AG)10	38	1346	1383	Locus_788_Transcript_7/10_Confidence_0.630_Length_2145	1	p1	(A)20	20	243	262
Locus_841_Transcript_3/3_Confidence_0.714_Length_2073	2	c	(TG)9(AG)10	38	1250	1287	Locus_788_Transcript_8/10_Confidence_0.259_Length_760	1	p1	(A)20	20	243	262
Locus_843_Transcript_1/9_Confidence_0.227_Length_479	2	c	(TTC)5tctttgattttatg(ATT)5	44	336	379	Locus_788_Transcript_9/10_Confidence_0.630_Length_2146	2	p1	(A)10	10	1632	1641
Locus_843_Transcript_2/9_Confidence_0.182_Length_405	2	c	(TTC)5tctttgattttatg(ATT)5	44	262	305	Locus_788_Transcript_10/10_Confidence_0.667_Length_2146	2	p1	(A)10	10	1632	1641
Locus_843_Transcript_3/9_Confidence_0.273_Length_1057	3	c	(TTC)5tctttgattttatg(ATT)5	44	914	957	Locus_792_Transcript_2/4_Confidence_0.429_Length_1435	1	p1	(A)10	10	593	602
Locus_843_Transcript_7/9_Confidence_0.591_Length_1975	3	c	(TTC)5tctttgattttatg(ATT)5	44	1832	1875	Locus_800_Transcript_57/61_Confidence_0.135_Length_10521	1	p1	(T)10	10	8789	8798
Locus_843_Transcript_8/9_Confidence_0.591_Length_2345	3	c	(TTC)5tctttgattttatg(ATT)5	44	2202	2245	Locus_805_Transcript_23/24_Confidence_0.196_Length_2389	1	p1	(A)13	13	1804	1816
Locus_859_Transcript_1/2_Confidence_0.667_Length_1083	1	c	(TG)7tcaaagataatttc(T)18	46	116	161	Locus_824_Transcript_7/11_Confidence_0.543_Length_2633	1	p1	(T)11	11	1	11
[truncated: 24,859 more rows]
